# Supplementary material for: Pyridine Into Pyrrole Transformation Induced Within the Confinement of the Macrocycle
Source: Angew Chem Int Ed Engl. 2026 Jan 30;65(11):e25506. doi: 10.1002/anie.202525506 (PMC12970504; doi:10.1002/anie.202525506)
Supplement: Supplementary file 2 — Supporting File 2: anie71319‐sup‐0002‐Data.zip. [file ANIE-65-e25506-s001.zip]

Archive with 4 entries (4 files):
- 10.cif
- 3.cif
- 4.cif
- 5.cif
