# Supplementary material for: Pyridine Into Pyrrole Transformation Induced Within the Confinement of the Macrocycle
Source: Angew Chem Int Ed Engl. 2026 Jan 30;65(11):e25506. doi: 10.1002/anie.202525506 (PMC12970504; doi:10.1002/anie.202525506)
Supplement: Supplementary file 2 — Supporting File 2: anie71319‐sup‐0002‐Data.zip. [file ANIE-65-e25506-s001.zip › 10.cif]

data_pkncp_auto
_audit_creation_date               2025-10-05
_audit_creation_method
;
Olex2 1.5
(compiled 2025.07.13 svn.rb7424aed for OlexSys, GUI svn.r7314)
;
_shelx_SHELXL_version_number       '2019/3'
_audit_contact_author_address      ?
_audit_contact_author_email        ?
_audit_contact_author_name         ''
_audit_contact_author_phone        ?
_publ_contact_author_id_orcid      ?
_publ_section_references
;
Dolomanov, O.V., Bourhis, L.J., Gildea, R.J, Howard, J.A.K. & Puschmann, H.
 (2009), J. Appl. Cryst. 42, 339-341.

Sheldrick, G.M. (2015). Acta Cryst. A71, 3-8.

Sheldrick, G.M. (2015). Acta Cryst. C71, 3-8.
;
_chemical_name_common              ?
_chemical_name_systematic          ?
_chemical_formula_moiety           'C52 H43 Ag N4, [+ solvents]'
_chemical_formula_sum              'C52 H43 Ag N4'
_chemical_formula_weight           831.77
_chemical_melting_point            ?
_chemical_oxdiff_formula           'C H N Ag '
loop_
  _atom_type_symbol
  _atom_type_description
  _atom_type_scat_dispersion_real
  _atom_type_scat_dispersion_imag
  _atom_type_scat_source
 'C' 'C' 0.0181 0.0091 'International Tables Vol C Tables 4.2.6.8 and 6.1.1.4'
 'H' 'H' 0.0000 0.0000 'International Tables Vol C Tables 4.2.6.8 and 6.1.1.4'
 'Ag' 'Ag' 0.1306 4.2820 'International Tables Vol C Tables 4.2.6.8 and 6.1.1.4'
 'N' 'N' 0.0311 0.0180 'International Tables Vol C Tables 4.2.6.8 and 6.1.1.4'

_shelx_space_group_comment
;
The symmetry employed for this shelxl refinement is uniquely defined
by the following loop, which should always be used as a source of
symmetry information in preference to the above space-group names.
They are only intended as comments.
;
_space_group_crystal_system        'tetragonal'
_space_group_IT_number             87
_space_group_name_H-M_alt          'I 4/m'
_space_group_name_Hall             '-I 4'
loop_
  _space_group_symop_operation_xyz
 'x, y, z'
 '-x, -y, z'
 '-y, x, z'
 'y, -x, z'
 'x+1/2, y+1/2, z+1/2'
 '-x+1/2, -y+1/2, z+1/2'
 '-y+1/2, x+1/2, z+1/2'
 'y+1/2, -x+1/2, z+1/2'
 '-x, -y, -z'
 'x, y, -z'
 'y, -x, -z'
 '-y, x, -z'
 '-x+1/2, -y+1/2, -z+1/2'
 'x+1/2, y+1/2, -z+1/2'
 'y+1/2, -x+1/2, -z+1/2'
 '-y+1/2, x+1/2, -z+1/2'

_cell_length_a                     19.0408(12)
_cell_length_b                     19.0408(12)
_cell_length_c                     7.4542(7)
_cell_angle_alpha                  90
_cell_angle_beta                   90
_cell_angle_gamma                  90
_cell_volume                       2702.5(4)
_cell_formula_units_Z              2
_cell_measurement_reflns_used      1243
_cell_measurement_temperature      249.99(10)
_cell_measurement_theta_max        56.0730
_cell_measurement_theta_min        4.6170
_shelx_estimated_absorpt_T_max     ?
_shelx_estimated_absorpt_T_min     ?
_exptl_absorpt_coefficient_mu      3.226
_exptl_absorpt_correction_T_max    0.945
_exptl_absorpt_correction_T_min    0.670
_exptl_absorpt_correction_type     analytical
_exptl_absorpt_process_details
;
CrysAlisPro 1.171.43.123a (Rigaku Oxford Diffraction, 2024)
Analytical numeric absorption correction using a multifaceted crystal
model based on expressions derived by R.C. Clark & J.S. Reid.
(Clark, R. C. & Reid, J. S. (1995). Acta Cryst. A51, 887-897)
Empirical absorption correction using spherical harmonics,
implemented in SCALE3 ABSPACK scaling algorithm.
;
_exptl_absorpt_special_details     ?
_exptl_crystal_colour              'dark brown'
_exptl_crystal_colour_modifier     dark
_exptl_crystal_colour_primary      brown
_exptl_crystal_density_diffrn      1.022
_exptl_crystal_density_meas        ?
_exptl_crystal_density_method      ?
_exptl_crystal_description         needle
_exptl_crystal_F_000               860
loop_
  _exptl_crystal_face_index_h
  _exptl_crystal_face_index_k
  _exptl_crystal_face_index_l
  _exptl_crystal_face_perp_dist
 -1 -2 2 0.1653
 -12 -4 -1 0.0122
 -5 -11 0 0.0096
 5 11 0 0.0096
 -4 -11 -1 0.0172
 8 -9 0 0.0075
 9 -8 -1 0.0189
 -8 9 0 0.0281
 12 -3 0 0.0134
 -12 3 0 0.0241

_exptl_crystal_size_max            0.344
_exptl_crystal_size_mid            0.038
_exptl_crystal_size_min            0.019
loop_
  _exptl_oxdiff_crystal_face_indexfrac_h
  _exptl_oxdiff_crystal_face_indexfrac_k
  _exptl_oxdiff_crystal_face_indexfrac_l
  _exptl_oxdiff_crystal_face_x
  _exptl_oxdiff_crystal_face_y
  _exptl_oxdiff_crystal_face_z
 -0.9827 -2.0146 2.0015 -0.0534 -0.0926 0.4388
 -11.5486 -4.0855 -0.6342 0.4807 0.7838 0.3931
 -4.6584 -11.4336 -0.2446 -0.3319 0.8038 0.4937
 4.6584 11.4336 0.2446 0.3319 -0.8038 -0.4937
 -4.2884 -11.4182 -0.7890 -0.3522 0.8511 0.3892
 8.2540 -9.1718 -0.2637 -0.9916 0.1286 0.0092
 8.8882 -8.3054 -0.8479 -0.9821 0.1266 -0.1392
 -8.0865 9.3385 0.1316 0.9908 -0.1287 -0.0425
 11.8259 -3.4933 0.2991 -0.9040 -0.3777 -0.2005
 -11.8826 3.3435 -0.1988 0.8991 0.3758 0.2244

_exptl_transmission_factor_max     ?
_exptl_transmission_factor_min     ?
_diffrn_reflns_av_R_equivalents    0.0278
_diffrn_reflns_av_unetI/netI       0.0209
_diffrn_reflns_Laue_measured_fraction_full  0.998
_diffrn_reflns_Laue_measured_fraction_max  0.974
_diffrn_reflns_limit_h_max         23
_diffrn_reflns_limit_h_min         -21
_diffrn_reflns_limit_k_max         23
_diffrn_reflns_limit_k_min         -22
_diffrn_reflns_limit_l_max         9
_diffrn_reflns_limit_l_min         -8
_diffrn_reflns_number              5553
_diffrn_reflns_point_group_measured_fraction_full  0.998
_diffrn_reflns_point_group_measured_fraction_max  0.974
_diffrn_reflns_theta_full          67.684
_diffrn_reflns_theta_max           76.241
_diffrn_reflns_theta_min           3.282
_diffrn_ambient_environment        N~2~
_diffrn_ambient_temperature        249.99(10)
_diffrn_detector                   'Hybrid Pixel Array Detector'
_diffrn_detector_area_resol_mean   10.0000
_diffrn_detector_type              'HyPix-Arc 150'
_diffrn_measured_fraction_theta_full  0.998
_diffrn_measured_fraction_theta_max  0.974
_diffrn_measurement_details
;
List of Runs (angles in degrees, time in seconds):

  # Type    Start    End  Width  t~exp~   \w     \q     \k     \f   Frames
--------------------------------------------------------------------------
  1  \w    -22.00   3.00   0.50    2.50    --  -37.74  15.00-180.00   50
  2  \w     52.00 124.00   0.50    2.50    --   80.75  16.00-157.66  144
  3  \w     95.00 120.00   0.50    2.50    --   80.75  58.00 -77.91   50
  4  \w     72.00 122.00   0.50    2.50    --   80.75  15.00 -37.02  100
  5  \w     29.00  54.00   0.50    2.50    --   58.77  15.00 -30.00   50
  6  \w     58.00 104.00   0.50    2.50    --   58.77  15.00 -30.00   92
  7  \w     82.00 117.00   0.50    2.50    --   80.75  20.00  59.34   70
  8  \w     75.00 113.00   0.50    2.50    --   80.75  19.00 132.15   76
  9  \w     60.00 103.00   0.50    2.50    --   80.75  13.00  21.65   86
 10  \w     26.00  98.00   0.50    2.50    --   62.97   0.00 -90.00  144
 11  \w     46.00  76.00   0.50    2.50    --   80.75 -73.00-114.40   60
 12  \w     25.00  51.00   0.50    2.50    --   58.77 -95.00 -30.00   52
 13  \w     48.00  74.00   0.50    2.50    --   80.75-111.00 -66.61   52
 14  \w     21.00  46.00   0.50    2.50    --   58.77 -95.00-180.00   50
;
_diffrn_measurement_device         'four-circle diffractometer'
_diffrn_measurement_device_type    'XtaLAB Synergy R, DW system, HyPix-Arc 150'
_diffrn_measurement_method         '\w scans'
_diffrn_orient_matrix_type        
 'CrysAlisPro convention (1999,Acta A55,543-557)'
_diffrn_orient_matrix_UB_11        -0.0605097000
_diffrn_orient_matrix_UB_12        0.0537300000
_diffrn_orient_matrix_UB_13        -0.0022884000
_diffrn_orient_matrix_UB_21        -0.0437119000
_diffrn_orient_matrix_UB_22        -0.0499700000
_diffrn_orient_matrix_UB_23        -0.1180427000
_diffrn_orient_matrix_UB_31        -0.0313041000
_diffrn_orient_matrix_UB_32        -0.0340493000
_diffrn_orient_matrix_UB_33        0.1695834000
_diffrn_oxdiff_digest_hkl
;
4324ceeafead77e807f37c43ebecfce0736b69
;
_diffrn_oxdiff_digest_od_ed
;

;
_diffrn_oxdiff_measurement_exp_name  PKNCP.par
_diffrn_radiation_monochromator    mirror
_diffrn_radiation_probe            x-ray
_diffrn_radiation_type             'Cu K\a'
_diffrn_radiation_wavelength       1.54184
_diffrn_source                     'Rotating-anode X-ray tube'
_diffrn_source_type                'Rigaku (Cu) X-ray Source'
_reflns_Friedel_coverage           0.000
_reflns_Friedel_fraction_full      .
_reflns_Friedel_fraction_max       .
_reflns_number_gt                  933
_reflns_number_total               1493
_reflns_special_details
;
 Reflections were merged by SHELXL according to the crystal
 class for the calculation of statistics and refinement.
 
 Structure factors included contributions from the .fab file.
 
 _reflns_Friedel_fraction is defined as the number of unique
 Friedel pairs measured divided by the number that would be
 possible theoretically, ignoring centric projections and
 systematic absences.
;
_reflns_threshold_expression       'I > 2\s(I)'
_computing_cell_refinement         'CrysAlisPro 1.171.43.123a (Rigaku OD, 2024)'
_computing_data_collection        
 'CrysAlisPro system (CCD 44.116a 64-bit (release 30-06-2025))'
_computing_data_reduction          'CrysAlisPro 1.171.43.123a (Rigaku OD, 2024)'
_computing_molecular_graphics      'Olex2 1.5 (Dolomanov et al., 2009)'
_computing_publication_material    'Olex2 1.5 (Dolomanov et al., 2009)'
_computing_structure_refinement    'SHELXL 2019/3 (Sheldrick, 2015)'
_computing_structure_solution      'SHELXT  (Sheldrick, 2015)'
_refine_diff_density_max           0.579
_refine_diff_density_min           -0.525
_refine_diff_density_rms           0.062
_refine_ls_extinction_coef         .
_refine_ls_extinction_method       none
_refine_ls_goodness_of_fit_ref     0.985
_refine_ls_hydrogen_treatment      constr
_refine_ls_matrix_type             full
_refine_ls_number_parameters       117
_refine_ls_number_reflns           1493
_refine_ls_number_restraints       55
_refine_ls_R_factor_all            0.0809
_refine_ls_R_factor_gt             0.0615
_refine_ls_restrained_S_all        0.971
_refine_ls_shift/su_max            0.000
_refine_ls_shift/su_mean           0.000
_refine_ls_structure_factor_coef   Fsqd
_refine_ls_weighting_details      
 'w=1/[\s^2^(Fo^2^)+(0.1288P)^2^] where P=(Fo^2^+2Fc^2^)/3'
_refine_ls_weighting_scheme        calc
_refine_ls_wR_factor_gt            0.1767
_refine_ls_wR_factor_ref           0.1899
_refine_special_details            ?
_olex2_refinement_description
;
1. Fixed Uiso
 At 1.2 times of:
  All C(H) groups
 At 1.5 times of:
  All C(H,H,H) groups
2. Shared sites
{N2, C2}
{N3, C3}
{N1, C16}
3. Restrained distances
 C7-C7_$1
 2.1 with sigma of 0.02
 C6-C12 \\sim C13-C14
 with sigma of 0.02
 C6-C7 \\sim C8-C9
 with sigma of 0.02
4. Restrained planarity
 C6, C12, C13, C14, C15
 with sigma of 0.1
 C6, C7, C8, C9, C10
 with sigma of 0.1
5. Uiso/Uaniso restraints and constraints
Uanis(C10) \\sim Ueq, Uanis(C15) \\sim Ueq: with sigma of 0.02 and sigma for
terminal atoms of 0.05
Uanis(C12) \\sim Ueq, Uanis(C7) \\sim Ueq, Uanis(C13) \\sim Ueq, Uanis(C8)
\\sim Ueq, Uanis(C9) \\sim Ueq, Uanis(C14) \\sim Ueq: with sigma of 0.03 and
sigma for terminal atoms of 0.1
Uanis(N2) = Uanis(C2)
Uanis(N3) = Uanis(C3)
Uanis(N1) = Uanis(C16)
6. Others
 Fixed Sof: N1(0.375) N2(0.0625) N3(0.0625) C12(0.5) H12(0.5) C9(0.25)
 C13(0.5) H13(0.5) C15(0.25) H15A(0.25) H15B(0.25) H15C(0.25) C11(0.5)
 H11A(0.5) H11B(0.5) H11C(0.5) C8(0.5) H8(0.5) C7(0.5) C10(0.25) H10A(0.25)
 H10B(0.25) H10C(0.25) C14(0.25) C3(0.4375) H3(0.4375) C2(0.4375) H2(0.4375)
 C16(0.125)
7.a Aromatic/amide H refined with riding coordinates:
 C12(H12), C13(H13), C8(H8), C3(H3), C2(H2)
7.b Idealised Me refined as rotating group:
 C15(H15A,H15B,H15C), C11(H11A,H11B,H11C), C10(H10A,H10B,H10C)
;
_atom_sites_solution_hydrogens     geom
_atom_sites_solution_primary       dual
_atom_sites_solution_secondary     ?
loop_
  _atom_site_label
  _atom_site_type_symbol
  _atom_site_fract_x
  _atom_site_fract_y
  _atom_site_fract_z
  _atom_site_U_iso_or_equiv
  _atom_site_adp_type
  _atom_site_occupancy
  _atom_site_site_symmetry_order
  _atom_site_calc_flag
  _atom_site_refinement_flags_posn
  _atom_site_refinement_flags_adp
  _atom_site_refinement_flags_occupancy
  _atom_site_disorder_assembly
  _atom_site_disorder_group
 Ag1 Ag 0.500000 0.500000 0.500000 0.1075(5) Uani 1 8 d S T P . .
 N1 N 0.4693(3) 0.3989(3) 0.500000 0.1127(16) Uani 0.75 2 d S T P A 3
 C1 C 0.5117(4) 0.3398(4) 0.500000 0.1145(18) Uani 1 2 d S T P . .
 C5 C 0.3386(4) 0.4144(4) 0.500000 0.1175(19) Uani 1 2 d S T P A .
 N2 N 0.4671(4) 0.2786(4) 0.500000 0.131(2) Uani 0.125 2 d S T P A 2
 N3 N 0.4006(4) 0.2986(4) 0.500000 0.131(2) Uani 0.125 2 d S T P A 1
 C4 C 0.3998(4) 0.3751(4) 0.500000 0.1171(19) Uani 1 2 d S T P . .
 C6 C 0.2687(5) 0.3784(4) 0.500000 0.124(2) Uani 1 2 d DS T P . .
 C12 C 0.2315(17) 0.3684(14) 0.336(2) 0.130(6) Uani 0.5 1 d D U P A 2
 H12 H 0.252135 0.380248 0.225199 0.155 Uiso 0.5 1 calc R U P A 2
 C9 C 0.145(2) 0.304(2) 0.500000 0.132(10) Uani 0.5 2 d DS TU P A 1
 C13 C 0.1675(16) 0.3421(9) 0.343(4) 0.138(6) Uani 0.5 1 d D U P A 2
 H13 H 0.143954 0.336279 0.233006 0.166 Uiso 0.5 1 calc R U P A 2
 C15 C 0.056(3) 0.290(3) 0.500000 0.19(2) Uani 0.5 2 d S TU P A 2
 H15A H 0.022168 0.326202 0.472757 0.290 Uiso 0.25 1 calc R U P A 2
 H15B H 0.046100 0.270082 0.617218 0.290 Uiso 0.25 1 calc R U P A 2
 H15C H 0.053346 0.253090 0.410025 0.290 Uiso 0.25 1 calc R U P A 2
 C11 C 0.2668(8) 0.3718(9) 0.1660(17) 0.161(5) Uani 0.5 1 d . . P A 1
 H11A H 0.225304 0.380113 0.093447 0.241 Uiso 0.5 1 calc R U P A 1
 H11B H 0.293593 0.333351 0.114882 0.241 Uiso 0.5 1 calc R U P A 1
 H11C H 0.295480 0.413852 0.168252 0.241 Uiso 0.5 1 calc R U P A 1
 C8 C 0.1760(17) 0.3128(11) 0.354(4) 0.162(9) Uani 0.5 1 d D U P A 1
 H8 H 0.157397 0.295629 0.245418 0.194 Uiso 0.5 1 calc R U P A 1
 C7 C 0.2444(19) 0.3527(15) 0.3590(13) 0.165(11) Uani 0.5 1 d D U P A 1
 C10 C 0.074(3) 0.266(3) 0.500000 0.164(12) Uani 0.5 2 d S TU P A 1
 H10A H 0.038572 0.296535 0.451462 0.246 Uiso 0.25 1 calc R U P A 1
 H10B H 0.062063 0.252725 0.621850 0.246 Uiso 0.25 1 calc R U P A 1
 H10C H 0.077616 0.223719 0.426688 0.246 Uiso 0.25 1 calc R U P A 1
 C14 C 0.131(3) 0.322(2) 0.500000 0.151(15) Uani 0.5 2 d DS TU P A 2
 C3 C 0.4006(4) 0.2986(4) 0.500000 0.131(2) Uani 0.875 2 d S T P A 2
 H3 H 0.361151 0.268989 0.500000 0.157 Uiso 0.875 2 calc R U P A 2
 C2 C 0.4671(4) 0.2786(4) 0.500000 0.131(2) Uani 0.875 2 d S T P A 1
 H2 H 0.482756 0.231828 0.500000 0.157 Uiso 0.875 2 calc R U P A 1
 C16 C 0.4693(3) 0.3989(3) 0.500000 0.1127(16) Uani 0.25 2 d S T P A 4

loop_
  _atom_site_aniso_label
  _atom_site_aniso_U_11
  _atom_site_aniso_U_22
  _atom_site_aniso_U_33
  _atom_site_aniso_U_23
  _atom_site_aniso_U_13
  _atom_site_aniso_U_12
 Ag1 0.1141(6) 0.1141(6) 0.0944(6) 0.000 0.000 0.000
 N1 0.120(4) 0.118(4) 0.100(3) 0.000 0.000 -0.006(3)
 C1 0.120(5) 0.112(4) 0.111(4) 0.000 0.000 -0.001(4)
 C5 0.118(5) 0.131(5) 0.104(4) 0.000 0.000 -0.005(4)
 N2 0.141(6) 0.107(4) 0.146(6) 0.000 0.000 0.006(4)
 N3 0.117(5) 0.116(5) 0.159(6) 0.000 0.000 -0.008(4)
 C4 0.135(6) 0.110(4) 0.107(4) 0.000 0.000 0.001(4)
 C6 0.128(6) 0.132(5) 0.112(5) 0.000 0.000 -0.005(4)
 C12 0.122(10) 0.177(15) 0.089(7) 0.000(7) -0.014(7) -0.015(10)
 C9 0.122(16) 0.141(19) 0.134(17) 0.000 0.000 -0.019(15)
 C13 0.146(11) 0.142(15) 0.127(10) -0.001(10) -0.018(8) -0.006(12)
 C15 0.15(3) 0.19(4) 0.24(3) 0.000 0.000 -0.04(2)
 C11 0.166(11) 0.196(12) 0.119(8) -0.015(8) -0.003(7) -0.037(9)
 C8 0.176(17) 0.145(16) 0.164(15) -0.005(13) -0.030(12) -0.039(14)
 C7 0.145(18) 0.183(16) 0.167(18) 0.027(13) 0.004(13) -0.041(13)
 C10 0.12(2) 0.17(3) 0.20(2) 0.000 0.000 -0.038(19)
 C14 0.15(2) 0.14(2) 0.16(2) 0.000 0.000 -0.006(15)
 C3 0.117(5) 0.116(5) 0.159(6) 0.000 0.000 -0.008(4)
 C2 0.141(6) 0.107(4) 0.146(6) 0.000 0.000 0.006(4)
 C16 0.120(4) 0.118(4) 0.100(3) 0.000 0.000 -0.006(3)

_geom_special_details
;
 All esds (except the esd in the dihedral angle between two l.s. planes)
 are estimated using the full covariance matrix.  The cell esds are taken
 into account individually in the estimation of esds in distances, angles
 and torsion angles; correlations between esds in cell parameters are only
 used when they are defined by crystal symmetry.  An approximate (isotropic)
 treatment of cell esds is used for estimating esds involving l.s. planes.
;
loop_
  _geom_bond_atom_site_label_1
  _geom_bond_atom_site_label_2
  _geom_bond_distance
  _geom_bond_site_symmetry_2
  _geom_bond_publ_flag
 Ag1 N1 2.013(6) 9_666 ?
 Ag1 N1 2.013(6) . ?
 Ag1 N1 2.013(6) 11_566 ?
 Ag1 N1 2.013(6) 3_655 ?
 Ag1 C16 2.013(6) . ?
 N1 C1 1.385(9) . ?
 N1 C4 1.397(10) . ?
 C1 C5 1.407(11) 3_655 ?
 C1 N2 1.443(10) . ?
 C1 C2 1.443(10) . ?
 C1 C16 1.385(9) . ?
 C5 C4 1.385(11) . ?
 C5 C6 1.496(11) . ?
 N2 C3 1.321(11) . ?
 N3 C4 1.456(11) . ?
 N3 C2 1.321(11) . ?
 C4 C3 1.456(11) . ?
 C4 C16 1.397(10) . ?
 C6 C12 1.43(2) 10_556 ?
 C6 C12 1.43(2) . ?
 C6 C7 1.25(2) . ?
 C6 C7 1.25(2) 10_556 ?
 C12 H12 0.9400 . ?
 C12 C13 1.32(5) . ?
 C9 C8 1.25(2) . ?
 C9 C8 1.25(2) 10_556 ?
 C9 C10 1.53(7) . ?
 C13 H13 0.9400 . ?
 C13 C14 1.42(2) . ?
 C15 H15A 0.9700 . ?
 C15 H15B 0.9700 . ?
 C15 H15C 0.9700 . ?
 C15 C14 1.54(8) . ?
 C11 H11A 0.9700 . ?
 C11 H11B 0.9700 . ?
 C11 H11C 0.9700 . ?
 C11 C7 1.54(2) . ?
 C8 H8 0.9400 . ?
 C8 C7 1.51(5) . ?
 C10 H10A 0.9700 . ?
 C10 H10B 0.9700 . ?
 C10 H10C 0.9700 . ?
 C3 H3 0.9400 . ?
 C2 H2 0.9400 . ?

loop_
  _geom_angle_atom_site_label_1
  _geom_angle_atom_site_label_2
  _geom_angle_atom_site_label_3
  _geom_angle
  _geom_angle_site_symmetry_1
  _geom_angle_site_symmetry_3
  _geom_angle_publ_flag
 N1 Ag1 N1 90.0 9_666 11_566 ?
 N1 Ag1 N1 89.999(1) 11_566 . ?
 N1 Ag1 N1 180.0 9_666 . ?
 N1 Ag1 N1 90.000(1) 9_666 3_655 ?
 N1 Ag1 N1 180.0 11_566 3_655 ?
 N1 Ag1 N1 90.001(1) 3_655 . ?
 C1 N1 Ag1 127.4(5) . . ?
 C1 N1 C4 106.8(6) . . ?
 C4 N1 Ag1 125.8(5) . . ?
 C5 C1 N2 125.2(7) 3_655 . ?
 C5 C1 C2 125.2(7) 3_655 . ?
 C1 C5 C6 118.2(7) 11_566 . ?
 C4 C5 C1 121.7(7) . 11_566 ?
 C4 C5 C6 120.1(7) . . ?
 C3 N2 C1 109.4(7) . . ?
 C2 N3 C4 107.3(7) . . ?
 C5 C4 N1 128.5(6) . . ?
 C5 C4 N3 123.2(7) . . ?
 C5 C4 C3 123.2(7) . . ?
 C5 C4 C16 128.5(6) . . ?
 C12 C6 C5 120.1(14) . . ?
 C12 C6 C5 120.1(14) 10_556 . ?
 C7 C6 C5 120.6(15) 10_556 . ?
 C7 C6 C5 120.6(15) . . ?
 C7 C6 C12 119.1(9) . 10_556 ?
 C7 C6 C12 16.5(18) 10_556 10_556 ?
 C7 C6 C7 115(3) . 10_556 ?
 C6 C12 H12 120.8 . . ?
 C13 C12 C6 118(2) . . ?
 C13 C12 H12 120.8 . . ?
 C8 C9 C8 122(5) 10_556 . ?
 C8 C9 C10 119(2) . . ?
 C8 C9 C10 119(2) 10_556 . ?
 C12 C13 H13 116.8 . . ?
 C12 C13 C14 126(3) . . ?
 C14 C13 H13 116.8 . . ?
 H15A C15 H15B 109.5 . . ?
 H15A C15 H15C 109.5 . . ?
 H15A C15 H10B 109.7 . 10_556 ?
 H15A C15 H10B 131.8 10_556 10_556 ?
 H15B C15 H15C 109.5 . . ?
 H15B C15 H10B 119.4 . 10_556 ?
 H15B C15 H10B 22.3 10_556 10_556 ?
 H15C C15 H10B 96.3 10_556 10_556 ?
 H15C C15 H10B 12.1 . 10_556 ?
 H10A C15 H15C 69.8 10_556 10_556 ?
 H10A C15 H10B 140.9 10_556 10_556 ?
 H10C C15 H15C 28.2 10_556 10_556 ?
 H10C C15 H10A 97.9 10_556 10_556 ?
 H10C C15 H10B 74.7 10_556 10_556 ?
 C14 C15 H15A 109.5 . . ?
 C14 C15 H15B 109.5 . . ?
 C14 C15 H15C 109.5 . . ?
 C14 C15 H10B 99(6) . 10_556 ?
 H11A C11 H11B 109.5 . . ?
 H11A C11 H11C 109.5 . . ?
 H11B C11 H11C 109.5 . . ?
 C7 C11 H11A 109.5 . . ?
 C7 C11 H11B 109.5 . . ?
 C7 C11 H11C 109.5 . . ?
 C9 C8 H8 121.6 . . ?
 C9 C8 C7 117(3) . . ?
 C7 C8 H8 121.6 . . ?
 C6 C7 C11 126(3) . . ?
 C6 C7 C8 123(2) . . ?
 C8 C7 C11 109.4(14) . . ?
 C9 C10 H15A 102(5) . 10_556 ?
 C9 C10 H15B 115(7) . 10_556 ?
 C9 C10 H15C 125(10) . 10_556 ?
 C9 C10 H10A 109(4) . 10_556 ?
 C9 C10 H10A 109.5 . . ?
 C9 C10 H10B 109.5(11) . 10_556 ?
 C9 C10 H10B 109.5 . . ?
 C9 C10 H10C 109.5 . . ?
 C9 C10 H10C 109(5) . 10_556 ?
 H15A C10 H10B 99.1 10_556 10_556 ?
 H15B C10 H10B 25.8 10_556 10_556 ?
 H15C C10 H10B 125.1 10_556 10_556 ?
 H10A C10 H15A 30.6 . 10_556 ?
 H10A C10 H15B 42.8 . 10_556 ?
 H10A C10 H15C 61.8 10_556 10_556 ?
 H10A C10 H15C 98.0 . 10_556 ?
 H10A C10 H10A 43.8 . 10_556 ?
 H10A C10 H10B 68.6 . 10_556 ?
 H10A C10 H10B 109.5 10_556 10_556 ?
 H10A C10 H10B 109.5 . . ?
 H10A C10 H10C 109.5 . . ?
 H10A C10 H10C 138.9 . 10_556 ?
 H10B C10 H15A 84.9 . 10_556 ?
 H10B C10 H15B 133.5 . 10_556 ?
 H10B C10 H15C 15.9 . 10_556 ?
 H10B C10 H10A 68.6 . 10_556 ?
 H10B C10 H10B 138.9 . 10_556 ?
 H10B C10 H10C 43.8 . 10_556 ?
 H10B C10 H10C 109.5 . . ?
 H10C C10 H15A 137.2 . 10_556 ?
 H10C C10 H15B 67.8 . 10_556 ?
 H10C C10 H15C 47.7 10_556 10_556 ?
 H10C C10 H15C 104.6 . 10_556 ?
 H10C C10 H10A 109.5 10_556 10_556 ?
 H10C C10 H10A 138.9 . 10_556 ?
 H10C C10 H10B 109.5 10_556 10_556 ?
 H10C C10 H10B 43.8 . 10_556 ?
 H10C C10 H10C 68.6 . 10_556 ?
 C13 C14 C15 124(2) . . ?
 C13 C14 C15 124(2) 10_556 . ?
 N2 C3 C4 107.3(7) . . ?
 N2 C3 H3 126.3 . . ?
 C4 C3 H3 126.3 . . ?
 C1 C2 H2 125.3 . . ?
 N3 C2 C1 109.4(7) . . ?
 N3 C2 H2 125.3 . . ?
 C1 C16 Ag1 127.4(5) . . ?
 C1 C16 C4 106.8(6) . . ?
 C4 C16 Ag1 125.8(5) . . ?

loop_
  _geom_torsion_atom_site_label_1
  _geom_torsion_atom_site_label_2
  _geom_torsion_atom_site_label_3
  _geom_torsion_atom_site_label_4
  _geom_torsion
  _geom_torsion_site_symmetry_1
  _geom_torsion_site_symmetry_2
  _geom_torsion_site_symmetry_3
  _geom_torsion_site_symmetry_4
  _geom_torsion_publ_flag
 Ag1 N1 C1 C5 0.0 . . . 3_655 ?
 Ag1 N1 C4 C5 0.0 . . . . ?
 C1 N1 C4 C5 180.0 . . . . ?
 C1 C5 C4 N1 0.0 11_566 . . . ?
 C1 C5 C4 N3 180.0 11_566 . . . ?
 C1 C5 C4 C3 180.0 11_566 . . . ?
 C1 C5 C4 C16 0.0 11_566 . . . ?
 C1 C5 C6 C12 82.8(12) 11_566 . . . ?
 C1 C5 C6 C12 -82.8(12) 11_566 . . 10_556 ?
 C1 C5 C6 C7 102.0(15) 11_566 . . . ?
 C1 C5 C6 C7 -102.0(15) 11_566 . . 10_556 ?
 C1 N2 C3 C4 0.0 . . . . ?
 C5 C1 N2 C3 180.0 3_655 . . . ?
 C5 C1 C2 N3 180.0 3_655 . . . ?
 C5 C1 C16 Ag1 0.0 3_655 . . . ?
 C5 C1 C16 C4 180.0 3_655 . . . ?
 C5 C4 C3 N2 180.0 . . . . ?
 C5 C4 C16 Ag1 0.0 . . . . ?
 C5 C4 C16 C1 180.0 . . . . ?
 C5 C6 C12 C13 -174.2(11) . . . . ?
 C5 C6 C7 C11 -20(3) . . . . ?
 C5 C6 C7 C8 176.9(12) . . . . ?
 C4 N1 C1 C5 180.0 . . . 3_655 ?
 C4 C5 C6 C12 97.2(12) . . . 10_556 ?
 C4 C5 C6 C12 -97.2(12) . . . . ?
 C4 C5 C6 C7 78.0(15) . . . 10_556 ?
 C4 C5 C6 C7 -78.0(15) . . . . ?
 C4 N3 C2 C1 0.0 . . . . ?
 C6 C5 C4 N1 180.0 . . . . ?
 C6 C5 C4 N3 0.0 . . . . ?
 C6 C5 C4 C3 0.0 . . . . ?
 C6 C5 C4 C16 180.0 . . . . ?
 C6 C12 C13 C14 0(2) . . . . ?
 C12 C6 C12 C13 -8(3) 10_556 . . . ?
 C12 C13 C14 C13 8(4) . . . 10_556 ?
 C12 C13 C14 C15 -179(3) . . . . ?
 C9 C8 C7 C6 -3(2) . . . . ?
 C9 C8 C7 C11 -169(3) . . . . ?
 C8 C9 C8 C7 -15(5) 10_556 . . . ?
 C7 C6 C7 C11 -177.3(9) 10_556 . . . ?
 C7 C6 C7 C8 20(3) 10_556 . . . ?
 C10 C9 C8 C7 178(3) . . . . ?
 C2 N3 C4 C5 180.0 . . . . ?

_smtbx_masks_special_details       ?
loop_
  _smtbx_masks_void_nr
  _smtbx_masks_void_average_x
  _smtbx_masks_void_average_y
  _smtbx_masks_void_average_z
  _smtbx_masks_void_volume
  _smtbx_masks_void_count_electrons
  _smtbx_masks_void_content
 1 0.000 0.000 0.500 144.9 13.0 ?
 2 0.000 0.500 -0.367 238.3 18.2 '0.5 ?'
 3 0.500 0.500 0.000 144.9 13.0 ?
 4 0.500 0.000 -0.284 238.3 18.2 '0.5 ?'

_smtbx_masks_void_probe_radius     1.2
_smtbx_masks_void_truncation_radius  1.2
_shelx_res_file
;
TITL pkncp_auto_a.res in I4/m
    pkncp_auto.res
    created by SHELXL-2019/3 at 20:47:18 on 05-Oct-2025
REM Old TITL pkncp_auto_a.res in I4/m
REM SHELXT solution in I4/m
REM R1 0.153, Rweak 0.122, Alpha 0.055, Orientation as input
REM Formula found by SHELXT: C48 Ag N8
CELL 1.54184 19.040824 19.040824 7.454175 90 90 90
ZERR 2 0.001227 0.001227 0.000729 0 0 0
LATT 2
SYMM -X,-Y,+Z
SYMM -Y,+X,+Z
SYMM +Y,-X,+Z
SFAC C H Ag N
UNIT 104 86 2 8
EQIV $1 +X,+Y,1-Z
EADP N2 C2
EADP N3 C3
ISOR 0.02 0.05 C10 C15
SADI C6 C12 C13 C14
SADI C6 C7 C8 C9
FLAT C6 C12 C13 C14 C15
FLAT C6 C7 C8 C9 C10
ISOR 0.03 0.1 C12 C7 C13 C8 C9 C14
EADP N1 C16
DFIX 2.1 C7 C7_$1
EXYZ N2 C2
EXYZ N3 C3
EXYZ N1 C16

L.S. 20 0 0
PLAN  1
TEMP -23
CONF
FREE H15c H15b_$1
FREE H15a H15a_$1
FREE H10c H10c_$1
FREE H10a H10a_$1
FREE H10b H10c_$1
FREE H10b H10a_$1
list 4
MORE -1
ABIN
BOND $H
fmap 2 53
acta
OMIT 0 2 0
OMIT 1 3 0
OMIT 2 2 0
REM <olex2.extras>
REM <HklSrc "%.\\PKNCP_a.hkl">
REM </olex2.extras>

WGHT    0.128800
FVAR       2.62461
AG1   3    0.500000    0.500000    0.500000    10.12500    0.11411    0.11411 =
         0.09438    0.00000    0.00000    0.00000
PART 3
N1    4    0.469274    0.398862    0.500000    10.37500    0.12014    0.11776 =
         0.10031    0.00000    0.00000   -0.00630
PART 0
C1    1    0.511746    0.339831    0.500000    10.50000    0.12049    0.11170 =
         0.11133    0.00000    0.00000   -0.00136
C5    1    0.338575    0.414359    0.500000    10.50000    0.11772    0.13101 =
         0.10387    0.00000    0.00000   -0.00532
PART 2
N2    4    0.467052    0.278631    0.500000    10.06250    0.14106    0.10681 =
         0.14574    0.00000    0.00000    0.00577
PART 1
N3    4    0.400623    0.298639    0.500000    10.06250    0.11743    0.11650 =
         0.15893    0.00000    0.00000   -0.00778
PART 0
C4    1    0.399840    0.375102    0.500000    10.50000    0.13457    0.10973 =
         0.10687    0.00000    0.00000    0.00091
C6    1    0.268717    0.378382    0.500000    10.50000    0.12836    0.13182 =
         0.11194    0.00000    0.00000   -0.00506
PART 2
C12   1    0.231522    0.368374    0.335697    10.50000    0.12222    0.17738 =
         0.08915    0.00038   -0.01371   -0.01452
AFIX  43
H12   2    0.252135    0.380248    0.225199    10.50000   -1.20000
AFIX   0
PART 1
C9    1    0.145274    0.303697    0.500000    10.25000    0.12190    0.14079 =
         0.13385    0.00000    0.00000   -0.01898
PART 2
C13   1    0.167534    0.342058    0.342808    10.50000    0.14616    0.14228 =
         0.12662   -0.00085   -0.01794   -0.00602
AFIX  43
H13   2    0.143954    0.336279    0.233006    10.50000   -1.20000
AFIX   0
C15   1    0.056158    0.289786    0.500000    10.25000    0.14831    0.19056 =
         0.24101    0.00000    0.00000   -0.04283
AFIX 137
H15A  2    0.022168    0.326202    0.472757    10.25000   -1.50000
H15B  2    0.046100    0.270082    0.617218    10.25000   -1.50000
H15C  2    0.053346    0.253090    0.410025    10.25000   -1.50000
AFIX   0
PART 1
C11   1    0.266776    0.371774    0.165952    10.50000    0.16622    0.19640 =
         0.11931   -0.01468   -0.00316   -0.03697
AFIX 137
H11A  2    0.225304    0.380113    0.093447    10.50000   -1.50000
H11B  2    0.293593    0.333351    0.114882    10.50000   -1.50000
H11C  2    0.295480    0.413852    0.168252    10.50000   -1.50000
AFIX   0
C8    1    0.176021    0.312809    0.353645    10.50000    0.17648    0.14492 =
         0.16414   -0.00526   -0.03002   -0.03944
AFIX  43
H8    2    0.157397    0.295629    0.245418    10.50000   -1.20000
AFIX   0
C7    1    0.244411    0.352679    0.359047    10.50000    0.14539    0.18340 =
         0.16717    0.02665    0.00446   -0.04126
C10   1    0.074382    0.265684    0.500000    10.25000    0.12171    0.17400 =
         0.19563    0.00000    0.00000   -0.03834
AFIX 137
H10A  2    0.038572    0.296535    0.451462    10.25000   -1.50000
H10B  2    0.062063    0.252725    0.621850    10.25000   -1.50000
H10C  2    0.077616    0.223719    0.426688    10.25000   -1.50000
AFIX   0
PART 2
C14   1    0.130748    0.321593    0.500000    10.25000    0.15224    0.14451 =
         0.15624    0.00000    0.00000   -0.00641
C3    1    0.400623    0.298639    0.500000    10.43750    0.11743    0.11650 =
         0.15893    0.00000    0.00000   -0.00778
AFIX  43
H3    2    0.361151    0.268989    0.500000    10.43750   -1.20000
AFIX   0
PART 1
C2    1    0.467052    0.278631    0.500000    10.43750    0.14106    0.10681 =
         0.14574    0.00000    0.00000    0.00577
AFIX  43
H2    2    0.482756    0.231828    0.500000    10.43750   -1.20000
AFIX   0
PART 4
C16   1    0.469274    0.398862    0.500000    10.12500    0.12014    0.11776 =
         0.10031    0.00000    0.00000   -0.00630
HKLF 4


REM  pkncp_auto_a.res in I4/m
REM wR2 = 0.1899, GooF = S = 0.985, Restrained GooF = 0.971 for all data
REM R1 = 0.0615 for 933 Fo > 4sig(Fo) and 0.0809 for all 1493 data
REM 117 parameters refined using 55 restraints

END

WGHT      0.1288      0.0000

REM Highest difference peak  0.579,  deepest hole -0.525,  1-sigma level  0.062
Q1    1   0.5385  0.4553  0.5000  10.50000  0.05    0.58
;
_shelx_res_checksum                29780
_shelx_hkl_file
;
   0   0  -2 999999. 11025.2   5
   0   0  -4 110548. 1276.80   5
   0   0   4 111753. 1273.23  12
   0   0   6 25304.8 382.532  12
   0   0   8 1412.81 109.008  11
   0   0   8 1198.11 105.809  13
   0  -1  -1 350901. 3868.53   5
   0  -1   1 350720. 3864.26  12
   0  -1   1 349424. 3868.57  14
  -1   0  -3 121534. 1374.25   5
   1   0  -3 121167. 1363.97   5
   0  -1  -3 119090. 1371.26   5
   0   1  -3 122832. 1367.20   5
   1   0   5 22048.2 320.355  12
   0   1   5 21630.1 324.626  12
   0  -1   5 22793.0 320.782  12
   0   1   7 3469.67 156.585  13
   0  -1   7 3380.91 147.058  13
  -1   0   7 3943.96 158.848  11
   0   1   7 3448.65 158.214  11
   0  -1   7 3765.67 155.439  11
  -1   0   7 3493.93 152.573  13
   1   0   7 3201.10 151.724  13
   0  -1   9 228.564 56.8919  11
   0   1   9 190.189 59.6751  11
   1   0   9 137.623 56.1966  11
  -1  -1   0 168385. 1861.51   1
   1   1   0 169002. 1861.67   1
  -1   1  -2 322722. 3570.38  10
   1   1  -2 323199. 3568.61   5
  -1  -1   2 322760. 3575.08  12
   1  -1   4 59407.6 679.128  12
   1  -1  -4 57111.0 676.992   6
  -1  -1  -4 56700.9 694.729   5
  -1  -1   4 58410.0 683.807  12
  -1  -1   6 6447.17 177.213  13
  -1   1   6 6534.78 186.051  13
  -1   1   6 5028.47 166.126  12
  -1  -1   8 548.768 94.7297  11
   1   1   8 487.682 94.2494  13
   1  -1   8 646.357 94.0577  13
  -1   1   8 703.544 99.4294  11
   1   1   8 576.264 95.6640  11
  -1  -1   8 661.026 98.0003  13
  -1   1   8 653.323 98.7922  13
   1  -1   8 665.287 92.0572  11
  -2   1  -1 12398.2 152.152  10
   2  -1  -1 12343.3 147.572   6
  -1  -2  -1 12312.6 151.945   1
  -1  -2  -1 12031.6 159.240   5
  -1  -2   1 11758.9 162.637  14
   2  -1   1 12180.4 159.551  14
   1   2  -3 26108.2 311.344   5
   2  -1  -3 26726.2 315.371   6
  -1  -2   5 2425.58 105.283  12
  -2   1   5 2419.70 114.947  12
  -1  -2   7 329.760 108.594  11
   1   2   7 466.845 112.304  13
   2  -1   7 345.999 110.091  13
   1   2   7 271.506 117.233  11
  -2   1   7 414.367 115.422  13
  -1  -2   7 421.070 103.952  13
  -2   1   7 473.020 120.206  11
   2  -1   9 115.944 50.4866  11
   1   2   9 73.0347 55.2224  11
   0  -2   0 39693.0 443.416   6
  -2   0  -2 138293. 1554.44  10
   0  -2  -2 139867. 1548.23   1
   0  -2  -2 139016. 1558.33   5
   0  -2   2 140284. 1549.14  12
   2   0  -2 136995. 1544.33   6
   2   0   2 141201. 1548.85   1
   0  -2   4 37407.8 452.727  12
  -2   0   4 36452.7 462.246  12
  -2   0  -4 36018.3 476.342   5
   0   2   6 968.627 108.961  12
  -2   0   6 1017.38 109.362  12
   0  -2   6 1257.30 120.654  13
  -2   0   6 1266.22 128.674  13
  -2   0   6 1392.10 137.107  11
  -2   0   8 401.108 94.0742  13
  -2   0   8 376.528 92.7030  11
   2   0   8 322.286 89.7166  13
   0   2   8 337.363 89.2297  13
   0  -2   8 356.662 91.3722  13
   0   2   8 320.061 93.6577  11
   0  -2   8 375.710 86.9956  11
   2   0   8 243.927 86.5165  11
  -2  -1  -1 138027. 1537.21  10
   2   1   1 137928. 1535.43   1
   1  -2  -1 140127. 1534.67   6
  -2  -1   1 136874. 1536.06  12
   1  -2   3 7090.51 104.671  12
  -2  -1   3 7030.50 118.760  12
  -2  -1   5 6721.39 156.046  12
  -1   2   5 6581.89 161.373  12
   2   1   5 6078.35 149.008  12
  -2  -1  -5 6784.55 181.556   5
   1  -2   5 6525.79 140.188  12
  -2  -1   5 7287.41 164.730  13
   1  -2   7 1664.16 126.132  11
   1  -2   7 1723.05 122.427  13
  -2  -1   7 1770.35 122.609  13
  -2  -1   7 2029.12 132.267  11
  -1   2   7 1837.95 135.844  13
   2   1   7 1470.88 125.147  13
  -1   2   7 1992.83 139.513  11
   2   1   9 52.0794 53.6853  11
   2   2   0 113629. 1262.18   1
   2  -2   2 4008.33 65.0835  12
  -2  -2   2 4106.77 80.6616  12
   2  -2   2 4024.75 112.960  14
   2  -2  -2 4217.36 84.6927   6
  -2  -2  -2 4078.98 92.1425   5
   2  -2  -4 3087.51 101.362   4
  -2  -2   4 3019.76 96.3059  12
  -2  -2  -4 3102.80 114.529   5
   2  -2   4 3222.40 81.9639  12
  -2  -2   4 3076.28 100.073  13
   2  -2  -4 3168.16 99.5168   6
  -2  -2   6 1778.21 122.665  13
  -2  -2   6 1947.31 134.457  11
  -2   2   6 1601.63 119.414  12
  -2   2   6 1894.28 140.708  11
  -2   2   6 1935.00 144.311  13
   2   2   8 89.0061 85.2259  13
   2  -2   8 179.948 82.6876  13
  -2  -2   8 234.640 84.1259  11
  -2   2   8 310.440 92.5454  13
   2  -2   8 102.872 79.6750  11
   2   2   8 124.163 85.6326  11
  -2   2   8 114.134 91.5487  11
  -2  -3  -1 807.232 57.5991   1
  -2  -3  -1 676.564 58.4188   5
  -2  -3   1 665.018 81.5573  14
  -3   2  -1 861.563 55.0781  10
   3  -2  -1 771.071 55.0147   6
  -2  -3  -3 885.324 72.8929   5
   3  -2   3 952.662 44.6683  12
   3  -2  -3 963.430 67.5109   6
  -3   2  -3 1131.82 79.2229  10
   3  -2  -3 1001.39 54.6457   1
  -2  -3   3 1108.60 71.2908  13
  -3   2   5 1307.85 103.492  12
  -3   2   5 1435.50 118.469  13
  -3   2   5 1365.88 116.066  11
  -2  -3   5 1394.91 103.399  13
   3  -2   7 442.041 108.045  13
  -2  -3   7 321.012 101.445  13
  -2  -3   7 316.592 101.144  11
  -3   2   7 430.187 119.833  11
  -3   2   7 390.900 114.450  13
   2   3   9-32.1046 50.1351  11
  -1  -3   0 10757.9 129.623   6
  -3   1   0 9835.16 120.187  12
  -1  -3  -2 71218.4 793.888   1
  -1  -3   2 67970.0 804.333  14
  -3   1  -2 69579.7 796.727  10
  -1  -3  -2 69083.6 804.872   5
   3  -1  -2 70781.9 786.746   6
  -3   1   4 13507.3 210.677  12
   3  -1   4 13500.8 190.587  12
  -3   1   6 890.211 127.700  11
  -3   1   6 804.611 125.563  13
   1   3   6 506.268 104.492  12
  -1  -3   6 903.813 111.327  13
  -3   1   6 540.775 105.262  12
  -1  -3   6 909.243 119.161  11
  -3   1   8 192.051 93.5555  11
   1   3   8 133.783 84.7085  13
  -1  -3   8 156.110 79.1700  11
   1   3   8 158.892 89.0629  11
   3  -1   8 176.918 80.3965  11
   3  -1   8 205.761 84.3458  13
  -3   0   1 5126.41 83.0259  12
  -3   0  -1 5521.38 88.7059  10
  -3   0   3 451.174 67.5381  13
  -3   0   3 499.402 61.8864  12
  -3   0  -3 401.399 75.2076  10
   3   0   3 371.110 55.7055   1
   3   0  -3 379.668 50.2218   6
   0  -3  -5 1408.93 126.962   6
  -3   0   5 1497.07 115.093  13
  -3   0  -5 1349.45 123.134   5
  -3   0   5 1537.48 114.247  11
  -3   0   5 1504.24 99.4480  12
   0  -3   5 1355.95 99.6327  13
   0   3   7 214.865 92.8856  12
   0  -3   7 505.564 104.299  11
   0  -3   7 475.086 103.428  13
   3   0   7 246.246 105.160  13
  -3   0   7 516.443 112.425  13
   0   3   7 437.229 119.409  11
  -3   0   7 586.088 120.653  11
   0   3   7 573.133 118.852  13
   3   0   9 34.5320 50.3975  11
   1  -3   0 67057.2 749.655   6
  -3  -1   0 67157.6 751.379  10
   1  -3   2 490.490 90.3377  14
   3   1   2 474.287 56.9126   1
   1  -3  -2 511.692 66.5151   6
  -3  -1   2 548.855 52.9143  12
  -1   3  -2 521.236 49.6286  10
  -3  -1  -2 509.418 65.5165  10
  -3  -1   4 358.118 70.9910  12
  -3  -1   4 340.856 81.7539  13
  -3  -1  -4 304.290 86.3025   5
   1  -3  -4 412.005 90.5679   6
  -3  -1   6 3287.98 144.260  13
   1  -3   6 3036.06 136.990  13
  -3  -1   6 3551.38 152.523  11
  -1   3   6 3570.46 161.864  11
  -1   3   6 3377.61 158.835  13
   3   1   8 157.599 83.4819  13
  -1   3   8 229.611 92.1447  11
  -1   3   8 46.4284 86.6605  13
   1  -3   8 200.403 86.0155  13
   1  -3   8 68.9542 77.3572  11
  -3  -1   8 154.880 87.6151  11
   3   1   8 136.643 83.4285  11
   3   2   1 3204.36 73.5842   1
   2  -3  -1 3126.93 71.7743   6
  -3  -2  -1 3135.68 76.7241  10
  -3  -2   3 608.544 62.7480  12
   2  -3  -3 450.460 57.6185   1
  -3  -2  -3 492.608 72.1192   5
  -3  -2   3 548.457 67.8825  13
   2  -3  -3 561.966 78.3808   4
  -2   3  -3 574.266 70.4914  10
  -3  -2   5 1971.36 110.333  13
  -3  -2  -5 1805.77 129.062   5
  -3  -2   5 2009.78 116.343  11
  -3  -2   7 772.314 112.649  11
   2  -3   7 554.219 106.259  13
  -2   3   7 707.635 123.419  11
  -3  -2   7 748.302 111.975  13
  -2   3   7 392.121 98.9674  12
  -2   3   7 868.315 124.624  13
   3   2   9-10.3771 49.5140  11
   3   2   9 57.1270 53.1688  13
   3   3   0 24555.5 280.292   1
  -3  -3   0 22389.2 279.973   5
   3  -3  -2 21842.9 276.002   6
   3  -3   2 21982.7 290.841  14
  -3   3  -2 22143.4 278.285  10
  -3   3   2 22712.3 274.586  11
  -3  -3  -4 8164.74 170.606   5
   3  -3  -4 8087.04 144.429   4
   3  -3  -4 8257.48 144.757   6
  -3  -3   4 8426.57 148.267  11
  -3   3   6 426.125 126.115  13
  -3   3   6 192.923 99.8390  12
  -3  -3   6 378.385 104.107  13
  -3  -3   6 426.621 110.206  11
  -3  -3  -6 398.692 138.645   6
  -3   3   6 463.131 122.055  11
   3  -3   8 39.4209 74.0588  11
  -3  -3   8 108.014 81.4539  11
   3  -3   8 133.369 81.4277  13
   3   3   8 71.5391 82.4974  13
   3   3   8 98.3460 82.1148  11
  -3   3   8 252.328 95.9624  11
  -3  -4  -1 45202.7 512.944   1
  -4   3  -1 45764.9 513.257  10
  -3  -4   3 30525.9 370.615  13
  -4   3   3 30104.4 373.685  13
  -3  -4  -3 31191.7 388.781   5
  -4   3   3 29948.7 372.430  11
  -4   3  -3 30715.9 379.678  10
   4  -3  -3 31124.6 367.556   4
   4  -3   3 29644.4 363.965   7
  -3  -4   3 30594.1 365.121  11
  -4   3  -3 29027.2 371.052   2
  -3  -4   5 3165.53 118.987  13
  -3  -4   5 3389.73 118.928  11
  -4   3   5 3346.42 130.749  11
  -4   3   5 3205.53 132.336  12
  -4   3   7 434.600 118.468  13
  -3  -4   7 276.759 92.8530  11
  -4   3   7 229.434 98.4689  12
  -4   3   7 552.974 117.701  11
   4  -3   7 491.929 106.660  13
   3   4   9 62.7828 45.6465  11
  -4   2   0 210547. 2331.79  12
  -2  -4   0 211845. 2339.37   1
  -4   2   2 20195.5 250.377  11
   4  -2  -2 19815.7 250.850   6
  -4   2  -2 20046.5 257.591  10
  -2  -4   2 20719.1 248.171  13
  -2  -4  -2 19946.4 257.128   1
   4  -2   2 21117.4 262.155  14
  -4   2   4 4276.72 120.058  13
   2   4   4 4129.68 107.704   8
  -4   2   4 4022.80 114.388  12
  -2  -4  -6 2349.02 160.963   6
  -4   2   6 2748.28 143.392  13
  -4   2   6 2081.26 129.244  12
  -2  -4   6 2476.92 125.402  11
  -4   2   6 2800.41 147.144  11
  -2  -4   6 2451.44 121.480  13
  -2  -4  -6 2847.89 168.465   4
   2   4   8 170.843 82.2407  13
   4  -2   8 15.8572 82.3410  13
   2   4   8 46.1472 83.6478  11
  -4   2   8 219.887 98.3283  11
   4  -2   8 228.310 77.1202  11
   4  -1   1 49545.4 581.228  14
  -4   1   1 51167.6 583.626  12
   4  -1   3 256.828 53.8963   1
   4  -1  -3 228.015 55.1061   6
  -1  -4   3 286.211 65.2998  13
   1   4   3 381.283 62.1446   8
   4  -1   3 291.383 74.7485   7
  -4   1   3 291.649 62.3589  12
  -4   1   3 359.837 68.3707  13
  -4   1   3 351.979 68.1299  11
  -4   1   5 3057.37 123.354  12
  -4   1  -5 2978.34 146.242   5
  -4   1   5 3439.92 131.466  11
  -1  -4   5 3349.13 121.207  13
  -4   1   5 3669.09 134.597  13
  -1  -4  -5 3857.23 153.516   6
  -4   1   7 1229.06 128.296  11
  -1  -4   7 1096.92 106.313  13
   1   4   7 936.452 125.178  11
  -4   1   7 1085.01 124.948  13
  -1  -4   7 940.386 102.869  11
   1   4   7 862.785 121.592  13
   1   4   9 31.2207 50.4505  11
   4  -1   9-38.2354 48.2827  11
   0  -4   0 29631.0 343.757   6
  -4   0   0 30061.8 347.186  10
  -4   0  -2 25717.3 311.999  10
   0  -4  -2 24569.5 304.008   1
  -4   0   2 24737.6 298.622  13
  -4   0   2 24992.9 298.026  11
   0   4   4 5829.35 122.176   8
  -4   0   4 6294.18 135.394  12
   0  -4  -4 6215.46 141.885   6
  -4   0   6 809.714 118.227  13
   0   4   6 604.852 104.633  12
   0  -4   6 778.619 107.620  13
  -4   0   6 821.286 123.007  11
  -4   0   6 754.567 109.944  12
   0   4   8 62.8424 82.0195  13
   0  -4   8 205.046 72.8211  11
   4   0   8 62.9530 80.2459  11
   0   4   8 143.462 88.6787  11
   4   0   8 3.88656 81.7389  13
  -4   0   8 266.520 95.1608  11
  -4  -1   1 7045.06 99.1210  10
   1  -4  -1 6966.25 113.532   6
  -4  -1  -1 6995.04 113.549  10
  -1   4  -3 14745.2 198.766  10
   1  -4  -3 15070.3 210.612   6
  -4  -1   3 15151.0 201.548  11
  -4  -1   3 15680.4 211.250  12
   1  -4  -3 14293.2 205.077   1
   4   1   3 13740.1 205.919   1
  -4  -1   3 15105.1 206.121  13
  -1   4   3 15453.3 204.898   8
  -4  -1   5 1285.79 103.529  12
  -4  -1   5 1656.02 112.049  11
   1  -4  -5 1705.79 122.703   6
  -4  -1   5 1490.45 110.825  13
  -4  -1  -5 1439.91 121.511   5
  -1   4   7 197.890 93.2662  12
   1  -4   7 211.676 97.1893  13
  -1   4   7 223.118 115.507  13
  -4  -1   7 270.288 111.203  13
   1  -4   7 232.167 96.5783  11
  -1   4   7 225.072 116.364  11
  -4  -1   7 234.546 109.862  11
   4   1   9-7.91895 51.0338  11
   4   1   9 84.7099 53.8611  13
  -4  -2   0 293551. 3249.24  10
  -4  -2  -2 32951.7 404.919  10
  -4  -2   2 34004.9 392.409  13
   2  -4  -2 32992.0 397.554   6
   4   2   2 34152.8 402.818   1
  -2   4  -2 32814.4 393.897  10
   4   2   2 33755.7 401.708   7
  -4  -2   4 7798.06 146.041  11
  -4  -2   4 7811.73 156.430  12
   2  -4  -4 8087.25 154.315   6
   2  -4  -4 7936.31 154.066   4
  -4  -2  -4 7968.45 169.775   5
  -4  -2   6 3086.26 140.833  11
  -4  -2   6 2949.08 133.234  13
  -2   4   6 3043.02 151.016  11
   2  -4   6 2687.42 134.210  13
  -2   4   6 3045.65 159.869  13
  -2   4   8 312.653 93.4175  11
   4   2   8 163.193 82.1478  11
  -2   4   8 192.997 88.9631  13
   4   2   8 315.854 83.3924  13
   2  -4   8 193.616 73.7642  11
   2  -4   8 327.855 84.3079  13
   3  -4  -1 5250.21 95.4247   6
  -4  -3  -1 5392.57 101.713  10
   4   3   1 5320.13 100.682   1
   3  -4  -3 17063.1 231.675   6
  -3   4   3 16690.7 231.595  11
  -4  -3   3 17216.9 222.993  11
  -3   4  -3 17487.0 233.262  10
  -4  -3   3 16600.2 227.759  13
   3  -4   3 17180.7 250.513  14
  -4  -3  -3 17508.1 246.384   5
   3  -4  -3 16881.7 230.865   4
  -4  -3   5 2861.00 115.879  11
  -3   4   5 2420.60 125.684  11
  -4  -3  -5 2180.17 135.465   5
  -4  -3   5 2441.75 114.473  13
  -3   4   5 2654.95 134.494  13
  -4  -3   7 371.057 99.9912  11
   3  -4   7 361.960 102.357  13
  -3   4   7 140.865 94.2199  12
  -3   4   7 534.649 117.907  11
  -3   4   7 368.504 116.132  13
   4   3   9-32.0926 44.1073  11
   4   3   9-32.3090 49.8208  13
  -4  -4   0 2652.81 68.3976   5
  -4   4  -2 18227.0 242.574  10
   4  -4  -2 18524.1 238.104   4
  -4   4   2 18969.8 236.017  11
  -4   4  -2 17841.4 237.197   2
  -4  -4  -2 19043.3 251.272   5
  -4  -4   4 7739.68 137.907  11
   4  -4  -4 6937.10 139.176   4
   4  -4  -4 7204.61 141.351   6
  -4  -4  -4 7643.71 168.206   5
  -4   4   6 338.731 118.094  11
  -4   4   6 275.908 115.832  13
  -4   4   6 221.552 105.402  12
  -4  -4   6 308.561 101.676  13
  -4  -4  -6 298.236 138.440   6
  -4  -4   6 190.328 95.2999  11
   4   4   8 185.976 79.6580  11
   4  -4   8 237.316 71.6809  11
   4  -4   8 249.111 78.0023  13
   4   4   8 118.612 80.3907  13
   5  -4  -1 40822.2 484.975   9
  -5   4   1 40983.4 487.147   2
   5  -4  -1 41597.6 483.661   4
  -5   4  -1 40850.5 490.035   2
  -4  -5   1 41533.8 466.833   6
  -5   4  -1 41853.4 492.207  10
   5  -4   1 40782.4 484.740   9
  -5   4   3 839.347 59.7427   2
  -4  -5  -3 940.312 83.6925   5
   5  -4  -3 906.227 79.7915   4
  -4  -5   3 865.982 71.1027  13
  -5   4  -3 985.335 82.9671  10
  -4  -5   3 942.877 61.3105  11
   5  -4  -3 913.650 81.1088   6
  -5   4   3 842.265 77.5373  11
  -5   4   3 786.370 69.3128  13
  -5   4  -3 879.590 73.7513   2
   5  -4   3 810.744 70.5598   7
  -5   4   5 2464.93 125.183  11
  -5   4   5 2403.27 130.358  12
  -5   4   5 2670.96 124.512  13
  -4  -5   5 2461.96 117.744  13
  -4  -5   5 2657.13 107.341  11
   5  -4   7 658.153 107.473  13
  -5   4   7 832.737 126.604  11
  -4  -5   7 515.434 89.9040  11
  -5   3   0 22691.6 267.172  12
  -3  -5   0 23903.2 280.865   1
  -3  -5  -2 10367.6 164.403   5
  -5   3  -2 10428.9 159.475  10
  -5   3   2 10485.9 150.634  11
  -5   3  -2 9906.93 154.200   2
  -5   3   4 4906.55 125.668  11
   3   5   4 4841.85 126.843   8
  -5   3   4 5004.34 130.517  12
  -3  -5   4 5143.61 112.764  11
  -5   3  -4 5257.19 138.740  10
  -3  -5  -6 1446.25 149.901   6
  -3  -5   6 1478.37 110.800  13
  -5   3   6 1515.87 122.371  12
  -3  -5   6 1604.20 106.178  11
  -3  -5  -6 1760.67 159.611   4
  -5   3   6 1669.61 129.456  13
  -5   3   6 1865.74 132.522  11
   3   5   8-18.6236 80.1804  11
   5  -3   8 73.6864 73.8037  11
   5  -3   8 130.535 78.9321  13
   3   5   8 125.379 79.0754  13
  -2  -5   1 39453.7 462.206   1
  -2  -5  -1 41367.6 472.690   1
  -5   2   1 39886.2 466.673  12
  -5   2  -1 40803.0 472.482  10
   2   5   3 31325.4 385.197   8
  -5   2   3 30119.9 375.649  13
  -5   2   3 31927.1 389.597  12
  -5   2   3 29915.2 376.081  11
  -2  -5   3 31649.0 375.809  13
   5  -2   3 29397.6 373.713   7
  -5   2   5 4522.06 143.746  13
  -2  -5  -5 4354.69 161.616   6
  -5   2   5 4267.86 140.421  11
  -2  -5   5 4102.11 127.002  11
  -2  -5   5 4156.21 124.641  13
  -5   2   5 3828.96 137.314  12
   5  -2   7 429.103 106.202  13
  -5   2   7 792.585 123.102  11
   2   5   7 427.320 116.995  11
  -2  -5   7 638.436 90.6288  11
  -1  -5   0 105460. 1181.14   6
  -5   1   0 106002. 1186.49  10
  -1  -5  -2 22413.7 283.914   1
  -5   1  -2 21844.3 285.096  10
  -5   1   2 22641.1 274.688  11
  -5   1   2 22601.2 273.517  13
   5  -1   2 23332.4 281.905   7
  -5   1  -2 21526.6 282.856   2
   1   5   2 22790.0 281.748   8
  -1  -5  -4 5239.26 140.754   6
  -5   1   4 5214.54 129.846  12
   1   5   4 5073.30 125.009   8
  -5   1  -4 5521.64 142.739  10
  -5   1   6 3239.38 143.368  11
  -5   1   6 2514.78 136.322  12
  -1  -5   6 2632.51 124.468  11
  -5   1   6 3314.54 144.299  13
  -1  -5   6 2827.20 122.135  13
   5  -1   8 301.013 82.8142  13
   1   5   8 170.645 85.8374  11
   1   5   8 123.708 81.9399  13
   5  -1   8 47.3092 77.7816  11
  -5   0   1 58917.6 663.508  12
   0  -5  -1 57876.7 667.308   6
  -5   0   1 58059.0 661.810  10
  -5   0  -1 58190.8 669.385  10
   0  -5  -3 28598.5 374.844   6
   0  -5   3 31254.5 385.759  14
  -5   0  -3 30757.4 382.943  10
   0  -5  -3 29161.2 372.693   1
   0  -5   3 29581.1 367.576  13
   0   5   3 30832.7 375.111   8
  -5   0   3 29712.4 366.898  11
  -5   0   3 29514.0 368.743  13
  -5   0   3 31449.3 379.167  12
   5   0   3 30040.3 373.435   7
   0  -5  -5 3915.51 149.116   6
   0  -5  -5 4075.15 156.003   4
  -5   0   5 3029.23 128.149  12
   0  -5   5 3560.99 125.129  13
  -5   0   5 3601.48 130.639  13
  -5   0  -5 3140.84 149.184   5
  -5   0   5 3821.35 133.349  11
   0   5   7 547.727 117.836  11
   0   5   7 237.374 90.3994  12
   0  -5   7 482.802 97.8396  13
  -5   0   7 511.042 116.895  11
   0  -5   7 372.593 91.0795  11
   0   5   7 538.169 120.125  13
   5   0   9 24.0731 49.5907  13
   5   0   9 8.58946 52.1068  11
  -5  -1   0 33449.3 392.734  10
   1  -5   0 33443.5 388.497   6
  -5  -1  -2 22100.1 282.339  10
  -1   5  -2 21422.4 268.631  10
  -5  -1   2 22625.9 269.541  13
   5   1   2 21982.7 280.228   1
   1  -5  -2 21860.4 279.055   4
   5   1   2 23464.5 281.477   7
  -1   5   2 22712.9 275.684   8
  -5  -1   2 20558.3 257.209  10
  -5  -1   2 22712.2 266.353  11
  -5  -1   4 11423.3 193.599  12
   1  -5  -4 11955.4 195.314   6
  -5  -1  -4 11232.6 209.395   5
   1  -5  -4 11423.4 196.707   4
   1  -5   6 251.267 99.0352  13
  -1   5   6 151.865 119.214  11
  -5  -1   6 205.460 111.294  11
  -1   5   6 54.8773 98.4467  12
  -1   5   6 381.052 123.984  13
  -5  -1   6 246.148 110.253  13
  -5  -1  -6 142.562 115.499   5
   5   1   8 202.332 80.4780  11
   5   1   8 203.318 82.1071  13
  -1   5   8 55.7141 83.7961  13
  -1   5   8 215.095 88.0482  11
   5   2   1 63374.2 726.717   1
  -5  -2   1 63247.6 714.151  10
  -5  -2  -1 63126.2 725.829  10
   2  -5  -1 63362.7 720.887   6
  -5  -2   3 8101.95 142.439  12
   2  -5   3 8215.65 162.899  14
  -2   5   3 7881.28 138.259   8
   2  -5  -3 7664.14 143.310   4
  -5  -2   3 7373.64 133.077  13
  -2   5  -3 7824.27 133.170  10
  -5  -2   3 8103.10 129.951  11
   2  -5  -3 8010.31 142.471   6
   2  -5   5 3501.33 124.254  13
   2  -5  -5 3960.75 142.011   6
  -5  -2   5 3571.63 128.500  13
  -5  -2   5 4051.14 131.631  11
  -2   5   5 3691.56 140.644  11
  -5  -2  -5 3429.97 150.006   5
  -2   5   7 749.801 118.609  13
  -5  -2   7 773.142 111.152  11
   2  -5   7 623.064 101.933  13
   2  -5   7 548.624 97.2445  11
  -2   5   7 812.602 123.688  11
   5   2   9-1.60396 54.2120  13
   5   2   9 19.3823 42.5312  11
  -5  -3   0 111464. 1240.88  10
   5   3   0 109519. 1241.74   1
  -3   5  -2 24379.8 310.357  10
  -3   5   2 25321.5 305.354  11
  -5  -3   2 25487.3 297.667  11
  -3   5  -2 24765.0 308.082   2
   5   3   2 24788.4 317.075   7
   3  -5  -2 24347.4 310.107   4
   3  -5   2 25494.8 317.997  14
  -5  -3   4 4517.25 119.797  13
   3  -5  -4 4727.90 126.517   4
   3  -5  -4 4695.07 123.288   6
  -5  -3  -4 4855.32 139.465   5
   3  -5   6 2245.77 129.165  13
  -3   5   6 2499.46 141.399  11
  -3   5   6 2425.93 145.062  13
  -5  -3   6 2295.51 123.961  11
  -3   5   8 250.793 94.4525  11
   5   3   8 174.302 78.3410  11
   5   3   8 119.361 81.3870  13
   3  -5   8 227.805 78.6395  13
  -4   5  -1 12048.9 166.207   2
  -4   5   1 11682.5 164.166   2
   5   4   1 11703.6 171.000   1
   4  -5  -1 11493.6 162.533   4
  -4   5   3 8317.39 145.153  11
  -4   5  -3 7988.50 139.207   2
  -5  -4   3 8588.05 131.166  11
  -4   5   3 7728.22 137.758  13
   4  -5  -3 8639.09 147.035   6
   4  -5   3 8777.94 172.611  14
  -5  -4  -3 8728.57 160.166   5
  -4   5   3 7694.65 135.614   2
   4  -5  -3 8281.69 146.085   4
  -4   5   5 2066.17 122.355  13
  -5  -4  -5 1845.38 129.830   5
  -4   5   5 1859.19 120.424  11
  -5  -4   5 1611.44 109.608  13
  -5  -4   5 1973.52 104.409  11
  -5  -4   7 275.741 94.4276  11
  -4   5   7 416.916 112.837  13
  -4   5   7 394.212 116.130  11
   4  -5   7 272.318 96.4366  13
  -4   5   7 107.297 91.9074  12
   5   4   9 51.6730 38.4816  13
   5   4   9 25.5412 36.8523  11
  -5  -5   0 2260.94 67.1102   5
  -5   5   0 2243.05 80.2745   2
  -5  -5  -2 7925.21 144.236   5
  -5   5   2 7345.17 129.309   2
  -5   5  -2 7331.84 133.235   2
  -5   5   2 7599.41 135.220  11
   5  -5   2 7909.87 147.366  14
   5  -5  -2 7450.55 133.986   4
  -5  -5  -4 3467.95 126.441   5
  -5   5   4 3415.40 116.012  11
   5  -5  -4 3575.37 114.104   6
   5  -5   6 540.921 103.599  13
  -5   5   6 688.791 117.488  11
  -5  -5   6 749.357 92.2593  11
  -5   5   6 605.180 112.740  13
   5   5   8 128.599 76.6840  13
   5   5   8 120.046 75.3044  11
   6  -5   1 29042.7 356.935   9
   6  -5  -1 28029.6 356.215   9
  -5  -6   1 28051.9 353.674  14
  -6   5  -1 29161.1 364.430   2
  -5  -6  -1 30288.8 366.600   5
  -6   5   1 29161.3 361.973   2
  -5  -6   1 29256.3 334.590   6
   6  -5   3 6132.33 126.952   7
   6  -5  -3 7398.55 140.529   4
  -5  -6   3 7168.12 118.155  11
   6  -5   3 7836.86 167.523  14
  -6   5   3 7331.65 127.717  13
  -6   5   3 6714.25 142.456  11
  -5  -6  -3 7220.00 154.531   5
  -6   5  -3 7334.68 143.878   2
  -6   5  -3 7714.36 152.833  10
  -6   5   3 6773.78 129.587   2
  -6   5   5 2402.77 136.390  12
  -6   5   5 2382.23 120.912  13
  -6   5   5 2481.98 127.691  11
  -6   5   7 366.985 101.003  12
  -5  -6  -7 389.263 114.899   6
   6  -4   0 27482.9 334.884   9
  -4  -6   0 27773.8 333.596   1
  -6   4   0 26904.5 319.080  12
  -6   4  -2 9555.64 162.346  10
  -6   4  -2 9211.34 157.111   2
   6  -4  -2 9720.36 152.801   4
  -4  -6   2 9935.30 172.688  14
  -6   4   2 8970.31 146.849   2
   6  -4  -2 10011.0 164.859   9
  -4  -6  -2 9484.62 163.108   5
  -6   4  -4 2828.17 122.246  10
  -6   4   4 2750.94 112.824  12
  -4  -6  -6 1623.35 152.520   4
  -6   4   6 1641.79 129.266  11
  -6   4   6 1669.96 125.410  13
   4   6   8-9.47134 72.9999  13
   4   6   8 75.0674 76.2479  11
   6  -4   8-0.51749 67.6351  11
  -6   3  -1 32931.1 399.343   2
  -6   3   1 32103.0 389.640  12
  -3  -6   1 32593.2 386.046   1
   6  -3  -1 32971.4 393.286   9
  -6   3   1 32682.5 394.167   2
  -6   3  -1 33344.0 400.571  10
  -3  -6  -1 33361.8 396.938   1
  -3  -6   1 33230.7 376.902   6
  -6   3  -3 13245.7 205.146   2
  -3  -6   3 13563.0 194.633  13
   6  -3   3 12804.7 194.678   7
   6  -3  -3 13848.7 189.712   4
   6  -3  -3 14046.6 200.276   9
  -6   3   3 13089.5 198.639  11
  -6   3   3 14190.9 211.074  12
  -6   3   3 13653.4 193.934  13
  -3  -6   3 13519.7 180.591  11
  -6   3  -3 14632.3 213.688  10
  -6   3   5 3123.50 130.598  13
  -6   3   5 2788.44 130.224  12
  -3  -6   5 3100.15 120.537  13
  -3  -6  -5 3043.95 152.135   6
  -3  -6   5 2952.03 107.297  11
  -6   3   5 3215.63 131.262  11
   3   6   7 413.469 114.957  11
   6  -3   7 392.087 106.187  13
  -6   3   7 584.226 127.103  11
  -2  -6   0 24377.7 295.741   6
  -2  -6   0 24424.1 298.758   1
  -6   2   0 24554.4 304.513  10
   6  -2   2 44019.2 520.205   7
   6  -2   2 43375.1 518.286  14
  -2  -6   2 42819.6 504.423   1
  -6   2  -2 42769.6 526.304   2
  -2  -6   2 46670.1 531.182  14
  -2  -6  -2 44680.3 525.615   1
  -6   2   2 45821.7 526.052  12
  -6   2   2 44724.6 518.868  11
   6  -2  -2 44936.4 515.614   9
  -2  -6  -4 14623.3 237.794   6
  -6   2   4 14641.5 234.098  12
  -6   2   4 13952.9 218.404  11
  -6   2  -4 14481.3 240.485  10
  -2  -6  -6 1477.85 150.599   4
  -2  -6  -6 1524.96 147.060   6
  -2  -6   6 1245.54 96.1706  11
  -6   2   6 1461.60 128.146  11
  -6   2   6 1604.98 129.387  13
  -2  -6   6 1386.30 107.954  13
   6  -2   8 238.752 82.2186  13
   6  -2   8 84.6658 76.0553  11
   2   6   8 131.905 77.1862  13
   2   6   8 296.628 82.9328  11
  -6   1   1 23997.4 286.641  12
  -1  -6  -1 24284.4 297.008   4
   6  -1   1 23180.0 278.926  14
  -6   1   1 23167.0 289.854  10
  -6   1  -1 23699.9 296.469  10
  -6   1  -1 23848.9 297.117   2
   1   6   1 23733.5 292.110   8
   1   6   3 24873.2 319.206   8
  -6   1   3 26248.6 324.675  12
  -1  -6  -3 24441.1 316.088   1
  -1  -6  -3 23634.6 319.013   6
  -1  -6   3 23898.5 303.709  13
  -6   1   3 22844.4 305.926  11
  -1  -6   3 25433.4 328.917  14
  -6   1  -3 24841.6 323.633  10
  -6   1   3 23214.4 307.496  13
   6  -1   3 23642.1 312.365   7
  -1  -6  -5 4014.80 161.168   4
  -1  -6   5 3852.09 121.733  13
  -1  -6  -5 4031.89 157.767   6
  -6   1   5 3590.23 135.255  11
  -6   1   5 3774.31 135.669  13
   1   6   7 657.306 117.314  11
   1   6   7 243.644 91.5451  12
  -6   1   7 539.999 125.798  11
   1   6   7 536.733 115.180  13
   6  -1   9-9.79662 42.6603  11
   0  -6   0 38286.1 449.126   6
  -6   0   0 39191.9 455.705  10
   0  -6  -2 6535.33 130.791   4
  -6   0   2 6444.47 107.183  10
   0  -6  -2 6657.02 128.067   6
   0  -6   2 7116.77 137.535  14
  -6   0   2 6940.16 118.677  12
   0   6   2 6821.54 119.027   8
  -6   0   2 6691.26 114.656  11
  -6   0   4 3258.61 111.055  12
  -6   0   4 3098.46 104.898  11
   0  -6  -4 3293.57 120.198   6
   0   6   4 3193.48 111.061   8
   0   6   6 1382.35 132.938  11
  -6   0  -6 786.644 124.886   5
   0  -6   6 972.201 100.200  11
  -6   0   6 1576.97 126.212  11
   0  -6   6 1289.32 103.374  13
   0   6   8 270.568 85.1801  11
   0   6   8 230.970 77.5971  13
   6   0   8 80.6231 81.0304  13
   6   1   1 20742.1 263.297   7
  -1   6   1 20570.8 258.385   8
   1  -6  -1 20640.5 260.432   4
   1  -6  -1 20687.8 265.939   3
  -6  -1  -1 20186.2 263.359  10
  -6  -1   1 20750.0 254.454  10
   6   1   3 5328.64 126.155   7
  -6  -1   3 5167.73 115.569  12
   1  -6  -3 4994.61 120.254   6
   1  -6  -3 4892.92 123.488   4
  -1   6   3 5386.01 115.247   8
   1  -6   3 5044.97 103.335  13
  -6  -1  -3 5204.28 126.116  10
  -6  -1   3 4650.62 109.009  13
  -6  -1   3 4822.41 104.874  11
   1  -6  -3 5003.61 111.387   1
   1  -6   3 5754.84 144.717  14
  -6  -1  -5 1663.77 132.432   5
   1  -6  -5 2231.48 136.716   4
  -6  -1   5 2026.30 115.002  11
  -6  -1   5 2106.68 118.597  13
  -1   6   5 1961.06 126.546  11
   1  -6  -5 2048.28 130.800   6
   1  -6   5 2065.06 108.685  13
  -1   6   7 131.346 88.9791  12
   1  -6   7 305.429 96.0886  13
  -6  -1   7 317.698 115.353  11
  -1   6   7 328.558 114.516  11
  -1   6   7 373.655 113.037  13
   6   1   9-9.92546 46.1235  13
   6   1   9-15.0528 39.6264  11
  -6  -2   0 2442.49 77.4433  10
  -2   6   2 13329.8 178.721  11
  -2   6  -2 14300.4 184.822  10
  -2   6   2 13502.3 187.390   8
   2  -6   2 13041.5 198.286  14
   2  -6  -2 13022.8 189.972   4
   6   2  -2 12578.7 172.682   1
  -6  -2   2 12000.0 163.753  10
  -2   6  -2 13528.6 182.475   2
   2  -6  -2 13097.7 188.809   6
   6   2   2 14679.6 200.338   7
   2  -6  -4 4374.97 126.204   6
  -6  -2  -4 4273.06 135.733   5
  -6  -2   4 4220.61 118.922  13
  -2   6   6 652.672 126.803  13
  -6  -2   6 776.005 109.772  11
  -2   6   6 665.496 118.469  11
   2  -6   6 693.927 101.431  13
  -6  -2  -6 494.694 118.484   5
   6   2   8 23.5553 79.9950  13
  -2   6   8 260.288 89.9825  11
   6   2   8 89.7992 74.6312  11
   6   3   1 69681.9 796.847   7
   3  -6  -1 68657.5 786.758   3
   3  -6  -1 69262.3 792.552   4
  -3   6  -1 69257.1 795.746   2
   6   3  -1 69358.1 793.999   1
   6   3   1 70615.6 803.069   1
  -6  -3   1 69713.8 787.854  10
  -6  -3  -1 69432.2 800.256  10
  -3   6  -3 13152.3 194.886   2
  -3   6  -3 13097.6 200.202  10
   3  -6  -3 13421.9 203.131   4
  -3   6   3 13381.6 197.194  11
   3  -6  -3 13456.7 202.005   6
  -6  -3   3 13290.6 187.742  11
  -6  -3  -5 3787.20 159.716   5
  -6  -3   5 4343.99 131.467  11
   3  -6   5 3835.64 132.091  13
  -3   6   5 4359.38 152.377  13
   3  -6  -5 4191.55 143.344   6
  -3   6   5 4206.24 144.650  11
  -3   6   7 677.486 112.220  13
  -3   6   7 345.050 94.5539  12
  -3   6   7 917.687 120.277  11
   3  -6   7 485.642 92.2351  11
   3  -6   7 696.356 98.8335  13
   6   3   9 2.20668 34.1256  11
   6   3   9-41.8620 38.6600  13
  -4   6   0 20497.0 259.854   2
   4  -6   0 19687.7 254.277   9
   6   4   0 20620.4 262.248   1
  -6  -4   0 19981.3 258.081  10
   4  -6  -2 6583.55 127.499   6
   4  -6  -2 6411.10 126.702   4
  -4   6   2 6469.83 121.169  11
  -4   6  -2 6432.88 123.641   2
   4  -6  -4 2846.95 114.680   6
  -4   6   4 2779.82 111.898  11
  -6  -4  -4 2654.32 116.697   5
  -4   6   6 1085.34 122.669  11
   4  -6   6 810.578 107.067  13
  -6  -4   6 988.140 104.522  11
  -4   6   6 1102.48 114.632  13
   6   4   8 30.9175 72.2291  11
   6   4   8 94.9420 81.1095  13
   5  -6   1 6116.99 120.316   9
   6   5   1 5864.59 124.655   7
   5  -6  -1 6288.88 127.556   9
   5  -6  -1 6343.69 119.687   4
  -5   6   1 6422.42 121.683   2
  -6  -5  -1 6638.89 122.154   5
  -5   6  -1 6412.60 124.056   2
   5  -6  -3 9791.81 165.942   6
  -6  -5  -3 9291.56 176.475   5
  -5   6  -3 9833.09 171.583  10
   5  -6   3 9353.25 181.278  14
  -5   6   3 8470.16 141.147  13
   5  -6  -3 9148.14 161.502   4
  -5   6   3 8687.17 157.111   2
  -5   6   3 8728.79 158.453  11
  -5   6  -3 8886.00 160.965   2
  -5   6   5 858.464 101.679  13
  -5   6   5 900.478 112.001  11
  -6  -5   5 836.520 95.1698  11
  -6  -5  -5 871.730 117.682   5
  -5   6   5 823.187 118.585  12
  -5   6   7 91.2386 114.578  11
  -5   6   7 81.8447 90.2970  12
  -6  -5  -7 166.093 108.954   6
  -6  -6   0 21187.0 265.667   5
  -6   6   0 20806.2 276.269   2
  -6  -6  -2 5423.21 125.271   5
  -6   6  -2 5268.74 122.498   2
   6  -6  -2 5337.05 122.861   4
  -6   6  -2 5663.40 129.066  10
  -6   6   2 5492.23 121.744   2
   6  -6   2 5428.22 135.790  14
  -6   6   4 1532.30 111.092  11
  -6  -6  -4 1761.87 112.795   5
  -6   6   6 774.904 120.979  11
  -6   6   6 503.276 111.268  12
  -6  -6  -6 714.197 126.108   6
   6  -6   6 554.135 101.221  13
   6   6   8 66.6572 68.7711  13
   6   6   8 46.0199 68.1788  11
  -7   6   1 18161.5 255.097   2
  -6  -7  -1 18596.6 254.266   5
  -7   6  -1 17983.6 257.876   2
   7  -6   1 17697.6 248.533   9
   7  -6  -1 17852.2 250.015   9
  -7   6  -1 17777.6 256.333  10
  -7   6  -3 7671.72 166.726  10
  -6  -7  -3 7368.30 160.728   5
   6   7   5 1382.79 104.337   8
  -6  -7  -5 1546.45 141.681   6
  -6  -7  -7 336.147 108.414   4
   6   7   7 148.200 99.4332  11
  -6  -7  -7 184.901 102.851   6
  -7   5   0 67517.6 754.762   2
   7  -5   0 66357.2 744.167   9
  -5  -7  -2 24117.8 331.507   5
   7  -5  -2 24401.7 321.184   9
  -7   5  -2 24258.2 327.698   2
  -7   5   2 23413.6 318.870   2
  -7   5  -2 24429.0 330.566  10
   7  -5   2 25424.0 325.510  14
  -5  -7   2 25087.8 328.518  14
   7  -5  -4 5824.05 143.786   9
   5   7   4 6088.55 155.840   8
  -7   5  -4 5577.37 164.367  10
  -7   5   4 5560.21 152.085  11
  -7   5   4 5906.73 157.989  12
  -7   5   6 1466.99 124.100  12
  -5  -7  -6 1554.86 146.905   4
  -5  -7  -6 1673.75 139.083   6
   5   7   8 181.009 67.2503  13
   5   7   8 52.9433 71.0377  11
   7  -4  -1 44826.9 533.388   9
  -7   4  -1 45781.9 542.693   2
  -7   4  -1 46145.7 543.604  10
  -4  -7   1 45503.2 514.675   6
   7  -4   1 44951.8 535.394   9
  -7   4   1 44245.8 536.763   2
  -4  -7  -1 44293.0 536.463   1
  -4  -7   1 45134.4 527.468   1
  -7   4  -3 27924.4 371.644   2
  -7   4  -3 29339.8 376.755  10
   7  -4  -3 28000.5 357.043   9
  -7   4   3 29809.3 374.282  12
  -7   4   5 3346.17 141.976  11
   4   7   5 2997.05 126.523   8
  -7   4   5 3306.23 144.355  12
  -4  -7  -7 379.698 112.227   6
  -7   3   0 16062.4 219.868   2
  -3  -7   0 16047.5 209.768   6
  -3  -7   0 15844.1 211.349   1
   7  -3   0 15426.6 217.962   9
  -3  -7   0 16133.3 211.429   3
  -3  -7  -2 19790.5 265.845   1
   7  -3  -2 20036.7 263.470   9
  -7   3   2 19048.2 257.099   2
  -7   3   2 20248.0 265.376  12
  -7   3  -2 19956.5 272.493  10
  -7   3  -2 19143.5 268.457   2
  -3  -7   2 20204.3 276.033  14
  -7   3  -4 6094.81 162.503  10
  -3  -7  -4 6651.15 163.816   6
  -7   3   4 6494.41 154.429  12
   3   7   4 6447.90 153.657   8
  -3  -7  -6 1109.81 142.212   4
  -7   3   6 1047.54 126.878  11
   7  -3   8-22.8877 69.6679  11
   3   7   8 144.152 76.4615  11
   7  -3   8 186.143 73.4854  13
   3   7   8 35.9087 70.6768  13
   7  -2   1 34464.4 407.427  14
  -7   2   1 35168.7 420.113   2
  -2  -7  -1 35035.0 424.154   4
  -2  -7   1 36386.8 414.391   1
  -7   2   1 34522.3 422.199  10
   2   7   1 34798.9 422.231   8
  -2  -7  -1 35556.3 422.670   1
  -2  -7  -1 34600.7 423.432   6
   7  -2  -1 33696.5 416.289   9
  -7   2  -1 35277.8 427.027   2
   2   7   3 13439.1 205.508   8
  -2  -7   3 12212.5 182.414  13
  -7   2   3 14229.2 206.784  12
  -2  -7  -3 12922.0 198.343   1
   7  -2   3 12218.8 193.373   7
  -7   2   3 11976.9 192.416  11
  -2  -7  -3 12556.0 205.760   6
   7  -2  -3 11652.1 180.710   9
  -2  -7   3 14011.6 217.768  14
  -7   2  -3 13210.7 208.454  10
  -7   2   5 2932.20 132.874  12
  -2  -7  -5 3338.06 152.277   6
  -7   2   5 3095.66 131.867  11
  -2  -7  -5 3363.82 159.942   4
  -2  -7   5 3005.87 119.083  13
   2   7   7 485.847 112.883  11
   2   7   7 280.554 105.514  13
  -1  -7   0 13861.5 188.958   6
   1   7   0 14282.1 190.980   8
  -1  -7   0 14243.5 191.975   3
  -7   1   0 14200.1 198.188  10
  -7   1  -2 18765.2 260.868   2
  -1  -7  -2 18962.5 259.613   6
  -7   1   2 17627.6 246.533  10
  -1  -7  -2 18479.3 260.904   4
  -7   1  -2 19263.7 261.121  10
  -1  -7   2 20379.2 266.088  14
   1   7   2 19614.8 257.749   8
  -7   1   2 19956.0 256.188  12
   7  -1   2 19534.7 257.037   7
  -1  -7  -2 19474.2 255.661   1
   7  -1  -2 18671.3 245.879   9
  -1  -7  -4 6208.95 157.218   4
  -7   1   4 5858.29 140.310  11
  -7   1   4 6226.10 147.829  12
  -7   1  -4 6177.03 161.682  10
  -1  -7  -4 6339.69 154.774   6
  -7   1   6 1355.16 131.211  11
   1   7   6 1194.63 129.650  11
  -1  -7  -6 1348.16 144.726   4
  -1  -7   6 1138.83 104.669  13
   1   7   8 56.5207 71.6104  13
   7  -1   8 82.6104 78.3609  13
   1   7   8 225.894 80.7312  11
  -7   0  -1 31816.9 389.912   2
   0  -7  -1 31696.1 383.716   4
   0   7   1 31333.7 382.240   8
   0  -7  -1 31515.2 383.491   3
  -7   0   1 31237.7 379.913  10
   0  -7  -3 2595.19 92.5206   1
   0  -7  -3 2571.71 108.805   4
   0  -7  -3 2552.96 104.641   6
   0  -7   3 2884.37 122.525  14
  -7   0   3 2660.91 93.8755  12
   7   0   3 2809.63 108.453   7
   0  -7   3 2695.97 78.8973  13
   0   7   3 2830.06 97.5607   8
  -7   0  -3 2815.96 108.044  10
  -7   0   3 2508.14 91.7953  11
   0   7   5 2550.32 134.995  11
   0  -7  -5 2960.38 147.850   4
   0  -7   5 2465.20 109.827  13
  -7   0  -5 2428.51 136.571   5
   0  -7  -5 2796.25 142.981   6
  -7   0   5 2543.78 125.596  11
   0   7   7 225.088 90.2378  12
   0   7   7 411.107 110.625  13
  -1   7   0 8142.09 124.082   8
   1  -7   0 8196.13 127.017   4
  -7  -1   0 7706.86 132.061  10
   1  -7   0 7720.56 126.857   3
   7   1   2 7983.44 145.380   7
   1  -7  -2 7068.06 138.366   4
  -7  -1  -2 7463.82 139.459  10
  -1   7  -2 7348.97 125.145   2
   1  -7  -2 7237.61 135.097   6
  -1   7   2 6678.15 118.096  11
  -7  -1   2 6649.23 114.460  10
  -1   7   2 7350.03 130.125   8
   1  -7  -4 3005.27 122.832   4
  -7  -1   4 2862.93 104.818  11
   1  -7  -4 2963.71 118.204   6
  -7  -1   6 939.188 120.601  11
  -1   7   6 943.353 120.147  11
  -1   7   6 844.755 126.502  13
   1  -7   6 814.621 97.5274  13
   7   1   8 49.5801 80.0977  13
  -1   7   8 200.185 86.1861  11
   2  -7  -1 3363.93 94.7018   4
  -7  -2   1 3636.78 86.9727  10
  -2   7  -1 3463.26 88.6350   2
   7   2   1 3767.94 105.900   7
   2  -7  -1 3545.15 115.258   3
   2  -7  -1 3535.38 92.8291   6
  -2   7   1 3638.48 87.0648   8
  -2   7   3 9333.42 157.824  11
   2  -7   3 9810.02 179.079  14
  -7  -2  -3 9968.34 177.671  10
  -2   7   3 9923.17 171.776   8
   2  -7  -3 9563.27 168.054   4
   2  -7   3 8957.01 148.067  13
   7   2   3 10534.8 177.880   7
   2  -7  -3 9539.02 166.849   6
  -7  -2   3 8790.16 154.324  11
  -7  -2  -5 1003.11 117.017   5
   2  -7  -5 1372.74 131.034   4
   2  -7  -5 1396.63 125.654   6
  -2   7   5 1405.49 117.939  11
  -7  -2   5 1078.53 109.586  11
   2  -7   5 1250.37 100.627  13
  -2   7   7 105.469 86.8758  12
  -2   7   7 302.717 109.234  11
   3  -7   0 46623.3 545.506   4
   7   3   0 46159.8 555.952   1
  -7  -3   0 47766.9 552.383  10
   7   3   0 46826.6 548.668   7
   7   3   2 5351.06 130.276   7
   3  -7  -2 4846.29 116.959   4
   3  -7  -2 4960.04 151.160   3
   3  -7  -2 4868.01 115.757   6
  -3   7   2 5152.11 106.059  11
  -3   7  -2 4907.81 111.773   2
  -7  -3  -2 4914.75 120.854  10
   3  -7  -4 2090.53 111.990   6
  -7  -3  -4 1956.33 111.587   5
  -7  -3   4 2048.38 97.5755  11
  -3   7   4 1859.54 104.792  11
   3  -7  -4 1970.03 114.227   4
  -3   7   6 1099.17 121.041  11
  -3   7   6 1157.03 118.834  13
   3  -7   6 1031.67 103.733  13
   7   3   8 41.1177 70.7539  11
   7   3   8 141.611 84.2561  13
   4  -7   1 28626.1 344.098   9
  -4   7   1 29027.7 356.008   2
   4  -7  -1 28738.6 352.081   4
   7   4  -1 28664.1 357.663   1
  -4   7  -1 29285.2 358.771   2
   7   4   1 29798.4 360.173   7
  -7  -4   1 27300.2 343.258  10
  -7  -4  -1 28078.1 359.886  10
   4  -7  -1 27412.1 343.978   3
  -7  -4   1 28293.6 334.596   5
   4  -7   3 5964.45 151.908  14
  -4   7   3 6078.95 131.317   2
   4  -7  -3 6281.17 135.794   6
  -4   7   3 5992.67 129.156  11
  -4   7  -3 6212.15 139.007  10
  -4   7  -3 6136.43 132.317   2
  -7  -4  -3 6142.49 144.462   5
   4  -7  -3 6017.06 137.493   4
  -7  -4  -5 1328.78 123.294   5
   4  -7  -5 1338.10 121.777   6
   4  -7   5 1295.83 106.644  13
  -7  -4   5 1264.28 107.083  11
  -4   7   5 1375.86 118.310  11
  -7  -4  -7 68.0273 109.860   6
  -4   7   7 85.2459 90.8402  12
   5  -7   0 8329.84 143.701   9
  -7  -5   0 8945.46 138.720   5
  -5   7   0 8764.26 150.589   2
   7   5   0 8245.98 144.783   7
  -5   7  -2 589.117 90.8321  10
  -7  -5  -2 564.844 77.7049   5
   5  -7  -2 517.841 86.3044   4
  -5   7   2 499.866 78.3636   2
  -5   7  -2 548.585 82.4038   2
   5  -7  -4 802.900 104.933   4
  -5   7   4 859.341 101.636  11
   5  -7  -4 940.194 107.978   6
  -7  -5  -4 893.835 101.594   5
  -5   7   6-2.95110 102.782  12
  -5   7   6 15.1689 110.815  11
   5  -7   6 155.593 88.6785  13
   7   5   8-8.64946 66.9366  11
   7   5   8 40.4969 69.9079  13
  -7  -6  -1 1249.26 77.4379   5
   6  -7   1 1230.84 91.9873   9
   6  -7  -1 1339.84 101.887   9
  -6   7   1 1413.26 88.9356   2
  -6   7  -1 1189.07 89.5351   2
  -6   7  -3 1959.07 102.240   2
  -7  -6  -3 2021.07 104.696   5
  -6   7   3 1853.46 101.652   2
   6  -7   3 2123.75 125.924  14
  -6   7  -3 2118.27 115.690  10
   6  -7  -5 591.239 119.252   9
   7   6   5 349.475 88.0952   8
  -6   7   5 546.295 119.199  12
  -6   7   5 506.961 116.849  11
  -7  -6  -7 81.3700 99.6900   6
  -6   7   7 6.97327 89.8646  12
  -7  -6  -7 121.152 107.158   4
  -7   7   0 4271.30 120.109   2
   7  -7   0 3782.17 114.513   9
  -7   7  -2 3828.20 120.089   2
  -7  -7  -2 4080.34 119.518   5
   7  -7   2 3907.87 130.264  14
  -7   7   2 3904.42 119.649   2
  -7   7  -2 4032.83 128.572  10
  -7  -7  -4 1440.84 115.542   5
  -7   7   4 1585.59 127.065  12
   7  -7  -4 1601.87 134.119   9
  -7  -7  -6 481.707 118.050   6
  -7   7   6 237.521 105.504  12
   7   7   8 6.75385 60.3911  11
   7   7   8-21.2020 60.2838  13
  -8   7   1 16898.9 257.708   2
  -8   7  -1 17023.6 261.965  10
  -8   7  -3 5060.43 164.779  10
   8  -7   3 5312.65 161.058  14
  -8   7   3 5044.53 147.335  12
   8  -7  -3 5352.96 154.528   9
   7   8   5 881.304 101.200   8
  -7  -8  -7 104.504 90.4884   6
  -7  -8  -7 258.972 98.4220   4
   7   8   7 319.766 92.7897  11
  -6  -8   0 4555.51 106.865   6
  -8   6   0 4786.27 126.859  10
  -8   6   0 4950.83 127.009   2
  -8   6  -2 14076.8 231.554  10
  -8   6   2 13582.6 213.049  12
   6   8   4 4689.48 152.023   8
   8  -6  -4 4322.15 139.326   9
  -8   6   4 4759.23 158.240  12
  -8   6   6 364.994 110.476  12
  -6  -8  -6 505.492 126.064   4
  -6  -8  -6 471.893 118.018   6
  -6  -8  -8 87.4518 93.8446   3
   6   8   8 138.503 58.1893  13
   6   8   8 75.8462 59.5378  11
  -8   5  -1 43748.2 532.504  10
  -8   5   1 42227.9 511.367  12
   8  -5  -1 42869.4 519.486   9
  -8   5   1 42868.1 525.916   2
  -8   5  -1 43753.0 530.924   2
  -5  -8  -1 43221.1 524.187   6
   8  -5   1 43340.1 520.588   9
  -8   5  -3 19779.8 306.048  10
  -8   5   3 21203.7 303.714  12
  -5  -8  -5 2530.37 147.633   6
  -8   5   5 2534.65 135.885  12
   5   8   7 163.044 98.2583  11
  -5  -8  -7 284.315 103.104   6
  -5  -8  -7 229.952 107.817   4
   8  -4   0 38734.9 465.047   9
  -8   4   0 38124.7 471.898  10
  -8   4   0 39286.0 473.673   2
  -4  -8   0 38442.3 457.883   4
  -4  -8   0 37746.2 462.105   1
  -4  -8   0 38000.9 451.160   3
  -8   4   2 19739.2 266.445  12
  -8   4  -2 18928.0 274.245   2
   8  -4  -2 19403.8 266.998   9
  -4  -8  -2 18653.0 274.718   6
  -4  -8   2 20156.6 279.386  14
  -8   4   2 18444.9 263.467   2
  -8   4  -2 19591.1 278.092  10
  -8   4   4 5972.28 160.906  12
  -4  -8  -4 5482.39 163.925   6
   4   8   4 5846.94 158.014   8
  -4  -8  -6 954.472 130.145   6
  -8   4   6 878.655 114.587  12
   4   8   8 60.6728 63.6122  13
   4   8   8 114.103 68.7730  11
  -8   3  -1 30566.2 379.474   2
  -8   3   1 29531.6 371.405   2
  -3  -8  -1 29364.0 372.587   4
  -8   3  -1 30420.2 378.939  10
  -3  -8  -1 29974.6 370.977   1
   8  -3  -1 29300.1 368.500   9
  -3  -8   1 29460.1 352.181   6
   3   8  -1 29406.5 362.998   8
  -3  -8  -1 30038.9 372.561   6
  -8   3   1 29087.2 374.730  10
  -3  -8   1 29404.8 361.397   1
   8  -3  -3 4899.07 121.649   9
  -3  -8  -3 5288.62 139.945   6
  -3  -8   3 5965.78 153.140  14
  -8   3  -3 5537.44 139.637  10
   8  -3   3 4838.12 125.789   7
  -8   3   3 5567.93 129.023  12
  -3  -8  -5 2399.26 151.070   4
  -8   3   5 2055.64 127.179  12
   3   8   5 2017.14 119.087   8
  -3  -8  -5 2290.51 145.644   6
  -3  -8  -7 398.344 109.652   6
  -3  -8  -7 185.646 112.798   4
  -8   2   0 12259.0 187.878   2
   2   8   0 12201.4 177.308   8
  -2  -8   0 12255.8 175.921   4
  -2  -8   0 12221.2 178.722   1
  -2  -8   0 12412.8 178.346   3
   8  -2   0 11838.9 190.396   9
  -2  -8  -2 11493.0 181.523   1
  -2  -8   2 11359.4 162.462   1
  -8   2  -2 11374.1 191.120   2
  -8   2   2 12056.9 179.938  12
   2   8   2 12081.9 187.640   8
   8  -2  -2 11324.0 178.558   9
  -2  -8  -2 11339.9 190.653   4
  -8   2   2 11039.5 171.178   2
  -2  -8   2 12631.0 200.722  14
   8  -2   2 11529.2 184.695   7
  -2  -8  -2 11520.1 188.802   6
  -8   2  -2 11567.6 188.679  10
  -8   2   4 3284.40 126.198  11
   2   8   4 4214.55 135.606   8
  -2  -8  -4 3980.83 144.147   4
  -8   2  -4 3716.82 140.774  10
  -8   2   4 4071.34 128.651  12
   8  -2   4 3054.29 118.527   7
  -2  -8  -4 3780.14 138.533   6
  -2  -8  -6 723.735 126.169   6
  -2  -8  -6 840.158 136.317   4
   2   8   6 712.827 120.586  11
  -2  -8  -8 168.024 114.678   3
   8  -2   8 97.6857 72.3519  13
   2   8   8 19.6586 64.6431  13
   2   8   8 186.855 74.6430  11
   8  -1  -1 43527.8 511.737   9
  -8   1  -1 43367.6 522.756   2
  -8   1   1 43353.5 514.505   2
   1   8   1 42117.1 515.094   8
  -8   1  -1 42888.8 520.344  10
  -1  -8  -1 42539.2 512.344   3
  -1  -8  -1 43134.2 514.557   4
  -1  -8  -1 43131.9 514.073   6
   1   8  -1 43084.0 506.398   8
   8  -1   3 21669.5 309.145   7
  -1  -8   3 24176.3 325.956  14
  -8   1   3 23659.1 316.467  12
  -1  -8  -3 22548.7 315.702   6
  -1  -8  -3 22608.2 310.311   1
  -8   1  -3 23406.8 323.472  10
   1   8   5 2995.56 138.321   8
  -1  -8  -5 3740.73 159.019   4
  -1  -8   5 3160.44 121.708  13
   1   8   5 3509.82 145.711  11
  -1  -8  -5 3654.35 155.825   6
  -8   1   5 3540.33 142.317  11
   1   8   7 157.852 90.1914  12
  -8   0   0 47893.5 557.790   2
   0  -8   0 46299.2 544.046   4
   0   8   0 46150.1 548.355   8
   0  -8   0 46253.2 538.354   3
   0   8   2 14684.9 212.906   8
   0  -8  -2 14418.8 216.249   4
   0  -8  -2 14551.0 215.300   6
   0   8  -2 14484.6 209.284   2
  -8   0  -2 14493.9 218.285  10
   0  -8  -4 3998.37 128.840   1
   0   8   4 5279.62 145.169   8
   0  -8  -4 4970.34 145.199   4
   0  -8   4 4376.57 115.681  13
   0   8   4 4263.74 132.921  11
   0  -8  -4 4945.54 142.735   6
  -8   0   4 4608.53 132.304  11
  -8   0  -4 4495.05 148.295  10
   0  -8  -6 1740.08 147.975   4
   0   8   6 1870.31 130.673  11
   0   8   8 148.049 81.3041  11
   8   0   8 21.9070 77.1978  13
   8   1   1 30084.7 377.416   7
   1  -8  -1 30106.4 370.643   3
   1  -8  -1 30320.6 371.872   4
  -1   8   1 29134.2 371.042   8
   1  -8  -1 30454.5 372.152   6
  -8  -1  -1 29893.9 376.834  10
  -8  -1   1 29775.1 369.602  10
   1  -8   3 6898.17 118.394  13
   1  -8  -3 7019.06 146.273   6
   1  -8   3 7181.73 160.907  14
  -8  -1  -3 7155.14 153.918  10
   1  -8  -3 7259.73 140.367   1
  -1   8   3 7285.70 147.664   8
   1  -8  -5 2361.50 141.240   4
   1  -8  -5 2150.88 138.964   6
   1  -8   5 2143.10 106.767  13
  -1   8   5 2067.80 125.918  11
  -1   8   7 183.901 88.4382  12
   2  -8   0 2451.89 86.7934   4
  -8  -2  -2 4338.70 118.468  10
   2  -8  -2 4293.24 151.203   3
   2  -8  -2 4090.45 116.380   4
  -2   8  -2 4123.63 109.170   2
   2  -8  -2 4003.42 112.863   6
   8   2   2 4362.20 124.334   7
  -2   8   2 4107.27 95.6636  11
  -2   8   2 4087.04 106.367   8
   2  -8  -4 1898.44 117.923   4
   2  -8  -4 1894.73 113.115   6
  -2   8   4 1835.46 104.840  11
  -2   8   6 332.749 108.965  11
   2  -8   6 329.562 89.1396  13
  -8  -2  -6 185.701 100.886   5
   8   2   8 156.076 78.3409  13
   3  -8  -1 279.702 100.300   3
   3  -8   1 256.298 77.8676   9
   3  -8  -1 314.557 80.2083   6
   3  -8  -1 362.165 81.0849   4
  -8  -3   1 340.133 68.6848  10
   8   3   1 307.476 93.5633   7
  -8  -3  -1 380.503 81.7633  10
  -3   8  -1 244.405 73.3349   2
  -3   8  -3 2469.40 97.7219   2
  -3   8   3 2405.24 95.0796  11
   3  -8   3 2445.01 124.993  14
   3  -8  -3 2443.39 105.749   6
  -3   8   5 522.526 108.091  11
   3  -8  -5 502.454 122.014   4
  -8  -3  -5 479.050 108.858   5
   3  -8  -5 417.324 116.579   6
  -3   8   7 105.095 84.7755  12
  -8  -3  -7 77.7933 104.956   6
  -4   8   0 301.243 77.8061   2
   4  -8   0 268.956 88.1635   9
   8   4   0 304.021 89.0023   7
   4  -8   2 770.053 83.0473   9
   4  -8  -2 836.707 90.4272   4
  -8  -4  -2 765.956 89.6992  10
   4  -8  -2 842.480 91.6472   6
  -4   8  -2 923.417 93.8122  10
   8   4   2 840.248 103.984   7
  -4   8  -2 783.496 84.5841   2
   4  -8  -4 589.124 108.399   6
   4  -8  -4 624.563 108.685   4
  -4   8   4 530.619 98.0340  11
  -8  -4  -4 547.736 102.522   5
  -4   8   6 339.511 111.248  11
  -4   8   6 171.020 102.991  12
   8   4   8 15.8981 73.9741  13
   8   4   8 17.5254 64.5895  11
  -8  -5  -1 1192.13 80.8398   5
   5  -8   1 1097.13 87.8721   9
   5  -8  -1 1122.32 102.291   9
   5  -8  -1 1084.11 88.2387   4
  -5   8  -1 1124.35 89.1349   2
   8   5  -1 1068.49 86.3621   7
   8   5   1 1107.05 99.6420   7
  -5   8   1 1068.14 86.8499   2
   5  -8   3 1454.77 124.705  14
  -5   8  -3 1541.28 102.251   2
  -5   8  -3 1568.24 111.240  10
   5  -8  -3 1554.57 106.054   6
  -8  -5  -3 1466.96 101.321   5
   8   5   5 343.247 82.5803   8
  -8  -5  -5 343.276 106.375   5
  -5   8   5 431.193 112.736  11
  -8  -5  -7-19.3169 106.077   4
  -5   8   7 128.404 88.5155  12
  -8  -5  -7 14.0248 100.788   6
  -6   8   0 1363.54 95.7930   2
   8   6   0 1185.09 92.6205   7
  -8  -6   0 1364.85 70.6861   5
   6  -8   0 1284.55 95.5817   9
  -6   8  -2 4247.77 134.531  10
  -6   8   2 3981.97 119.910   2
  -8  -6  -2 3930.82 121.074   5
  -6   8  -2 4011.42 125.778   2
   6  -8  -4 1280.35 115.455   4
  -8  -6  -4 1223.29 112.886   5
  -8  -6  -6 115.200 115.382   6
  -6   8   6 148.589 107.695  12
   8   6   8 3.25943 59.9573  11
   8   6   8 57.6943 60.2653  13
  -7   8   1 19842.6 292.201   2
  -7   8  -1 20495.0 298.276  10
   7  -8   1 19738.5 275.465   9
  -8  -7  -3 1800.25 112.684   5
   7  -8  -3 2148.93 137.653   9
  -7   8   3 1901.42 115.042   2
  -7   8  -3 1917.92 134.002  10
   7  -8   3 1905.46 130.964  14
  -7   8  -3 1895.45 115.843   2
   7  -8  -5 892.180 121.662   9
   8   7   5 755.111 98.1139   8
  -7   8   7 237.083 92.8329  12
  -8  -7  -7 157.222 94.8247   6
  -8  -7  -7 221.885 99.2505   4
  -8  -8   0 14043.0 207.921   6
  -8  -8  -2 2433.85 113.088   5
   8  -8  -2 2631.26 131.752   9
  -8   8  -2 2425.90 118.851   2
  -8   8  -2 2462.33 131.246  10
   8  -8   2 2681.75 130.118  14
  -8   8   4 831.685 123.509  12
   8  -8  -4 883.764 130.634   9
  -8  -8  -6 608.155 122.670   4
  -8   8   6 460.847 120.220  12
  -8  -8  -6 522.171 113.899   6
   8   8   8-11.7078 49.6300  13
  -8  -8  -8 163.480 77.1789   3
  -9   8   1 2325.78 114.981   2
  -9   8  -1 2407.10 121.734   2
  -9   8  -1 2328.17 128.082  10
   9  -8   1 2453.94 122.251   9
   9  -8  -1 2447.72 125.237   9
  -9   8  -3 2829.86 144.846   2
   9  -8  -3 3300.10 151.430   9
  -9   8  -3 2963.53 163.690  10
   9  -8   3 3173.96 149.377  14
  -9   8   3 3054.04 130.114  12
   8   9   5 546.814 98.3771   8
  -9   8   5 457.196 116.630  12
  -8  -9  -5 456.749 114.950   6
  -8  -9  -7 70.8777 79.5129   6
  -8  -9  -7 83.1071 83.5166   4
  -9   7   0 15325.8 249.176  10
  -7  -9   0 15053.7 220.424   4
  -7  -9   0 15637.2 218.378   6
  -9   7  -2 5031.89 148.899   2
  -9   7   2 4829.10 126.913  12
   9  -7   2 5443.16 150.406  14
   9  -7  -2 5116.82 152.106   9
  -9   7  -2 5135.94 156.072  10
  -9   7  -4 1141.23 143.480  10
   9  -7  -4 1312.12 121.233   9
   7   9   4 1566.26 127.197   8
  -7  -9  -4 1309.67 132.773   6
  -9   7   4 1538.00 127.353  12
  -7  -9  -6 519.732 111.541   6
  -7  -9  -6 452.282 119.191   4
  -9   7   6 380.946 118.041  12
  -7  -9  -8 90.8841 73.5017   3
  -6  -9  -1 10140.2 174.202   6
  -6  -9   1 9698.70 182.827  14
  -9   6  -1 10072.1 187.681  10
  -9   6  -3 3792.28 139.240   2
   9  -6  -3 3976.87 140.183   9
  -9   6   3 4139.07 133.094  12
  -6  -9  -3 3809.41 145.459   6
  -9   6  -3 3798.92 147.750  10
   6   9   5 985.433 104.511   8
  -6  -9  -5 983.471 134.414   4
  -6  -9  -7 55.0627 91.6017   6
  -6  -9  -7 149.614 95.0539   4
   6   9   7 89.0263 85.7335  11
  -9   5   0 4156.34 122.540   2
   9  -5   0 4005.93 129.412   9
  -5  -9   0 3959.29 106.200   4
  -5  -9   0 4032.02 103.276   6
  -9   5   0 4194.91 125.032  10
  -5  -9   0 3957.46 116.345   3
  -9   5   2 6340.84 144.140   2
  -9   5   2 6870.90 139.300  12
  -5  -9   2 7305.03 169.634  14
  -9   5  -2 7314.78 162.700  10
  -5  -9  -2 6723.46 155.676   6
  -9   5   4 2470.56 125.911  12
  -5  -9  -4 2305.30 136.542   6
   5   9   4 2584.66 130.674   8
  -5  -9  -6 335.456 115.226   6
  -5  -9  -6 213.158 120.392   4
  -9   5   6 274.430 109.209  12
   5   9   8 75.7743 53.3961  13
  -5  -9  -8 151.755 88.3209   3
  -9   4   1 16898.5 242.825   2
  -4  -9   1 16458.4 227.286   1
  -4  -9  -1 16562.0 235.608   1
  -9   4   1 16350.5 244.687  10
  -4  -9  -1 16612.5 240.858   4
  -9   4   1 15441.6 220.083  12
  -4  -9  -1 17019.8 238.807   6
  -4  -9  -1 16904.4 248.158   3
   4   9  -1 15936.5 228.716   8
   9  -4  -1 16562.4 241.682   9
  -9   4  -1 17502.2 251.554   2
  -9   4  -1 16746.6 249.495  10
  -9   4  -3 4755.00 140.485   2
  -9   4   3 5115.10 132.892  12
  -9   4  -3 4970.35 146.989  10
  -4  -9  -3 4769.13 144.205   6
   4   9   3 5265.11 145.738   8
  -9   4   5 1218.04 118.188  12
   4   9   5 1044.45 110.573   8
  -4  -9  -5 1346.57 138.480   4
  -4  -9  -5 1348.51 129.292   6
   4   9   7 161.258 92.6420  11
  -4  -9  -7 122.502 99.9354   6
  -4  -9  -7 195.416 105.140   4
  -3  -9   0 7935.64 141.161   1
  -9   3   0 8215.07 157.478   2
   3   9   0 7762.13 141.705   8
  -3  -9   0 8307.39 142.256   4
  -3  -9   0 8059.14 140.702   6
   9  -3   0 8253.49 162.563   9
  -9   3   0 8176.13 155.691  10
  -3  -9   0 8512.22 149.794   3
  -9   3  -2 4648.79 128.052  10
   3   9   2 4242.50 118.688   8
  -9   3   2 4216.19 106.060  12
  -3  -9   2 4009.67 91.0324   1
  -3  -9  -2 4235.01 130.131   4
  -3  -9   2 4633.79 143.128  14
  -9   3   2 3795.60 108.077   2
  -9   3  -2 4516.13 127.184   2
  -3  -9  -2 4408.85 115.697   1
  -3  -9  -2 4456.38 125.855   6
   9  -3  -2 4315.21 124.086   9
  -9   3   2 4022.27 114.147  10
   3   9   4 2061.10 119.818   8
  -3  -9  -4 1724.48 132.653   4
  -9   3   4 1736.04 109.108  12
  -3  -9  -4 1719.35 125.340   6
  -9   3  -4 1652.44 127.094  10
  -3  -9  -6 576.560 128.027   4
   3   9   6 577.748 113.828  11
  -3  -9  -6 617.180 119.338   6
  -9   3  -6 345.485 111.432   5
   3   9   8 101.184 66.2792  11
  -3  -9  -8 125.924 96.2198   3
   2   9   1 21951.4 293.133   8
  -2  -9  -1 21725.9 291.100   1
  -9   2   1 21013.3 293.162  10
  -9   2   1 21422.4 292.269   2
  -2  -9   1 21657.2 274.234   4
   2   9  -1 22024.8 284.602   8
  -2  -9  -1 21883.8 293.169   4
  -9   2  -1 22954.5 305.059   2
  -2  -9   1 21874.3 283.932   1
   9  -2  -1 22329.8 295.407   9
  -2  -9  -1 21959.0 292.724   6
  -2  -9  -1 21486.1 295.215   3
  -9   2  -1 21726.5 299.590  10
  -9   2  -3 5641.79 149.546  10
  -2  -9  -3 5357.17 131.499   1
  -9   2   3 5469.17 134.309  12
   2   9   3 5589.36 141.540   8
  -2  -9  -3 5180.36 146.932   4
  -2  -9   3 5985.46 166.041  14
  -2  -9  -3 5225.24 143.942   6
  -2  -9  -5 1709.47 140.225   4
   2   9   5 1559.81 119.226   8
   2   9   5 1566.14 124.197  11
  -2  -9  -5 1692.66 136.194   6
  -2  -9  -7 276.412 107.436   6
   2   9   7 94.9598 95.9055  13
  -2  -9  -7 225.858 107.037   4
   2   9   7 265.355 98.0113  11
   2   9   7 22.5406 85.7693  12
  -9   1   0 43323.0 522.169   2
  -1  -9   0 42350.5 506.611   4
   1   9   0 42404.2 512.766   8
  -1  -9   0 42096.3 507.199   6
  -9   1   0 43009.7 520.622  10
  -1  -9   0 42805.6 500.696   3
  -9   1  -2 22414.3 309.021  10
  -9   1   2 20855.6 291.860   2
  -1  -9  -2 22135.5 305.118   6
   9  -1   2 22617.6 304.120   7
   1   9   2 22540.2 305.024   8
  -1  -9  -2 22091.7 305.626   4
  -1  -9   2 23395.4 311.106  14
   1   9  -2 22556.6 308.033   2
  -1  -9  -2 22905.3 300.644   1
   9  -1  -2 21538.7 290.412   9
   1   9   4 6468.81 166.268   8
  -1  -9  -4 6174.22 162.298   6
  -1  -9  -4 6114.63 165.221   4
  -1  -9  -6 1047.62 136.491   4
   1   9   6 1077.88 117.737  11
  -1  -9  -6 991.658 129.389   6
   9  -1   8 184.388 69.0498  13
  -1  -9  -8 164.107 102.360   3
   0  -9  -1 48725.7 580.894   4
  -9   0   1 50261.7 584.844   2
  -9   0  -1 48076.1 587.766  10
   0   9  -1 48654.5 576.563   8
   0   9   1 47914.1 583.135   8
   0  -9  -1 48888.7 575.997   3
   0  -9  -1 47968.7 580.469   6
   0  -9  -3 23168.6 327.600   4
   0  -9   3 23997.0 336.033  14
   0  -9  -3 22796.5 324.783   6
  -9   0  -3 24525.7 341.274  10
   0  -9  -3 23717.6 321.717   1
   0  -9  -5 3174.42 151.265   4
   0   9   5 2756.61 133.199  11
   0  -9  -5 2886.46 147.373   6
   0   9   7 458.407 101.235  11
   0   9   7-16.1672 85.2863  12
   1  -9   0 17927.0 240.722   4
  -1   9   0 17588.9 243.080   8
  -9  -1   0 17402.2 248.211  10
   1  -9   0 18297.2 243.106   6
   1  -9  -2 6014.31 138.757   4
  -1   9   2 5956.19 130.710   8
  -1   9  -2 5893.30 136.066   2
   1  -9  -2 6065.65 166.318   3
   1  -9  -2 5909.56 134.115   6
  -9  -1  -2 6046.63 139.853  10
  -1   9   4 2318.82 127.068   8
   1  -9  -4 2255.31 125.223   4
  -1   9   4 1899.72 107.946  11
   1  -9  -4 2208.37 122.190   6
  -9  -1  -6 579.423 111.846   5
   1  -9  -6 673.651 126.721   6
   1  -9  -6 940.843 132.076   4
  -1   9   6 905.828 114.114  11
   9   1   8 0.61693 73.1845  13
   9   2   1 3387.05 119.888   7
   2  -9   1 3530.36 98.2227   9
   2  -9  -1 3378.86 109.560   4
  -2   9  -1 3243.26 106.133   2
  -9  -2  -1 3395.38 109.063  10
   2  -9  -1 3508.81 109.825   6
   2  -9  -1 3476.71 122.006   3
  -2   9   1 3360.62 99.9127   8
   2  -9  -3 2709.60 115.538   4
   9   2   3 2901.06 130.031   7
   2  -9  -3 2412.96 98.4099   1
   2  -9   3 2625.93 132.390  14
   2  -9  -3 2576.73 111.618   6
  -2   9   3 2340.19 93.3083  11
  -9  -2  -3 2816.39 119.639  10
  -9  -2  -5 572.609 116.104   5
   2  -9  -5 933.836 125.525   4
  -2   9   5 818.812 108.843  11
   2  -9  -5 854.293 122.357   6
  -9  -2  -7 94.2462 106.276   6
  -2   9   7 69.3376 82.5199  12
  -2   9   7 144.110 102.042  11
   3  -9   0 9100.95 160.140   9
   3  -9   0 9659.76 157.983   4
  -9  -3   0 9316.05 163.694  10
   9   3   0 9585.79 167.592   7
   3  -9  -2 1169.51 95.2030   6
   3  -9  -2 1052.31 98.3752   4
  -3   9  -2 1149.29 92.8443   2
   3  -9  -2 1054.92 128.670   3
  -3   9  -2 1081.94 108.937  10
  -9  -3  -2 1135.62 95.1967  10
   3  -9   2 1029.85 80.9312   9
   3  -9  -4 1048.40 116.417   4
  -9  -3  -4 1039.94 108.247   5
   3  -9  -4 1166.10 113.323   6
  -3   9   4 892.280 101.842  11
  -9  -3  -6 93.5738 97.3151   5
  -3   9   6 2.83067 98.5530  12
  -3   9   6 94.6436 106.305  11
   3  -9  -6-119.833 139.203   3
   9   3   8 14.7919 74.0010  13
   9   3   8-11.3626 61.5690  11
   4  -9   1 10233.5 164.122   9
   4  -9  -1 9966.93 172.071   4
  -4   9  -1 10014.5 178.847   2
   9   4   1 10622.6 183.324   7
  -4   9   1 9807.32 175.711   2
   9   4  -1 10457.8 176.529   7
  -9  -4  -1 10311.7 180.831  10
  -9  -4  -3 1768.84 106.405   5
  -4   9  -3 1478.50 106.611   2
   4  -9   3 1550.90 128.739  14
   4  -9  -3 1505.60 109.462   6
   4  -9  -3 1736.63 109.437   4
  -4   9   5 557.307 113.893  11
   4  -9  -5 654.480 123.093   6
   4  -9  -5 828.376 121.889   4
  -9  -4  -5 764.895 115.058   5
   4  -9  -5 996.934 146.168   3
  -4   9   7 144.874 81.8896  12
  -9  -4  -7 116.412 101.541   6
   5  -9   0 31099.3 394.135   9
  -5   9   0 32115.0 410.426   2
   9   5   0 31453.2 402.207   7
  -9  -5   0 32164.2 398.515   5
  -9  -5  -2 4246.81 123.787   5
  -5   9  -2 3954.89 142.975  10
  -9  -5  -4 858.384 105.150   5
   5  -9  -4 1050.33 118.099   4
  -5   9   6 661.350 121.243  12
   9   5   8 26.9330 59.3087  13
   9   5   8-20.3924 58.6390  11
   6  -9   1 7528.65 147.823   9
  -9  -6  -1 8016.16 157.506   5
  -6   9  -3 2560.10 148.008  10
   6  -9  -3 2911.79 127.294   4
  -6   9   3 2774.76 128.304   2
   6  -9   3 2902.43 146.444  14
  -9  -6  -3 2908.27 121.039   5
  -6   9  -3 2774.06 132.656   2
   6  -9  -5 911.618 139.273   9
   9   6   5 479.804 89.5665   8
  -6   9   7 20.2149 85.4028  12
  -9  -6  -7 118.234 98.3300   4
  -9  -6  -7 181.861 93.2650   6
  -9  -7   0 6328.53 126.575   5
   7  -9  -2 4812.08 149.349   9
  -7   9  -2 4286.23 155.369  10
  -7   9   2 4293.57 139.017   2
  -7   9  -2 4435.56 143.483   2
  -9  -7  -2 4550.55 137.605   5
   7  -9  -4 1756.02 149.226   9
  -9  -7  -4 1531.95 121.305   5
  -9  -7  -6 349.136 110.586   6
  -7   9   6 375.778 115.195  12
  -9  -7  -8 168.688 81.6819   3
   9   7   8-17.5335 51.8664  13
  -9  -8  -1 5890.46 141.264   5
  -8   9  -1 5694.12 154.980   2
  -8   9   1 5842.49 155.716   2
   8  -9   1 6045.54 147.102   9
   8  -9  -1 5846.74 149.637   9
  -8   9  -1 5671.56 160.585  10
   8  -9  -3 4572.08 162.827   9
  -8   9  -3 3982.24 180.991  10
  -8   9  -3 3903.88 159.339   2
  -8   9   3 4320.21 158.349   2
  -9  -8  -3 4143.63 149.302   5
   8  -9   3 4340.21 161.903  14
  -8   9   5 794.827 133.558  12
   8  -9  -5 775.748 119.864   9
  -9  -8  -5 690.021 120.649   6
   9   8   5 455.986 97.7365   8
  -9  -8  -7 110.760 84.7553   4
   9   8   7-27.6526 79.0514  11
  -9  -8  -7 26.9303 79.8985   6
   9  -9   0 3317.50 130.573   9
  -9   9   0 3132.06 132.655   2
  -9   9   0 3197.41 139.829  10
   9  -9  -2 5178.77 162.145   9
  -9   9  -2 4837.59 162.027   2
  -9   9  -2 4611.99 173.261  10
  -9   9   2 4858.34 157.699   2
   9  -9   2 4995.57 160.079  14
  -9   9   4 1682.23 139.640  12
   9   9   4 1685.42 131.736   8
  -9  -9  -4 1701.70 137.163   6
   9  -9  -4 1930.26 139.611   9
  -9  -9  -6 97.0181 99.0423   6
  -9   9   6 220.624 113.547  12
  10  -9  -1 2021.80 135.791   9
 -10   9  -1 1998.23 133.618   2
 -10   9   1 1979.53 137.297   2
  -9 -10  -1 1987.30 117.025   6
 -10   9  -1 1907.28 137.786  10
 -10   9   1 1837.95 137.941  10
  -9 -10  -3 889.916 129.469   6
 -10   9  -3 942.267 157.893  10
 -10   9   3 1051.72 131.303   2
 -10   9   3 1100.88 109.057  12
 -10   9  -3 862.586 135.521   2
  10  -9  -3 1188.08 143.787   9
 -10   9   5 232.768 114.699  12
   9  10   5 139.754 95.3253   8
  -9 -10  -5 139.786 116.231   4
  -9 -10  -5 203.598 106.901   6
  -9 -10  -7-64.7714 71.2777   4
  -9 -10  -7 99.8306 96.6788   3
 -10   8   0 804.100 112.213  10
 -10   8   0 846.809 116.850   2
  10  -8   0 1002.94 119.172   9
 -10   8  -2 2386.15 149.132  10
 -10   8  -2 2631.93 137.161   2
  10  -8  -2 2595.56 145.312   9
 -10   8   2 2459.43 139.509   2
 -10   8   2 2377.56 104.799  12
  -8 -10  -2 2259.20 133.035   6
  10  -8  -4 985.848 121.765   9
   8  10   4 1085.64 126.982   8
 -10   8  -4 681.338 154.864  10
 -10   8   4 1164.68 121.463  12
  -8 -10  -4 1077.08 126.221   6
  -8 -10  -6 118.246 97.2747   6
  10  -7  -1 3607.99 136.169   9
 -10   7  -1 3585.45 136.189   2
 -10   7   1 3560.68 136.639   2
 -10   7  -1 3261.63 135.756  10
  -7 -10  -1 3315.57 122.438   6
 -10   7   1 3427.11 138.377  10
 -10   7  -3 985.657 134.694  10
  10  -7  -3 879.548 129.838   9
   7  10   3 916.894 118.552   8
 -10   7   3 978.924 102.876  12
 -10   7  -3 863.771 122.557   2
  10  -7   3 541.275 98.9255   7
  -7 -10  -3 914.340 122.056   6
 -10   7   5 423.034 115.462  12
   7  10   5 397.440 100.125   8
  -7 -10  -5 449.783 112.286   6
  -7 -10  -5 606.639 122.918   4
  -7 -10  -7 172.065 110.613   3
  -7 -10  -7 47.2337 82.4041   4
  -7 -10  -7-3.08236 77.3922   6
  -6 -10   0 7588.97 146.694   4
  -6 -10   0 7879.68 142.450   6
 -10   6  -2 4048.44 146.278  10
 -10   6  -2 4087.59 141.424   2
  10  -6  -2 4157.40 144.292   9
 -10   6   2 3844.53 143.654  10
  -6 -10   2 4249.48 156.533  14
 -10   6   2 3676.68 110.718  12
  -6 -10  -2 3810.31 137.981   6
 -10   6   4 1279.44 121.666  12
   6  10   4 1352.81 126.668   8
 -10   6  -4 1106.81 141.426  10
  -6 -10  -4 1214.02 136.481   4
  -6 -10  -4 1201.19 130.173   6
  -6 -10  -6 452.307 113.994   4
  -6 -10  -6 258.671 106.642   6
  -6 -10  -8 121.632 69.1350   3
 -10   5  -1 2778.53 119.970  10
  -5 -10  -1 2439.01 113.965   4
  -5 -10   1 2797.90 129.363  14
  -5 -10  -1 2928.33 110.113   6
 -10   5   1 2809.28 120.103  10
   5  10  -1 2612.51 94.2853   8
  10  -5  -3 1430.39 114.222   9
 -10   5  -3 1506.76 119.569   2
   5  10   3 1827.47 122.772   8
  -5 -10  -3 1549.16 129.323   4
  10  -5   3 1153.88 107.010   7
 -10   5   3 1292.94 111.880  10
 -10   5  -3 1479.07 126.060  10
 -10   5   3 1581.73 104.582  12
  -5 -10  -3 1397.24 123.608   6
   5  10   5 342.701 102.233   8
  -5 -10  -5 546.094 125.389   4
  -5 -10  -7-16.5591 88.2021   6
  -5 -10  -7 40.0977 91.0241   4
   5  10   7 105.570 80.0755  13
  10  -4   0 3132.66 130.096   9
 -10   4   0 3236.19 119.725   2
  -4 -10   0 3035.19 100.608   4
   4  10   0 2802.63 97.4886   8
 -10   4   0 3071.22 116.462  10
  -4 -10   0 3061.55 98.3803   6
  -4 -10   0 3131.47 99.0049   1
 -10   4  -2 1650.16 113.877  10
 -10   4  -2 1481.88 106.773   2
   4  10   2 1498.22 100.776   8
 -10   4   2 1284.14 93.4146   2
 -10   4   2 1520.10 83.0523  12
  -4 -10  -2 1511.84 108.310   6
  -4 -10   2 1817.77 128.783  14
 -10   4   2 1487.15 106.510  10
   4  10   4 855.830 115.429   8
  -4 -10  -4 902.176 130.705   4
  10  -4   4 457.959 99.0987   7
 -10   4   4 688.283 105.148  12
 -10   4  -4 538.186 123.916  10
  -4 -10  -4 664.829 121.125   6
 -10   4  -6 177.093 109.484   5
  -4 -10  -6 308.128 117.496   4
  -4 -10  -6 152.608 109.750   6
  -4 -10  -8 94.4517 80.4446   3
 -10   3  -1 3817.26 125.266   2
  10  -3  -1 3752.88 133.554   9
  -3 -10   1 3637.30 97.9890   1
   3  10  -1 3722.99 101.380   8
  -3 -10  -1 3720.98 108.656   1
  -3 -10  -1 3832.31 120.193   4
   3  10   1 3788.11 110.661   8
  -3 -10  -1 3653.69 114.770   6
  -3 -10  -1 3907.38 143.046   3
 -10   3  -1 3819.84 124.674  10
 -10   3   1 3683.99 115.937   2
 -10   3   1 3768.35 119.653  10
  -3 -10   3 3059.48 149.745  14
 -10   3   3 2890.57 113.394  12
  -3 -10  -3 2788.77 133.801   4
   3  10   3 2996.38 125.679   8
  10  -3   3 2649.52 122.838   7
  -3 -10  -3 2731.63 127.737   6
 -10   3  -3 2935.47 130.624  10
   3  10   5 415.489 103.137   8
  -3 -10  -5 554.800 123.744   4
  -3 -10  -7 132.618 97.3342   4
   3  10   7 183.641 85.9117  12
  -3 -10  -7 218.910 126.224   3
  -3 -10  -7 68.8455 95.0674   6
 -10   2   0 8935.30 167.920   2
  -2 -10   0 8229.38 149.158   6
  -2 -10   0 8347.55 149.024   4
   2  10   0 8081.22 150.374   8
  -2 -10   0 8483.72 151.412   1
 -10   2   0 8823.57 165.445  10
  -2 -10   2 2486.15 80.7416   1
  10  -2  -2 2883.58 116.259   9
 -10   2   2 2506.10 97.3658   2
  -2 -10  -2 2831.95 102.135   1
  -2 -10   2 3165.04 130.504  14
 -10   2   2 2505.60 103.269  10
  -2 -10  -2 2814.23 115.433   6
 -10   2  -2 3026.45 116.859  10
   2  10   4 1089.51 116.242   8
  -2 -10  -4 1137.05 126.211   4
  10  -2   4 754.759 107.003   7
  -2 -10  -4 1052.20 120.002   6
 -10   2  -4 1193.76 123.574  10
 -10   2  -6 85.2309 105.467   5
  -2 -10  -6 475.902 123.089   4
  -2 -10  -6 263.359 113.342   6
  -2 -10  -8 34.6162 84.8597   3
 -10   1   1 15224.0 235.458  10
 -10   1  -1 16412.4 247.419   2
 -10   1   1 16036.8 236.948   2
  -1 -10   1 15281.3 217.609   4
   1  10  -1 15680.5 226.581   8
   1  10   1 15606.6 234.225   8
  -1 -10  -1 15676.1 233.897   4
  -1 -10  -1 15830.3 232.488   1
 -10   1  -1 16059.5 241.269  10
  -1 -10  -1 15566.1 231.350   6
  -1 -10  -1 15992.7 234.604   3
   1  10   3 5963.76 151.461   8
  -1 -10  -3 5321.48 150.521   4
  10  -1   3 5585.91 151.299   7
  -1 -10   3 5925.20 164.390  14
  -1 -10  -3 5139.81 132.773   1
  -1 -10  -3 5365.64 145.917   6
 -10   1  -3 5566.94 154.115  10
  -1 -10  -5 1134.29 130.764   4
  -1 -10  -5 1244.70 126.892   6
  -1 -10  -7 292.350 130.240   3
   1  10   7 66.2029 83.6471  12
   1  10   7 166.803 91.5032  11
   0 -10   0 5589.48 124.158   4
   0  10   0 5498.01 121.125   8
   0 -10   0 5682.18 126.099   6
 -10   0   0 5332.13 131.778  10
   0  10  -2 14388.6 241.001   2
 -10   0  -2 14926.0 237.704  10
   0 -10  -2 14216.4 220.556   1
   0 -10  -2 14075.1 227.582   6
   0  10   4 4849.87 160.329   8
   0 -10  -4 4511.26 153.352   4
   0 -10  -4 4357.72 150.053   6
 -10   0  -4 4352.83 157.714  10
   0 -10  -6 499.552 120.163   6
 -10   0  -6 131.101 103.107   5
   0 -10  -6 548.049 124.086   4
   0  10   6 407.401 103.689  11
  10   0   8-2.98991 65.3009  13
   1 -10   1 10537.6 158.655   9
 -10  -1  -1 10287.4 181.711  10
   1 -10  -1 10049.4 175.727   6
   1 -10  -1 10440.7 177.922   4
  -1  10   1 9711.11 173.439   8
  10   1   1 10169.5 183.833   7
   1 -10  -1 9950.51 178.017   3
 -10  -1   1 9478.42 172.143  10
  -1  10   3 6139.30 155.363   8
  10   1   3 6590.17 167.999   7
   1 -10   3 6223.75 177.627  14
   1 -10  -3 5936.47 151.733   6
   1 -10  -3 5728.84 139.464   1
   1 -10  -3 6717.00 190.082   3
 -10  -1  -3 6415.19 160.586  10
   1 -10  -3 6306.96 156.474   4
 -10  -1  -5 997.916 119.820   5
   1 -10  -5 1319.74 130.601   4
  -1  10   5 1136.54 110.566  11
   1 -10  -5 1381.49 127.837   6
  -1  10   7 124.759 81.8675  12
   1 -10  -7 212.579 125.577   3
  10   2   0 14027.5 225.805   7
   2 -10   0 14376.5 214.236   4
 -10  -2   0 14540.2 224.514  10
  -2  10  -2 4585.77 138.604   2
   2 -10  -2 4467.29 128.965   6
 -10  -2  -2 4767.68 136.011  10
   2 -10  -4 1426.73 119.791   4
   2 -10  -4 999.169 96.1019   1
   2 -10  -4 1187.92 115.316   6
   2 -10  -4 1605.19 171.130   3
 -10  -2  -6 196.454 102.713   5
   2 -10  -6 516.970 123.486   4
  -2  10   6 361.447 108.970  11
   2 -10  -6 587.464 123.982   6
   2 -10  -6 669.727 143.283   3
  10   2   8 88.0695 65.6364  13
   3 -10   1 13829.1 197.251   9
   3 -10  -1 12955.4 210.163   4
 -10  -3   1 12134.5 205.039  10
  -3  10  -1 13019.8 217.153   2
  10   3   1 14162.5 223.061   7
 -10  -3  -1 13346.9 217.765  10
   3 -10  -1 13262.5 202.824   3
  10   3  -1 13241.4 212.550   7
   3 -10  -3 2220.43 119.026   6
  10   3   3 2734.10 140.930   7
   3 -10   3 2365.87 146.187  14
   3 -10  -3 2681.80 159.484   3
 -10  -3  -3 2292.52 120.839  10
   3 -10  -3 2469.29 121.396   4
   3 -10  -5 711.847 124.023   6
   3 -10  -5 862.836 123.986   4
  -3  10   5 754.632 110.434  11
   3 -10  -5 924.190 149.226   3
  -3  10   7 111.352 83.7006  12
 -10  -3  -7 302.590 100.497   6
   4 -10   0 9472.93 169.247   9
  -4  10   0 9005.82 177.819   2
  10   4   0 9689.21 180.100   7
 -10  -4   0 9175.27 171.298  10
   4 -10  -2 2709.48 118.421   6
   4 -10   2 2714.71 104.499   9
   4 -10  -2 2871.08 118.551   4
 -10  -4  -2 2851.59 119.058  10
  -4  10  -2 2971.53 148.001  10
   4 -10  -4 1131.87 122.387   6
 -10  -4  -4 914.592 113.353   5
   4 -10  -4 1253.11 121.222   4
   4 -10   4 963.394 137.248  14
   4 -10  -4 738.716 93.8392   1
   4 -10  -4 1339.86 155.361   3
  -4  10   6 229.655 108.268  12
  10   4   8 38.6256 57.9514  13
  10   4   8-40.6039 54.7954  11
 -10  -5  -1 12597.3 211.247   5
   5 -10   1 12699.0 195.709   9
  10   5  -1 12169.3 206.236   7
 -10  -5  -3 4685.96 148.831   5
  -5  10  -3 4286.32 158.781   2
   5 -10  -3 4520.56 145.900   4
  -5  10   3 4604.80 151.318   2
   5 -10   3 4976.59 168.374  14
   5 -10  -5 1339.77 125.651   4
 -10  -5  -7 182.194 98.5073   4
  -5  10   7 69.2086 85.6422  12
 -10  -5  -7 146.583 92.4666   6
 -10  -6   0 8022.16 148.609   5
  10   6   0 8352.83 171.864   7
   6 -10  -2 8418.93 179.687   4
  -6  10  -2 8601.47 192.967   2
  -6  10  -2 8977.82 219.580  10
  -6  10   2 8465.18 185.731   2
   6 -10  -2 9068.42 191.195   9
 -10  -6  -2 8935.36 188.251   5
 -10  -6  -4 2688.29 140.828   5
   6 -10  -4 2732.24 139.527   4
 -10  -6  -6 551.154 115.749   6
  -6  10   6 324.507 117.215  12
  10   6   8 86.3238 49.7266  13
 -10  -7  -1 7534.55 163.143   5
   7 -10   1 7852.95 162.077   9
   7 -10  -1 7820.86 171.407   9
  -7  10  -1 7562.99 176.117   2
  -7  10   1 7317.69 175.771   2
  -7  10  -1 7718.75 190.400  10
 -10  -7  -3 7365.85 186.333   5
  -7  10  -3 6740.53 201.704   2
   7 -10  -3 8385.67 197.926   9
  -7  10   3 7410.65 197.261   2
   7 -10   3 7475.40 196.189  14
  -7  10  -3 6324.04 224.103  10
  -7  10   5 580.885 133.343  12
   7 -10  -5 769.313 131.537   9
  10   7   5 647.754 97.3388   8
 -10  -7  -7 146.891 82.1571   6
 -10  -7  -7 113.222 86.5976   4
  -7  10   7 78.0287 83.6881  12
   8 -10   0 5568.13 147.616   9
  -8  10   0 5253.83 158.744   2
   8 -10  -2 5314.67 166.104   9
  -8  10  -2 4832.35 163.692   2
  -8  10   2 4979.33 164.014   2
   8 -10   2 5159.36 169.884  14
 -10  -8  -2 4974.66 151.352   5
  -8  10  -2 5001.51 184.795  10
   8 -10  -4 1567.01 143.604   9
  -8  10   4 1333.30 138.715  12
  -8  10   6-55.6826 115.499  12
 -10  -8  -6 123.261 101.220   6
   9 -10   1 2524.93 134.166   9
   9 -10  -1 2470.52 138.637   9
  -9  10  -1 2455.96 152.623  10
  -9  10  -1 2618.60 143.631   2
  -9  10   1 2284.07 136.183   2
  -9  10  -3 150.931 158.226  10
   9 -10   3 151.386 132.555  14
   9 -10  -3 205.328 136.373   9
  -9  10   3 206.746 116.995   2
  -9  10   3 257.987 102.574  12
  -9  10  -3 368.547 130.853   2
  -9  10   5 262.394 118.741  12
   9 -10  -5 326.659 116.798   9
  10   9   5 263.362 94.3592   8
 -10  -9  -5 209.683 107.466   6
 -10  -9  -7 92.0369 100.725   3
 -10  -9  -7 55.7440 73.1808   4
  10 -10   0 2684.07 143.115   9
 -10  10   0 2587.22 151.807   2
 -10  10   0 2234.78 145.441  10
 -10 -10  -2 522.718 120.024   6
 -10  10  -2 392.144 146.144  10
 -10  10   2 563.729 131.546   2
  10 -10  -2 595.089 137.691   9
  10 -10   2 586.665 135.210  14
 -10  10  -2 545.280 133.124   2
 -10 -10  -4 223.724 110.512   6
  10 -10  -4 109.254 122.474   9
 -10  10   4 153.435 103.493  12
  10  10   4 180.182 109.502   8
 -10 -10  -6 161.998 93.3824   4
 -10 -10  -6-24.4844 87.8871   6
 -11  10  -1 785.698 140.789  10
 -11  10   1 860.976 140.906  10
  11 -10  -1 1212.30 142.151   9
 -11  10   1 1202.40 142.305   2
 -11  10  -1 1033.28 139.129   2
 -11  10  -3 229.300 155.217  10
  11 -10  -3 224.285 129.180   9
  10  11   3 272.605 116.355   8
 -11  10  -3 184.401 129.574   2
 -11  10   3 102.585 135.921  10
 -10 -11  -5 130.137 107.816   4
 -11  10   5 74.8797 105.731  12
 -10 -11  -5 156.083 98.2023   6
 -10 -11  -7 62.1426 56.7291   4
  10  11   7-72.3388 52.4211  13
 -11   9   0 694.492 126.657   2
 -11   9   0 549.953 130.745  10
  11  -9   0 744.229 131.021   9
  -9 -11  -2 130.619 114.496   6
 -11   9  -2 372.230 139.469  10
 -11   9   2 263.249 123.556   2
 -11   9   2 152.220 131.164  10
  11  -9  -2 252.365 136.362   9
 -11   9  -2 315.161 127.849   2
  -9 -11  -2 282.897 122.779   4
   9  11   4 48.7186 110.011   8
  11  -9  -4 35.8579 110.909   9
 -11   9   4-57.4822 98.9573  12
  -9 -11  -4 41.1876 118.305   4
  -9 -11  -4 186.441 109.223   6
  -9 -11  -6 131.124 124.195   3
  -9 -11  -6 65.3185 90.3345   4
  -9 -11  -6 14.6253 84.6774   6
  11  -8  -1 1307.64 137.553   9
 -11   8  -1 1054.64 130.727   2
 -11   8   1 1177.79 126.876   2
  -8 -11  -1 1048.70 115.167   4
   8  11  -1 972.343 101.659   8
 -11   8   1 1126.66 127.808  10
  -8 -11  -1 958.843 108.003   6
 -11   8  -1 1146.02 128.850  10
  -8 -11  -3 1287.07 178.679   3
 -11   8  -3 1020.85 147.560  10
  11  -8  -3 1020.71 133.995   9
 -11   8   3 919.177 103.064  12
 -11   8  -3 1002.01 135.599   2
  11  -8   3 579.411 105.416   7
   8  11   3 989.978 125.997   8
  -8 -11  -3 1022.01 134.395   4
 -11   8   3 809.333 137.241  10
  -8 -11  -3 1093.73 129.450   6
   8  11   5 122.187 99.4128   8
  -8 -11  -5 194.429 104.530   6
  -8 -11  -5 264.899 114.890   4
 -11   8   5 166.045 112.561  12
  -8 -11  -7 83.1273 68.5255   4
  -8 -11  -7 104.506 90.9992   3
  11  -7   0 3835.11 149.071   9
 -11   7   0 3715.11 147.766   2
 -11   7   0 3367.90 143.686  10
 -11   7  -2 2542.25 139.881   2
  11  -7  -2 2312.31 144.239   9
 -11   7   2 2077.95 129.255   2
   7  11   2 2133.17 126.657   8
  -7 -11  -2 2191.44 136.094   4
  -7 -11  -2 2104.38 130.110   6
  -7 -11  -2 2447.32 168.936   3
 -11   7  -2 2247.14 144.055  10
 -11   7   2 2131.30 138.498  10
  -7 -11  -4 953.233 130.906   4
   7  11   4 913.971 124.573   8
 -11   7  -4 725.900 148.196  10
  -7 -11  -6 311.132 96.3120   6
  11  -6  -1 9999.75 201.290   9
 -11   6  -1 9742.15 203.064   2
 -11   6   1 9381.30 199.838   2
  -6 -11  -1 8844.53 181.624   4
 -11   6   1 9621.75 205.855  10
   6  11   1 8688.99 183.120   8
  -6 -11  -1 9060.78 177.925   6
 -11   6  -1 9254.46 202.573  10
  11  -6  -3 2257.20 130.521   9
 -11   6   3 2202.70 116.321  12
   6  11   3 2696.66 141.253   8
  -6 -11  -3 2319.09 145.324   4
 -11   6  -3 2229.81 150.007  10
 -11   6   3 2191.77 140.411  10
  -6 -11  -3 2337.09 136.937   6
 -11   6  -3 2415.22 142.410   2
   6  11   5 645.651 108.893   8
  -6 -11  -5 655.733 122.677   4
  -6 -11  -5 686.555 114.366   6
  -6 -11  -7 215.884 102.512   3
  -6 -11  -7 243.228 80.4680   4
  -6 -11  -7 22.0142 76.5587   6
 -11   5   0 4825.07 146.710   2
 -11   5   0 4760.97 146.186  10
  -5 -11   0 4650.86 121.569   4
  -5 -11   0 4637.36 118.792   6
 -11   5  -2 3695.61 147.176  10
  11  -5  -2 3483.92 144.094   9
 -11   5   2 2920.29 123.700   2
   5  11   2 3472.48 133.477   8
  -5 -11  -2 3312.72 140.062   4
 -11   5  -2 3581.71 143.463   2
 -11   5   2 3103.17 110.016  12
  -5 -11   2 3730.03 153.982  14
  -5 -11  -2 3432.02 132.859   6
  -5 -11  -2 3887.21 168.864   3
 -11   5   2 3499.80 141.997  10
  -5 -11  -4 1208.95 134.939   4
   5  11   4 1347.68 127.668   8
  11  -5   4 763.899 106.527   7
 -11   5   4 1179.92 117.604  12
  -5 -11  -4 1270.62 126.109   6
 -11   5  -4 899.302 136.650  10
 -11   5  -6 115.538 113.646   5
  -5 -11  -6 112.092 102.534   6
  -5 -11  -6 371.896 110.005   4
  -5 -11  -8 133.652 58.3601   3
 -11   4  -1 1243.24 110.254   2
  -4 -11  -1 1222.06 90.7692   1
 -11   4   1 1131.18 107.235  10
 -11   4  -1 1274.12 111.058  10
  -4 -11   1 1172.01 78.7718   1
   4  11  -1 1096.50 83.9024   8
   4  11   1 1223.52 92.5787   8
  -4 -11  -1 1214.43 97.8867   6
   4  11   3 1029.03 113.523   8
  -4 -11  -3 1174.84 128.629   4
  -4 -11   3 1256.22 142.574  14
  11  -4   3 1004.85 119.042   7
 -11   4  -3 1112.17 123.923  10
 -11   4   3 963.797 99.3911  12
  -4 -11  -3 1023.41 120.825   6
   4  11   5 97.3386 99.3311   8
  -4 -11  -5 345.136 118.096   4
  -4 -11  -5 365.948 107.278   6
  -4 -11  -7-0.62223 86.2930   4
  -4 -11  -7-51.2435 86.5757   6
  -4 -11  -7-12.0154 109.843   3
 -11   3   0 1475.39 108.623  10
  -3 -11   0 1324.96 85.6216   1
  -3 -11   0 1317.95 92.8334   4
   3  11   0 1296.40 86.0903   8
  -3 -11   0 1312.51 89.7343   6
 -11   3  -2 824.163 109.914   2
  -3 -11  -2 881.137 111.920   4
   3  11   2 954.417 95.7374   8
 -11   3   2 767.736 97.8248  10
  -3 -11  -2 915.294 86.8173   1
  11  -3   2 711.168 106.613   7
 -11   3   2 664.191 88.2355   2
  -3 -11  -2 856.129 106.558   6
  -3 -11   2 962.339 132.344  14
 -11   3  -2 806.578 108.893  10
  -3 -11  -2 1018.26 147.581   3
  11  -3   4 314.717 104.844   7
   3  11   4 417.470 113.941   8
  -3 -11  -4 458.197 124.361   4
  -3 -11  -4 373.685 116.248   6
 -11   3  -4 504.234 123.864  10
 -11   3  -6 145.590 108.938   5
  -3 -11  -6 169.250 113.128   4
  -3 -11  -6 210.003 106.629   6
  11  -3   8 21.3306 49.1269  11
  -3 -11  -8 84.7776 67.3003   3
 -11   2   1 1315.12 98.7899   2
 -11   2   1 1380.83 105.325  10
   2  11  -1 1522.67 87.9685   8
 -11   2  -1 1505.99 108.273  10
  -2 -11   1 1203.13 82.0316   4
  -2 -11  -1 1376.11 97.9215   6
  -2 -11   1 1346.80 80.3246   1
  -2 -11  -1 1591.52 93.3050   1
  11  -2   3 1750.66 123.906   7
   2  11   3 1877.46 120.819   8
  -2 -11  -3 1731.33 128.284   4
  -2 -11   3 1827.46 143.433  14
  -2 -11  -3 1694.19 119.477   6
  -2 -11  -3 1917.61 173.551   3
 -11   2  -3 1986.17 132.255  10
   2  11   5 419.322 108.422   8
  -2 -11  -5 372.775 118.618   4
   2  11   7-18.5620 75.2397  12
  -2 -11  -7 142.257 92.2376   4
  -2 -11  -7 126.321 93.4477   6
  -2 -11  -7 69.3360 114.423   3
 -11   1   0 1070.79 102.346   2
 -11   1   0 1167.64 101.838  10
  -1 -11   0 1027.99 92.3721   4
   1  11   0 1100.05 84.8914   8
  -1 -11   0 1040.77 91.7677   6
  -1 -11  -2 2842.76 125.356   4
   1  11   2 2846.69 115.606   8
   1  11  -2 2872.20 143.874   2
  -1 -11   2 3022.94 135.148  14
  11  -1   2 3092.99 130.780   7
  -1 -11  -2 2911.95 108.277   1
  -1 -11   2 2425.84 85.8595   1
 -11   1  -2 2733.12 123.432  10
  -1 -11  -2 2842.51 121.440   6
  -1 -11  -2 3011.63 148.628   3
 -11   1   2 2360.18 108.474  10
   1  11   4 1302.78 125.275   8
  -1 -11  -4 1156.62 126.931   4
  11  -1   4 1013.79 119.488   7
  -1 -11  -4 1154.10 122.739   6
 -11   1  -4 1239.52 131.048  10
  -1 -11  -6 158.464 146.952   3
 -11   1  -6 112.873 99.6616   5
  -1 -11  -6 201.010 111.594   6
  -1 -11  -6 248.416 116.553   4
   0 -11  -1 10688.1 189.490   6
 -11   0  -1 11075.3 197.140  10
 -11   0   1 10467.2 189.719  10
   0  11   3 3495.96 132.834   8
   0 -11  -3 3134.35 136.611   4
  11   0   3 3467.42 146.210   7
   0 -11  -3 3218.50 130.766   6
   0 -11  -3 3747.12 176.892   3
 -11   0  -3 3136.71 140.343  10
   0 -11   3 3391.37 153.479  14
   0 -11  -5 849.563 122.648   4
   0 -11  -5 1292.70 167.015   3
   0 -11  -7 162.552 116.116   3
   0  11   7 59.5967 80.8918  12
   1 -11   0 14479.0 220.748   4
  -1  11   0 14117.3 224.898   8
 -11  -1   0 14102.8 228.651  10
 -11  -1  -2 5960.07 155.796  10
   1 -11  -2 6122.46 151.713   4
  -1  11   2 5890.66 148.471   8
  11   1   2 6755.83 167.973   7
   1 -11  -2 5782.28 150.119   6
   1 -11  -2 6463.23 168.833   3
   1 -11  -4 1767.86 128.609   4
   1 -11  -4 1676.64 125.301   6
   1 -11  -4 1387.93 103.300   1
 -11  -1  -6 439.051 107.743   5
   1 -11  -6 525.305 121.721   4
   1 -11  -6 428.554 121.879   6
   1 -11  -6 491.427 140.730   3
  11   1   8 19.7774 56.3082  13
   2 -11   1 10809.0 171.323   9
   2 -11  -1 10202.7 189.189   6
 -11  -2  -1 10369.3 193.471  10
   2 -11  -3 1644.41 118.199   6
   2 -11  -3 1648.33 121.952   4
  11   2   3 1951.06 139.696   7
   2 -11   3 1868.42 164.458  14
   2 -11  -3 1976.06 161.534   3
 -11  -2  -3 1782.32 124.768  10
   2 -11  -5 883.235 122.981   4
   2 -11  -5 919.396 148.943   3
 -11  -2  -7 216.649 98.7720   6
  -2  11   7 69.0932 78.0337  12
 -11  -3   0 9288.65 181.430  10
   3 -11  -2 3968.04 134.973   4
 -11  -3  -2 4116.94 139.864  10
  11   3   2 4486.16 156.459   7
   3 -11  -2 3885.06 137.325   6
   3 -11  -2 4363.50 148.056   3
 -11  -3  -4 1085.34 117.037   5
   3 -11  -4 899.643 97.6397   1
   3 -11  -4 1379.23 125.116   4
   3 -11   4 1213.98 151.392  14
  -3  11   4 1292.20 127.146   2
   3 -11  -4 1309.00 126.049   6
   3 -11  -4 1589.05 159.338   3
 -11  -3  -6 269.299 100.323   5
   3 -11  -6 340.569 118.242   4
   3 -11  -6 359.727 126.932   3
  11   3   8 58.2088 53.7455  13
  11   3   8 28.3292 48.8099  11
   4 -11  -1 4757.63 137.953   4
  -4  11   1 4832.43 142.038   2
 -11  -4   1 4399.45 128.302  10
 -11  -4  -1 4837.78 142.636  10
 -11  -4  -3 6035.58 174.609   5
   4 -11  -3 6658.37 169.052   4
  -4  11   3 6056.78 175.036   2
   4 -11   3 6747.54 204.004  14
   4 -11  -3 6139.53 169.845   6
 -11  -4  -5 600.677 109.233   5
   4 -11  -5 754.540 122.229   4
   4 -11  -5 979.976 128.601   3
  -4  11   7 68.5683 73.7124  12
 -11  -4  -7 0.74591 90.1368   6
 -11  -5   0 9034.96 174.099   5
  -5  11   0 11137.2 202.294   2
   5 -11  -2 11089.2 208.981   4
  -5  11  -2 10982.1 227.821   2
  11   5   2 11755.2 226.425   7
  -5  11   2 10631.9 215.283   2
 -11  -5  -2 10529.1 214.398   5
  -5  11  -2 11469.6 258.274  10
 -11  -5  -4 2805.14 138.677   5
   5 -11   4 2745.57 164.358  14
   5 -11  -4 3413.56 146.937   4
   5 -11  -4 3724.39 148.428   3
   5 -11  -4 1935.35 115.777   1
  -5  11   6 246.703 114.433  12
  11   5   8 11.7276 45.5270  13
 -11  -6  -1 14199.1 242.415   5
   6 -11   1 14876.2 229.466   9
   6 -11  -1 14624.0 239.942   9
  -6  11  -1 14406.0 255.276   2
  -6  11   1 13965.0 251.281   2
  11   6   1 14367.6 249.250   7
 -11  -6  -3 5263.59 163.311   5
  -6  11  -3 5117.49 195.829   2
   6 -11  -3 5694.69 165.658   4
  -6  11   3 5437.49 179.453   2
   6 -11   3 5625.05 191.217  14
 -11  -6  -5 861.595 111.284   5
   6 -11  -5 1583.36 152.662   9
  -6  11   7 33.6979 78.3168  12
 -11  -6  -7 176.657 88.9084   4
 -11  -6  -7 153.808 82.8550   6
   7 -11   0 5189.09 150.464   9
  -7  11   0 4956.02 160.343   2
   7 -11  -2 3431.79 150.553   9
 -11  -7  -2 3242.75 132.516   5
  -7  11  -2 3534.37 161.646   2
  -7  11   2 3464.81 149.810   2
  -7  11  -2 3290.57 182.265  10
   7 -11  -4 1380.43 146.592   9
  -7  11   6 287.721 112.225  12
 -11  -7  -6 139.025 99.9410   6
 -11  -8  -1 2599.00 118.470   5
   8 -11   1 2863.17 138.012   9
   8 -11  -1 2847.61 144.826   9
  -8  11  -1 2661.92 142.910   2
  -8  11   1 2869.81 144.615   2
  -8  11  -1 2471.41 157.407  10
 -11  -8  -3 58.3967 101.903   5
  -8  11  -3 228.945 173.412  10
   8 -11  -3 145.083 136.158   9
   8 -11   3 62.3830 133.877  14
  -8  11   3 71.6581 127.101   2
  -8  11  -3-18.7837 135.262   2
 -11  -8  -5 238.509 111.590   6
   8 -11  -5 295.619 128.096   9
  11   8   5 236.729 93.5041   8
  -8  11   5 222.114 123.703  12
 -11  -8  -7 103.760 73.3224   4
   9 -11   0 3259.54 144.091   9
  -9  11   0 2922.42 145.266   2
  -9  11   0 2859.38 158.844  10
  -9  11  -2 462.430 156.992  10
   9 -11  -2 701.873 140.011   9
  -9  11   2 670.004 131.432   2
   9 -11   2 683.107 140.818  14
  -9  11  -2 616.701 134.307   2
   9 -11  -4 290.515 130.675   9
  -9  11   4 248.810 113.256  12
  -9  11   6 117.768 102.378  12
 -11  -9  -6 105.259 95.6601   4
 -11  -9  -6 119.306 88.6355   6
 -10  11  -1 961.172 145.510  10
  10 -11  -1 1193.58 138.135   9
 -10  11  -1 1187.72 140.729   2
 -10  11   1 1030.47 139.486   2
 -10  11  -3 903.931 183.793  10
 -10  11   3 909.431 143.607   2
  10 -11  -3 1181.47 139.867   9
 -10  11  -3 939.739 145.458   2
 -10  11   5 124.517 109.022  12
 -11 -10  -5 235.370 110.132   4
 -11 -10  -5 88.4365 100.873   6
 -11 -10  -7 41.4700 57.8134   4
  11 -11   0 1761.61 144.776   9
 -11  11   0 1497.35 146.099   2
 -11  11   0 1528.85 156.256  10
 -11  11  -2 1553.07 169.893  10
 -11  11  -2 1834.82 151.342   2
 -11  11   2 1867.52 152.193   2
 -11 -11  -2 1552.64 133.518   4
 -11 -11  -2 1272.84 127.498   6
  11 -11  -2 2063.86 149.125   9
 -11  11   2 1404.13 152.758  10
 -11 -11  -4 753.380 123.647   4
 -11  11   4 390.217 137.935  10
  11 -11  -4 599.695 126.823   9
 -11  11   4 421.889 101.672  12
  11  11   4 554.041 117.539   8
 -11 -11  -4 591.207 112.877   6
 -11 -11  -6 115.859 73.6575   6
 -11 -11  -6 89.1833 79.5618   4
 -12  11   1 825.416 139.505   2
 -12  11  -1 576.412 144.808  10
 -12  11   1 690.256 147.070  10
  12 -11  -1 930.368 145.846   9
 -12  11  -1 902.510 146.369   2
 -12  11  -3 505.185 168.478  10
 -12  11   3 533.738 143.132  10
  12 -11  -3 888.186 136.608   9
  11  12   3 586.687 122.622   8
 -12  11  -3 530.939 144.605   2
 -11 -12  -3 770.422 122.943   4
 -11 -12  -3 668.923 114.911   6
  11  12   5 89.9548 90.2826   8
 -11 -12  -5 119.713 93.8974   4
 -11 -12  -5 157.624 89.1601   6
 -12  10   0 864.454 142.061  10
  12 -10   0 1171.59 143.211   9
 -12  10   0 1165.98 147.243   2
 -12  10  -2 851.789 150.837  10
 -12  10   2 913.465 144.133  10
  12 -10  -2 1076.40 144.004   9
 -10 -12  -2 1041.54 124.415   4
  10  12   2 948.959 124.100   8
 -12  10  -2 948.557 140.168   2
 -10 -12  -2 797.843 116.069   6
 -12  10   2 878.082 138.753   2
  12 -10  -4 422.498 119.000   9
  10  12   4 254.372 114.084   8
 -10 -12  -4 363.013 118.924   4
 -10 -12  -4 245.513 107.171   6
 -10 -12  -4 491.563 143.601   3
 -10 -12  -6 3.93843 77.3460   4
 -10 -12  -6 41.9863 73.9424   6
 -12   9  -1 152.079 131.796  10
 -12   9   1-8.25597 134.011  10
  12  -9  -1 172.904 141.570   9
   9  12   1 181.328 110.656   8
 -12   9   1 127.459 129.825   2
 -12   9  -1 260.363 132.096   2
 -12   9  -3 43.9363 141.146  10
 -12   9   3-49.9994 133.310  10
  12  -9  -3 103.648 125.920   9
   9  12   3 144.460 115.309   8
 -12   9  -3 92.1811 126.730   2
  12  -9   3 7.07779 98.7972   7
  -9 -12  -3-9.86324 120.429   4
  -9 -12  -3 53.5542 145.023   3
  -9 -12  -5 39.9012 96.3925   6
  -9 -12  -7 29.1398 53.6878   4
  -9 -12  -7 66.6613 66.1044   3
 -12   8   0 1063.22 133.905  10
 -12   8   0 1344.94 140.168   2
   8  12   0 1067.26 110.147   8
 -12   8  -2 880.270 141.102  10
 -12   8   2 647.069 141.804  10
 -12   8  -2 1076.31 134.904   2
 -12   8   2 941.776 132.235   2
  12  -8  -2 841.725 145.050   9
   8  12   2 727.010 116.611   8
  -8 -12  -2 782.211 126.945   4
  -8 -12  -2 832.510 119.033   6
  -8 -12  -4 381.204 160.572   3
   8  12   4 208.467 112.621   8
  -8 -12  -4 233.038 117.925   4
 -12   8   4 212.671 99.2099  12
  -8 -12  -4 356.757 109.559   6
  -8 -12  -6 24.9640 87.0311   4
  -8 -12  -6 24.4599 84.0774   6
  -8 -12  -6 9.86491 117.134   3
 -12   7  -1 2747.20 153.036  10
 -12   7  -1 2757.57 150.427   2
 -12   7   1 2698.52 149.706   2
  -7 -12  -1 2635.48 127.610   4
   7  12   1 2363.83 126.949   8
  -7 -12  -1 2643.89 120.645   6
 -12   7   1 2669.04 147.560  10
 -12   7  -3 2569.71 161.005  10
 -12   7  -3 2480.34 151.544   2
  12  -7  -3 2396.96 141.877   9
   7  12   3 2574.97 146.310   8
  -7 -12  -3 2495.11 148.221   4
  12  -7   3 1606.97 124.929   7
 -12   7   3 2199.00 121.070  12
  -7 -12  -3 2319.12 138.972   6
  -7 -12  -3 3000.26 184.413   3
 -12   7   3 2015.86 149.847  10
  -7 -12  -5 292.466 157.822   3
   7  12   5 363.656 106.007   8
  -7 -12  -5 408.683 114.399   4
  -7 -12  -5 308.993 104.969   6
  -7 -12  -7 76.7687 65.8263   4
  -7 -12  -7 69.6420 85.0128   3
 -12   6   0 11457.8 228.221   2
 -12   6   0 11058.5 226.860  10
 -12   6  -2 3936.04 166.899  10
 -12   6  -2 4355.98 166.490   2
 -12   6   2 3458.77 145.599   2
  12  -6  -2 4400.47 169.597   9
   6  12   2 4142.57 152.561   8
  -6 -12  -2 4275.56 153.451   4
  -6 -12   2 4229.29 172.120  14
  -6 -12  -2 4042.71 148.846   6
  -6 -12  -2 4993.71 179.462   3
 -12   6   2 3800.95 158.914  10
   6  12   4 1217.17 130.604   8
  -6 -12  -4 1317.56 131.527   4
  12  -6   4 623.811 105.083   7
  -6 -12  -4 1506.13 178.795   3
 -12   6  -4 931.277 144.786  10
  -6 -12  -6 395.261 100.818   4
  -6 -12  -6 348.539 94.1391   6
  -6 -12  -6 580.067 133.493   3
 -12   5  -1 6544.55 178.998   2
 -12   5   1 5738.34 166.102   2
  12  -5  -1 6597.87 183.662   9
  -5 -12  -1 5747.86 153.778   4
   5  12   1 6006.68 155.045   8
  -5 -12   1 6575.10 178.863  14
  -5 -12  -1 5932.89 150.025   6
 -12   5  -1 5940.46 173.015  10
 -12   5   1 5771.40 171.687  10
  12  -5  -3 1967.48 124.127   9
   5  12   3 2446.72 140.665   8
  -5 -12  -3 2126.10 143.499   4
  12  -5   3 1971.56 134.640   7
  -5 -12  -3 2374.08 139.437   6
  -5 -12  -3 2706.09 187.950   3
 -12   5  -3 2041.66 148.346  10
  -5 -12  -5 639.844 164.637   3
   5  12   5 558.525 109.649   8
  -5 -12  -5 699.754 119.971   4
  -5 -12  -5 664.332 110.236   6
  -5 -12  -7 50.6619 76.5491   4
  -5 -12  -7 135.209 74.5518   6
  -5 -12  -7 194.932 94.6338   3
 -12   4   0 240.301 110.607  10
   4  12   0 270.342 84.2427   8
 -12   4   0 204.328 105.581   2
  -4 -12   0 254.586 86.1518   6
  -4 -12   0 198.236 81.4200   1
  -4 -12   2 2023.73 147.887  14
 -12   4  -2 1713.97 133.582   2
 -12   4   2 1339.37 108.544   2
  12  -4  -2 1625.24 132.145   9
  -4 -12  -2 1715.38 127.142   4
   4  12   2 1797.27 116.591   8
  12  -4   2 1363.78 121.269   7
  -4 -12  -2 1597.71 119.883   6
  -4 -12  -2 1781.26 160.349   3
 -12   4  -2 1671.54 130.245  10
 -12   4   2 1417.38 119.835  10
  -4 -12  -4 1034.79 180.270   3
   4  12   4 826.725 123.991   8
  12  -4   4 481.378 107.139   7
  -4 -12  -4 812.647 125.952   4
  -4 -12  -4 736.692 118.444   6
 -12   4  -4 821.175 134.197  10
 -12   4  -6-103.949 112.429   5
  -4 -12  -6 217.492 99.3601   6
 -12   3  -1 2069.25 127.658   2
 -12   3   1 1704.88 113.860   2
  -3 -12  -1 1833.34 116.623   4
   3  12   1 1652.37 103.379   8
 -12   3  -1 1952.86 124.775  10
  -3 -12   1 1643.72 89.5533   1
  -3 -12  -1 1946.89 99.7341   1
  -3 -12  -1 1819.91 111.389   6
  -3 -12  -1 2292.84 133.429   3
 -12   3   1 1832.54 123.375  10
   3  12   3 1460.63 125.119   8
  -3 -12  -3 1374.81 130.442   4
  12  -3   3 1229.82 125.279   7
  -3 -12   3 1326.01 146.159  14
  -3 -12  -3 1341.48 122.785   6
  -3 -12  -3 1761.12 174.563   3
 -12   3  -3 1399.04 138.734  10
  -3 -12  -5 514.589 159.784   3
   3  12   5 333.181 109.338   8
  -3 -12  -5 371.231 114.998   4
  -3 -12  -5 295.815 108.332   6
  -3 -12  -7-8.37482 81.3270   4
  -3 -12  -7 18.9241 81.6451   6
  -3 -12  -7 108.069 99.8418   3
 -12   2   0 5752.34 161.085   2
  -2 -12   0 5911.33 144.481   6
 -12   2   0 6335.80 163.899  10
  -2 -12   0 5897.35 139.129   1
 -12   2   2 2982.75 128.261  10
  -2 -12  -2 3787.05 141.230   4
   2  12   2 3397.48 131.951   8
  -2 -12   2 3852.18 162.989  14
  12  -2   2 3611.83 143.316   7
  -2 -12  -2 3422.65 136.172   6
  -2 -12  -2 4140.53 165.219   3
 -12   2  -2 3812.23 145.826  10
   2  12   4 1302.28 129.332   8
  -2 -12  -4 1214.63 129.047   4
  12  -2   4 938.956 117.600   7
 -12   2  -4 1128.83 133.585  10
  -2 -12  -4 1240.35 124.171   6
  -2 -12  -4 1502.39 180.140   3
 -12   2  -6 223.162 106.281   5
  -2 -12  -6 269.028 106.742   6
  -2 -12  -6 503.940 139.383   3
  12  -2   8 14.2875 41.1327  11
  -1 -12   1 6414.51 142.653   1
  -1 -12  -1 7367.28 162.891   6
  -1 -12  -1 7253.73 163.941   4
   1  12   1 7343.06 163.021   8
 -12   1   1 6974.44 167.742  10
  12  -1   1 7563.98 174.386   7
  -1 -12  -1 7360.25 154.717   1
  -1 -12  -1 8186.43 168.895   3
 -12   1  -1 7355.98 173.925  10
  -1 -12  -3 1463.49 126.731   4
   1  12   3 1469.85 119.304   8
  12  -1   3 1429.46 130.118   7
  -1 -12   3 1467.40 142.281  14
  -1 -12  -3 1150.63 103.855   1
  -1 -12  -3 1299.23 118.661   6
  -1 -12  -3 1754.04 168.068   3
 -12   1  -3 1410.29 129.409  10
 -12   1  -5 297.632 110.185   5
  -1 -12  -5 741.025 120.023   4
  -1 -12  -5 680.399 112.796   6
  -1 -12  -5 782.885 158.214   3
  -1 -12  -7 186.329 87.3043   4
   1  12   7 44.0068 71.5025  12
  -1 -12  -7 244.771 101.563   3
 -12   0   0 5994.05 154.511  10
   0 -12  -2 1862.98 122.452   4
   0  12   2 1891.59 112.314   8
  12   0   2 2226.68 141.300   7
   0 -12   2 2091.34 139.060  14
   0 -12  -2 1727.96 119.605   6
   0 -12  -2 2074.64 141.438   3
 -12   0  -2 1807.63 126.556  10
   0 -12  -4 695.019 116.626   6
   0 -12  -4 828.293 122.117   4
 -12   0  -4 748.344 121.704  10
   0 -12  -4 1096.25 170.395   3
 -12   0  -6 65.1788 97.3277   5
   0 -12  -6 322.837 113.385   6
   0 -12  -6 297.780 134.412   3
  12   0   8 56.1746 43.5616  11
   1 -12  -1 2655.61 121.898   4
  -1  12   1 2290.40 114.406   8
  -1  12  -1 2387.29 132.353   2
   1 -12  -1 2460.04 122.866   6
  12   1   1 2568.56 135.479   7
 -12  -1  -1 2815.84 131.956  10
 -12  -1   1 2196.56 114.082  10
   1 -12  -3 1853.20 111.143   1
   1 -12  -3 2012.34 130.983   4
  -1  12   3 1928.69 128.829   8
  12   1   3 2371.27 146.650   7
   1 -12   3 2277.68 156.710  14
   1 -12  -3 1870.64 127.087   6
   1 -12  -3 2296.48 168.210   3
 -12  -1  -3 2183.57 133.933  10
 -12  -1  -5 187.038 103.447   5
   1 -12  -5 611.566 116.180   4
   1 -12  -5 466.216 111.640   6
   1 -12  -5 632.994 146.421   3
   1 -12  -7 161.162 106.580   9
  -1  12   7 85.1938 72.3066  12
   1 -12  -7 1.40693 96.6563   3
   2 -12   0 3432.69 124.540   4
 -12  -2   0 3667.37 131.895  10
 -12  -2  -2 3170.22 139.122  10
  12   2   2 3390.16 153.890   7
   2 -12  -2 3241.28 136.538   4
  -2  12  -2 3329.34 165.635   2
   2 -12  -2 3022.75 137.184   6
   2 -12  -2 3644.23 148.790   3
   2 -12   4 1335.24 171.109  14
 -12  -2  -4 920.008 118.913   5
   2 -12  -4 1267.19 126.775   4
   2 -12  -4 899.122 98.5761   1
   2 -12  -4 1162.03 124.368   6
 -12  -2  -6 55.0633 95.7763   5
  12   2   8-18.9571 42.7388  13
  12   2   8 8.84921 40.9129  11
   3 -12  -1 5743.93 155.578   4
  -3  12  -1 5770.69 170.932   2
 -12  -3  -1 5498.90 155.418  10
   3 -12  -3 4181.86 151.858   4
   3 -12   3 4506.38 200.230  14
   3 -12  -3 3760.41 132.970   1
   3 -12  -3 3945.08 152.271   6
   3 -12  -3 4794.92 169.550   3
   3 -12  -5 556.012 130.013   3
 -12  -3  -5 370.357 101.243   5
   3 -12  -5 535.620 117.685   4
  -3  12   7 28.1808 71.1090  12
 -12  -3  -7 64.0503 86.1398   6
   4 -12   0 4354.47 140.944   9
  -4  12   0 4134.55 149.231   2
  12   4   0 4099.93 154.958   7
   4 -12  -2 5968.54 168.184   4
  -4  12  -2 6445.35 201.274   2
  -4  12   2 6262.19 174.473   2
 -12  -4  -2 6050.31 170.228  10
  -4  12  -2 5919.38 242.024  10
 -12  -4  -4 1448.10 128.249   5
   4 -12  -4 1192.68 100.282   1
   4 -12  -4 1661.97 129.590   4
  -4  12   4 1633.24 142.164   2
   4 -12   4 1532.28 163.250  14
  -4  12   6 179.833 101.587  12
   5 -12   1 5652.53 146.081   9
   5 -12  -1 5595.69 165.563   9
  -5  12  -1 5360.07 172.365   2
  -5  12   1 5391.14 164.531   2
  12   5   1 5545.37 171.424   7
  -5  12  -3 890.790 157.365   2
   5 -12  -3 1184.60 126.137   4
 -12  -5  -3 1348.36 119.970   5
  -5  12   3 1417.74 132.822   2
   5 -12   3 1382.52 164.569  14
   5 -12  -3 1448.61 137.817   3
 -12  -5  -5 449.499 100.082   5
   5 -12  -5 729.993 145.065   9
   5 -12  -5 450.461 117.554   4
  -5  12   7 27.7516 73.0124  12
 -12  -5  -7 154.761 84.6759   4
 -12  -5  -7 114.479 80.6304   6
  -6  12   0 12732.7 253.025   2
  12   6   0 12765.8 246.305   7
 -12  -6  -2 2918.67 133.741   5
   6 -12  -2 3557.20 160.215   9
  -6  12  -2 3063.19 167.192   2
  -6  12   2 2997.98 148.445   2
  -6  12  -2 3118.91 209.371  10
   6 -12  -4 468.533 86.6627   1
   6 -12  -4 970.223 143.252   9
 -12  -6  -6 524.639 107.484   6
   6 -12  -6 479.307 126.953   9
  -6  12   6 329.687 114.296  12
 -12  -7  -1 5757.25 162.638   5
   7 -12   1 7209.29 171.303   9
   7 -12  -1 6786.09 178.780   9
  -7  12  -1 6303.09 190.693   2
  -7  12   1 6315.45 189.044   2
  -7  12  -1 6701.02 216.592  10
 -12  -7  -3 1248.89 119.392   5
  -7  12  -3 1369.13 168.620   2
   7 -12  -3 1693.04 150.953   9
  -7  12   3 1565.54 143.874   2
   7 -12   3 1501.04 156.573  14
   7 -12  -5 715.109 137.823   9
  12   7   5 324.347 93.6157   8
  -7  12   5 523.137 129.842  12
 -12  -7  -7 128.231 72.8666   4
   8 -12   0 3112.19 145.172   9
  -8  12   0 2878.60 157.849   2
 -12  -8  -2 2322.45 131.996   5
   8 -12  -2 2950.58 158.422   9
  -8  12  -2 2570.92 163.821   2
  -8  12   2 2732.85 154.771   2
   8 -12   2 2574.28 170.176  14
  -8  12  -2 2900.67 198.899  10
   8 -12  -4 1060.98 140.830   9
  -8  12   4 648.280 124.723  12
  -8  12   6 197.955 102.153  12
 -12  -8  -6 124.150 95.9697   4
 -12  -8  -6 139.805 90.5368   6
  -9  12  -1 785.321 158.958  10
  -9  12  -1 646.922 144.380   2
   9 -12   1 737.151 131.870   9
   9 -12  -1 746.981 137.308   9
  -9  12   1 665.067 132.715   2
   9 -12  -3 1109.43 140.380   9
  -9  12   3 1046.61 132.836   2
  -9  12  -3 962.514 155.543   2
  -9  12   5 138.789 108.484  12
 -12  -9  -5 35.1378 101.169   6
 -12  -9  -7-46.0969 57.5978   4
 -10  12   0 415.805 142.268  10
 -10  12   0 367.416 144.562   2
  10 -12   0 405.580 135.790   9
 -12 -10  -2 298.743 116.395   6
 -10  12  -2 416.852 167.611  10
 -10  12   2 297.397 132.506   2
  10 -12  -2 593.557 136.564   9
  10 -12   2 469.840 142.900  14
 -10  12  -2 477.338 144.666   2
 -10  12   4 90.2415 136.511  10
  10 -12  -4 307.805 126.036   9
  12  10   4 135.919 108.406   8
 -10  12   4 73.3139 97.3523  12
 -12 -10  -4 71.8980 107.752   6
 -12 -10  -6-31.3059 80.0092   4
 -12 -10  -6 94.4340 75.6969   6
 -11  12  -1 317.817 149.165  10
 -11  12   1 370.788 137.888  10
 -11  12   1 446.365 140.933   2
  11 -12  -1 476.180 136.700   9
 -11  12  -1 356.715 138.694   2
 -11  12  -3 170.752 175.269  10
 -11  12   3 172.337 127.957   2
 -11  12   3 262.914 134.930  10
  11 -12  -3 270.981 128.052   9
 -11  12  -3 288.393 143.254   2
 -12 -11  -3 216.259 117.817   4
 -12 -11  -3 236.542 111.653   6
  11 -12  -5 103.668 105.117   9
  12  11   5 26.1978 85.0290   8
 -12 -11  -5 123.049 96.3169   4
 -11  12   5-64.9427 92.4440  12
 -12 -11  -5 48.8293 88.6217   6
 -12  12   0 1510.52 152.886   2
 -12  12   0 1377.53 153.851  10
 -12  12   2 744.566 136.245   2
  12 -12  -2 865.483 139.363   9
  12  12   2 585.707 122.605   8
 -12  12  -2 766.363 143.983   2
 -12 -12  -4 208.593 98.9738   6
 -12 -12  -6 72.2902 64.1138   4
 -13  12  -1 907.123 158.288  10
 -13  12   1 1075.47 147.515  10
  13 -12  -1 1522.86 150.055   9
 -13  12   1 1196.35 149.135   2
  12  13   1 1195.06 140.526   8
 -13  12  -1 1006.98 148.098   2
 -13  12  -3-115.032 164.111  10
 -13  12   3 209.388 132.090  10
 -13  12  -3 213.373 138.087   2
  13 -12  -3 415.690 128.614   9
  12  13   3 208.767 113.631   8
 -12 -13  -3 315.810 100.185   6
  12  13   5 19.9213 80.5076   8
 -12 -13  -5 139.944 80.1409   4
 -12 -13  -5 212.889 77.2109   6
 -13  11   0 1521.61 153.310   2
  11  13   0 1555.04 145.472   8
 -13  11   0 1226.26 148.978  10
  13 -11  -2 1037.48 144.677   9
  11  13   2 648.231 126.508   8
 -11 -13  -2 649.445 113.831   4
 -13  11  -2 835.576 142.449   2
 -13  11   2 986.052 143.644   2
 -11 -13  -4 256.130 97.0689   6
 -11 -13  -6 109.594 62.6358   4
 -13  10  -1 428.449 139.221  10
 -13  10   1 419.442 137.711   2
 -13  10   1 429.533 135.972  10
  13 -10  -1 489.515 141.261   9
  10  13   1 473.438 119.098   8
 -13  10  -1 341.472 136.476   2
 -13  10  -3 446.450 153.321  10
 -13  10   3 542.265 137.408  10
  13 -10  -3 979.861 138.321   9
  10  13   3 474.700 120.482   8
 -13  10  -3 759.199 140.389   2
 -10 -13  -3 755.519 119.672   4
 -10 -13  -3 526.495 111.597   6
  10  13   5 131.593 91.4678   8
 -10 -13  -5 216.430 92.4954   4
 -10 -13  -5 126.749 86.0311   6
 -13   9   0 344.492 136.598  10
   9  13   0 490.991 117.047   8
 -13   9   0 481.516 136.429   2
 -13   9  -2 9.34899 135.750  10
 -13   9   2 86.7003 128.652  10
  13  -9  -2 121.441 138.099   9
   9  13   2 40.0890 110.843   8
  -9 -13  -2 82.4019 110.437   4
 -13   9  -2 150.847 128.529   2
 -13   9   2 233.763 123.432   2
   9  13   4 16.9987 110.045   8
  -9 -13  -4 72.7587 110.103   4
  -9 -13  -4-45.0686 102.272   6
  -9 -13  -4 114.183 138.883   3
 -13   9  -4-247.084 152.301  10
  -9 -13  -6-38.6635 74.8351   4
  -9 -13  -6 72.7332 92.8380   3
  -9 -13  -6-22.1988 70.4520   6
 -13   8  -1 212.798 131.844  10
 -13   8   1 307.176 131.868  10
  13  -8  -1 136.687 143.376   9
   8  13   1-33.9642 107.632   8
 -13   8  -1 138.927 133.128   2
 -13   8   1 59.2121 127.162   2
 -13   8  -3-57.1514 133.502  10
 -13   8   3-33.3144 122.983  10
  13  -8  -3 106.317 119.608   9
   8  13   3-33.4032 110.964   8
  13  -8   3-0.86503 104.478   7
  -8 -13  -3 100.204 114.770   4
  -8 -13  -3 106.619 144.329   3
  -8 -13  -5-62.1476 92.9826   6
  -8 -13  -7 9.66213 50.0192   4
  -8 -13  -7 61.8809 60.1868   3
 -13   7   0 1563.99 143.068   2
   7  13   0 1384.93 113.332   8
 -13   7   0 1216.35 141.172  10
 -13   7  -2 1928.21 150.586   2
 -13   7   2 1465.64 133.262   2
  13  -7  -2 1737.27 153.453   9
  -7 -13  -2 1788.95 133.047   4
   7  13   2 1591.93 128.013   8
 -13   7  -2 1649.40 149.505  10
  -7 -13  -2 1706.24 123.346   6
  -7 -13  -2 2061.13 150.704   3
  13  -7   2 1257.77 121.074   7
 -13   7   2 1392.02 142.916  10
   7  13   4 506.777 122.614   8
  -7 -13  -4 571.293 119.940   4
  -7 -13  -4 514.755 109.634   6
  -7 -13  -4 707.344 157.041   3
 -13   7  -4 423.189 139.974  10
 -13   7  -6-51.3405 124.025   5
  -7 -13  -6 123.931 83.8924   4
  -7 -13  -6 56.3669 80.7034   6
  -7 -13  -6 78.2864 109.328   3
 -13   6  -1 1914.18 148.387   2
 -13   6   1 1741.93 136.352   2
  -6 -13  -1 1600.22 120.492   4
   6  13   1 1829.83 119.527   8
 -13   6  -1 1831.67 143.673  10
  -6 -13  -1 1923.98 137.261   3
  -6 -13  -1 1669.47 112.939   6
 -13   6   1 1821.81 143.931  10
  13  -6  -3 1262.22 121.151   9
  -6 -13  -3 1881.40 138.050   4
   6  13   3 1550.98 135.173   8
  13  -6   3 1333.63 126.801   7
  -6 -13  -3 1570.88 128.121   6
  -6 -13  -3 1730.33 171.451   3
 -13   6  -3 1433.56 147.419  10
   6  13   5 261.685 103.787   8
  -6 -13  -5 417.945 109.939   4
  -6 -13  -5 300.246 103.029   6
  -6 -13  -5 407.957 149.855   3
  -6 -13  -7 37.9338 60.6744   4
  -6 -13  -7 78.4457 71.9873   3
 -13   5   0 5200.81 172.950   2
 -13   5   0 4818.58 172.675  10
 -13   5  -2 3020.87 157.747   2
 -13   5   2 1928.47 127.411   2
  -5 -13  -2 2826.64 139.679   4
   5  13   2 2598.12 135.806   8
  -5 -13   2 2553.08 160.137  14
  13  -5   2 2237.27 133.772   7
 -13   5  -2 2461.01 151.603  10
  -5 -13  -2 2522.13 134.358   6
  -5 -13  -2 3033.70 164.797   3
 -13   5   2 2154.33 144.302  10
   5  13   4 945.582 128.836   8
  13  -5   4 563.111 106.899   7
  -5 -13  -4 959.617 125.032   4
  -5 -13  -4 574.691 113.523   6
  -5 -13  -4 907.172 164.766   3
 -13   5  -6 53.1057 115.784   5
  -5 -13  -6 206.854 93.7195   4
  -5 -13  -6 134.547 90.0211   6
  -5 -13  -6 310.620 120.056   3
 -13   4  -1 4142.38 161.471   2
 -13   4   1 3226.92 145.026   2
  -4 -13  -1 3355.13 135.429   4
   4  13   1 3407.08 133.296   8
  -4 -13  -1 3106.05 130.483   6
  -4 -13  -1 4377.84 153.649   3
  -4 -13  -1 3595.41 130.359   1
 -13   4  -1 3595.38 156.842  10
 -13   4   1 3521.64 153.466  10
   4  13   3 1152.50 128.150   8
 -13   4  -3 1177.53 146.316  10
  13  -4   3 1017.50 124.730   7
  -4 -13  -3 1076.96 130.973   4
  -4 -13  -3 1036.78 124.335   6
  -4 -13  -3 1380.12 169.287   3
   4  13   5 282.003 112.162   8
  -4 -13  -5 503.608 114.014   4
  -4 -13  -5 422.606 107.157   6
  -4 -13  -5 364.104 150.929   3
  -4 -13  -7 190.636 69.6851   4
  -4 -13  -7 96.0932 81.6274   3
 -13   3   0 4482.69 161.888   2
  -3 -13   0 4257.00 132.377   4
   3  13   0 4152.19 134.839   8
  -3 -13   0 3872.73 132.398   6
 -13   3   0 4676.23 160.990  10
  -3 -13  -2 3381.92 132.391   1
  -3 -13  -2 3308.09 145.343   4
   3  13   2 3242.25 140.658   8
  -3 -13   2 3571.23 164.877  14
  13  -3   2 3157.78 143.495   7
  -3 -13  -2 3173.53 139.713   6
  -3 -13  -2 3788.07 162.675   3
 -13   3  -2 3442.57 154.125  10
 -13   3   2 2665.15 138.394  10
   3  13   4 1300.06 129.691   8
  13  -3   4 889.761 114.651   7
  -3 -13  -4 980.168 125.826   4
  -3 -13  -4 1232.50 167.507   3
 -13   3  -4 1097.72 134.340  10
 -13   3  -6 117.178 105.579   5
  -3 -13  -6 310.357 99.7733   4
  -3 -13  -6 145.597 95.2498   6
  -2 -13   1 6434.94 150.826   1
  -2 -13  -1 7642.90 175.468   4
   2  13  -1 7396.37 181.180   8
   2  13   1 7539.46 176.774   8
 -13   2  -1 8037.25 191.744  10
  -2 -13  -1 7158.78 171.633   6
  -2 -13  -1 8862.30 177.989   3
 -13   2   1 7177.39 184.485  10
  -2 -13  -3 2596.22 145.236   4
   2  13   3 2250.52 141.248   8
  13  -2   3 2428.14 144.022   7
  -2 -13   3 2789.36 168.916  14
  -2 -13  -3 2372.15 122.532   1
  -2 -13  -3 2597.45 140.956   6
 -13   2  -3 2528.76 147.701  10
  -2 -13  -5 621.844 116.959   4
  -2 -13  -5 627.577 110.766   6
  -2 -13  -7 60.8374 76.1813   4
  -2 -13  -7 222.340 86.6121   3
 -13   1   0 6830.20 174.929  10
   1  13   0 6664.79 162.914   8
  -1 -13  -2 2953.60 126.060   1
  -1 -13  -2 2999.82 140.354   4
   1  13   2 2923.29 133.292   8
  13  -1   2 3245.84 158.814   7
  -1 -13   2 2914.99 157.237  14
  -1 -13  -2 2679.01 135.431   6
  -1 -13  -2 3302.44 153.210   3
 -13   1  -2 3059.83 153.797  10
  -1 -13  -4 1057.45 123.508   4
   1  13   4 1063.18 131.735   8
  -1 -13  -4 1272.79 164.125   3
 -13   1  -4 874.493 129.398  10
 -13   1  -6 118.170 99.5051   5
  -1 -13  -6 275.015 104.999   6
   0 -13  -1 1340.82 118.985   4
   0  13   1 1261.52 108.506   8
   0  13  -1 1111.21 134.834   2
  13   0   1 1191.73 130.926   7
   0 -13  -1 1181.38 118.259   6
 -13   0  -1 1198.28 122.324  10
 -13   0   1 995.879 110.844  10
   0 -13  -3 1488.90 131.154   4
   0  13   3 1330.67 129.438   8
  13   0   3 1408.78 143.225   7
   0 -13  -3 1147.71 105.830   1
   0 -13   3 1440.74 147.502  14
   0 -13  -3 1258.83 126.135   6
   0 -13  -3 1487.50 158.467   3
 -13   0  -3 1351.96 132.278  10
 -13   0  -5 199.352 102.145   5
   0 -13  -5 340.620 113.538   4
   0 -13  -5 260.765 106.777   6
   0 -13  -5 312.664 142.399   3
   0 -13  -7-0.48684 96.0981   9
   0 -13  -7 74.7266 75.8200   4
   0  13   7 50.0700 65.2580  12
   0 -13  -7 47.0157 86.5195   3
 -13  -1   0 653.511 114.984  10
   1 -13   0 844.730 117.782   9
   1 -13   0 700.695 106.446   4
  13   1   0 740.839 125.412   7
   1 -13  -2 2492.75 137.299   4
  -1  13  -2 2447.11 185.178   2
  13   1   2 2776.42 152.911   7
   1 -13  -2 2456.48 121.626   1
   1 -13  -2 2384.81 137.632   6
   1 -13  -2 2720.93 150.670   3
   1 -13   2 2626.25 155.970  14
 -13  -1  -2 2504.26 139.816  10
   1 -13  -4 951.431 122.127   4
   1 -13  -4 762.888 94.5766   1
 -13  -1  -6 119.773 91.4663   5
   1 -13  -6 44.0146 103.392   4
   2 -13  -1 1911.27 128.423   4
  -2  13  -1 1968.03 146.169   2
  13   2   1 2192.15 147.323   7
 -13  -2  -1 2055.65 131.439  10
 -13  -2   1 1713.21 117.542  10
  13   2  -1 1837.28 135.537   7
   2 -13  -3 2046.48 135.092   4
  13   2   3 2291.76 154.644   7
   2 -13   3 2174.84 169.260  14
   2 -13  -3 1953.09 136.082   6
   2 -13  -3 2390.34 156.284   3
 -13  -2  -3 2041.96 137.560  10
   2 -13  -3 1874.48 116.378   1
 -13  -2  -5 60.4276 97.4287   5
   2 -13  -5 252.028 111.152   4
   2 -13  -5 325.475 126.949   3
   2 -13  -7 147.951 88.9015   9
  -2  13   7-21.7652 67.3888  12
   3 -13   0 3822.30 139.203   9
  -3  13   0 3545.15 156.337   2
  13   3   0 3879.22 165.427   7
   3 -13  -2 1017.04 126.999   4
  13   3   2 1203.41 147.174   7
  -3  13  -2 1125.27 161.083   2
 -13  -3  -2 1277.61 127.048  10
  -3  13   4 404.937 122.146   2
   3 -13  -4 215.966 83.2133   1
   3 -13  -4 345.666 113.260   4
   3 -13  -4 420.323 132.375   3
 -13  -3  -6 17.9675 88.6429   5
   3 -13  -6 209.587 129.474   9
   3 -13  -6 93.3270 104.258   4
  -3  13   6 72.1634 97.5227  12
   3 -13  -6 136.980 104.907   3
   4 -13   1 1969.83 120.996   9
   4 -13  -1 2184.33 147.067   9
  -4  13  -1 2037.08 151.163   2
  -4  13   1 2055.89 141.149   2
  13   4   1 2042.74 150.460   7
  13   4  -1 1832.75 146.087   7
 -13  -4  -1 1774.83 130.158  10
   4 -13  -3 117.925 89.2332   1
  -4  13   3 37.6443 119.298   2
   4 -13   3-50.2954 155.884  14
 -13  -4  -3 116.864 101.021   5
   4 -13  -3 261.538 117.319   4
   4 -13  -3 121.777 133.841   3
 -13  -4  -5 57.3970 95.2363   5
   4 -13  -5 316.193 136.039   9
   4 -13  -5 61.6070 109.164   4
   4 -13  -5 254.522 113.159   3
 -13  -4  -7-6.05650 79.8574   4
   5 -13   0 2959.07 142.544   9
  -5  13   0 2744.53 155.071   2
  13   5   0 2756.87 160.059   7
 -13  -5  -2 1349.59 116.627   5
  -5  13  -2 1627.54 220.294  10
   5 -13  -2 1748.45 152.033   9
   5 -13  -2 1429.84 131.492   4
  -5  13  -2 1539.94 158.384   2
  -5  13   2 1689.35 140.551   2
 -13  -5  -4 439.131 101.431   5
   5 -13  -4 501.300 135.799   9
   5 -13  -4 380.185 113.999   4
   5 -13  -4 253.311 81.2413   1
  -5  13   4 405.170 128.164   2
   5 -13  -6 127.153 120.131   9
  -5  13   6 32.1622 101.957  12
   6 -13   1 6146.08 165.541   9
   6 -13  -1 5968.17 177.525   9
  -6  13  -1 5789.44 195.194   2
  -6  13   1 5459.36 185.570   2
 -13  -6  -3 2275.86 133.078   5
   6 -13  -3 2948.29 160.774   9
  -6  13  -3 2029.58 196.394   2
  -6  13   3 2598.75 157.996   2
   6 -13   3 2636.71 181.372  14
   6 -13  -5 751.981 135.694   9
  -6  13   5 516.346 131.917  12
 -13  -6  -7 52.4524 70.7511   4
   7 -13   0 8276.43 195.669   9
  -7  13   0 7973.63 218.636   2
   7 -13  -2 6571.98 189.639   9
  -7  13  -2 5857.91 223.249   2
  -7  13   2 5905.01 194.468   2
   7 -13   2 5851.16 209.262  14
  -7  13  -2 5855.68 262.789  10
 -13  -7  -4 1547.07 123.293   5
   7 -13  -4 1998.75 147.164   9
   7 -13  -6 323.786 111.702   9
  -7  13   6 110.065 95.0942  12
 -13  -7  -6 112.156 91.0436   6
   8 -13   1 2031.18 141.554   9
   8 -13  -1 1917.10 151.107   9
  -8  13  -1 1839.06 160.973   2
  -8  13   1 1618.22 151.399   2
  -8  13  -1 1702.01 175.996  10
  -8  13  -3 1888.42 183.820   2
  -8  13   3 1988.40 157.694   2
 -13  -8  -5 286.215 107.017   6
  13   8   5 160.543 89.5579   8
  -8  13   5 304.994 116.709  12
 -13  -8  -7 36.3430 55.4874   4
  -9  13   0 460.081 155.045  10
   9 -13   0 592.641 135.353   9
  -9  13   0 576.247 141.343   2
  -9  13  -2 674.373 183.552  10
   9 -13  -2 435.161 137.737   9
  -9  13   2 424.516 130.534   2
  -9  13  -2 533.856 148.895   2
 -13  -9  -4 52.1877 109.915   6
   9 -13  -4 315.196 127.723   9
  -9  13   4 140.980 104.189  12
 -13  -9  -6 118.012 81.2820   4
  -9  13   6 173.841 86.1653  12
 -13  -9  -6-16.4299 75.4864   6
 -10  13  -1 313.117 139.919   2
 -10  13  -1 214.797 154.458  10
 -10  13   1 371.067 145.678  10
 -10  13   1 426.213 139.149   2
  10 -13  -1 450.112 133.110   9
 -13 -10  -3-29.4770 108.876   6
 -10  13   3-88.0110 132.548   2
  10 -13  -3 68.9971 124.431   9
  10 -13   3 48.4845 122.003  14
 -10  13  -3 33.0735 146.975   2
 -10  13   5 42.6896 90.8342  12
  10 -13  -5 87.1595 107.640   9
  13  10   5 112.803 83.0138   8
 -13 -10  -5-87.4881 96.5327   4
 -13 -10  -5-13.2072 89.8996   6
 -11  13   0 607.137 141.172   2
 -11  13   0 479.251 151.998  10
  11 -13   0 808.529 136.879   9
 -11  13   2 168.279 130.170   2
  11 -13  -2 189.819 129.278   9
 -11  13  -2 254.359 140.521   2
 -11  13   4 114.765 130.940  10
 -13 -11  -4 28.5737 96.9084   6
 -13 -11  -6 64.0835 63.8218   4
 -12  13   1 449.489 135.076   2
 -12  13  -1 208.065 149.412  10
 -12  13   1 269.038 141.564  10
  12 -13  -1 609.639 137.387   9
 -12  13  -1 520.695 144.912   2
 -12  13  -3 184.079 182.993  10
 -12  13   3 208.288 133.708  10
  12 -13  -3 139.225 124.362   9
  13  12   3 135.862 111.882   8
 -12  13  -3 59.1433 146.241   2
 -13 -12  -3 205.349 100.548   6
  12 -13  -5 42.5680 95.1744   9
  13  12   5 99.7266 76.5585   8
 -13 -12  -5 13.6624 79.5771   4
 -13 -12  -5 151.426 74.6995   6
 -13  13   0 203.804 140.373  10
  13  13   0 371.317 135.063   8
 -13  13   0 447.470 139.329   2
 -13  13  -2 220.371 160.898  10
 -13  13   2 287.738 133.332  10
  13 -13  -2 428.334 132.769   9
  13  13   2 265.687 122.204   8
 -13  13  -2 442.641 140.474   2
 -13  13   2 354.470 133.362   2
  13 -13  -4 88.2604 108.257   9
  13  13   4 74.0597 94.2647   8
 -13 -13  -4 161.559 89.9363   4
 -13 -13  -4 110.150 83.8361   6
 -14  13   1 204.242 131.163  10
 -14  13  -1 235.543 141.940  10
  13  14   1 31.0538 126.505   8
 -14  13  -1 371.814 135.780   2
 -14  13   1 206.898 129.457   2
 -14  13  -3 118.634 156.791  10
 -14  13   3 47.5310 121.845  10
  13  14   3 106.703 102.883   8
  13  14   5 33.7449 63.4057   8
 -13 -14  -5-42.5660 59.0445   4
 -14  12   0 481.962 145.194  10
  12  14   0 818.868 145.006   8
 -14  12   0 944.840 142.592   2
 -14  12  -2 527.081 153.237  10
 -14  12   2 443.812 136.098  10
  12  14   2 670.651 126.277   8
 -14  12  -2 556.094 140.908   2
  14 -12   2 127.299 103.252   7
 -14  12   2 688.082 134.088   2
  12  14   4 274.902 99.4809   8
 -12 -14  -4 236.958 89.6965   4
 -12 -14  -4 181.272 85.0636   6
 -14  11  -1 1043.47 150.626  10
 -14  11   1 981.386 147.934  10
 -14  11  -1 1427.64 150.995   2
 -14  11   1 1191.49 145.821   2
  11  14   1 1265.73 137.565   8
 -14  11  -3 171.604 151.558  10
 -14  11   3 67.3229 133.240  10
  14 -11  -3 389.911 129.846   9
  11  14   3 294.646 114.044   8
 -11 -14  -3 343.611 100.032   6
  11  14   5 134.484 81.8949   8
 -11 -14  -5 109.871 79.2469   4
 -11 -14  -5 112.729 74.6514   6
  10  14   0 767.524 126.592   8
 -14  10   0 678.345 141.114   2
 -14  10  -2 528.882 142.662  10
 -14  10   2 525.404 134.451  10
  14 -10  -2 696.071 142.032   9
  10  14   2 656.040 121.211   8
 -10 -14  -2 571.954 107.350   4
 -14  10  -2 682.558 139.670   2
  14 -10   2 281.909 106.255   7
 -14  10   2 495.499 130.764   2
 -10 -14  -4 197.185 95.2496   6
 -14  10  -4 71.0223 156.497  10
 -10 -14  -6-40.8488 59.5219   4
 -14   9  -1-95.5862 129.723  10
 -14   9   1-23.5873 129.805  10
   9  14   1 129.047 110.690   8
 -14   9  -1 87.9594 131.296   2
 -14   9   1-77.6484 127.885   2
 -14   9  -3-22.3050 136.607  10
 -14   9   3-49.7854 130.126  10
  14  -9  -3 187.417 122.918   9
   9  14   3 163.657 114.151   8
  14  -9   3 200.514 101.684   7
  -9 -14  -3 334.174 111.503   4
  -9 -14  -3 300.394 121.112   3
  -9 -14  -3 151.181 102.773   6
   9  14   5 112.418 89.4074   8
  -9 -14  -5-6.76584 87.4172   4
  -9 -14  -5 4.49965 105.953   3
  -9 -14  -5 160.872 83.3433   6
 -14   8   0 148.688 134.147  10
   8  14   0 130.941 106.259   8
 -14   8   0 112.109 130.565   2
 -14   8  -2 17.8615 127.009  10
 -14   8   2 109.953 127.629  10
   8  14   2-16.8079 108.328   8
 -14   8  -2-56.1269 127.009   2
  -8 -14  -2 63.6357 106.062   4
  14  -8   2 136.873 103.822   7
 -14   8   2-157.132 118.308   2
  -8 -14  -2 75.1440 117.769   3
   8  14   4 67.6605 111.938   8
  -8 -14  -4 2.63385 105.692   4
  -8 -14  -4-66.2474 132.336   3
  -8 -14  -4-41.8815 98.8475   6
 -14   8  -4 122.746 141.673  10
  -8 -14  -6 35.5444 84.5382   3
  -8 -14  -6 51.9445 69.4189   4
  -8 -14  -6-1.60739 66.8966   6
 -14   7  -1 226.071 133.758  10
 -14   7   1 173.347 134.450  10
  -7 -14  -1 191.204 103.831   4
   7  14   1 177.933 105.767   8
 -14   7  -1 317.875 136.544   2
 -14   7   1 276.108 127.029   2
   7  14   3 119.393 113.616   8
  -7 -14  -3 79.9273 134.691   3
  -7 -14  -3 104.640 111.942   4
  14  -7   3-36.5126 104.437   7
  -7 -14  -3 89.1831 105.073   6
   7  14   5 112.264 99.4824   8
  -7 -14  -5 24.9812 90.5397   6
  -7 -14  -7 24.0665 43.3920   4
 -14   6   0 767.600 139.436  10
   6  14   0 896.215 109.790   8
 -14   6   0 851.105 138.803   2
 -14   6  -2 1395.23 145.849   2
  -6 -14  -2 1120.60 125.394   4
   6  14   2 1052.66 121.858   8
  14  -6   2 1029.23 120.459   7
 -14   6   2 875.907 123.073   2
  -6 -14  -2 1057.66 116.882   6
  -6 -14  -2 1399.77 145.135   3
 -14   6  -2 1180.32 141.675  10
 -14   6   2 1187.88 140.917  10
  14  -6   4 272.805 100.739   7
   6  14   4 330.604 121.028   8
  -6 -14  -4 452.894 115.561   4
  -6 -14  -4 453.838 108.465   6
  -6 -14  -4 441.234 151.285   3
 -14   6  -4 270.314 132.869  10
 -14   6  -6-172.375 116.108   5
  -6 -14  -6 76.2388 79.2980   4
  -6 -14  -6 104.035 76.7936   6
  -6 -14  -6 32.7685 96.5657   3
 -14   5  -1 2126.58 156.638   2
 -14   5   1 1490.02 137.205   2
  -5 -14  -1 1813.34 121.578   4
   5  14   1 1682.88 122.953   8
  -5 -14   1 1713.93 155.526  14
  -5 -14  -1 1691.08 118.067   6
 -14   5  -1 1893.62 148.302  10
 -14   5   1 1738.07 144.910  10
 -14   5  -3 481.583 140.404  10
   5  14   3 634.157 122.433   8
  -5 -14  -3 657.659 121.441   4
  14  -5   3 404.436 115.149   7
  -5 -14  -3 678.740 151.372   3
  -5 -14  -5 271.989 105.337   4
  -5 -14  -5 49.0432 97.7609   6
  -5 -14  -5 261.161 140.208   3
  -5 -14  -7-18.5206 55.3592   4
  -5 -14  -7 51.4249 64.2038   3
 -14   4   0 4456.04 174.199   2
   4  14   0 3925.47 141.416   8
  -4 -14   0 3675.81 131.138   1
 -14   4   0 4193.44 171.521  10
  -4 -14  -2 1625.70 131.731   4
   4  14   2 1670.47 128.617   8
  -4 -14   2 1567.88 152.111  14
  14  -4   2 1520.32 130.374   7
  -4 -14  -2 1445.61 125.838   6
  -4 -14  -2 1915.51 150.512   3
 -14   4  -2 1620.33 144.471  10
  14  -4   4 253.561 105.250   7
   4  14   4 651.166 121.921   8
  -4 -14  -4 425.087 117.405   4
  -4 -14  -4 440.507 110.249   6
  -4 -14  -4 754.986 157.650   3
 -14   4  -6 102.526 103.689   5
  -4 -14  -6 187.198 89.1594   4
  -4 -14  -6 86.4607 85.4016   6
  -4 -14  -6 319.325 105.097   3
  -3 -14  -1 2260.08 129.935   4
   3  14   1 2200.96 125.411   8
  -3 -14  -1 2145.05 127.803   6
 -14   3  -1 2358.46 146.902  10
 -14   3   1 2417.65 144.794  10
  -3 -14  -1 2389.95 120.598   1
  -3 -14  -3 1117.37 131.053   4
   3  14   3 949.244 125.761   8
  -3 -14   3 1139.27 149.796  14
  14  -3   3 896.386 125.569   7
  -3 -14  -3 1052.76 124.034   6
  -3 -14  -3 1457.09 154.774   3
 -14   3  -3 869.026 134.164  10
  -3 -14  -5 341.747 108.286   4
  -3 -14  -5 254.111 102.983   6
  -3 -14  -5 530.530 142.153   3
  -3 -14  -7-9.35647 62.1913   4
  -3 -14  -7 62.7101 72.4317   3
  -2 -14   0 3078.91 132.287   4
  -2 -14   0 3242.28 124.274   1
   2  14   0 3515.92 137.249   8
 -14   2   0 3579.21 157.199  10
  -2 -14  -2 3014.59 147.656   4
   2  14   2 2738.89 143.047   8
  14  -2   2 3223.29 164.446   7
  -2 -14   2 3379.43 174.130  14
 -14   2  -2 3185.85 160.967  10
  -2 -14  -2 2676.87 142.735   6
  -2 -14  -2 3683.55 159.995   3
  -2 -14  -2 3103.43 137.149   1
   2  14   4 1119.25 133.055   8
  14  -2   4 948.049 118.819   7
  -2 -14  -4 840.058 120.069   4
  -2 -14  -4 697.155 114.545   6
 -14   2  -6 13.6624 93.7494   5
  -2 -14  -6 99.9839 92.3323   4
  -2 -14  -6 184.083 92.7479   6
  -2 -14  -6 356.393 107.677   3
  -1 -14  -1 2486.55 124.295   1
  -1 -14  -1 2109.62 130.850   4
   1  14   1 2111.69 127.383   8
  -1 -14  -1 1905.87 130.181   6
 -14   1  -1 2501.48 145.102  10
 -14   1   1 1967.79 131.296  10
  14  -1   1 2255.25 147.181   7
  -1 -14  -3 2092.19 121.068   1
  -1 -14  -3 2492.98 143.394   4
   1  14   3 2456.92 150.057   8
  14  -1   3 2484.24 154.209   7
  -1 -14   3 2538.94 161.562  14
  -1 -14  -3 2275.87 138.728   6
 -14   1  -3 2450.05 150.856  10
 -14   1  -5 123.160 102.171   5
  -1 -14  -5 251.778 110.108   4
  -1 -14  -5 337.633 106.058   6
  -1 -14  -5 424.056 134.505   3
  -1 -14  -7-19.4934 81.2639   9
  -1 -14  -7 104.069 72.5007   3
 -14   0   0 878.798 123.640  10
   0 -14   0 1156.12 124.019   9
   0 -14   0 1074.47 115.020   4
   0 -14   0 1019.69 103.178   1
  14   0   0 1106.09 138.473   7
   0 -14  -2 1173.89 113.490   1
   0 -14  -2 1108.62 130.287   4
   0  14   2 995.881 121.854   8
  14   0   2 1380.36 146.925   7
   0 -14   2 1235.58 149.349  14
   0 -14  -2 1212.60 130.919   6
   0 -14  -2 1434.19 143.357   3
   0  14  -2 1236.23 199.559   2
 -14   0  -2 1081.10 134.441  10
   0 -14  -4 457.393 116.030   4
   0 -14  -4 337.846 109.413   6
   0 -14  -4 550.466 140.654   3
 -14   0  -6-7.22983 90.5629   5
   0 -14  -6 51.0285 93.9070   4
   0 -14  -6 43.1162 102.749   3
  -1  14  -1 454.288 144.448   2
   1 -14  -1 450.864 120.147   4
  14   1   1 643.414 146.052   7
  14   1  -1 527.389 129.611   7
   1 -14  -1 615.290 108.025   1
 -14  -1  -1 519.954 121.636  10
 -14  -1   1 372.429 112.821  10
  14   1   3 108.233 131.483   7
   1 -14  -3 49.6692 116.717   4
   1 -14   3 132.241 139.956  14
   1 -14  -3 36.4231 115.710   6
   1 -14  -3 228.096 142.999   3
   1 -14  -3 127.553 91.7035   1
 -14  -1  -3 54.8505 119.426  10
 -14  -1  -5-39.1975 98.6691   5
   1 -14  -5-5.20018 105.162   4
   1 -14  -5 76.6026 103.006   6
   1 -14  -5 247.648 122.386   3
   1 -14  -7 49.7601 77.7094   9
   2 -14   0 1377.60 130.103   9
  -2  14   0 1281.05 143.562   2
  14   2   0 1398.07 148.236   7
 -14  -2   0 1116.55 126.801  10
   2 -14   2 415.255 148.902  14
   2 -14  -2 468.497 124.794   4
  -2  14  -2 661.261 180.275   2
  14   2   2 623.028 144.337   7
   2 -14  -2 453.306 107.443   1
 -14  -2  -2 563.555 125.028  10
 -14  -2  -4 81.9650 98.2033   5
  -2  14   4 71.3564 118.712   2
   2 -14  -4 7.28083 109.139   4
   2 -14  -4 280.481 131.408   3
 -14  -2  -6-71.3705 84.9602   5
   2 -14  -6 12.4478 117.123   9
   2 -14  -6 16.9727 94.4222   4
   2 -14  -6 81.7470 97.2688   3
   3 -14  -1 1209.25 145.645   9
   3 -14  -1 1118.78 129.059   4
  -3  14  -1 1220.79 154.438   2
  14   3   1 1168.85 145.821   7
  -3  14   1 1112.99 140.253   2
  14   3  -1 1041.62 145.060   7
 -14  -3  -1 1146.55 129.872  10
   3 -14   3 64.3621 151.098  14
 -14  -3  -3 188.036 104.805   5
  -3  14   3 109.474 123.061   2
   3 -14  -3 13.5408 93.7965   1
   3 -14  -3-27.0590 117.347   4
 -14  -3  -5 27.1316 93.0451   5
   3 -14  -5 191.323 106.443   4
   3 -14  -5 220.684 114.146   3
   3 -14  -7 81.4921 72.4216   9
   4 -14   0 1956.83 137.056   9
  -4  14   0 2092.27 156.154   2
  14   4   0 1843.18 153.334   7
  14   4   2 762.835 147.693   7
  -4  14   2 882.823 135.355   2
 -14  -4  -2 776.599 112.034   5
   4 -14  -2 954.887 147.777   9
  -4  14  -2 955.530 176.286   2
   4 -14  -2 780.315 128.270   4
   4 -14   2 614.059 158.778  14
 -14  -4  -4 190.816 96.2010   5
   4 -14  -4 155.951 110.816   4
  -4  14   4 248.826 123.785   2
   4 -14  -6 102.526 111.458   9
  -4  14   6 61.9189 90.8953  12
 -14  -5  -1 502.709 100.558   5
   5 -14   1 678.063 122.985   9
  14   5   1 769.140 147.101   7
   5 -14  -1 846.904 141.445   9
  -5  14  -1 854.018 157.037   2
  -5  14   1 804.548 141.354   2
   5 -14  -3 1427.54 146.948   9
  -5  14   3 1300.64 139.522   2
 -14  -5  -5-2.52888 92.1467   5
 -14  -5  -7-65.3732 65.4398   4
   6 -14   0 2007.71 143.632   9
  -6  14   0 2095.64 165.817   2
  14   6   0 1896.17 159.297   7
 -14  -6  -2 1831.76 125.120   5
   6 -14  -2 2943.67 157.659   9
  -6  14  -2 2537.23 191.832   2
  -6  14   2 2217.55 157.165   2
   6 -14   2 2497.30 179.992  14
  -6  14  -2 2227.20 253.638  10
 -14  -6  -4 588.775 106.076   5
   6 -14  -4 938.887 136.119   9
  -6  14   4 746.563 136.919   2
 -14  -6  -6 9.99676 84.9404   6
   6 -14  -6 128.672 107.038   9
  -6  14   6 22.3245 90.7119  12
   7 -14   1 4290.26 163.204   9
   7 -14  -1 4471.99 172.291   9
  -7  14  -1 3818.22 187.801   2
  -7  14   1 3849.58 182.683   2
  -7  14  -1 3785.69 223.470  10
 -14  -7  -3 1387.53 119.618   5
  -7  14  -3 1654.66 204.265   2
   7 -14  -3 1943.49 147.660   9
  -7  14   3 1637.31 150.809   2
   7 -14   3 1421.71 159.301  14
   7 -14  -5 402.809 122.331   9
  14   7   5 198.419 84.6591   8
  -7  14   5 252.704 117.763  12
 -14  -7  -7 55.7846 50.3977   4
   8 -14   0 4857.84 171.786   9
  -8  14   0 4044.52 192.027   2
  -8  14  -2 1545.09 222.742  10
   8 -14  -2 1904.66 149.680   9
  -8  14  -2 1935.21 174.689   2
  -8  14   2 1635.38 153.122   2
   8 -14  -4 583.885 127.796   9
  -8  14   4 319.746 108.170  12
   8 -14  -6 183.929 91.6847   9
 -14  -8  -6 123.895 82.2173   4
 -14  -8  -6-3.54506 76.0647   6
  -9  14  -1 911.586 178.692  10
  -9  14  -1 1226.08 162.240   2
   9 -14  -1 1101.67 139.385   9
  -9  14   1 1108.22 141.940   2
   9 -14  -3 220.605 127.716   9
  -9  14   3 153.890 124.630   2
   9 -14   3 230.665 139.911  14
  -9  14  -3 195.091 162.511   2
   9 -14  -5 99.3135 107.578   9
  14   9   5 68.6298 80.0681   8
  -9  14   5 89.7659 93.9989  12
 -14  -9  -5 138.003 97.1618   4
 -14  -9  -5 226.909 91.6813   6
 -10  14   0 428.984 148.500   2
  10 -14   0 383.361 133.112   9
 -10  14  -2 150.844 183.774  10
 -10  14   2 251.332 132.964   2
  10 -14  -2 70.6467 125.698   9
  10 -14   2 234.579 136.882  14
 -10  14  -2 114.252 146.917   2
 -10  14   4 112.586 129.910  10
 -14 -10  -4 200.648 99.6147   6
 -14 -10  -6 68.0831 63.1015   4
 -11  14  -1 7.10232 150.113  10
 -11  14   1 12.7767 133.210  10
 -11  14   1 264.699 136.529   2
  11 -14  -1 182.137 136.045   9
 -11  14  -1 184.874 143.808   2
 -11  14   3 67.8078 128.991  10
  11 -14  -3 337.978 120.206   9
  14  11   3 52.6615 108.244   8
 -14 -11  -3 123.264 99.2204   6
  11 -14  -5-6.52824 96.7799   9
  14  11   5-24.3410 72.9519   8
 -14 -11  -5 18.6233 79.2381   4
 -14 -11  -5 11.2736 74.7543   6
 -12  14   0 369.405 144.067  10
 -12  14   0 183.638 139.309   2
 -12  14  -2 173.263 169.049  10
 -12  14   2 270.063 138.197  10
  12 -14  -2 286.850 130.492   9
  14  12   2 189.694 120.580   8
 -12  14  -2 232.530 141.253   2
 -12  14   2 290.935 129.735   2
  12 -14  -4 150.902 107.598   9
  14  12   4-17.2460 91.6240   8
 -14 -12  -4 127.082 89.3248   4
 -14 -12  -4 187.328 85.0041   6
 -13  14  -1 372.391 150.937  10
 -13  14   1 313.781 136.626  10
  14  13   1 284.033 128.730   8
 -13  14  -1 184.429 135.677   2
 -13  14   1 111.161 131.551   2
 -13  14  -3 71.2412 170.540  10
 -13  14   3 42.0871 120.569  10
  13 -14  -3 158.043 113.836   9
  14  13   3 234.432 103.134   8
  14  13   5 9.37650 61.1962   8
 -14  14   0 122.753 139.883  10
 -14  14  -2 18.2708 144.760  10
 -14  14   2 44.0782 121.069  10
  14  14   2 252.330 113.031   8
 -14  14  -2-81.4847 133.526   2
 -14  14   2-51.6969 116.422   2
  14  14   4-139.160 80.7628   8
 -15  14  -1-124.242 132.773  10
 -15  14   1 112.264 123.456  10
  14  15   1 96.6423 112.717   8
 -15  14  -1 116.828 126.389   2
 -15  14   1-22.8548 116.954   2
  14  15   3-79.5627 90.3023   8
 -15  14  -3-50.1416 128.881  10
 -15  13   0 275.651 136.243  10
 -15  13  -2-73.2686 137.470  10
 -15  13  -2 233.708 128.225   2
 -15  13   2 197.102 124.716  10
  13  15   2 161.934 111.324   8
 -15  13   2-36.9747 118.501   2
  13  15   4 11.2794 79.1656   8
 -15  12  -1 473.846 142.746  10
 -15  12   1 401.696 138.660  10
  12  15   1 316.542 130.405   8
 -15  12  -1 407.907 134.225   2
 -15  12   1 255.623 127.838   2
 -15  12  -3 207.486 148.817  10
  12  15   3 336.259 107.360   8
  12  15   5-0.63328 65.0726   8
 -12 -15  -5-14.5751 58.5949   4
 -15  11   0 575.498 142.679  10
  11  15   0 692.114 141.013   8
 -15  11   0 744.436 142.049   2
 -15  11  -2 239.460 140.232  10
 -15  11   2 222.971 134.517  10
  11  15   2 467.326 122.082   8
 -15  11  -2 556.140 136.270   2
  15 -11   2 135.517 102.695   7
  11  15   4 75.5320 95.0600   8
 -11 -15  -4 234.306 86.6685   4
 -11 -15  -4 165.872 81.2238   6
 -15  10  -1 320.815 136.125  10
 -15  10   1 264.260 136.562  10
  10  15   1 137.471 119.999   8
 -15  10  -1 372.200 132.968   2
 -15  10   1 285.588 131.899   2
 -15  10  -3 112.489 138.823  10
 -15  10   3 100.948 127.498  10
  10  15   3 134.129 112.631   8
 -10 -15  -3 197.105 95.4781   6
  10  15   5 63.3304 81.4335   8
 -10 -15  -5 94.9869 72.8349   4
 -10 -15  -5 30.8149 68.7546   6
   9  15   0 170.383 117.009   8
 -15   9   0 45.1036 133.061   2
 -15   9  -2 111.329 130.821  10
 -15   9   2 150.478 131.887  10
   9  15   2 235.070 113.745   8
 -15   9  -2 208.941 128.867   2
  -9 -15  -2 250.909 102.062   4
 -15   9   2 151.875 122.332   2
  15  -9   2 52.7143 101.719   7
  -9 -15  -4 157.972 97.1951   4
  -9 -15  -4 33.5060 90.2061   6
 -15   9  -4 123.178 141.023  10
  -9 -15  -6-4.54173 55.0830   4
   8  15   1 2.73533 107.593   8
 -15   8  -1 179.151 133.744   2
 -15   8   1 101.501 123.869   2
 -15   8  -3 85.4033 134.410  10
   8  15   3 51.2073 110.197   8
  -8 -15  -3 65.6300 106.333   4
  15  -8   3-49.6230 102.406   7
  -8 -15  -3 94.9005 121.038   3
  -8 -15  -3 13.5359 99.3458   6
   8  15   5-49.1515 91.9305   8
  -8 -15  -5 7.52267 82.6271   4
  -8 -15  -5 52.1056 78.5558   6
 -15   7   0 299.171 135.811  10
   7  15   0 268.427 108.408   8
 -15   7   0 389.587 136.649   2
  -7 -15  -2 18.7158 104.625   4
   7  15   2 119.402 106.575   8
 -15   7   2-32.2207 116.127   2
  15  -7   2 126.507 104.625   7
  -7 -15  -2 98.5739 97.8798   6
   7  15   4 71.8751 111.242   8
  -7 -15  -4 80.6938 103.754   4
  -7 -15  -4-47.3163 124.565   3
  -7 -15  -4 71.2324 98.1868   6
 -15   7  -4-159.777 133.019  10
  -7 -15  -6 74.8761 65.7716   4
  -7 -15  -6 54.3220 77.9904   3
 -15   6  -1 608.955 135.238  10
 -15   6   1 577.190 135.548  10
   6  15   1 655.495 112.167   8
 -15   6  -1 868.432 142.617   2
  -6 -15  -1 715.941 107.700   4
 -15   6   1 661.045 128.802   2
 -15   6  -3 138.671 132.591  10
   6  15   3 323.802 116.758   8
  -6 -15  -3 315.972 113.600   4
  15  -6   3 183.732 107.529   7
  -6 -15  -3 390.342 134.526   3
  -6 -15  -3 258.797 107.106   6
  -6 -15  -5 63.0855 90.9208   4
  -6 -15  -5 106.891 88.3381   6
  -6 -15  -5 219.957 112.497   3
 -15   5   0 824.171 141.720  10
   5  15   0 726.212 109.266   8
 -15   5   0 734.887 137.212   2
 -15   5  -2 522.099 130.343  10
 -15   5   2 379.401 125.616  10
   5  15   2 636.768 113.402   8
  -5 -15  -2 485.892 113.266   4
  15  -5   2 458.401 116.730   7
  -5 -15  -2 535.538 132.856   3
   5  15   4 442.705 119.323   8
  15  -5   4 170.484 100.431   7
  -5 -15  -4 171.233 109.495   4
  -5 -15  -4 170.069 103.614   6
 -15   5  -4 211.841 125.457  10
 -15   5  -6 15.9517 94.1258   5
  -5 -15  -6 136.097 74.8162   4
  -5 -15  -6 42.8471 74.2131   6
  -5 -15  -6 145.247 87.0450   3
 -15   4  -1 805.439 137.181  10
 -15   4   1 693.320 134.004  10
   4  15   1 1107.27 114.194   8
  -4 -15  -1 772.360 113.889   4
  -4 -15   1 882.467 144.583  14
  15  -4   1 841.145 129.391   7
  -4 -15  -1 806.403 112.802   6
   4  15   3 363.065 117.055   8
  -4 -15  -3 629.940 117.905   4
  15  -4   3 297.119 114.459   7
  -4 -15  -3 766.488 141.663   3
  -4 -15  -3 509.930 110.771   6
  -4 -15  -5 125.965 93.8344   6
 -15   3   0 799.464 135.479  10
  -3 -15   0 759.012 101.306   1
   3  15   0 876.524 113.816   8
  -3 -15  -2 1097.33 126.676   4
   3  15   2 1049.49 122.639   8
  -3 -15   2 1145.51 149.761  14
  15  -3   2 1278.85 141.291   7
  -3 -15  -2 1051.51 122.253   6
  -3 -15  -2 1290.33 142.203   3
 -15   3  -2 1264.85 142.615  10
   3  15   4 339.244 124.001   8
  15  -3   4 261.781 107.146   7
  -3 -15  -4 314.627 106.804   6
  -3 -15  -4 618.538 139.322   3
 -15   3  -4 312.221 123.177  10
  -3 -15  -4 269.974 111.881   4
 -15   3  -6-27.0564 89.1123   5
  -3 -15  -6 33.7672 79.4472   4
  -3 -15  -6-55.0586 79.6738   6
  -3 -15  -6 57.1803 91.1173   3
 -15   2  -1 476.654 130.850  10
 -15   2   1 598.554 122.984  10
   2  15   1 629.555 113.076   8
  -2 -15  -1 593.106 115.396   4
  15  -2   1 579.244 133.094   7
  -2 -15   1 512.351 85.1400   1
  -2 -15  -1 640.854 106.023   1
   2  15   3 485.820 121.834   8
  -2 -15  -3 349.311 119.381   4
  15  -2   3 411.508 125.505   7
  -2 -15  -3 574.256 141.892   3
 -15   2  -3 466.133 126.692  10
 -15   2  -5 133.126 100.981   5
  -2 -15  -5 33.6198 99.3657   6
  -2 -15  -7 45.8558 63.6168   9
 -15   1   0 593.394 127.206  10
  -1 -15   0 530.242 97.2265   1
  15  -1   0 631.188 138.578   7
   1  15   2 346.610 116.217   8
  -1 -15  -2 438.594 121.958   4
  -1 -15   2 380.489 150.445  14
  15  -1   2 433.455 135.469   7
  -1 -15  -2 306.862 105.688   1
  -1 -15  -2 322.078 119.740   6
 -15   1  -2 420.893 128.493  10
  -1 -15  -4 189.252 109.782   4
  -1 -15  -4 71.3806 106.415   6
  -1 -15  -4 105.228 130.726   3
 -15   1  -6-39.7353 86.5232   5
  -1 -15  -6 100.915 83.7458   4
  -1 -15  -6 59.9029 92.9844   3
 -15   0   1 88.0760 116.924  10
   0 -15   1 101.159 82.7871   1
   0  15  -1-3.15308 151.876   2
   0 -15  -1 84.1931 104.289   1
   0 -15  -1 25.1090 116.321   4
  15   0   1 125.413 144.175   7
  15   0  -1 79.2987 125.873   7
 -15   0  -1 59.5507 122.672  10
   0 -15  -3 58.9949 88.4828   1
   0 -15  -3 146.358 114.602   4
  15   0   3 10.7161 124.639   7
   0 -15  -3 99.8930 133.353   3
 -15   0  -3-58.1371 117.298  10
 -15   0  -5 71.5902 96.3860   5
   0 -15  -7 1.93569 63.7157   9
   1 -15   0 553.339 119.711   9
  -1  15   0 592.369 139.698   2
  15   1   0 569.575 141.038   7
   1 -15   0 408.308 99.7625   1
 -15  -1   0 392.714 121.909  10
   1 -15   2 190.766 147.590  14
   1 -15  -2 184.248 122.323   4
   1 -15  -2 180.809 104.236   1
  15   1   2 163.571 137.582   7
  -1  15  -2 154.722 199.518   2
 -15  -1  -2 254.273 122.813  10
 -15  -1  -4 16.5082 97.8069   5
  -1  15   4 1.35924 117.669   2
   1 -15  -4 26.3668 108.282   4
   1 -15  -4 51.2185 128.435   3
 -15  -1  -6 25.0444 80.7608   5
   1 -15  -6 97.7764 103.609   9
   1 -15  -6-55.2992 86.8361   4
   2 -15  -1 1120.70 144.272   9
  -2  15   1 869.367 142.183   2
   2 -15  -1 875.618 129.103   4
   2 -15  -1 924.706 114.612   1
  15   2   1 1040.38 149.025   7
  15   2  -1 776.693 137.654   7
  -2  15  -1 713.108 162.230   2
 -15  -2  -1 881.816 129.442  10
  15   2   3 369.702 134.055   7
  -2  15   3 423.910 127.714   2
   2 -15  -3 405.385 118.632   4
   2 -15  -3 303.010 93.4339   1
 -15  -2  -5 70.3306 90.3262   5
 -15  -2  -7-48.5050 66.8192   4
   3 -15   0 1185.72 132.630   9
  15   3   0 1179.92 150.449   7
 -15  -3   0 1009.73 128.985  10
  -3  15   0 1148.62 152.978   2
   3 -15  -2 1348.11 153.482   9
   3 -15  -2 1502.69 136.075   4
  -3  15  -2 1320.77 208.178   2
  15   3   2 1623.74 155.553   7
  -3  15   2 1413.01 147.295   2
   3 -15   2 1306.75 164.351  14
   3 -15  -2 1348.75 117.664   1
 -15  -3  -2 1101.29 133.884  10
 -15  -3  -4 234.550 105.211   5
   3 -15  -4 431.154 111.564   4
  -3  15   4 241.287 127.062   2
   3 -15  -6 52.4423 99.3472   9
  -3  15   6-8.07275 81.9025  12
 -15  -4  -1 111.348 96.7938   5
   4 -15  -1 58.5353 133.374   9
  15   4   1 288.690 145.013   7
  -4  15  -1 183.939 155.163   2
  -4  15   1 294.653 142.991   2
 -15  -4  -3 238.820 101.836   5
   4 -15  -3 553.330 137.873   9
   4 -15  -3 424.401 94.2328   1
   4 -15  -3 441.018 118.593   4
   4 -15   3 408.465 145.710  14
  -4  15   3 478.005 131.519   2
 -15  -4  -5-37.3957 88.4052   5
 -15  -4  -7-3.69348 56.2556   4
   5 -15   0 187.254 128.322   9
  15   5   0 132.439 142.565   7
  -5  15   0 412.465 152.127   2
  -5  15  -2 130.515 167.614   2
   5 -15  -2 340.334 134.683   9
  -5  15   2 277.119 132.387   2
 -15  -5  -4 76.2374 94.6447   5
   5 -15  -4 164.233 125.172   9
  -5  15   4-19.5000 122.414   2
 -15  -5  -6-2.70766 82.6680   6
   5 -15  -6-69.9859 97.0320   9
  -5  15   6-4.83932 82.3942  12
  -6  15  -1 694.408 197.816  10
   6 -15   1 973.182 129.066   9
   6 -15  -1 951.770 141.329   9
  -6  15  -1 1037.90 163.640   2
  -6  15   1 598.318 150.737   2
 -15  -6  -3 83.2372 99.6277   5
   6 -15  -3 255.551 125.668   9
   6 -15   3 236.251 142.177  14
  -6  15   3 147.816 128.944   2
   6 -15  -5 143.212 112.021   9
  15   6   5 42.3836 74.0977   8
  -6  15   5 130.923 103.440  12
   7 -15   0 3475.29 156.064   9
  -7  15   0 3098.03 188.001   2
  -7  15  -2 1122.38 180.266   2
 -15  -7  -2 613.691 104.145   5
   7 -15  -2 1202.95 141.966   9
   7 -15   2 863.283 159.701  14
  -7  15   2 1015.12 145.943   2
   7 -15  -4 315.801 120.172   9
  -7  15   4 111.664 108.640  12
   7 -15  -6 27.2428 85.5671   9
 -15  -7  -6 120.170 77.4760   4
   8 -15   1 1527.31 136.241   9
   8 -15  -1 1608.36 144.140   9
  -8  15  -1 1409.79 171.694   2
  -8  15   1 1495.57 156.479   2
   8 -15  -3 505.980 128.427   9
  -8  15   3 235.212 128.146   2
   8 -15   3 365.967 142.475  14
  -8  15  -3 318.038 184.640   2
   8 -15  -5 325.730 106.080   9
  15   8   5 178.098 75.1101   8
  -8  15   5 133.867 87.1418  12
 -15  -8  -5 191.810 89.0204   6
   9 -15   0 226.830 133.220   9
  -9  15   0 157.099 146.214   2
  -9  15  -2 446.966 205.250  10
   9 -15  -2 454.067 129.018   9
  -9  15   2 264.799 123.928   2
   9 -15   2 165.955 147.531  14
  -9  15  -2 161.200 158.780   2
   9 -15  -4 149.486 110.912   9
  15   9   4 79.2053 95.6381   8
 -15  -9  -4 26.0541 97.4983   6
 -15  -9  -6-14.4773 60.2536   4
 -10  15  -1 41.1603 142.871   2
 -10  15  -1 151.154 159.129  10
 -10  15   1 100.089 145.238  10
 -10  15   1 62.6812 139.962   2
  10 -15  -1 111.529 130.924   9
 -10  15   3 155.943 132.532  10
  10 -15  -3 229.150 117.781   9
  10 -15   3 174.066 123.984  14
 -15 -10  -3 41.6587 98.9883   6
  10 -15  -5-54.7476 94.2852   9
  15  10   5-5.65048 66.8110   8
 -15 -10  -5-17.0691 78.2099   4
 -15 -10  -5-68.9456 72.4212   6
 -11  15   0 300.096 139.363   2
 -11  15   0 333.087 150.412  10
 -11  15  -2 248.394 181.431  10
 -11  15   2 173.749 126.980   2
 -11  15   2 393.838 133.246  10
  11 -15  -2 79.8267 125.174   9
  11 -15   2 148.168 124.674  14
 -11  15  -2 98.5149 146.010   2
 -11  15   4 48.1506 118.293  10
  11 -15  -4 97.9683 103.631   9
  15  11   4 210.138 90.5607   8
 -15 -11  -4 74.7494 88.6462   4
 -15 -11  -4 12.3992 83.0726   6
 -12  15  -1 235.226 159.283  10
 -12  15   1 382.857 141.619  10
  12 -15  -1 361.626 131.825   9
 -12  15  -1 305.896 142.708   2
 -12  15   1 302.238 133.423   2
 -12  15   3 2.51568 123.720  10
  12 -15  -3 237.909 111.095   9
  15  12   3 132.825 102.836   8
 -12  15  -3 185.288 146.698   2
 -13  15   0 355.964 143.392  10
  15  13   0 308.854 112.853   8
 -13  15  -2 72.1297 154.517  10
 -13  15   2 206.025 124.376  10
  13 -15  -2 192.818 116.257   9
  15  13   2 279.887 112.867   8
 -13  15  -2 221.662 135.252   2
 -13  15   2 8.46175 116.354   2
  15  13   4 146.034 77.9382   8
 -14  15  -1 113.657 137.212  10
 -14  15   1 59.4993 126.743  10
  15  14   1 67.9702 109.113   8
 -14  15  -1 226.382 128.379   2
 -14  15   1 98.8114 117.185   2
 -14  15   3 67.8941 105.051  10
  15  14   3 182.736 88.6463   8
 -15  15   0-7.67847 122.918  10
 -15  15   0-79.5625 117.105   2
 -15  15  -2 15.1249 120.826  10
 -15  15   2 36.1504 105.270  10
  15  15   2 90.4973 94.3199   8
  15  15   4 16.5270 57.1430   8
 -16  15  -1-78.6115 110.826  10
 -16  15   1 26.3862 105.875  10
  15  16   1 140.355 81.7511   8
 -16  15   1 18.1767 96.8623   2
  15  16   3-29.2578 67.1037   8
 -16  14   0 102.783 119.005  10
 -16  14   0 5.65903 113.252   2
 -16  14  -2-21.2350 115.063  10
 -16  14   2-149.069 102.983  10
  14  16   2 54.0062 95.8014   8
  14  16   4-13.0851 58.9894   8
 -16  13  -1 57.7700 122.093  10
 -16  13   1 66.4174 118.467  10
  13  16   1 63.8005 115.332   8
 -16  13  -1 207.601 122.095   2
 -16  13   1-29.7943 116.806   2
  16 -13   1 193.735 91.3527   7
  13  16   3-111.337 90.5458   8
 -16  13  -3 16.4318 118.770  10
 -16  12   0 183.552 129.790  10
 -16  12  -2 328.969 126.903  10
 -16  12   2-80.4769 122.326  10
  12  16   2 226.021 111.677   8
  12  16   4-87.1861 80.0225   8
 -16  11  -1 148.994 129.100  10
 -16  11   1 358.998 130.437  10
 -16  11  -1 237.238 130.361   2
  11  16   3 25.4452 100.282   8
 -16  11  -3 119.468 132.121  10
 -16  10   0 141.897 133.277  10
 -16  10   0 251.015 134.558   2
 -16  10  -2 154.603 128.121  10
 -16  10   2 59.6563 126.490  10
  10  16   2 42.7312 113.825   8
  10  16   4 235.923 92.8919   8
 -10 -16  -4 78.0119 80.9209   4
 -10 -16  -4 72.9978 76.5278   6
 -16  10  -4-19.4455 127.498  10
 -16   9  -1 205.060 129.319  10
 -16   9   1 93.8454 130.576  10
 -16   9  -1 165.260 131.395   2
   9  16   1 303.702 118.810   8
 -16   9   1 225.744 129.518   2
  -9 -16  -3 7.32649 96.2263   4
  16  -9   3 106.472 93.6984   7
  -9 -16  -3 39.9427 92.3487   6
 -16   9  -3 27.4148 130.909  10
  -9 -16  -5 76.5173 69.5303   4
 -16   8   0 463.501 136.051  10
   8  16   0 608.472 123.113   8
 -16   8   0 636.460 140.101   2
 -16   8  -2 231.923 129.330  10
 -16   8   2 434.954 130.547  10
   8  16   2 434.483 118.132   8
  -8 -16  -2 341.594 102.920   4
  16  -8   2 103.100 106.903   7
  -8 -16  -4 194.510 92.5231   4
   8  16   4 208.424 102.974   8
  -8 -16  -4 163.093 88.6239   6
 -16   8  -4-27.4465 127.443  10
  -8 -16  -6 15.7537 49.1787   4
   7  16   1 568.572 113.286   8
 -16   7   1 298.505 126.919   2
  16  -7   1 346.305 112.952   7
   7  16   3 68.2635 111.138   8
  16  -7   3 109.075 99.8248   7
  -7 -16  -3 98.3305 104.072   4
  -7 -16  -3 221.229 99.2841   6
 -16   7  -3 127.804 125.655  10
  -7 -16  -5 63.6675 80.1675   4
  -7 -16  -5 119.188 91.1509   3
  -7 -16  -5 47.7598 77.8802   6
 -16   6   0 564.643 136.105  10
   6  16   0 638.927 113.786   8
 -16   6   2 352.156 125.866  10
   6  16   2 449.832 115.240   8
  -6 -16  -2 471.272 109.743   4
  16  -6   2 521.932 116.180   7
  -6 -16  -2 401.214 105.425   6
  -6 -16  -4 163.083 96.0689   6
 -16   6  -4 23.9685 123.676  10
  -6 -16  -6 12.2771 59.8338   4
 -16   5  -1 491.039 133.237  10
 -16   5   1 366.081 128.226  10
   5  16   1 529.794 108.718   8
  -5 -16  -1 449.957 103.201   4
  16  -5   1 505.597 120.734   7
   5  16   3 819.281 124.364   8
  -5 -16  -3 677.909 116.823   4
  16  -5   3 685.964 115.863   7
  -5 -16  -3 803.112 132.917   3
  -5 -16  -3 556.735 110.114   6
 -16   5  -3 538.282 131.559  10
 -16   5  -5 25.6308 99.0637   5
  -5 -16  -5 88.2112 87.2167   4
  -5 -16  -5 303.343 104.167   3
  -5 -16  -5 132.006 87.0401   6
 -16   4   0 702.152 135.884  10
   4  16   0 709.661 113.664   8
   4  16   2 545.888 113.192   8
  -4 -16  -2 604.409 113.736   4
  16  -4   2 574.625 130.546   7
  -4 -16  -2 400.876 111.740   6
  -4 -16  -4 224.413 107.474   4
  -4 -16  -4 295.746 129.333   3
  -4 -16  -4 91.9712 102.228   6
 -16   4  -4 278.183 123.094  10
  -4 -16  -6 41.1623 67.7996   4
 -16   3  -1 517.417 132.591  10
 -16   3   1 400.625 122.540  10
   3  16   1 415.494 111.828   8
  -3 -16  -1 384.848 109.239   4
   3  16  -1 210.653 164.190   2
  -3 -16   1 395.441 138.478  14
  16  -3   1 470.482 126.957   7
   3  16   3 44.0344 114.485   8
  -3 -16  -3 193.823 111.876   4
  16  -3   3-77.5098 115.556   7
  -3 -16  -3 108.541 127.375   3
  -3 -16  -3 178.377 109.336   6
 -16   3  -3 169.925 119.889  10
 -16   3  -5 35.5260 95.7489   5
  -3 -16  -5 132.529 90.7750   4
  -3 -16  -5 106.793 90.5246   6
  -3 -16  -5 150.183 105.891   3
 -16   2   0-1.30527 123.767  10
  -2 -16   0-37.7864 89.4170   1
  16  -2   0 280.556 133.516   7
   2  16   2 78.9327 109.074   8
  -2 -16  -2 30.0697 110.584   4
  16  -2   2-42.4923 124.416   7
  -2 -16  -2 8.45730 94.1357   1
 -16   2  -2-13.9309 122.381  10
  -2 -16  -4 113.577 104.937   4
  -2 -16  -4-48.3098 102.432   6
  -2 -16  -4 112.098 124.931   3
 -16   2  -4-62.6319 110.737  10
 -16   2  -6-124.755 79.8620   5
  -2 -16  -6 56.1609 71.6934   4
 -16   1   1-35.0457 119.083  10
  -1 -16   1 69.5934 77.1647   1
   1  16  -1 61.2453 158.307   2
  -1 -16  -1 85.2828 96.7915   1
  -1 -16  -1 59.1069 110.055   4
  16  -1   1-99.2901 140.015   7
  16  -1  -1-91.4118 122.753   7
 -16   1  -1-134.959 125.800  10
  -1 -16  -3 79.6177 111.206   4
  16  -1   3 31.2521 120.657   7
  -1 -16   3 20.9394 129.815  14
  -1 -16  -3 81.9427 107.878   6
 -16   1  -5 101.967 95.2414   5
  -1 -16  -5 21.1831 91.1068   4
  -1 -16  -5 53.1984 102.195   3
   0  16   0 121.660 137.477   2
   0 -16   0 227.705 94.2420   1
  16   0   0 291.220 138.141   7
 -16   0   0 242.254 120.787  10
   0 -16  -2 4.77513 117.108   4
   0 -16  -2 93.4996 95.7359   1
  16   0   2 107.137 129.528   7
  16   0  -2 85.7046 92.5704   7
 -16   0  -2 107.493 121.285  10
 -16   0  -4-41.1232 100.393   5
   0  16   4 149.831 120.583   2
   0 -16  -4 53.4058 104.246   4
 -16   0  -6 6.44325 74.5988   5
   0 -16  -6-28.1492 89.6033   9
   0 -16  -6 46.2768 74.2070   4
   1 -16   1 222.563 85.8572   1
   1 -16  -1 413.840 132.286   9
   1 -16  -1 335.830 106.772   1
  -1  16   1 310.496 137.780   2
  16   1   1 320.278 142.590   7
  16   1  -1 414.158 125.701   7
  -1  16  -1 324.549 161.949   2
 -16  -1  -1 285.447 126.554  10
  -1  16   3 413.311 129.530   2
   1 -16  -3 364.019 117.541   4
   1 -16   3 423.737 138.484  14
  16   1   3 553.918 132.589   7
 -16  -1  -5-16.7540 88.7131   5
   1 -16  -5 133.890 94.0053   4
  -2  16   0 610.346 148.740   2
   2 -16   0 757.841 122.952   9
  16   2   0 937.764 148.825   7
   2 -16   0 804.884 105.710   1
 -16  -2   0 692.930 123.120  10
   2 -16  -2 1276.29 145.480   9
   2 -16  -2 1092.36 131.479   4
  -2  16  -2 1132.66 223.240   2
  16   2   2 1436.60 151.604   7
  -2  16   2 1176.62 146.050   2
 -16  -2  -2 1101.43 133.140  10
   2 -16  -2 992.925 110.699   1
 -16  -2  -4 262.108 103.109   5
   2 -16  -4 295.065 108.872   4
  -2  16   4 301.086 125.474   2
   2 -16  -6 42.9788 86.7955   9
  -2  16   6 63.3756 77.4251  12
  -3  16   1 571.584 146.935   2
   3 -16  -1 711.122 131.724   9
  16   3   1 505.051 149.048   7
  16   3  -1 398.328 121.540   7
  -3  16  -1 619.159 167.008   2
   3 -16  -1 529.007 108.273   1
 -16  -3  -1 473.486 121.860  10
  -3  16   3 555.137 134.102   2
 -16  -3  -3 310.534 102.977   5
   3 -16  -3 587.072 135.868   9
   3 -16  -3 493.761 118.214   4
   3 -16   3 488.015 142.438  14
 -16  -3  -5-26.3828 86.1749   5
   3 -16  -5 120.084 110.311   9
   4 -16   0 738.766 126.530   9
  16   4   0 875.299 144.485   7
  -4  16   0 842.813 156.624   2
 -16  -4  -2 216.195 97.7030   5
   4 -16  -2 309.546 134.173   9
  -4  16  -2 410.893 183.875   2
  -4  16   2 255.575 133.506   2
   4 -16  -2 163.093 97.2044   1
 -16  -4  -4 184.767 95.4364   5
   4 -16  -4 70.7204 121.389   9
   4 -16  -6 53.8450 84.6805   9
  -5  16  -1 283.276 200.848  10
   5 -16  -1 192.398 130.003   9
  -5  16  -1 396.371 161.110   2
  -5  16   1 260.549 144.598   2
 -16  -5  -3 31.5889 92.1222   5
   5 -16  -3-19.1908 122.003   9
   5 -16   3 55.7853 137.548  14
  -5  16   3-90.7554 128.242   2
   5 -16  -5 119.348 104.137   9
  -5  16   5-54.7599 97.7989  12
   6 -16   0 359.783 122.197   9
  -6  16   0 247.045 151.290   2
 -16  -6  -2 117.324 92.3011   5
  -6  16  -2 257.377 182.131   2
   6 -16  -2 230.927 130.111   9
   6 -16   2 287.955 153.998  14
  -6  16   2 211.417 135.710   2
 -16  -6  -4 90.7843 89.1388   5
   6 -16  -6 40.9830 75.5780   9
 -16  -6  -6 36.1082 69.9225   4
   7 -16   1 278.443 117.639   9
   7 -16  -1 142.993 129.689   9
  -7  16  -1 506.885 152.242   2
  -7  16   1 410.907 145.172   2
   7 -16  -3 139.194 121.415   9
  -7  16   3 262.845 127.826   2
   7 -16   3-64.3323 140.346  14
 -16  -7  -5 16.8549 84.7242   6
   7 -16  -5 82.6630 96.4222   9
  -7  16   5-6.87886 87.6564  12
  -8  16   0 192.986 158.294  10
   8 -16   0 217.435 128.495   9
  -8  16   0 357.780 139.615   2
  -8  16  -2 107.468 164.149   2
   8 -16  -2 247.216 127.549   9
  -8  16   2 210.009 132.385   2
   8 -16   2 299.929 149.690  14
 -16  -8  -4-2.46639 95.4561   6
   8 -16  -4 104.626 105.093   9
 -16  -8  -6-11.3790 54.2628   4
  -9  16  -1 202.667 147.522   2
  -9  16  -1 170.963 165.545  10
  -9  16   1 110.468 147.109  10
   9 -16  -1 126.391 127.688   9
  -9  16   1 42.5649 138.121   2
  -9  16   3 206.551 127.879   2
   9 -16   3 267.474 130.161  14
  -9  16  -3 304.170 178.046   2
 -16  -9  -3-13.8035 96.4272   6
   9 -16  -5-21.9612 86.4481   9
 -16  -9  -5 130.311 76.5110   4
 -10  16   0 235.039 156.727  10
 -10  16   0 78.1341 142.500   2
  10 -16   0 171.693 129.398   9
 -10  16  -2 105.761 189.877  10
 -10  16   2 55.3387 136.062  10
  10 -16  -2 281.285 120.922   9
  10 -16   2 63.8843 133.695  14
 -10  16   4 14.5070 113.388  10
  10 -16  -4-18.8697 95.5921   9
  16  10   4-25.4704 83.7298   8
 -11  16   1 254.515 132.464   2
 -11  16  -1 81.9983 159.850  10
 -11  16   1 301.640 148.093  10
  11 -16   1 122.746 138.953  14
 -11  16  -1 329.367 149.037   2
 -11  16   3-49.6255 122.680  10
  11 -16  -3 141.937 105.886   9
  16  11   3 90.2754 95.1684   8
 -11  16  -3 226.091 150.282   2
 -12  16   0 211.675 146.629  10
  16  12   0 281.747 101.983   8
 -12  16  -2 171.076 162.257  10
 -12  16   2 151.681 124.949  10
  12 -16  -2 80.5104 111.942   9
  16  12   2 222.312 106.753   8
 -12  16  -2 286.413 139.573   2
 -12  16   2 273.361 120.445   2
  12 -16  -4 105.419 85.8723   9
  16  12   4 65.4601 73.6519   8
 -13  16  -1 149.190 142.942  10
 -13  16   1 147.343 129.973  10
  16  13   1 229.434 105.963   8
 -13  16  -1 188.103 131.643   2
 -13  16   1 273.990 121.232   2
 -13  16   3 92.5311 104.224  10
  16  13   3 239.814 87.2690   8
 -14  16   0 100.239 124.613  10
 -14  16   0 98.3798 118.570   2
 -14  16  -2 164.226 123.043  10
 -14  16   2 31.8536 108.547  10
  16  14   2 46.6228 89.1776   8
 -14  16  -2 127.958 116.508   2
  16  14   4-13.0722 54.7199   8
 -15  16  -1 65.6550 111.650  10
 -15  16   1 134.083 107.253  10
  16  15   1-76.1198 76.3440   8
 -15  16  -1-44.2013 111.707   2
 -15  16   1 22.1513 98.3817   2
  16  15   3-1.31188 65.9779   8
 -16  16   0 70.3883 98.7416  10
 -16  16   0 120.538 94.0204   2
  16  16   2 31.4088 62.8754   8
 -17  15   0-6.98839 94.7416  10
  15  17   2-116.688 64.7509   8
 -17  14  -1-167.112 106.503  10
 -17  14   1 124.312 98.9829  10
  14  17   1-74.9693 83.0435   8
  14  17   3-83.4843 70.0786   8
 -17  13   0-28.4590 110.671  10
 -17  13  -2 27.1276 111.090  10
 -17  13   2-19.2794 98.2686  10
  13  17   2-43.4199 94.8924   8
 -17  12  -1 129.704 117.358  10
 -17  12   1 21.4627 114.303  10
  12  17   1 212.202 114.555   8
  17 -12   1 142.100 89.2144   7
  12  17   3 98.5837 87.5187   8
 -17  12  -3 12.2796 110.688  10
 -17  11   0-38.2980 121.687  10
 -17  11   0-135.007 119.889   2
 -17  11  -2 142.900 120.345  10
 -17  11   2 112.294 116.256  10
  11  17   2-5.09037 106.570   8
  17 -11   2-34.1112 90.9238   7
  11  17   4 2.49668 78.7844   8
 -17  10  -1 192.384 124.030  10
 -17  10   1 227.616 125.284  10
  10  17   3-70.4048 96.6876   8
 -17  10  -3-5.99633 117.338  10
 -17   9   0 237.754 126.909  10
 -17   9  -2-23.0458 122.572  10
 -17   9   2 186.597 123.994  10
   9  17   4 88.2143 91.1029   8
  -9 -17  -4 73.0003 75.8155   4
  -9 -17  -4 82.9504 74.7637   6
 -17   9  -4 47.3805 114.850  10
 -17   8  -1 321.310 130.904  10
 -17   8   1 258.280 132.189  10
   8  17   1 362.620 117.797   8
  17  -8   1 489.522 111.406   7
  -8 -17  -3 341.735 97.4832   4
  17  -8   3 108.809 97.6478   7
  -8 -17  -3 350.100 95.6799   6
 -17   8  -3-37.4486 124.335  10
  -8 -17  -5 79.0402 64.4425   4
 -17   7   0 508.086 133.613  10
   7  17   0 624.543 126.769   8
 -17   7  -2 307.423 129.427  10
 -17   7   2 325.048 125.691  10
   7  17   2 551.595 115.712   8
  -7 -17  -2 385.029 102.045   4
  17  -7   2 614.267 120.064   7
   7  17   4 243.049 104.626   8
  -7 -17  -4 129.718 88.6060   4
  -7 -17  -4 180.228 88.2782   6
 -17   7  -4 150.359 118.303  10
  -7 -17  -6 47.7523 40.2829   4
 -17   6  -1 365.305 130.312  10
 -17   6   1 432.526 130.461  10
   6  17   1 453.065 113.279   8
  17  -6   1 728.303 119.178   7
   6  17   3 400.377 115.403   8
  -6 -17  -3 127.448 100.453   6
 -17   6  -3 42.1198 122.620  10
 -17   6  -5 56.6172 89.8110   5
  -6 -17  -5 118.106 73.9209   4
  -6 -17  -5 97.0817 71.8957   6
   5  17   0 564.008 121.559   8
 -17   5  -2 559.163 133.592  10
   5  17   2 630.623 118.079   8
  -5 -17  -2 545.572 108.199   4
  17  -5   2 478.398 123.669   7
  -5 -17  -2 274.093 104.223   6
  -5 -17  -4 173.135 95.9413   4
  -5 -17  -4 215.827 93.5617   6
 -17   5  -4 104.068 113.890  10
  -5 -17  -6 10.0487 51.7454   4
   4  17  -1 376.395 183.071   2
   4  17   1 464.077 112.226   8
  -4 -17  -1 264.019 102.829   4
  17  -4   1 536.438 125.290   7
   4  17   3 244.191 119.314   8
  -4 -17  -3 271.384 108.660   4
  17  -4   3 201.188 111.721   7
  -4 -17  -3 195.394 106.072   6
 -17   4  -3 150.191 120.372  10
 -17   4  -5-24.8387 88.7365   5
  -4 -17  -5 83.7732 80.6004   4
  17  -3   0 594.804 133.182   7
  -3 -17  -2 261.970 108.480   4
  -3 -17   2 93.1546 127.420  14
  17  -3   2 39.3196 119.674   7
 -17   3  -2 177.347 122.240  10
  -3 -17  -4 137.921 96.7228   6
  -3 -17  -6 111.456 70.3428   9
  -3 -17  -6 8.28238 58.3340   4
   2  17  -1 445.724 168.498   2
  -2 -17  -1 28.7154 103.634   4
  -2 -17   1 146.767 132.613  14
  17  -2   1 107.926 134.374   7
  17  -2  -1 100.862 120.810   7
  -2 -17  -1 38.8814 90.1215   1
  -2 -17  -3 44.6767 107.754   4
  17  -2   3-40.7085 114.204   7
 -17   2  -3-45.7711 117.005  10
 -17   2  -5 2.32151 88.4053   5
  -2 -17  -5-69.2961 82.4053   4
  -1 -17   0 71.0358 85.1962   1
   1  17   0-36.2317 132.829   2
  17  -1   0-26.6786 132.576   7
 -17   1   0-53.1673 118.835  10
  -1 -17  -2 101.972 109.561   4
  -1 -17   2 157.892 134.632  14
  17  -1   2 70.2140 123.528   7
  17  -1  -2-6.48088 89.3713   7
 -17   1  -4 80.2323 97.2058   5
  -1 -17  -6 66.3589 73.4256   9
   0 -17  -1 142.522 92.3432   1
   0 -17  -1 109.324 118.503   9
   0  17   1 280.051 131.074   2
  17   0   1 375.619 138.092   7
  17   0  -1 158.908 117.867   7
   0  17  -1-7.43277 161.757   2
   0 -17   1 176.451 75.1609   1
   0  17   3 352.880 131.230   2
   0 -17  -3 541.684 114.538   4
  17   0   3 266.701 124.950   7
   0 -17   3 342.759 135.026  14
 -17   0  -3 354.514 118.386  10
 -17   0  -5 41.9531 81.7112   5
   0 -17  -5-15.2205 99.9366   9
   0 -17  -5-40.3650 84.1306   4
   1 -17   0 901.684 102.477   1
  -1  17   0 980.727 151.625   2
  17   1   0 1098.19 144.311   7
 -17  -1   0 724.699 124.906  10
  -1  17   2 706.924 140.427   2
   1 -17  -2 853.953 136.192   9
   1 -17  -2 629.125 122.762   4
   1 -17   2 848.340 154.234  14
  17   1   2 939.337 142.416   7
 -17  -1  -4 206.805 98.0438   5
   1 -17  -6 82.6485 74.7005   9
  -2  17   1 1016.89 151.323   2
   2 -17   1 686.617 91.7093   1
   2 -17  -1 1200.61 129.313   9
  17   2   1 1258.98 153.087   7
  17   2  -1 732.726 120.007   7
  -2  17  -1 1025.23 177.348   2
   2 -17  -1 984.499 111.811   1
  -2  17   3 313.994 132.064   2
 -17  -2  -3 75.6947 98.6786   5
   2 -17  -3 291.767 130.581   9
   2 -17  -3 163.806 112.538   4
   2 -17   3 411.282 146.386  14
 -17  -2  -5 51.9019 81.5134   5
   2 -17  -5 105.021 99.8015   9
  17   3   0 1179.73 145.794   7
   3 -17   0 879.330 105.999   1
  -3  17   0 1098.20 162.257   2
 -17  -3  -2 405.882 100.409   5
   3 -17  -2 885.864 135.617   9
  -3  17  -2 430.552 207.424   2
  17   3   2 623.467 143.181   7
   3 -17   2 907.071 159.808  14
  -3  17   2 572.159 141.375   2
 -17  -3  -4 112.891 90.5068   5
  -3  17   4 298.026 123.116   2
   3 -17  -6 51.7242 72.0433   9
   4 -17  -1 206.952 126.472   9
  -4  17  -1 455.302 163.816   2
  17   4   1 441.082 139.731   7
  -4  17   1 217.924 145.235   2
 -17  -4  -3 37.9545 91.8956   5
   4 -17  -3 185.847 120.569   9
   4 -17   3 229.470 139.314  14
  -4  17   3 10.0932 128.529   2
   4 -17  -5 29.7018 95.4354   9
  -4  17   5 114.363 91.6848  12
   5 -17   0 203.884 114.914   9
  -5  17   0 143.088 147.844   2
 -17  -5  -2 61.3252 90.0680   5
  -5  17  -2 132.852 194.407   2
   5 -17  -2 50.6297 126.228   9
   5 -17   2 210.870 150.899  14
  -5  17   2 91.3435 136.607   2
 -17  -5  -4 40.3523 85.0486   5
   5 -17  -4 99.3419 106.760   9
  -5  17   4-8.58343 116.812   2
 -17  -5  -6-8.57033 61.0925   4
  -6  17  -1 102.662 183.708  10
   6 -17  -1 19.4793 124.383   9
  -6  17  -1 15.2839 147.584   2
  -6  17   1 115.169 142.887   2
 -17  -6  -3 119.225 89.6094   5
   6 -17  -3-11.8680 115.853   9
   6 -17   3 161.407 142.856  14
 -17  -6  -5 19.7831 80.3559   6
   6 -17  -5 25.4201 87.6915   9
  -7  17   0 75.1065 158.465  10
   7 -17   0-3.15010 120.978   9
  -7  17   0 72.7764 145.257   2
  -7  17  -2 80.8470 167.508   2
   7 -17  -2 175.987 122.502   9
  -7  17   2 226.949 132.856   2
   7 -17   2 32.0321 142.770  14
 -17  -7  -4 125.397 92.8587   6
   7 -17  -4 158.384 99.0710   9
  -8  17  -1 213.534 174.201  10
  -8  17  -1 147.355 156.040   2
   8 -17  -1 20.8011 124.420   9
  -8  17   1 353.322 135.306   2
   8 -17  -3 66.9764 107.045   9
  -8  17   3 33.3489 120.026   2
   8 -17   3-133.181 130.299  14
   8 -17  -5-1.97146 77.6783   9
 -17  -8  -5 39.9768 71.6332   4
  -9  17   0 219.503 155.898  10
  -9  17   0 357.207 152.897   2
   9 -17   0 239.671 123.766   9
  -9  17   2 41.1175 135.245  10
   9 -17   2 9.67814 132.436  14
  -9  17   4 15.5513 107.643  10
   9 -17  -4 42.1185 89.1627   9
  17   9   4-90.1416 79.1822   8
 -10  17  -1-12.0264 155.815  10
 -10  17   1 139.249 142.476  10
  10 -17   1 74.3201 139.712  14
 -10  17   3 40.2364 115.325  10
  10 -17  -3 97.8875 99.4134   9
  17  10   3 184.484 92.3678   8
 -10  17  -3 185.790 158.196   2
 -11  17   0 1.52586 139.950  10
 -11  17  -2 239.259 168.588  10
 -11  17   2 117.970 125.681  10
  11 -17  -2 120.535 108.260   9
  17  11   2-68.7814 100.112   8
  11 -17   2 189.038 120.887  14
 -11  17  -2 95.8508 137.568   2
 -11  17   2 107.916 115.876   2
  11 -17  -4 38.3957 79.1574   9
  17  11   4 48.6382 68.0140   8
 -12  17  -1-7.17941 141.355  10
 -12  17   1 61.0993 126.841  10
  17  12   1 94.7090 94.4542   8
 -12  17  -1 224.417 130.779   2
 -12  17   1 159.592 125.014   2
 -12  17   3 13.3089 100.956  10
  12 -17  -3 54.7112 86.4796   9
  17  12   3 36.5172 80.2427   8
 -13  17   0-24.2143 124.639  10
 -13  17   0 33.2463 120.088   2
 -13  17  -2 14.4277 123.462  10
 -13  17   2 94.0961 106.406  10
  17  13   2 113.230 85.7478   8
 -13  17  -2-44.8952 114.041   2
 -13  17   2-36.1993 96.3345   2
  17  13   4-0.94491 50.6886   8
 -14  17  -1 78.7769 112.653  10
 -14  17   1 7.30600 108.019  10
  17  14   1 78.9134 69.1802   8
 -14  17  -1 98.8432 111.041   2
 -14  17   1 90.0746 99.3856   2
  17  14   3 1.85587 64.1818   8
 -15  17   0 35.6978 99.6542  10
 -15  17   0-4.25681 96.2246   2
  17  15   2-18.7264 60.1853   8
  18 -15  -1-30.8278 52.8690   7
  18 -14   0 0.43237 67.2091   7
 -18  13  -1 59.3944 99.6406  10
 -18  13   1 117.075 93.8838  10
  13  18   1 43.3444 83.3290   8
 -18  12   0-56.3770 106.369  10
  18 -12   0 37.6653 84.8053   7
  12  18   2-78.5686 96.1623   8
 -18  12  -2 33.6591 102.632  10
 -18  11  -1 25.2256 109.851  10
 -18  11   1 118.430 106.994  10
  11  18   1 20.1774 113.002   8
  18 -11   1-24.5280 88.2260   7
  11  18   3 52.1474 86.3419   8
 -18  11  -3 77.4218 98.3831  10
 -18  10   0 102.615 116.841  10
  18 -10   0 50.7960 97.2437   7
 -18  10  -2-1.19515 115.556  10
  10  18   2 52.3213 105.451   8
  18 -10   2 92.4546 87.3238   7
 -18   9  -1 25.5649 117.235  10
 -18   9   1 262.944 118.507  10
   9  18   1 183.137 120.743   8
  18  -9   1 32.7197 98.5064   7
   9  18   3 262.544 97.4576   8
 -18   9  -3 17.3328 108.296  10
 -18   8   0 298.308 124.390  10
  18  -8   0 246.369 112.479   7
 -18   8  -2 121.694 122.412  10
   8  18   2 145.488 108.600   8
  18  -8   2 128.274 97.6558   7
  -8 -18  -4 16.6782 70.1842   4
 -18   7  -1 182.244 123.365  10
 -18   7   1 267.127 123.873  10
  18  -7   1 327.015 110.828   7
   7  18   3 340.274 108.025   8
  -7 -18  -3 206.927 90.5128   4
  18  -7   3 191.063 93.4835   7
 -18   7  -3 251.764 115.543  10
  -7 -18  -5 32.7453 57.1290   4
 -18   6   0 141.682 125.930  10
  18  -6   0 379.284 123.022   7
 -18   6  -2 97.1617 121.080  10
  -6 -18  -4-90.7804 81.9084   4
 -18   5  -1 442.459 134.390  10
 -18   5   1 243.848 122.772  10
  18  -5   1 398.933 122.736   7
  -5 -18  -3 13.8797 95.6793   4
  18  -5   3 36.3244 97.4107   7
 -18   5  -3 69.2947 113.488  10
  -5 -18  -5 21.1929 65.6753   4
 -18   4   0 426.407 133.205  10
  18  -4   0 608.157 132.053   7
  -4 -18  -2 335.732 104.799   4
  18  -4   2 523.381 118.276   7
 -18   4  -2 370.206 127.342  10
  -4 -18  -4 83.4784 89.0071   4
  -4 -18  -6 0.20990 46.1504   9
   3  18  -1 227.411 187.620   2
  -3 -18   1 330.118 131.059  14
  18  -3   1 565.791 140.207   7
  18  -3  -1 425.460 125.097   7
 -18   3  -1 550.293 128.959  10
 -18   3   1 318.406 120.330  10
 -18   3  -3 316.308 119.197  10
 -18   3  -5-106.424 79.5199   5
  -3 -18  -5 104.566 72.0623   4
   2  18   0 262.868 139.411   2
  18  -2   0 485.896 136.102   7
 -18   2   0 293.666 120.856  10
  -2 -18  -2 261.758 108.106   4
  -2 -18   2 190.463 128.874  14
  18  -2   2 418.763 124.801   7
  18  -2  -2 143.632 89.8182   7
 -18   2  -2 234.375 120.060  10
 -18   2  -4-1.22986 92.1311   5
   2  18   4-12.0836 117.908   2
  -2 -18  -4 169.811 91.7293   4
  -2 -18  -6 28.3012 51.5417   9
   1  18   1 207.217 127.747   2
  -1 -18   1 209.212 136.532  14
  18  -1   1 338.873 133.055   7
  18  -1  -1 186.394 116.571   7
   1  18  -1 118.131 170.679   2
 -18   1  -1 211.381 122.001  10
   1  18   3 196.645 125.211   2
  18  -1   3 89.1410 113.550   7
 -18   1  -3 130.624 112.904  10
 -18   1  -5 72.3977 74.5275   5
  -1 -18  -5-39.6152 86.6129   9
   0  18   0 528.935 144.509   2
  18   0   0 650.600 139.546   7
 -18   0   0 412.157 117.778  10
   0  18   2 405.740 132.634   2
   0 -18  -2 501.176 124.110   9
   0 -18   2 196.333 140.866  14
  18   0   2 324.787 131.430   7
 -18   0  -2 386.674 119.979  10
 -18   0  -4 14.3242 88.6695   5
   0 -18  -4 102.830 107.993   9
   0 -18  -4 5.77143 92.3876   4
   0  18   4 46.3168 117.040   2
   0 -18  -6 32.6629 55.5482   9
  -1  18   1 866.548 148.220   2
   1 -18  -1 1066.57 124.244   9
   1 -18   1 1308.18 157.044  14
  18   1   1 1071.05 151.338   7
  18   1  -1 722.399 119.203   7
  -1  18  -1 996.715 184.147   2
 -18  -1  -1 742.568 128.021  10
  -1  18   3 192.921 130.749   2
 -18  -1  -3 167.727 99.9883   5
   1 -18   3 441.431 137.779  14
 -18  -1  -5 46.4690 74.7415   5
   1 -18  -5 50.7182 87.8838   9
  18   2   0 1132.59 144.574   7
  -2  18   0 1178.10 160.833   2
   2 -18  -2 652.859 125.905   9
  18   2   2 861.147 142.173   7
   2 -18   2 802.032 149.725  14
  -2  18   2 638.635 144.100   2
 -18  -2  -4 180.790 87.7938   5
   2 -18  -4 234.852 106.642   9
  -2  18   4 179.290 120.549   2
   2 -18  -6 22.2989 55.9659   9
   3 -18  -1 443.244 121.322   9
  -3  18  -1 376.575 169.110   2
  18   3   1 539.428 140.233   7
  -3  18   1 447.955 145.941   2
 -18  -3  -3 129.776 91.3769   5
   3 -18   3 266.990 136.169  14
   3 -18  -5 182.424 84.0129   9
  18   4   0 230.380 118.575   7
  -4  18   0 418.134 149.871   2
 -18  -4  -2-29.5894 89.0179   5
  -4  18  -2 461.485 214.504   2
   4 -18  -2 269.285 123.272   9
   4 -18   2 325.800 147.397  14
  -4  18   2 283.586 139.157   2
 -18  -4  -4 30.3457 81.2906   5
   4 -18  -4 261.773 100.162   9
   5 -18  -1 282.639 120.564   9
  -5  18  -1 319.797 155.206   2
  -5  18   1 288.273 144.922   2
 -18  -5  -3 145.605 87.5505   5
  -5  18   3-9.36349 126.318   2
   5 -18   3 219.500 132.480  14
   5 -18  -5-63.9161 77.1574   9
  -6  18   0 312.021 162.368  10
   6 -18   0 454.726 119.465   9
  -6  18   0 402.415 151.091   2
   6 -18   2 260.646 140.545  14
   6 -18  -4 142.903 92.1429   9
  -7  18  -1-151.214 179.748  10
  -7  18  -1 111.332 159.057   2
  -7  18   1 162.841 136.964   2
   7 -18   1 295.048 140.877  14
   7 -18  -3 165.749 102.585   9
  -7  18   3 226.039 111.064   2
   7 -18   3 18.8803 121.956  14
   7 -18  -5 78.8828 68.0244   9
 -18  -7  -5 1.55080 63.9831   4
  -8  18   0 24.9851 151.920  10
  -8  18   2-33.6184 134.461  10
   8 -18  -2 16.9538 109.538   9
  -8  18   2 9.40919 125.690   2
   8 -18   2-32.2549 128.084  14
  -8  18  -2-46.4816 158.110   2
  -8  18   4 119.054 105.730  10
   8 -18  -4 78.1713 81.2051   9
  18   8   4-41.1839 69.5645   8
  -9  18  -1 58.1797 158.785  10
  -9  18   1 162.184 134.083  10
  -9  18   1-29.3062 136.445   2
   9 -18  -1 160.002 116.007   9
   9 -18   1 333.845 137.648  14
  -9  18  -1 245.969 143.867   2
  -9  18   3 34.6670 103.936   2
  -9  18   3 51.0958 114.224  10
   9 -18  -3 97.3736 93.5381   9
 -10  18   0 97.4807 132.537   2
 -10  18   0 127.900 137.397  10
 -10  18   2 51.0744 112.715   2
 -10  18   2 117.319 125.325  10
  10 -18  -2 137.698 102.894   9
  10 -18   2 172.653 120.116  14
 -10  18  -2 263.279 133.545   2
  10 -18  -4 69.0327 71.9284   9
  18  10   4 4.24388 60.1341   8
 -11  18  -1 67.8400 136.487  10
 -11  18   1-47.2391 123.187  10
  18  11   1 111.258 84.3662   8
  11 -18   1 76.3282 112.380  14
 -11  18  -1 18.0728 127.007   2
 -11  18   1 33.8945 119.455   2
 -11  18   3-26.5577 97.3791  10
  11 -18  -3 37.1143 80.6768   9
  18  11   3 0.81925 75.0470   8
 -12  18   0-3.70653 123.218  10
  18  12   0 5.29036 53.1708   8
 -12  18   0-32.2793 116.042   2
 -12  18   2-75.4492 103.685  10
  18  12   2-33.7005 77.4178   8
 -12  18  -2-123.246 114.670   2
 -12  18   2-31.6134 95.1577   2
 -13  18  -1-64.8073 108.361  10
 -13  18   1 55.1683 106.566  10
  18  13   1 64.8912 60.9197   8
 -13  18  -1 85.2369 106.612   2
 -13  18   1 11.7417 97.7708   2
  18  13   3 47.9974 58.3345   8
 -14  18   0-14.1595 94.0915   2
  18  14   2 56.3964 54.5783   8
  19 -14  -1 30.9276 52.0470   7
  19 -13   0-113.216 68.7580   7
  19 -13  -2 74.2344 54.1423   7
 -19  12  -1 22.9507 95.8551  10
  19 -12   1-85.1515 72.1357   7
  19 -12  -1-6.52503 72.8418   7
  19 -12  -3-19.7040 53.1170   7
 -19  11   0-0.95165 98.0183  10
  19 -11   0 18.2692 80.3513   7
  19 -11  -2 63.8646 75.0605   7
 -19  11  -2-36.8111 94.0065  10
 -19  10  -1 70.5715 108.866  10
 -19  10   1 49.3023 99.3886  10
  19 -10   1-25.5446 90.1964   7
  19 -10  -1 48.5816 88.4417   7
  19 -10  -3 18.2382 69.5932   7
 -19   9   0 80.3680 109.536  10
   9  19   0-40.0847 137.874   2
  19  -9   0 82.4178 93.0844   7
  19  -9   2-46.0402 81.9857   7
 -19   9  -2 106.895 103.397  10
 -19   8  -1 16.1606 118.819  10
 -19   8   1 138.280 110.677  10
  19  -8   1 174.607 101.301   7
  19  -8  -1 94.8113 103.058   7
  19  -8  -3 1.50447 73.3261   7
 -19   8  -3 0.94312 97.3988  10
 -19   7   0-1.23981 117.181  10
   7  19   0 179.345 159.056   2
  19  -7   2 149.499 91.3357   7
  19  -7  -2 92.7691 96.0304   7
 -19   7  -2 170.983 111.071  10
   7  19   4 103.138 90.7677   2
 -19   6   1 28.4956 117.020  10
 -19   6  -1 125.565 117.832  10
  19  -6   3-40.0531 84.2049   7
  19  -6  -3-44.1966 69.8323   7
 -19   6  -3 136.818 104.104  10
 -19   5   0 15.8294 122.615  10
  19  -5   0 283.637 121.661   7
  19  -5  -2 110.032 93.4298   7
 -19   5  -2 33.0245 113.612  10
 -19   5  -4-0.99335 80.3409   5
   5  19   4 190.240 100.115   2
  -5 -19  -4 61.6476 72.5561   4
  19  -4   1 405.142 124.922   7
 -19   4  -1 179.091 124.000  10
 -19   4   1 354.667 115.330  10
  -4 -19  -3 56.9665 90.6011   4
  19  -4   3 223.893 93.7441   7
 -19   4  -3 188.850 106.130  10
  -4 -19  -5 120.366 64.4702   9
   3  19   0 393.114 148.774   2
  19  -3   0 277.412 136.705   7
 -19   3   0 203.010 122.810  10
  -3 -19   2 214.748 116.827  14
 -19   3  -2 191.442 117.811  10
 -19   3  -4 61.1316 81.2527   5
   3  19   4 180.974 108.413   2
  -3 -19  -4 165.936 92.0862   9
  -3 -19  -4 112.272 80.2830   4
   2  19   1 181.634 130.299   2
  -2 -19   1 143.537 125.788  14
  19  -2   1 191.021 127.726   7
  19  -2  -1 287.330 115.979   7
 -19   2  -1 261.250 120.449  10
   2  19   3-6.34636 122.680   2
  -2 -19  -3 134.035 107.304   9
  -2 -19  -3 64.8683 93.2437   4
  -2 -19  -5 26.8905 70.1980   9
  19  -1   0 432.265 132.013   7
   1  19   0 332.174 144.052   2
 -19   1   0 193.585 114.149  10
  -1 -19   2 32.1098 126.940  14
 -19   1  -2 351.776 116.878  10
 -19   1  -4 59.0659 82.6721   5
  -1 -19  -4 124.699 93.6337   9
   1  19   4-49.3109 110.934   2
   0  19   1 437.734 133.051   2
   0 -19   1 444.333 144.076  14
  19   0   1 437.014 136.612   7
  19   0  -1 316.286 105.682   7
   0  19  -1 145.340 175.922   2
 -19   0  -1 176.522 118.359  10
   0  19   3 152.691 125.334   2
 -19   0  -3 120.912 90.1859   5
   0 -19  -3 122.540 106.314   9
   0 -19  -5-21.8619 71.2220   9
  19   1   0 576.717 129.507   7
  -1  19   0 343.121 145.569   2
 -19  -1   0 451.312 111.132  10
 -19  -1  -2 36.0716 95.2167   5
   1 -19   2 562.925 136.777  14
 -19  -1  -4 42.0342 79.0871   5
   1 -19  -4 211.518 93.3106   9
  -1  19   4 212.576 113.622   2
  -2  19  -1 303.471 167.472   2
  19   2   1 384.297 133.755   7
   2 -19   1 290.490 145.011  14
  -2  19   1 332.693 138.451   2
 -19  -2  -3 118.113 86.4737   5
   2 -19  -3 209.662 107.909   9
   2 -19   3 212.792 122.483  14
  -2  19   3 197.678 127.042   2
   2 -19  -5-30.7520 69.4762   9
  19   3   0 12.1555 114.271   7
  -3  19   0 295.186 142.824   2
   3 -19   2 363.338 138.728  14
 -19  -3  -4 46.7445 75.0205   5
   3 -19  -4 137.678 89.1109   9
   4 -19   1 109.888 138.667  14
  -4  19   1 62.3126 137.308   2
 -19  -4  -3-0.96308 79.5583   5
   4 -19  -3 51.8196 102.718   9
  -4  19   3 93.7858 122.638   2
   4 -19   3 203.003 121.977  14
   4 -19  -5-18.9560 64.4179   9
  -5  19   0 326.200 161.549  10
  -5  19  -2 164.948 180.271   2
   5 -19  -2 404.787 111.133   9
  -5  19   2 269.281 134.449   2
   5 -19   2 195.772 136.100  14
   5 -19  -4 199.610 83.5867   9
   6 -19  -1 280.409 111.404   9
   6 -19   1 403.464 138.719  14
   6 -19  -3 85.2993 96.3823   9
  -6  19   3 122.975 111.833   2
   6 -19  -5 37.6246 55.1961   9
  -7  19   0 115.332 147.320  10
  -7  19   0 191.889 140.100   2
   7 -19  -2 117.817 104.225   9
  -7  19   2 116.257 116.421   2
   7 -19   2-43.6587 121.682  14
  -7  19  -2-83.2175 159.972   2
   7 -19  -4 118.605 74.3869   9
  19   7   4-13.9972 59.7905   8
  -8  19  -1 66.4289 134.397   2
  -8  19  -1 25.9632 154.225  10
  -8  19   1 147.723 125.116  10
  -8  19   1 148.851 134.172   2
   8 -19  -1 112.662 107.107   9
   8 -19   1 217.154 129.947  14
  -8  19   3 12.4558 101.306   2
  -8  19   3 42.9762 109.357  10
   8 -19  -3 23.3028 86.8307   9
  -9  19   0 121.511 127.766   2
  -9  19   0 100.833 130.178  10
   9 -19   0 133.451 119.628  14
  -9  19   2 81.5673 108.744   2
  -9  19   2 3.55852 117.710  10
   9 -19  -2 69.7451 96.6529   9
   9 -19   2 22.2351 115.140  14
  -9  19  -2-69.2640 129.830   2
   9 -19  -4-49.7156 63.0520   9
  19   9   4 69.3186 52.0368   8
 -10  19  -1 265.626 130.754  10
 -10  19   1-83.1077 117.116  10
  10 -19   1-30.4325 110.379  14
 -10  19  -1-92.9596 121.049   2
 -10  19   1 45.2868 115.344   2
  10 -19  -3-7.41771 75.1013   9
  19  10   3 108.101 70.2094   8
 -11  19   0 212.873 116.276  10
  19  11   0 47.7473 45.6041   8
  11 -19   0 44.7814 110.791  14
 -11  19   0 139.712 114.862   2
 -11  19   2 1.84916 99.1346  10
  19  11   2 64.4984 72.6769   8
 -11  19  -2-106.823 107.444   2
 -11  19   2 187.193 95.0969   2
 -12  19   1 28.0356 101.075  10
  19  12   1-32.3452 54.2963   8
 -12  19  -1 61.7060 101.046   2
 -12  19   1 22.2658 93.9831   2
  19  12   3 9.33985 50.4460   8
 -13  19   0 157.096 90.0950   2
  19  13   2-20.0660 46.5538   8
 -14  19   1 1.02303 63.3553   2
  20 -13  -1 35.8484 47.1319   7
  20 -12   0 62.4687 63.3523   7
  20 -12  -2 53.2792 50.8561   7
  11  20   1 51.9919 82.9558   2
  20 -11   1 0.41816 65.6337   7
  20 -11  -1 87.7936 68.9091   7
  20 -10   0 149.092 82.6144   7
 -20  10   0 68.0875 91.7931  10
  10  20   2-5.43173 101.664   2
  20 -10  -2 25.0993 67.7367   7
   9  20   1 16.7512 127.075   2
  20  -9   1-87.1878 82.0755   7
  20  -9  -1 48.2258 82.5474   7
 -20   9  -1 27.3868 94.8753  10
   9  20   3 7.60609 86.7535   2
  20  -9  -3 59.7190 59.7912   7
   8  20   0 44.5877 138.045   2
  20  -8   0-63.8032 93.8905   7
 -20   8   0 119.169 100.684  10
  20  -8   2 19.7085 77.7333   7
  20  -8  -2 43.2654 80.0276   7
 -20   8  -2 45.3563 91.8386  10
   8  20   4-22.7761 63.5374   2
   7  20   1 46.3242 136.275   2
  20  -7   1 163.451 93.0325   7
  20  -7  -1 204.049 96.2341   7
 -20   7  -1 103.781 105.342  10
   7  20   3 202.102 99.9418   2
  20  -7  -3 84.1703 62.1422   7
 -20   7  -3 72.0446 86.1669  10
   6  20   0 51.5948 158.500   2
  20  -6   0 147.284 108.911   7
 -20   6   0 74.3655 107.813  10
   6  20   2 134.550 119.824   2
  20  -6   2 15.2019 88.5873   7
  20  -6  -2 143.540 84.1489   7
 -20   6  -2 150.368 101.190  10
   6  20   4-8.99302 81.3478   2
   5  20   1 23.4253 132.941   2
  20  -5   1-76.8930 103.064   7
  20  -5  -1 75.4515 104.175   7
 -20   5  -1-30.5068 108.723  10
   5  20   3 56.3835 108.235   2
 -20   5  -3-47.2294 89.4926  10
   4  20   0 74.5024 149.308   2
  20  -4   0 184.813 115.358   7
 -20   4   0 79.2758 110.554  10
   4  20   2 151.424 119.561   2
  20  -4   2 39.9399 95.4885   7
  20  -4  -2 68.5198 79.7110   7
 -20   4  -2-9.77645 106.767  10
   4  20   4-7.19074 89.4767   2
   3  20   1 144.581 127.991   2
  20  -3   1 101.787 112.627   7
  20  -3  -1-43.2535 107.743   7
 -20   3  -1 250.948 111.093  10
   3  20   3 25.1536 111.912   2
 -20   3  -3 40.8434 81.8639   5
   2  20   0 268.333 141.320   2
 -20   2   0 66.8539 107.557  10
   2  20   2 198.075 120.730   2
  -2 -20   2 174.632 104.407  14
  20  -2   2 60.5163 102.377   7
  20  -2  -2 65.0663 68.2718   7
 -20   2  -2-99.2587 105.000  10
  -2 -20  -4 33.1321 74.3338   9
   2  20   4 37.3150 94.8778   2
   1  20  -1-1.88920 177.827   2
  -1 -20   1 32.1256 120.816  14
  20  -1  -1 13.9725 92.0971   7
 -20   1  -1 148.799 107.957  10
 -20   1  -3-16.7707 78.4922   5
   1  20   3 53.4007 113.634   2
  -1 -20  -5 49.4798 50.1573   9
   0 -20   0 73.8915 126.130  14
   0 -20   2-62.0126 126.875  14
   0  20   2-140.786 123.365   2
   0 -20  -4 102.464 78.1978   9
   0  20   4 56.1649 99.2763   2
  -1  20  -1 174.302 164.148   2
   1 -20   1 143.448 132.595  14
  20   1  -1 57.9798 80.8957   7
 -20  -1  -3 14.5685 77.1258   5
   1 -20  -3 88.3220 92.9086   9
  -1  20   3 106.244 117.140   2
   1 -20  -5 103.455 51.1213   9
  20   2   0 222.151 103.223   7
   2 -20   2 183.581 122.471  14
  -2  20   2 81.7198 126.309   2
   2 -20  -4-33.6486 77.6326   9
  -3  20  -1 140.819 140.848   2
   3 -20   1 91.5201 134.871  14
  -3  20   1 82.5164 128.222   2
   3 -20  -3 94.1683 90.3376   9
  -3  20   3 37.9333 113.410   2
   3 -20  -5 31.4055 45.7507   9
  -4  20   0 31.8385 148.919  10
  -4  20   0 206.406 131.897   2
   4 -20  -2 123.533 94.6782   9
  -4  20   2 145.156 124.140   2
   4 -20   2 163.479 118.379  14
   4 -20  -4-68.0947 71.9289   9
  -5  20  -1 242.866 146.355   2
  -5  20   1-6.55285 125.606   2
   5 -20   1 62.5769 130.620  14
   5 -20  -3 120.342 84.0591   9
  -5  20   3 78.6126 103.446   2
  -6  20   0 307.886 141.558  10
  -6  20   0-90.5746 131.554   2
  -6  20   2 16.6647 119.437  10
   6 -20  -2 67.7985 92.8964   9
  -6  20   2 138.723 111.162   2
   6 -20   2-24.2171 114.374  14
  -6  20  -2 324.154 153.918   2
   6 -20  -4 84.6992 63.2755   9
  20   6   4 4.96825 48.6048   8
  -7  20  -1 73.3990 125.017   2
  -7  20   1 83.0478 116.506  10
  -7  20   1 176.587 124.498   2
   7 -20   1 34.6392 118.549  14
  -7  20   3 12.2801 101.531  10
  -7  20   3-74.1643 94.1977   2
   7 -20  -3 39.1999 78.3448   9
  -8  20   0 36.5292 118.602   2
  -8  20   0-54.4182 119.265  10
   8 -20   0 64.2448 110.794  14
  -8  20   2 155.625 105.950   2
  -8  20   2-112.222 109.854  10
   8 -20  -2 81.2753 86.5587   9
   8 -20   2-52.3624 100.730  14
  -8  20  -2 110.110 120.204   2
   8 -20  -4 63.2826 50.0021   9
  -9  20   1 112.632 107.541   2
  -9  20   1-3.07473 106.263  10
   9 -20   1 113.513 102.168  14
  -9  20  -1-30.5746 111.868   2
   9 -20  -3 86.1949 66.9878   9
  20   9   3 30.7617 60.9898   8
 -10  20   0 94.8187 106.474  10
  20  10   0-7.79635 37.8515   8
 -10  20   0 138.873 107.683   2
  20  10   2-45.1293 63.8276   8
 -10  20  -2-38.2474 95.1391   2
 -10  20   2 46.8195 88.6928   2
  20  11   1-2.42771 43.9075   8
 -11  20  -1-7.85273 91.7094   2
 -11  20   1 56.9993 88.5405   2
 -12  20   0 38.0711 79.9306   2
  21 -11   0 68.4463 53.9444   7
  21 -10   1-5.56473 61.2486   7
  21 -10  -1-34.1161 65.6590   7
  21  -9   0-31.8850 73.2031   7
   9  21   2 139.953 92.9289   2
  21  -9  -2 46.1998 63.5408   7
   8  21   1-4.25159 120.043   2
  21  -8   1 32.9893 75.3076   7
  21  -8  -1 123.621 83.4504   7
 -21   8  -1 24.9593 84.2446  10
   8  21   3 24.4536 74.9683   2
  21  -7   0-19.4441 87.8124   7
   7  21   0-59.7577 129.935   2
 -21   7   0 152.677 91.7945  10
   7  21   2 17.7666 108.713   2
  21  -7   2 5.17425 71.3156   7
  21  -7  -2 26.9940 73.3689   7
 -21   7  -2 17.0764 82.9544  10
   6  21   1 35.7937 129.619   2
  21  -6   1 152.848 86.5701   7
  21  -6  -1 206.916 92.9009   7
 -21   6  -1 65.6922 93.6262  10
   6  21   3 42.1162 89.9680   2
  21  -5   0 62.2207 97.2198   7
   5  21   0-13.0164 151.261   2
 -21   5   0 42.2511 94.5912  10
   5  21   2 67.3169 112.003   2
  21  -5   2 74.9796 79.1639   7
  21  -5  -2 131.836 68.2286   7
 -21   5  -2 127.714 88.1543  10
   5  21   4-63.4234 62.7388   2
  21  -4   1 93.5166 96.8547   7
  21  -4  -1 108.961 90.3568   7
   4  21   1 85.9082 125.396   2
 -21   4  -1 5.70334 98.8594  10
   4  21   3 16.6649 95.8688   2
  21  -3   0 54.7443 100.505   7
   3  21   0-41.7403 142.479   2
  21  -3   2-16.2896 86.9552   7
  21  -3  -2 33.4328 58.1803   7
   3  21   2 185.852 113.588   2
   3  21   4-70.7829 74.1840   2
  21  -2   1 74.1911 102.130   7
  21  -2  -1 15.3947 82.7613   7
   2  21   1 1.22355 120.127   2
   2  21   3-19.5871 99.6396   2
  21  -1   0 84.0576 100.078   7
   1  21   0 71.9411 132.954   2
   1  21   2 198.437 112.548   2
   1  21   4 58.1882 77.7831   2
   0  21  -1 137.359 158.681   2
   0 -21   1 71.7149 107.842  14
  21   0   1-37.1928 104.336   7
  21   0  -1-14.1773 70.3045   7
   0 -21  -1-21.9181 109.495  14
   0  21   1 98.8536 119.325   2
   0  21   3-14.5244 103.000   2
  -1  21   0-83.2996 126.202   2
  21   1   0 74.6745 89.1729   7
   1 -21   0 165.864 121.752  14
   1 -21   2 39.2189 107.239  14
  -1  21   2-42.8122 113.603   2
  -2  21  -1 166.387 144.721   2
  -2  21   1 23.9470 118.289   2
   2 -21   1 182.789 116.418  14
  -2  21   3-38.5658 101.498   2
  -3  21   0 46.5858 120.587   2
   3 -21   0 120.965 117.877  14
  -3  21   2 78.4886 111.735   2
   3 -21   2 72.5418 106.631  14
   3 -21  -4-16.0181 54.6725   9
  -4  21   1 84.0843 117.048  10
  -4  21  -1 106.961 131.699   2
  -4  21   1 81.8293 114.877   2
   4 -21   1 97.5105 112.443  14
  -4  21   3 8.79071 88.0204   2
  -5  21   0 163.351 126.856  10
  -5  21   0-12.9887 118.443   2
   5 -21   0 151.694 111.857  14
  -5  21   2 213.322 105.664  10
  -5  21   2 0.93926 100.040   2
   5 -21   2-72.0972 101.319  14
  -6  21   1 128.086 109.069  10
  -6  21   1 11.8585 112.132   2
   6 -21   1 40.4601 105.546  14
  -6  21  -1-44.7195 116.122   2
  -6  21   3 94.0565 83.9672   2
   6 -21  -3 16.3149 66.9664   9
  -7  21   0-65.5324 106.315   2
   7 -21   0-54.9768 106.697  14
  -7  21   2 96.6653 96.0814   2
  -8  21   1 52.3109 97.6751   2
  -8  21  -1 33.1939 98.0976   2
  21   8   3 63.1895 46.8066   8
  21   9   0-30.2767 28.8698   8
  -9  21   0-55.8715 92.9671   2
  21   9   2 28.3654 51.9256   8
  -9  21   2-60.3124 78.4758   2
  21  10   1-4.69586 33.8926   8
 -10  21  -1 155.876 76.0110   2
 -10  21   1 6.62278 77.2996   2
 -11  21   0-24.7679 68.5175   2
  22  -9   1 38.9493 47.4503   7
  22  -9  -1-27.7268 49.1419   7
  22  -8   0 25.9007 62.9941   7
  22  -7   1 67.0174 66.6235   7
  22  -7  -1-56.5174 64.7633   7
   7  22   1 48.9922 103.531   2
  22  -6   0 71.5806 77.7264   7
  22  -6  -2 26.1671 52.2970   7
   6  22   2 17.6620 94.9239   2
  22  -5   1 114.154 78.1825   7
  22  -5  -1 6.97063 72.8825   7
   5  22   1 61.0756 119.582   2
   5  22   3 10.1795 72.3183   2
   4  22   0-27.6586 136.629   2
  22  -4   0 64.3818 83.5832   7
  22  -4  -2-12.3878 47.4925   7
   4  22   2 123.435 98.9234   2
  22  -3   1 47.6034 84.1666   7
  22  -3  -1 11.3008 69.4944   7
   3  22   1-21.5090 115.900   2
   3  22   3 8.98788 80.5183   2
   2  22   0 144.131 129.975   2
  22  -2   0 49.5762 83.8610   7
   2  22   2-26.5789 100.434   2
  22  -1  -1-1.47307 58.7073   7
   1  22   1 4.20172 110.153   2
   1  22   3 39.7410 84.6017   2
   0  22   0 51.7145 120.672   2
   0  22   2 28.4389 99.6398   2
  -1  22  -1-14.9803 139.605   2
  -1  22   1-21.2489 106.831   2
  -1  22   3 72.3841 82.5466   2
  -2  22   0-4.94412 104.286   2
   2 -22   0-31.8278 100.194  14
  -2  22   2 22.2656 96.8657   2
  -3  22  -1 110.513 117.346   2
  -3  22   1 58.2043 98.6627   2
   3 -22   1 44.4626 95.7837  14
  -3  22   3 12.1939 76.1239   2
  -4  22   0-195.336 109.616   2
   4 -22   0-22.3384 98.1101  14
  -4  22   2 22.0468 92.0914   2
  -5  22   1 83.5041 100.899   2
  -5  22  -1-171.997 104.291   2
  22   5   3 24.5627 40.5220   8
  -6  22   0 61.1844 92.3582   2
  -6  22   2 66.4460 81.0190   2
  -7  22  -1 14.4283 81.1243   2
  -7  22   1 58.3493 83.0459   2
  -8  22   0-89.0177 76.2552   2
  -9  22   1-17.5951 59.9160   2
  23  -5   0-72.2249 60.5342   7
   4  23   1 90.2429 96.0465   2
   3  23   2-1.93733 77.0317   2
   2  23   1-19.2359 97.3550   2
   1  23   0 95.0381 104.951   2
   1  23   2 137.526 81.1011   2
   0  23   1 50.3123 91.7567   2
  -1  23   0 88.4308 101.063   2
  -1  23   2 42.8219 74.3175   2
  -2  23   1 88.9621 85.8074   2
  -3  23   0 36.1898 87.5468   2
  -3  23   2 94.2187 72.9681   2
  -4  23   1-67.4351 79.5511   2
  -5  23   0 3.02354 74.8234   2
  -6  23   1-12.9832 61.8216   2
   0   0   0    0.00    0.00   0

TITL PKNCP_a in I4/m
REM I4/m (#87 in standard setting)
CELL 1.54184  19.040824  19.040824   7.454175  90.0000  90.0000  90.0000
ZERR   51.00   0.001227   0.001227   0.000729   0.0000   0.0000   0.0000
LATT  2
SYMM -x,-y, z
SYMM -y, x, z
SYMM  y,-x, z
SFAC C H N Ag
UNIT 51.00 51.00 51.00 51.00
REM  CrysAlisPro recorded range (K): Min=250.0; max=250.0; aver:250.0
TEMP -23
SIZE 0.02 0.04 0.34
TREF
HKLF 4
END
;
_shelx_hkl_checksum                18149
_shelx_fab_file
;
0 0 2 53.0882 1.1799
0 0 4 8.3307 -0.6017
0 0 6 3.8174 0.3335
0 0 8 -3.1376 -0.1874
0 1 1 -34.3135 -1.5729
0 1 3 -32.8517 0.5942
0 1 5 -2.4496 -0.4366
0 1 7 0.8229 0.3713
0 1 9 -0.9924 -0.3766
0 2 0 47.9423 -3.4954
0 2 2 38.8973 1.2056
0 2 4 5.5067 -0.6751
0 2 6 2.9800 0.3731
0 2 8 -2.0165 -0.1847
0 3 1 -20.9301 -1.0784
0 3 3 -14.7639 0.4644
0 3 5 -1.5762 -0.4062
0 3 7 0.3887 0.3993
0 3 9 -1.2114 -0.4489
0 4 0 43.1156 -4.3246
0 4 2 11.6630 1.2308
0 4 4 0.6440 -0.6699
0 4 6 0.8335 0.3705
0 4 8 -0.0652 -0.1925
0 5 1 2.4569 -1.0738
0 5 3 -0.5887 0.4076
0 5 5 -0.0172 -0.3612
0 5 7 0.1434 0.3813
0 5 9 -0.3181 -0.3169
0 6 0 6.9266 -3.7208
0 6 2 -4.6940 1.1678
0 6 4 -1.1627 -0.6442
0 6 6 -0.4580 0.3634
0 6 8 0.9301 -0.2309
0 7 1 13.1045 -0.8823
0 7 3 2.4449 0.3400
0 7 5 1.4106 -0.2911
0 7 7 -0.8568 0.2991
0 8 0 -9.8958 -3.1966
0 8 2 -6.5564 0.9985
0 8 4 -0.7621 -0.5603
0 8 6 0.1818 0.3377
0 8 8 0.4451 -0.2694
0 9 1 7.2029 -0.6284
0 9 3 1.9504 0.2452
0 9 5 1.6107 -0.2167
0 9 7 -1.3270 0.2425
0 10 0 -3.4277 -2.5822
0 10 2 -3.4689 0.8183
0 10 4 -0.7548 -0.4446
0 10 6 0.4115 0.2836
0 10 8 -0.8226 -0.2985
0 11 1 1.7371 -0.5021
0 11 3 0.6658 0.1599
0 11 5 0.5264 -0.1484
0 11 7 -0.0835 0.1732
0 12 0 -0.1023 -1.9323
0 12 2 -0.4782 0.6383
0 12 4 -0.1488 -0.3510
0 12 6 -0.6123 0.2508
0 12 8 -0.8712 -0.2081
0 13 1 -0.4799 -0.3400
0 13 3 -0.9036 0.0887
0 13 5 -0.0110 -0.0950
0 13 7 0.4772 0.0425
0 14 0 0.5300 -1.4287
0 14 2 1.1647 0.4572
0 14 4 0.8633 -0.2628
0 14 6 -1.0792 0.1780
0 15 1 -1.3452 -0.2212
0 15 3 -1.1286 0.0521
0 15 5 -0.1098 -0.0637
0 15 7 -0.1706 0.0264
0 16 0 0.6542 -0.9733
0 16 2 0.9516 0.3274
0 16 4 0.3655 -0.1824
0 16 6 -0.3017 0.0508
0 17 1 -0.3569 -0.1693
0 17 3 -0.5894 0.0291
0 17 5 -1.5397 -0.0578
0 18 0 -0.0718 -0.6540
0 18 2 -0.1387 0.2371
0 18 4 -0.4190 -0.1259
0 18 6 0.2201 0.0275
0 19 1 -0.0878 -0.0857
0 19 3 -0.4084 0.0021
0 19 5 -2.1253 -0.0327
0 20 0 0.3163 -0.4399
0 20 2 -0.9129 0.1511
0 20 4 0.0609 -0.0734
0 21 1 0.1471 -0.0477
0 21 3 -0.9276 0.0071
0 22 0 -0.0161 -0.2179
0 22 2 -0.6821 0.0959
0 23 1 0.4075 -0.0446
1 1 0 -4.7882 -3.1659
1 1 2 48.4638 1.3808
1 1 4 6.4608 -0.8509
1 1 6 4.4381 0.5176
1 1 8 -2.4642 -0.2727
1 2 1 -32.5941 0.3424
1 2 3 -22.2546 0.1488
1 2 5 -2.2783 -0.2998
1 2 7 1.2949 0.4023
1 2 9 -0.8759 -0.4544
1 3 0 -13.7215 -2.5310
1 3 2 25.2807 1.3848
1 3 4 2.6574 -0.8534
1 3 6 2.3080 0.5164
1 3 8 -1.3585 -0.3097
1 4 1 -16.5041 0.4997
1 4 3 -3.4557 0.0674
1 4 5 -1.2432 -0.2846
1 4 7 0.6200 0.4024
1 4 9 -0.6934 -0.4748
1 5 0 -15.7688 -2.2731
1 5 2 -0.7823 1.3071
1 5 4 0.7334 -0.8189
1 5 6 0.1299 0.5087
1 5 8 -0.1401 -0.2981
1 6 1 2.8318 0.4453
1 6 3 3.9742 0.0769
1 6 5 0.7187 -0.2474
1 6 7 -1.5073 0.3177
1 6 9 -0.1724 -0.4019
1 7 0 -11.0163 -1.9539
1 7 2 -8.5473 1.1114
1 7 4 -0.2522 -0.7163
1 7 6 -0.0676 0.4807
1 7 8 0.2096 -0.3228
1 8 1 8.3363 0.3978
1 8 3 1.7091 0.0310
1 8 5 1.6085 -0.1798
1 8 7 -2.2110 0.2699
1 9 0 -6.8504 -1.5691
1 9 2 -4.3272 0.9177
1 9 4 -1.4820 -0.5913
1 9 6 0.7528 0.4029
1 9 8 -0.2127 -0.3775
1 10 1 4.1612 0.3746
1 10 3 1.3581 -0.0467
1 10 5 0.5919 -0.1049
1 10 7 -0.7954 0.2045
1 11 0 -2.1506 -1.2440
1 11 2 -2.0766 0.7359
1 11 4 -0.4179 -0.4852
1 11 6 0.1949 0.3492
1 11 8 -0.1950 -0.2468
1 12 1 0.7268 0.3059
1 12 3 1.0555 -0.0454
1 12 5 0.0297 -0.0730
1 12 7 0.3343 0.0516
1 13 0 0.9386 -0.9184
1 13 2 -0.1109 0.5391
1 13 4 0.5043 -0.3643
1 13 6 -0.8477 0.2761
1 14 1 -0.6635 0.2227
1 14 3 -0.7686 -0.0298
1 14 5 0.5314 -0.0275
1 14 7 0.1385 0.0547
1 15 0 0.1251 -0.6416
1 15 2 1.4259 0.3736
1 15 4 -0.1342 -0.2444
1 15 6 -0.0033 0.1294
1 16 1 -0.5857 0.1756
1 16 3 -0.3085 -0.0273
1 16 5 0.1898 0.0092
1 17 0 -0.5240 -0.4344
1 17 2 0.4770 0.2536
1 17 4 0.8869 -0.1557
1 17 6 1.1783 0.1050
1 18 1 0.1810 0.1150
1 18 3 0.2221 0.0026
1 18 5 -0.1365 -0.0526
1 19 0 0.1605 -0.2674
1 19 2 0.6506 0.1835
1 19 4 1.4658 -0.1284
1 20 1 -0.3033 0.0809
1 20 3 -0.0018 -0.0063
1 20 5 0.4638 -0.0749
1 21 0 1.0264 -0.1705
1 21 2 1.5814 0.1080
1 21 4 0.1293 -0.1325
1 22 1 -1.3490 0.1245
1 22 3 0.3838 -0.0574
1 23 0 1.4013 -0.0956
1 23 2 1.2558 -0.0083
2 1 1 -28.7949 0.9792
2 1 3 -22.6570 -0.0703
2 1 5 -2.3952 -0.2584
2 1 7 0.9301 0.4065
2 1 9 -1.3814 -0.4806
2 2 0 50.8584 -5.7380
2 2 2 26.4990 1.5727
2 2 4 3.4481 -1.0009
2 2 6 2.4599 0.6595
2 2 8 -1.2389 -0.3806
2 3 1 -14.2808 1.3392
2 3 3 -9.5008 -0.1288
2 3 5 -1.4359 -0.2368
2 3 7 0.3581 0.4080
2 3 9 -1.4015 -0.5218
2 4 0 33.2734 -5.6464
2 4 2 3.6734 1.4810
2 4 4 -0.0137 -0.9586
2 4 6 0.9676 0.6394
2 4 8 -0.2752 -0.3695
2 5 1 3.7905 1.2273
2 5 3 0.2816 -0.1407
2 5 5 0.2801 -0.2057
2 5 7 -0.0009 0.3600
2 5 9 0.1023 -0.3758
2 6 0 -0.4674 -4.8025
2 6 2 -6.7874 1.2787
2 6 4 -0.9688 -0.8748
2 6 6 -0.2551 0.6103
2 6 8 -0.1888 -0.4026
2 7 1 10.7221 1.0820
2 7 3 2.2397 -0.1655
2 7 5 1.6874 -0.1543
2 7 7 -1.4365 0.2646
2 8 0 -9.0885 -4.0911
2 8 2 -5.8235 1.0456
2 8 4 -0.7335 -0.7443
2 8 6 0.0393 0.5498
2 8 8 -0.4831 -0.4353
2 9 1 6.0802 0.9341
2 9 3 2.1578 -0.1678
2 9 5 1.7521 -0.0894
2 9 7 -2.2099 0.1981
2 10 0 -2.1632 -3.2457
2 10 2 -3.7553 0.8394
2 10 4 -0.9498 -0.6023
2 10 6 0.3736 0.4549
2 10 8 -0.6587 -0.4157
2 11 1 2.3236 0.7157
2 11 3 0.8190 -0.1500
2 11 5 0.7913 -0.0244
2 11 7 -0.6228 0.1189
2 12 0 -0.9383 -2.4278
2 12 2 -1.2089 0.6431
2 12 4 -0.0507 -0.4647
2 12 6 -0.1070 0.3738
2 12 8 -0.2671 -0.2758
2 13 1 0.1124 0.5817
2 13 3 -1.0293 -0.1464
2 13 5 0.0238 0.0213
2 13 7 0.5894 -0.0130
2 14 0 0.8175 -1.7916
2 14 2 1.2521 0.4475
2 14 4 0.9969 -0.3263
2 14 6 -0.3108 0.2569
2 15 1 -1.0122 0.4415
2 15 3 -1.2188 -0.1221
2 15 5 -0.4482 0.0304
2 15 7 0.3180 -0.0308
2 16 0 1.4334 -1.1930
2 16 2 0.9467 0.3015
2 16 4 0.3176 -0.2205
2 16 6 -0.0242 0.1096
2 17 1 0.0688 0.2725
2 17 3 -0.6170 -0.0905
2 17 5 -1.0439 0.0127
2 18 0 -0.1665 -0.7740
2 18 2 -0.3134 0.2021
2 18 4 -0.2559 -0.1486
2 18 6 -0.0240 0.0739
2 19 1 -0.1582 0.2116
2 19 3 -0.4133 -0.0749
2 19 5 -0.8366 0.0278
2 20 0 0.8935 -0.5129
2 20 2 -0.7208 0.1175
2 20 4 0.2638 -0.0784
2 21 1 -0.5824 0.1550
2 21 3 -0.6596 -0.0426
2 22 0 1.1260 -0.2188
2 22 2 -0.6712 0.0716
2 23 1 0.1144 0.0420
3 1 0 -13.7728 -5.7765
3 1 2 25.0167 1.7623
3 1 4 2.3600 -1.0978
3 1 6 2.3931 0.7312
3 1 8 -0.8309 -0.4392
3 2 1 -18.0666 0.9322
3 2 3 -8.3597 -0.1860
3 2 5 -1.4245 -0.2146
3 2 7 0.7686 0.4028
3 2 9 -0.8290 -0.5339
3 3 0 -18.1631 -5.4363
3 3 2 11.9464 1.7871
3 3 4 0.1241 -1.0908
3 3 6 0.8849 0.7101
3 3 8 -0.5964 -0.4457
3 4 1 -2.1098 0.6877
3 4 3 0.9863 -0.1871
3 4 5 -0.2897 -0.1731
3 4 7 0.3667 0.3632
3 4 9 0.2839 -0.4859
3 5 0 -15.7132 -5.0623
3 5 2 -3.3646 1.7442
3 5 4 -0.5084 -1.0250
3 5 6 -0.2455 0.6797
3 5 8 -0.7518 -0.4307
3 6 1 8.8657 0.6134
3 6 3 2.7430 -0.1721
3 6 5 1.5251 -0.1243
3 6 7 -0.8156 0.2577
3 6 9 1.1017 -0.3661
3 7 0 -8.4225 -4.3769
3 7 2 -7.3645 1.5304
3 7 4 -0.7728 -0.8827
3 7 6 0.1712 0.6387
3 7 8 -0.2167 -0.4483
3 8 1 6.5713 0.5497
3 8 3 0.6489 -0.2023
3 8 5 2.1216 -0.0624
3 8 7 -1.2980 0.2017
3 9 0 -4.3905 -3.4805
3 9 2 -3.9212 1.2489
3 9 4 -0.9495 -0.7224
3 9 6 0.5994 0.5305
3 9 8 0.6409 -0.5001
3 10 1 2.7547 0.4488
3 10 3 1.0434 -0.2310
3 10 5 0.9182 0.0207
3 10 7 -0.8689 0.1436
3 11 0 -1.6671 -2.6611
3 11 2 -2.1188 0.9533
3 11 4 0.3988 -0.5762
3 11 6 -0.3190 0.4259
3 11 8 0.9109 -0.3759
3 12 1 1.0498 0.3685
3 12 3 0.3713 -0.2072
3 12 5 0.2721 0.0524
3 12 7 -0.5456 -0.0072
3 13 0 0.3086 -1.9490
3 13 2 -0.1649 0.6797
3 13 4 0.7491 -0.4109
3 13 6 -1.0770 0.3368
3 14 1 -0.8395 0.2723
3 14 3 -0.9779 -0.1857
3 14 5 0.8177 0.0649
3 14 7 -0.5421 -0.0196
3 15 0 -0.5109 -1.3508
3 15 2 0.7894 0.4785
3 15 4 -0.0627 -0.2644
3 15 6 -0.2915 0.1924
3 16 1 -0.6265 0.1860
3 16 3 -0.0286 -0.1486
3 16 5 0.2500 0.0815
3 17 0 -0.7873 -0.9009
3 17 2 -0.1971 0.3122
3 17 4 0.9597 -0.1775
3 17 6 0.3664 0.1328
3 18 1 0.0915 0.1257
3 18 3 -0.2476 -0.0945
3 18 5 -0.5962 0.0324
3 19 0 0.1497 -0.5763
3 19 2 0.6493 0.2012
3 19 4 1.2511 -0.1509
3 20 1 -0.7120 0.0835
3 20 3 -0.8889 -0.1107
3 20 5 0.1080 0.0134
3 21 0 0.0206 -0.3534
3 21 2 1.3940 0.1334
3 21 4 -0.4095 -0.1418
3 22 1 -0.9561 0.0944
3 22 3 0.1004 -0.1451
3 23 0 -0.3715 -0.1749
3 23 2 0.3542 0.0304
4 1 1 -17.6469 0.6157
4 1 3 -3.9599 -0.1159
4 1 5 -1.3509 -0.2161
4 1 7 0.4878 0.3906
4 1 9 -1.9660 -0.5088
4 2 0 37.5284 -4.2983
4 2 2 5.7559 1.8905
4 2 4 0.1585 -1.0904
4 2 6 0.8426 0.7150
4 2 8 0.2750 -0.4370
4 3 1 -7.6563 0.5633
4 3 3 0.4281 -0.1011
4 3 5 -0.6870 -0.1951
4 3 7 0.3722 0.3492
4 3 9 -1.7991 -0.4867
4 4 0 11.8942 -3.5732
4 4 2 -4.6491 1.7013
4 4 4 -0.7235 -1.0369
4 4 6 0.5884 0.6932
4 4 8 -0.0906 -0.4188
4 5 1 5.4580 0.4497
4 5 3 2.9397 -0.0911
4 5 5 0.1433 -0.1553
4 5 7 0.0119 0.2809
4 5 9 -0.0172 -0.3285
4 6 0 -10.1234 -3.0504
4 6 2 -5.9837 1.4410
4 6 4 -0.8067 -0.9235
4 6 6 -0.1059 0.6554
4 6 8 -0.8491 -0.4618
4 7 1 8.9973 0.4263
4 7 3 2.4153 -0.1193
4 7 5 1.0076 -0.1032
4 7 7 -1.3429 0.2165
4 8 0 -7.0846 -2.6358
4 8 2 -3.6265 1.2060
4 8 4 -0.8537 -0.7778
4 8 6 -0.1494 0.5740
4 8 8 -0.7417 -0.4876
4 9 1 4.3651 0.4022
4 9 3 1.5864 -0.1253
4 9 5 1.2425 -0.0352
4 9 7 -1.9992 0.1520
4 10 0 -0.2169 -2.0343
4 10 2 -3.2261 0.9514
4 10 4 -0.6929 -0.6424
4 10 6 0.0828 0.4742
4 10 8 0.0331 -0.3933
4 11 1 1.7467 0.3195
4 11 3 0.2953 -0.1157
4 11 5 0.7237 0.0330
4 11 7 -0.8376 0.0330
4 12 0 -0.7983 -1.5031
4 12 2 -1.2899 0.6930
4 12 4 0.2688 -0.4850
4 12 6 -0.1751 0.3834
4 13 1 0.3859 0.2808
4 13 3 -0.5153 -0.1294
4 13 5 0.1156 0.0774
4 13 7 0.1163 -0.0869
4 14 0 1.0139 -1.1071
4 14 2 0.6937 0.4653
4 14 4 0.4106 -0.3179
4 14 6 -0.3556 0.2471
4 15 1 -0.4965 0.2196
4 15 3 -0.0783 -0.1074
4 15 5 -0.1845 0.0775
4 15 7 0.2000 -0.0650
4 16 0 1.3134 -0.7050
4 16 2 0.3816 0.2944
4 16 4 -0.4930 -0.2096
4 16 6 -0.3522 0.1174
4 17 1 0.2351 0.1285
4 17 3 -0.0035 -0.0590
4 17 5 0.2148 0.0396
4 18 0 -0.4978 -0.4406
4 18 2 0.3783 0.1938
4 18 4 -0.8152 -0.1428
4 18 6 -0.5624 0.1050
4 19 1 0.1628 0.1209
4 19 3 -0.1754 -0.0417
4 19 5 1.0911 0.0368
4 20 0 0.4363 -0.2967
4 20 2 0.5237 0.1165
4 20 4 -0.5856 -0.0778
4 21 1 0.4095 0.1074
4 21 3 0.0268 -0.0335
4 22 0 0.4351 -0.1086
4 22 2 -0.0021 0.0520
4 23 1 1.1863 0.0168
5 1 0 -16.4076 -3.7747
5 1 2 -1.1125 1.5955
5 1 4 0.1230 -1.0119
5 1 6 0.1365 0.6969
5 1 8 0.9094 -0.4294
5 2 1 6.5914 0.3320
5 2 3 1.6086 -0.0092
5 2 5 -0.5421 -0.2225
5 2 7 0.0608 0.3383
5 2 9 -0.5027 -0.3735
5 3 0 -16.8486 -3.6358
5 3 2 -3.6012 1.4529
5 3 4 -0.9943 -0.9576
5 3 6 -0.1816 0.6666
5 3 8 0.7159 -0.4129
5 4 1 13.0236 0.3850
5 4 3 2.8799 -0.0059
5 4 5 0.0572 -0.1793
5 4 7 -0.2428 0.2798
5 4 9 0.3765 -0.3153
5 5 0 -13.0876 -3.3890
5 5 2 -7.3605 1.2932
5 5 4 -1.2164 -0.8793
5 5 6 -0.0050 0.6150
5 5 8 -0.4610 -0.4367
5 6 1 11.1784 0.4895
5 6 3 1.9872 -0.0526
5 6 5 1.3848 -0.1219
5 6 7 -0.3685 0.2242
5 7 0 -6.9094 -2.9450
5 7 2 -6.3297 1.0519
5 7 4 -1.3728 -0.7556
5 7 6 0.5054 0.5598
5 7 8 -0.5725 -0.4860
5 8 1 4.0455 0.4607
5 8 3 1.3948 -0.0972
5 8 5 1.3596 -0.0612
5 8 7 -0.5459 0.1710
5 9 0 -3.0036 -2.3626
5 9 2 -2.3203 0.8143
5 9 4 -0.7210 -0.6148
5 9 6 0.4925 0.4838
5 9 8 0.4489 -0.4847
5 10 1 1.3246 0.3733
5 10 3 1.1124 -0.1065
5 10 5 0.0873 0.0118
5 10 7 -0.8350 0.0626
5 11 0 -0.6023 -1.8142
5 11 2 -0.6481 0.6036
5 11 4 0.7416 -0.4786
5 11 6 -0.0998 0.3939
5 11 8 0.8234 -0.3330
5 12 1 0.4119 0.3380
5 12 3 -0.5994 -0.1081
5 12 5 -0.0189 0.0556
5 12 7 -0.7658 -0.0864
5 13 0 0.8371 -1.3378
5 13 2 0.4350 0.4221
5 13 4 0.6220 -0.3312
5 13 6 -0.3046 0.2842
5 14 1 -0.9602 0.2733
5 14 3 -0.9159 -0.1238
5 14 5 0.8282 0.0777
5 14 7 -0.4994 -0.0789
5 15 0 0.2724 -0.9236
5 15 2 0.3651 0.2939
5 15 4 -0.1204 -0.2014
5 15 6 0.1017 0.1426
5 16 1 -0.2458 0.1911
5 16 3 0.5120 -0.1065
5 16 5 0.2820 0.0891
5 17 0 0.0789 -0.6019
5 17 2 -0.6106 0.1673
5 17 4 0.8596 -0.1228
5 17 6 0.0620 0.0919
5 18 1 -0.0803 0.1461
5 18 3 -0.1631 -0.0737
5 18 5 -0.5283 0.0674
5 19 0 0.1259 -0.3684
5 19 2 0.3091 0.0896
5 19 4 1.0446 -0.0958
5 20 1 -0.8275 0.1060
5 20 3 -0.8240 -0.0946
5 21 0 -1.4016 -0.1932
5 21 2 0.5135 0.0897
5 21 4 -0.4194 -0.0776
5 22 1 -0.1966 0.0909
5 22 3 0.1120 -0.1132
5 23 0 -1.8042 -0.0601
6 1 1 -2.0049 0.4452
6 1 3 3.9947 0.0203
6 1 5 0.7958 -0.1816
6 1 7 -1.0815 0.2878
6 1 9 -1.5016 -0.3920
6 2 0 4.7177 -3.5922
6 2 2 -4.1657 1.2339
6 2 4 -1.2541 -0.8610
6 2 6 -0.3600 0.5879
6 2 8 1.1853 -0.4214
6 3 1 -0.9688 0.3040
6 3 3 3.5586 0.0245
6 3 5 0.8015 -0.1456
6 3 7 -0.0203 0.2343
6 3 9 -1.2652 -0.3284
6 4 0 -6.6782 -3.2758
6 4 2 -4.0386 1.1275
6 4 4 -1.3672 -0.7954
6 4 6 -0.0615 0.5678
6 4 8 0.3319 -0.4241
6 5 1 5.3389 0.2285
6 5 3 2.9258 0.0060
6 5 5 0.2212 -0.0883
6 5 7 0.3500 0.1972
6 6 0 -11.7401 -3.0124
6 6 2 -2.7337 1.0411
6 6 4 -1.2729 -0.6979
6 6 6 0.0317 0.5090
6 6 8 -0.3467 -0.4795
6 7 1 6.7167 0.2605
6 7 3 1.7060 -0.0582
6 7 5 0.2332 -0.0280
6 7 7 -0.3612 0.1658
6 8 0 -4.1750 -2.5829
6 8 2 -2.4622 0.9211
6 8 4 -0.6571 -0.5814
6 8 6 0.3669 0.4319
6 8 8 0.0561 -0.4561
6 9 1 2.4044 0.2715
6 9 3 0.1466 -0.1205
6 9 5 0.3688 0.0259
6 9 7 -0.8712 0.0686
6 10 0 0.6327 -1.9883
6 10 2 -1.7945 0.7098
6 10 4 0.5644 -0.4632
6 10 6 0.5384 0.3727
6 10 8 0.6213 -0.2842
6 11 1 -0.0556 0.2290
6 11 3 -1.0535 -0.1502
6 11 5 0.0513 0.0775
6 11 7 -0.4957 -0.0551
6 12 0 -0.1049 -1.4833
6 12 2 0.3732 0.5033
6 12 4 1.0641 -0.3243
6 12 6 0.0206 0.2946
6 13 1 -0.6211 0.1886
6 13 3 -0.7069 -0.1666
6 13 5 -0.1644 0.1111
6 13 7 -0.0691 -0.0679
6 14 0 0.5811 -1.0650
6 14 2 0.4456 0.3399
6 14 4 -0.0036 -0.1957
6 14 6 -0.3660 0.1658
6 15 1 -0.4665 0.1368
6 15 3 0.1876 -0.1398
6 15 5 -0.1099 0.1010
6 16 0 0.1026 -0.6885
6 16 2 -0.5119 0.2110
6 16 4 -1.0023 -0.1331
6 16 6 -0.4574 0.0941
6 17 1 0.1610 0.0873
6 17 3 -0.2450 -0.0991
6 17 5 0.5730 0.0581
6 18 0 -0.5571 -0.4489
6 18 2 0.3543 0.1447
6 18 4 -1.3853 -0.1084
6 19 1 0.2342 0.0807
6 19 3 -0.5550 -0.1034
6 19 5 1.4659 0.0504
6 20 0 0.2225 -0.2912
6 20 2 0.4861 0.0790
6 20 4 -1.5783 -0.0813
6 21 1 0.9403 0.0660
6 21 3 0.0745 -0.1101
6 22 0 -0.2607 -0.1255
6 22 2 -0.1469 -0.0084
6 23 1 1.1322 0.0087
7 1 0 -11.9632 -3.3655
7 1 2 -8.0368 1.0977
7 1 4 -0.8963 -0.7258
7 1 6 -0.4028 0.5124
7 1 8 0.4321 -0.4168
7 2 1 13.9614 0.6349
7 2 3 2.8735 -0.0543
7 2 5 0.5453 -0.0709
7 2 7 -0.5206 0.1690
7 3 0 -9.9926 -3.1573
7 3 2 -6.3397 0.9649
7 3 4 -1.2630 -0.6513
7 3 6 -0.1761 0.5026
7 3 8 0.2589 -0.4112
7 4 1 11.4841 0.7122
7 4 3 2.5249 -0.0936
7 4 5 0.2865 -0.0615
7 4 7 -0.5762 0.1407
7 5 0 -7.5111 -2.8109
7 5 2 -5.8285 0.8303
7 5 4 -1.1086 -0.5810
7 5 6 0.4644 0.4570
7 5 8 -0.3833 -0.4386
7 6 1 6.4982 0.6704
7 6 3 2.3597 -0.1310
7 6 5 0.2935 -0.0216
7 6 7 -0.5794 0.1404
7 7 0 -4.9887 -2.4125
7 7 2 -3.6828 0.6821
7 7 4 -0.9657 -0.5005
7 7 6 0.7127 0.4044
7 7 8 -0.5075 -0.4290
7 8 1 2.2109 0.5657
7 8 3 1.9729 -0.1291
7 8 5 -0.3904 0.0213
7 8 7 -0.8290 0.0736
7 9 0 -1.8255 -1.9812
7 9 2 -0.6501 0.5580
7 9 4 -0.2122 -0.4064
7 9 6 0.5608 0.3681
7 9 8 0.0997 -0.3078
7 10 1 0.4202 0.4676
7 10 3 0.3510 -0.1212
7 10 5 -0.6862 0.0572
7 10 7 -0.9652 -0.0591
7 11 0 1.0997 -1.5320
7 11 2 0.3166 0.4298
7 11 4 0.4356 -0.3116
7 11 6 0.1899 0.2933
7 12 1 -0.7334 0.3949
7 12 3 -1.0489 -0.1262
7 12 5 0.3140 0.0878
7 12 7 -0.3642 -0.1335
7 13 0 2.0668 -1.1153
7 13 2 0.7553 0.2899
7 13 4 0.0372 -0.2200
7 13 6 -0.1093 0.1723
7 14 1 -0.9215 0.3016
7 14 3 -0.2586 -0.1156
7 14 5 0.9449 0.0951
7 14 7 -0.0534 -0.0726
7 15 0 0.9309 -0.7630
7 15 2 0.4508 0.1867
7 15 4 0.0168 -0.1380
7 15 6 0.0123 0.0694
7 16 1 0.1335 0.2109
7 16 3 1.0686 -0.0835
7 16 5 0.2299 0.0679
7 17 0 0.1742 -0.4974
7 17 2 -0.2515 0.0982
7 17 4 0.9896 -0.0791
7 17 6 0.0853 0.0514
7 18 1 -0.2251 0.1672
7 18 3 0.8454 -0.0520
7 18 5 -0.2357 0.0532
7 19 0 -0.0840 -0.3061
7 19 2 0.4436 0.0494
7 19 4 1.0651 -0.0595
7 20 1 -0.7005 0.1259
7 20 3 0.5296 -0.0338
7 21 0 -1.1985 -0.1393
7 21 2 0.5795 0.0624
7 22 1 0.1497 0.0714
8 1 1 5.9784 0.7477
8 1 3 2.2648 -0.2045
8 1 5 1.6438 -0.0127
8 1 7 -1.5022 0.1258
8 2 0 -8.3987 -3.1759
8 2 2 -4.3670 0.8869
8 2 4 -1.4918 -0.5681
8 2 6 -0.2732 0.4802
8 2 8 0.7276 -0.4422
8 3 1 3.2365 0.7643
8 3 3 2.1493 -0.2583
8 3 5 1.2736 0.0064
8 3 7 -0.0253 0.0916
8 4 0 -7.4214 -3.0314
8 4 2 -2.1194 0.8386
8 4 4 -2.0649 -0.5125
8 4 6 -0.4359 0.4560
8 4 8 0.4026 -0.4496
8 5 1 4.1092 0.7557
8 5 3 2.2786 -0.2754
8 5 5 0.1548 0.0364
8 5 7 0.7725 0.0863
8 6 0 -5.5306 -2.7345
8 6 2 -2.1796 0.7632
8 6 4 -1.4300 -0.4654
8 6 6 -0.1742 0.3980
8 6 8 0.4247 -0.4490
8 7 1 3.4596 0.7021
8 7 3 1.5844 -0.2851
8 7 5 -0.1547 0.0653
8 7 7 0.5726 0.0343
8 8 0 -1.0930 -2.2514
8 8 2 -2.0572 0.6241
8 8 4 -0.0920 -0.3907
8 8 6 0.1187 0.3481
8 8 8 0.6773 -0.3363
8 9 1 0.2088 0.5818
8 9 3 0.0206 -0.2791
8 9 5 -0.0516 0.0864
8 9 7 0.1158 -0.0891
8 10 0 0.8773 -1.7263
8 10 2 0.3171 0.4583
8 10 4 0.8139 -0.2971
8 10 6 0.0009 0.2940
8 11 1 -1.3976 0.4570
8 11 3 -0.9980 -0.2360
8 11 5 -0.1595 0.1115
8 11 7 0.0350 -0.1342
8 12 0 0.4453 -1.2944
8 12 2 1.9420 0.3357
8 12 4 0.6217 -0.2057
8 12 6 -0.3404 0.1921
8 13 1 -1.1713 0.3436
8 13 3 -0.8299 -0.1873
8 13 5 -0.0937 0.1087
8 13 7 0.1475 -0.0357
8 14 0 0.1143 -0.9089
8 14 2 0.5496 0.2389
8 14 4 -0.0655 -0.1249
8 14 6 -0.2472 0.1032
8 15 1 -0.0036 0.2417
8 15 3 -0.5333 -0.1397
8 15 5 -0.2107 0.0766
8 16 0 -0.4068 -0.5970
8 16 2 -0.5764 0.1566
8 16 4 -0.3122 -0.0854
8 16 6 -0.1485 0.1095
8 17 1 0.5324 0.1824
8 17 3 -1.0695 -0.1092
8 17 5 -0.0944 0.0663
8 18 0 0.5101 -0.3969
8 18 2 0.0098 0.1154
8 18 4 -0.8422 -0.0832
8 19 1 -0.0709 0.1449
8 19 3 -1.0899 -0.1177
8 20 0 1.1974 -0.2252
8 20 2 -0.3556 0.0598
8 20 4 -1.3998 -0.0690
8 21 1 0.1497 0.0957
8 21 3 -0.1512 -0.1101
8 22 0 0.0911 -0.0672
8 22 2 -0.7366 -0.0159
9 1 0 -6.8804 -3.0924
9 1 2 -3.0654 0.9594
9 1 4 -2.2665 -0.5726
9 1 6 0.5278 0.4535
9 1 8 -1.0970 -0.5019
9 2 1 5.4033 0.5905
9 2 3 2.2377 -0.3301
9 2 5 1.3269 0.1036
9 2 7 -0.3002 0.0428
9 3 0 -4.1024 -2.9202
9 3 2 -2.0105 0.9603
9 3 4 -2.1692 -0.5656
9 3 6 0.1638 0.4610
9 3 8 -0.9055 -0.5102
9 4 1 2.6677 0.4405
9 4 3 2.3504 -0.3173
9 4 5 0.9376 0.1169
9 4 7 -0.0005 0.0230
9 5 0 -2.7981 -2.5565
9 5 2 -1.8550 0.9225
9 5 4 -1.1977 -0.5293
9 5 6 -0.1364 0.4235
9 5 8 -0.4660 -0.4761
9 6 1 1.7298 0.3011
9 6 3 1.4691 -0.2843
9 6 5 0.0432 0.1379
9 6 7 -0.1238 -0.0194
9 7 0 -2.3318 -2.1643
9 7 2 -0.7329 0.8395
9 7 4 0.0174 -0.4678
9 7 6 -0.0776 0.3766
9 7 8 -0.1569 -0.3311
9 8 1 0.9212 0.2515
9 8 3 -0.1548 -0.2570
9 8 5 -0.7245 0.1559
9 8 7 -0.3754 -0.1101
9 9 0 -0.0237 -1.7656
9 9 2 0.3320 0.7087
9 9 4 0.7843 -0.3867
9 9 6 0.4363 0.3177
9 10 1 -0.5932 0.2205
9 10 3 -1.1198 -0.2501
9 10 5 -0.1335 0.1678
9 10 7 -0.3160 -0.1445
9 11 0 2.2390 -1.3354
9 11 2 0.3578 0.5295
9 11 4 0.2485 -0.2860
9 11 6 0.3688 0.2138
9 12 1 -1.4250 0.1728
9 12 3 -0.8310 -0.2251
9 12 5 0.9790 0.1627
9 12 7 0.3254 -0.0736
9 13 0 2.0071 -0.9442
9 13 2 0.6801 0.3538
9 13 4 -0.5402 -0.1966
9 13 6 -0.3626 0.1371
9 14 1 -0.8290 0.1248
9 14 3 -0.2389 -0.1649
9 14 5 0.9765 0.1109
9 15 0 -0.0601 -0.6409
9 15 2 0.4453 0.2391
9 15 4 -0.1708 -0.1448
9 15 6 -0.4526 0.1309
9 16 1 0.0909 0.0865
9 16 3 0.2897 -0.1237
9 16 5 0.4558 0.0412
9 17 0 -1.2511 -0.4310
9 17 2 -0.2301 0.1628
9 17 4 0.4076 -0.1054
9 18 1 -0.1621 0.0758
9 18 3 1.0552 -0.1058
9 18 5 0.3041 0.0332
9 19 0 -0.6611 -0.2883
9 19 2 0.1754 0.1017
9 19 4 0.3154 -0.0724
9 20 1 -0.4710 0.0616
9 20 3 1.2507 -0.0674
9 21 0 -0.0923 -0.1387
9 21 2 0.5686 0.0538
9 22 1 -0.0327 0.0074
10 1 1 3.3576 0.3655
10 1 3 1.6580 -0.2725
10 1 5 0.4921 0.1530
10 1 7 -0.0874 -0.0198
10 2 0 -2.3924 -2.3106
10 2 2 -2.1979 0.9871
10 2 4 -1.5771 -0.5792
10 2 6 -0.2588 0.4499
10 2 8 -0.5625 -0.4757
10 3 1 2.1092 0.3717
10 3 3 1.9381 -0.2650
10 3 5 0.3715 0.1407
10 3 7 0.4851 -0.0273
10 4 0 -1.8906 -2.1054
10 4 2 -1.8666 0.8997
10 4 4 -1.7004 -0.5544
10 4 6 -0.3333 0.4361
10 4 8 0.0643 -0.4083
10 5 1 2.2300 0.3801
10 5 3 2.0680 -0.2301
10 5 5 -0.2422 0.1341
10 5 7 0.6092 -0.0347
10 6 0 -1.7154 -1.8709
10 6 2 -2.1934 0.7407
10 6 4 -0.3009 -0.5068
10 6 6 -0.2672 0.4053
10 6 8 0.6823 -0.3063
10 7 1 1.1829 0.3465
10 7 3 1.1182 -0.1803
10 7 5 -0.4047 0.1278
10 7 7 0.3220 -0.1027
10 8 0 -0.1866 -1.5427
10 8 2 -0.6614 0.5628
10 8 4 0.5368 -0.4140
10 8 6 -0.6814 0.3603
10 9 1 -0.6326 0.2814
10 9 3 -0.1284 -0.1268
10 9 5 -0.3213 0.1240
10 9 7 -0.1087 -0.1598
10 10 0 0.6412 -1.2060
10 10 2 1.2574 0.4211
10 10 4 0.2978 -0.3208
10 10 6 -0.9704 0.2588
10 11 1 -1.1611 0.2439
10 11 3 -0.4887 -0.0835
10 11 5 -0.1293 0.1204
10 11 7 -0.1312 -0.0963
10 12 0 0.6123 -0.9261
10 12 2 1.2460 0.3072
10 12 4 0.1711 -0.2498
10 12 6 -0.8283 0.1334
10 13 1 -0.6959 0.2015
10 13 3 -0.2668 -0.0629
10 13 5 0.3260 0.0788
10 14 0 0.0751 -0.6604
10 14 2 0.3505 0.2066
10 14 4 0.3399 -0.1725
10 14 6 -0.4941 0.1051
10 15 1 0.7006 0.1495
10 15 3 -0.0695 -0.0504
10 15 5 0.0417 0.0355
10 16 0 -0.5974 -0.4530
10 16 2 0.0173 0.1372
10 16 4 0.4123 -0.1221
10 17 1 1.1019 0.1352
10 17 3 -0.4071 -0.0441
10 17 5 -0.4995 0.0548
10 18 0 0.5715 -0.3096
10 18 2 0.1319 0.0891
10 18 4 0.0920 -0.1124
10 19 1 -0.3099 0.1233
10 19 3 -0.7982 -0.0495
10 20 0 1.3584 -0.1551
10 20 2 -0.0309 0.0307
10 21 1 -0.7070 0.0789
11 1 0 -1.8147 -2.0186
11 1 2 -1.2263 0.7406
11 1 4 -1.0083 -0.5421
11 1 6 0.6795 0.4621
11 1 8 -0.9037 -0.3779
11 2 1 0.7498 0.3751
11 2 3 1.4175 -0.1728
11 2 5 0.5072 0.1002
11 2 7 0.1834 -0.0205
11 3 0 -1.0233 -1.8946
11 3 2 -1.1763 0.7059
11 3 4 -0.7984 -0.5377
11 3 6 0.0854 0.4469
11 3 8 -0.3808 -0.3964
11 4 1 0.6973 0.3394
11 4 3 1.4712 -0.1427
11 4 5 0.4225 0.1036
11 4 7 -0.0073 -0.0494
11 5 0 -1.1914 -1.7006
11 5 2 -0.8731 0.6260
11 5 4 0.0708 -0.4844
11 5 6 -0.9383 0.3926
11 5 8 0.1331 -0.3426
11 6 1 1.0266 0.3416
11 6 3 -0.2410 -0.1334
11 6 5 0.1488 0.0977
11 6 7 0.0838 -0.1081
11 7 0 -0.9532 -1.4883
11 7 2 0.2054 0.5207
11 7 4 1.1717 -0.4053
11 7 6 -0.8046 0.3326
11 8 1 0.0394 0.3449
11 8 3 -1.4329 -0.1463
11 8 5 -0.0773 0.0937
11 8 7 0.3383 -0.1517
11 9 0 0.8324 -1.2189
11 9 2 0.5536 0.3927
11 9 4 1.5015 -0.3148
11 9 6 0.4393 0.2326
11 10 1 -1.1896 0.2915
11 10 3 -0.8549 -0.1445
11 10 5 -0.1386 0.0974
11 10 7 0.2391 -0.0697
11 11 0 2.0327 -0.9099
11 11 2 0.5605 0.2705
11 11 4 0.4809 -0.1994
11 11 6 0.8931 0.1190
11 12 1 -1.3504 0.2206
11 12 3 -0.4223 -0.1150
11 12 5 -0.1119 0.0771
11 13 0 1.3759 -0.6549
11 13 2 0.8005 0.1958
11 13 4 -0.3188 -0.1176
11 13 6 0.2240 0.1101
11 14 1 -0.6693 0.1741
11 14 3 -0.9750 -0.0801
11 14 5 0.1251 0.0318
11 15 0 -0.5087 -0.4658
11 15 2 0.1189 0.1579
11 15 4 -0.0801 -0.1065
11 16 1 0.3978 0.1356
11 16 3 -0.7938 -0.0670
11 16 5 0.5526 0.0162
11 17 0 -1.7666 -0.3180
11 17 2 -0.5796 0.1262
11 17 4 -0.0554 -0.0828
11 18 1 0.6724 0.1006
11 18 3 0.4259 -0.0656
11 19 0 -0.8368 -0.2037
11 19 2 -0.1397 0.0906
11 20 1 0.0791 0.0596
11 21 0 0.4757 -0.0855
12 1 1 -0.1971 0.3757
12 1 3 0.9270 -0.1285
12 1 5 0.0060 0.0765
12 1 7 1.0858 -0.0726
12 2 0 0.7984 -1.8469
12 2 2 -0.0771 0.5287
12 2 4 -0.7792 -0.4488
12 2 6 -0.8280 0.3692
12 2 8 -0.6287 -0.3228
12 3 1 -0.4703 0.3286
12 3 3 0.3282 -0.0844
12 3 5 0.0200 0.0746
12 3 7 0.7280 -0.0712
12 4 0 0.4156 -1.7410
12 4 2 -0.2115 0.4838
12 4 4 -0.3538 -0.4279
12 4 6 0.0848 0.3454
12 5 1 -0.0574 0.2911
12 5 3 -0.1885 -0.0814
12 5 5 -0.3574 0.0845
12 5 7 0.0098 -0.0983
12 6 0 0.2000 -1.5634
12 6 2 0.0732 0.4370
12 6 4 0.4997 -0.3653
12 6 6 0.1451 0.2929
12 7 1 -0.3618 0.2412
12 7 3 -0.6513 -0.0867
12 7 5 -0.4398 0.0980
12 7 7 -0.3955 -0.1126
12 8 0 0.7856 -1.2869
12 8 2 1.0510 0.3822
12 8 4 0.2627 -0.2743
12 8 6 -0.4826 0.2167
12 9 1 -0.7443 0.1926
12 9 3 -0.8882 -0.0912
12 9 5 -0.6226 0.0952
12 9 7 -0.6847 -0.0460
12 10 0 0.8738 -1.0056
12 10 2 0.8255 0.3170
12 10 4 0.3726 -0.1987
12 10 6 -0.0949 0.1209
12 11 1 -0.6613 0.1730
12 11 3 -0.5508 -0.1114
12 11 5 -0.7937 0.0787
12 12 0 0.9986 -0.7677
12 12 2 -0.0418 0.2346
12 12 4 0.9217 -0.1497
12 12 6 0.2194 0.0501
12 13 1 -0.6433 0.1488
12 13 3 0.1425 -0.1167
12 13 5 -0.2508 0.0582
12 14 0 0.5552 -0.5496
12 14 2 0.0857 0.1600
12 14 4 0.3057 -0.1131
12 14 6 -0.3067 0.0579
12 15 1 0.1253 0.1091
12 15 3 0.7328 -0.0937
12 15 5 -0.0668 0.0539
12 16 0 -0.7402 -0.3856
12 16 2 -0.0321 0.1149
12 16 4 -0.4003 -0.1042
12 17 1 0.6765 0.0845
12 17 3 0.4897 -0.0783
12 18 0 -0.5333 -0.2520
12 18 2 -0.3136 0.0629
12 18 4 -0.0429 -0.0961
12 19 1 -0.2520 0.0666
12 19 3 -0.4329 -0.0668
12 20 0 0.2720 -0.1045
12 20 2 0.2671 -0.0043
13 1 0 1.0028 -1.5640
13 1 2 0.0435 0.4520
13 1 4 0.4133 -0.3208
13 1 6 0.0033 0.2773
13 2 1 -0.1945 0.3705
13 2 3 0.0961 -0.1144
13 2 5 -0.0441 0.0693
13 2 7 -0.4736 -0.1132
13 3 0 0.3034 -1.4829
13 3 2 -0.1261 0.4031
13 3 4 0.7466 -0.2728
13 3 6 -0.0514 0.2589
13 4 1 0.2237 0.4012
13 4 3 0.0661 -0.1252
13 4 5 -0.0025 0.0599
13 4 7 -1.2181 -0.0962
13 5 0 -0.3032 -1.4021
13 5 2 0.0793 0.3367
13 5 4 0.9082 -0.2055
13 5 6 -0.6642 0.2123
13 6 1 -0.1722 0.4141
13 6 3 -0.6596 -0.1376
13 6 5 0.5472 0.0551
13 6 7 -0.7193 -0.0511
13 7 0 -0.0263 -1.2635
13 7 2 0.2558 0.2653
13 7 4 0.7344 -0.1579
13 7 6 -0.5282 0.1639
13 8 1 -0.8487 0.3692
13 8 3 -0.2730 -0.1193
13 8 5 0.4549 0.0375
13 8 7 0.0337 -0.0209
13 9 0 0.5567 -1.0210
13 9 2 0.0498 0.1937
13 9 4 0.4511 -0.1213
13 9 6 0.3944 0.1120
13 10 1 -0.8449 0.2868
13 10 3 0.3945 -0.0751
13 10 5 -0.7666 0.0194
13 11 0 0.4940 -0.7655
13 11 2 0.3604 0.1443
13 11 4 0.1939 -0.0794
13 11 6 0.9473 0.0657
13 12 1 -0.5741 0.2227
13 12 3 -0.0776 -0.0523
13 12 5 -1.2309 0.0182
13 13 0 0.3528 -0.5868
13 13 2 0.5303 0.1257
13 13 4 0.4703 -0.0785
13 13 6 0.7174 0.0711
13 14 1 -0.0830 0.1837
13 14 3 -0.6111 -0.0536
13 14 5 -0.2729 0.0441
13 15 0 -0.2239 -0.4367
13 15 2 -0.1773 0.1001
13 15 4 0.8241 -0.0994
13 16 1 0.9622 0.1456
13 16 3 -0.1897 -0.0390
13 17 0 -1.3048 -0.2737
13 17 2 -0.2580 0.0560
13 17 4 0.4018 -0.0597
13 18 1 1.2228 0.0911
13 18 3 0.3020 -0.0091
13 19 0 -1.0222 -0.1337
13 19 2 0.3142 0.0245
13 20 1 0.4286 0.0256
14 1 1 -0.8969 0.3949
14 1 3 -1.0125 -0.1748
14 1 5 0.4959 0.0674
14 1 7 0.8889 -0.0370
14 2 0 1.1097 -1.2983
14 2 2 0.8631 0.3125
14 2 4 0.4036 -0.1541
14 2 6 -0.8713 0.1801
14 3 1 -1.2991 0.4046
14 3 3 -1.4708 -0.1915
14 3 5 0.0510 0.0636
14 3 7 0.5149 -0.0522
14 4 0 1.8894 -1.2108
14 4 2 0.8511 0.3065
14 4 4 0.7563 -0.1281
14 4 6 0.5306 0.1373
14 5 1 -1.1554 0.3705
14 5 3 -1.0958 -0.2179
14 5 5 -0.6433 0.0708
14 5 7 -0.1418 -0.0974
14 6 0 1.9559 -1.0363
14 6 2 0.8678 0.3018
14 6 4 0.4491 -0.1069
14 6 6 0.3867 0.0753
14 7 1 -0.8131 0.3033
14 7 3 -0.0150 -0.2139
14 7 5 -0.2585 0.0814
14 7 7 -0.1194 -0.0672
14 8 0 1.4035 -0.8241
14 8 2 0.8163 0.2675
14 8 4 -0.4156 -0.0817
14 8 6 -0.1786 0.0249
14 9 1 -0.4963 0.2348
14 9 3 0.3356 -0.1875
14 9 5 -0.1066 0.0577
14 10 0 0.9044 -0.6388
14 10 2 0.2529 0.2193
14 10 4 0.3393 -0.0560
14 10 6 0.8211 0.0093
14 11 1 -0.1921 0.1861
14 11 3 0.0128 -0.1676
14 11 5 -0.9209 0.0371
14 12 0 0.9057 -0.4782
14 12 2 -0.2356 0.1786
14 12 4 0.7640 -0.0438
14 12 6 1.0941 0.0076
14 13 1 -0.3883 0.1503
14 13 3 0.0299 -0.1269
14 13 5 -0.9007 0.0628
14 14 0 0.7015 -0.3345
14 14 2 0.0601 0.1383
14 14 4 -0.7192 -0.0532
14 15 1 -0.5676 0.1064
14 15 3 0.1575 -0.0734
14 16 0 0.1513 -0.2201
14 16 2 -0.0998 0.1040
14 16 4 -1.1435 -0.0605
14 17 1 -0.1724 0.0498
14 17 3 -0.1238 -0.0540
14 18 0 -0.0584 -0.1004
14 18 2 -0.5317 0.0671
14 19 1 0.0892 0.0104
15 1 0 0.8389 -1.0675
15 1 2 1.7048 0.3418
15 1 4 -0.3796 -0.1428
15 1 6 0.4252 0.0458
15 2 1 -1.3240 0.2140
15 2 3 -0.5598 -0.2276
15 2 5 0.2101 0.1259
15 2 7 -1.0725 -0.1385
15 3 0 0.9666 -1.0428
15 3 2 1.5542 0.3427
15 3 4 -0.1162 -0.1408
15 3 6 0.0864 0.0649
15 4 1 -1.3874 0.1822
15 4 3 -0.7358 -0.2200
15 4 5 0.3968 0.1408
15 4 7 -1.2558 -0.0861
15 5 0 0.9541 -0.9662
15 5 2 0.7893 0.3386
15 5 4 0.0386 -0.1361
15 5 6 -0.4943 0.0389
15 6 1 -1.1984 0.1456
15 6 3 -0.6197 -0.1910
15 6 5 0.8899 0.1542
15 7 0 0.9562 -0.8177
15 7 2 -0.2637 0.3091
15 7 4 -0.4005 -0.1437
15 7 6 -0.6931 0.0228
15 8 1 -0.7228 0.0991
15 8 3 -0.0337 -0.1364
15 8 5 0.4766 0.1181
15 9 0 0.2519 -0.6220
15 9 2 -0.4522 0.2630
15 9 4 -0.6393 -0.1340
15 9 6 -0.3950 0.0764
15 10 1 -0.2003 0.0724
15 10 3 0.0690 -0.0978
15 10 5 -0.6358 0.0687
15 11 0 -1.0280 -0.4723
15 11 2 0.0329 0.2079
15 11 4 -0.1691 -0.1261
15 12 1 0.2723 0.0762
15 12 3 0.0222 -0.0868
15 12 5 -0.4941 0.0849
15 13 0 -1.1757 -0.3815
15 13 2 -0.1745 0.1509
15 13 4 0.7454 -0.1490
15 14 1 0.5947 0.0710
15 14 3 0.3018 -0.0792
15 15 0 -0.7553 -0.2670
15 15 2 -0.5146 0.0953
15 15 4 1.0714 -0.1228
15 16 1 0.6725 0.0398
15 16 3 0.3620 -0.0561
15 17 0 -1.0760 -0.1244
15 17 2 0.0894 0.0327
15 18 1 0.3610 -0.0018
16 1 1 -0.7630 0.1523
16 1 3 -0.6375 -0.1430
16 1 5 0.4616 0.1865
16 2 0 1.0956 -0.7951
16 2 2 0.9214 0.3313
16 2 4 0.3890 -0.1744
16 2 6 0.1576 0.0403
16 3 1 -0.9426 0.1450
16 3 3 -0.7673 -0.1555
16 3 5 -0.2168 0.1600
16 4 0 1.6494 -0.7246
16 4 2 0.5264 0.3095
16 4 4 1.1390 -0.1552
16 4 6 1.2161 0.0455
16 5 1 -0.2324 0.1311
16 5 3 -0.1105 -0.1331
16 5 5 -1.2625 0.1335
16 6 0 0.5335 -0.6463
16 6 2 -0.3006 0.2537
16 6 4 1.0354 -0.1465
16 6 6 0.5939 0.0757
16 7 1 0.5038 0.1315
16 7 3 1.0706 -0.0852
16 7 5 -0.3520 0.0859
16 8 0 -0.4164 -0.5756
16 8 2 -0.4247 0.1799
16 8 4 0.0435 -0.1312
16 8 6 -0.4214 0.1073
16 9 1 0.3623 0.1361
16 9 3 1.2365 -0.0366
16 9 5 0.7795 0.0268
16 10 0 -0.0705 -0.4946
16 10 2 -0.0263 0.1217
16 10 4 -0.1109 -0.1271
16 11 1 0.3486 0.1273
16 11 3 0.4469 -0.0056
16 11 5 0.1312 0.0305
16 12 0 -0.1382 -0.3891
16 12 2 0.0202 0.0957
16 12 4 -0.4123 -0.1262
16 13 1 0.5548 0.1049
16 13 3 0.0399 0.0040
16 14 0 -0.2629 -0.2715
16 14 2 0.2640 0.0642
16 14 4 -1.0386 -0.0992
16 15 1 0.0220 0.0699
16 15 3 -0.2520 0.0038
16 16 0 0.7875 -0.1477
16 16 2 0.5500 0.0239
16 17 1 -0.3598 0.0213
17 1 0 0.2233 -0.6698
17 1 2 0.8566 0.1795
17 1 4 0.2035 -0.1295
17 1 6 1.1481 0.0984
17 2 1 -1.1103 0.2018
17 2 3 -0.5819 -0.0637
17 2 5 -1.1492 0.0774
17 3 0 0.6185 -0.6242
17 3 2 1.0020 0.1705
17 3 4 0.2155 -0.1557
17 3 6 0.0821 0.1156
17 4 1 -1.2803 0.2032
17 4 3 -0.9091 -0.0479
17 4 5 -0.5405 0.0682
17 5 0 0.5787 -0.5408
17 5 2 0.1919 0.1512
17 5 4 0.6727 -0.1653
17 5 6 -0.8506 0.0660
17 6 1 -0.2090 0.1803
17 6 3 -0.7020 -0.0352
17 6 5 0.0299 0.0665
17 7 0 0.4375 -0.4326
17 7 2 -0.7422 0.1226
17 7 4 0.4046 -0.1528
17 7 6 -1.1682 0.0344
17 8 1 0.2780 0.1411
17 8 3 -0.5426 -0.0311
17 8 5 -0.0497 0.0524
17 9 0 0.2489 -0.3374
17 9 2 -0.1962 0.1154
17 9 4 -0.0630 -0.1061
17 10 1 -0.1932 0.1165
17 10 3 -0.5452 -0.0570
17 10 5 -0.2494 0.0316
17 11 0 -0.3267 -0.2780
17 11 2 0.2830 0.1065
17 11 4 -0.0893 -0.0632
17 12 1 0.0205 0.1094
17 12 3 -0.0449 -0.0658
17 13 0 -0.6564 -0.2033
17 13 2 -0.5845 0.0724
17 13 4 0.1761 -0.0545
17 14 1 0.4159 0.0707
17 14 3 0.1185 -0.0396
17 15 0 -0.5639 -0.0819
17 15 2 -0.8659 0.0437
17 16 1 0.0356 0.0050
18 1 1 -0.1424 0.1748
18 1 3 0.2904 -0.0594
18 1 5 0.8663 0.0199
18 2 0 0.7618 -0.5963
18 2 2 0.6677 0.1226
18 2 4 -0.5816 -0.1233
18 2 6 0.5383 0.0335
18 3 1 -0.3146 0.1397
18 3 3 -0.1767 -0.0458
18 3 5 0.5849 0.0365
18 4 0 0.9493 -0.5595
18 4 2 0.5440 0.1118
18 4 4 0.3346 -0.1289
18 4 6 1.0167 0.0643
18 5 1 0.3384 0.1339
18 5 3 -0.7423 -0.0184
18 5 5 -0.7307 0.0577
18 6 0 -0.5309 -0.5155
18 6 2 -0.3026 0.1004
18 6 4 1.2635 -0.1227
18 7 1 0.9437 0.1442
18 7 3 -0.4646 -0.0253
18 7 5 -0.3558 0.0202
18 8 0 -1.1182 -0.4521
18 8 2 -0.6579 0.0923
18 8 4 0.7495 -0.0905
18 9 1 0.5099 0.1435
18 9 3 0.2237 -0.0440
18 9 5 0.8269 -0.0137
18 10 0 -0.2166 -0.3578
18 10 2 -0.3800 0.0634
18 10 4 -0.2130 -0.0867
18 11 1 0.1526 0.1190
18 11 3 0.4014 -0.0363
18 12 0 -0.4661 -0.2563
18 12 2 -0.0228 0.0358
18 12 4 -0.5213 -0.0866
18 13 1 0.6282 0.0686
18 13 3 0.4266 -0.0447
18 14 0 -1.0132 -0.1469
18 14 2 0.3126 0.0133
18 15 1 0.5406 0.0215
19 1 0 -0.3011 -0.4912
19 1 2 0.2288 0.1138
19 1 4 0.9307 -0.0696
19 2 1 -0.3444 0.1632
19 2 3 -0.4926 -0.0526
19 2 5 -1.8058 0.0292
19 3 0 -0.3783 -0.4766
19 3 2 0.6402 0.1080
19 3 4 0.9652 -0.0680
19 4 1 -0.6475 0.1571
19 4 3 -0.8206 -0.0613
19 4 5 -1.0341 -0.0154
19 5 0 -0.2699 -0.4377
19 5 2 0.5671 0.0931
19 5 4 1.4116 -0.0284
19 6 1 0.3761 0.1366
19 6 3 -0.4705 -0.0830
19 6 5 -0.3842 -0.0245
19 7 0 -0.6274 -0.3761
19 7 2 -0.4941 0.0637
19 7 4 0.7769 0.0103
19 8 1 1.0292 0.1233
19 8 3 0.0831 -0.0816
19 9 0 -0.1847 -0.3293
19 9 2 -0.4324 0.0502
19 9 4 -0.0914 0.0258
19 10 1 0.0559 0.1142
19 10 3 0.1881 -0.0888
19 11 0 0.9738 -0.2681
19 11 2 -0.0044 0.0438
19 12 1 -0.5187 0.0909
19 12 3 0.1479 -0.0842
19 13 0 1.1823 -0.1384
19 13 2 -0.5603 0.0075
19 14 1 -0.1980 0.0384
20 1 1 -0.0496 0.1112
20 1 3 0.5788 -0.1013
20 1 5 1.3500 -0.0705
20 2 0 -0.0656 -0.3190
20 2 2 -0.0914 0.0905
20 2 4 -0.8438 0.0459
20 3 1 -0.2664 0.1279
20 3 3 0.2515 -0.1086
20 3 5 1.4140 -0.0148
20 4 0 0.2902 -0.2773
20 4 2 0.4472 0.0678
20 4 4 -0.8302 0.0211
20 5 1 -0.4768 0.1406
20 5 3 -0.7005 -0.0897
20 6 0 0.2371 -0.2287
20 6 2 0.3964 0.0572
20 6 4 0.2067 -0.0199
20 7 1 -0.1174 0.1104
20 7 3 -0.7884 -0.0925
20 8 0 0.0161 -0.1421
20 8 2 -0.3750 0.0605
20 8 4 0.4757 -0.0109
20 9 1 0.1140 0.0621
20 9 3 0.0920 -0.1025
20 10 0 0.3353 -0.0394
20 10 2 -0.8963 0.0299
20 11 1 -0.1489 0.0292
20 12 0 0.1999 0.0261
20 12 2 -0.3248 -0.0053
20 13 1 -0.0535 -0.0068
21 1 0 0.1829 -0.1855
21 1 2 0.5288 0.0578
21 1 4 -0.0831 -0.0620
21 2 1 0.9561 0.0523
21 2 3 -0.6409 -0.0828
21 3 0 -0.0320 -0.2098
21 3 2 0.6543 0.0797
21 3 4 -0.1732 -0.0712
21 4 1 -0.0040 0.0248
21 4 3 -0.6605 -0.0964
21 5 0 0.4547 -0.1719
21 5 2 1.0073 0.1085
21 5 4 0.1284 -0.0282
21 6 1 -0.0912 0.0192
21 6 3 -0.2795 -0.1245
21 7 0 -0.4657 -0.1064
21 7 2 -0.2457 0.0812
21 8 1 1.0391 0.0546
21 8 3 0.5476 -0.1004
21 9 0 -0.8848 -0.0851
21 9 2 -0.8712 0.0202
21 10 1 0.7369 0.0728
21 11 0 0.3899 -0.0565
22 1 1 -0.9955 0.0997
22 1 3 0.6237 -0.0923
22 2 0 -1.4319 -0.1157
22 2 2 -0.2021 0.0400
22 3 1 -0.6043 0.0871
22 3 3 0.5556 -0.1156
22 4 0 -0.8771 -0.1156
22 4 2 0.2833 0.0143
22 5 1 -0.6041 0.0644
22 5 3 0.1461 -0.0824
22 6 0 0.2397 -0.1217
22 6 2 0.5383 -0.0275
22 7 1 -0.2910 0.0154
22 8 0 0.2147 -0.0760
22 8 2 -0.1087 -0.0505
22 9 1 0.1802 -0.0193
23 1 0 1.0557 -0.1068
23 1 2 0.5845 -0.0886
23 2 1 1.1559 0.0602
23 3 0 0.4863 -0.0923
23 3 2 0.2426 -0.0578
23 4 1 -0.0141 0.0487
23 5 0 0.6740 -0.0229
23 6 1 -0.7320 0.0493
0 0 0 0.0 0.0
;
_shelx_fab_checksum                53856
_olex2_submission_special_instructions  'No special instructions were received'
_oxdiff_exptl_absorpt_empirical_details
;
Empirical correction (ABSPACK) includes:
- Absorption correction using spherical harmonics
- Frame scaling
;
_oxdiff_exptl_absorpt_empirical_full_max  2.392
_oxdiff_exptl_absorpt_empirical_full_min  0.427
