# Supplementary material for: Pyridine Into Pyrrole Transformation Induced Within the Confinement of the Macrocycle
Source: Angew Chem Int Ed Engl. 2026 Jan 30;65(11):e25506. doi: 10.1002/anie.202525506 (PMC12970504; doi:10.1002/anie.202525506)
Supplement: Supplementary file 2 — Supporting File 2: anie71319‐sup‐0002‐Data.zip. [file ANIE-65-e25506-s001.zip › 3.cif]

data_tolileks_a
_audit_creation_date               2025-10-04
_audit_creation_method
;
Olex2 1.5
(compiled 2025.07.13 svn.rb7424aed for OlexSys, GUI svn.r7314)
;
_shelx_SHELXL_version_number       '2019/3'
_audit_contact_author_address      ?
_audit_contact_author_email        ?
_audit_contact_author_name         ''
_audit_contact_author_phone        ?
_publ_contact_author_id_orcid      ?
_publ_section_references
;
Dolomanov, O.V., Bourhis, L.J., Gildea, R.J, Howard, J.A.K. & Puschmann, H.
 (2009), J. Appl. Cryst. 42, 339-341.

Sheldrick, G.M. (2015). Acta Cryst. C71, 3-8.
;
_chemical_name_common              ?
_chemical_name_systematic          ?
_chemical_formula_moiety           '1.776(C H Cl3), C54.571 H47.796 N4'
_chemical_formula_sum              'C56.35 H49.58 Cl5.33 N4'
_chemical_formula_weight           971.54
_chemical_melting_point            ?
_chemical_oxdiff_formula           'C11 H10 N O'
loop_
  _atom_type_symbol
  _atom_type_description
  _atom_type_scat_dispersion_real
  _atom_type_scat_dispersion_imag
  _atom_type_scat_source
 'C' 'C' 0.0181 0.0091 'International Tables Vol C Tables 4.2.6.8 and 6.1.1.4'
 'H' 'H' 0.0000 0.0000 'International Tables Vol C Tables 4.2.6.8 and 6.1.1.4'
 'Cl' 'Cl' 0.3639 0.7018 'International Tables Vol C Tables 4.2.6.8 and 6.1.1.4'
 'N' 'N' 0.0311 0.0180 'International Tables Vol C Tables 4.2.6.8 and 6.1.1.4'

_shelx_space_group_comment
;
The symmetry employed for this shelxl refinement is uniquely defined
by the following loop, which should always be used as a source of
symmetry information in preference to the above space-group names.
They are only intended as comments.
;
_space_group_crystal_system        'triclinic'
_space_group_IT_number             2
_space_group_name_H-M_alt          'P -1'
_space_group_name_Hall             '-P 1'
loop_
  _space_group_symop_operation_xyz
 'x, y, z'
 '-x, -y, -z'

_cell_length_a                     10.9628(2)
_cell_length_b                     16.1953(3)
_cell_length_c                     16.6641(4)
_cell_angle_alpha                  118.241(2)
_cell_angle_beta                   92.868(2)
_cell_angle_gamma                  107.387(2)
_cell_volume                       2422.02(10)
_cell_formula_units_Z              2
_cell_measurement_reflns_used      19217
_cell_measurement_temperature      100.00(10)
_cell_measurement_theta_max        74.0780
_cell_measurement_theta_min        3.0770
_shelx_estimated_absorpt_T_max     ?
_shelx_estimated_absorpt_T_min     ?
_exptl_absorpt_coefficient_mu      3.222
_exptl_absorpt_correction_T_max    0.993
_exptl_absorpt_correction_T_min    0.975
_exptl_absorpt_correction_type     analytical
_exptl_absorpt_process_details
;
CrysAlisPro 1.171.43.123a (Rigaku Oxford Diffraction, 2024)
Analytical numeric absorption correction using a multifaceted crystal
model based on expressions derived by R.C. Clark & J.S. Reid.
(Clark, R. C. & Reid, J. S. (1995). Acta Cryst. A51, 887-897)
Empirical absorption correction using spherical harmonics,
implemented in SCALE3 ABSPACK scaling algorithm.
;
_exptl_absorpt_special_details     ?
_exptl_crystal_colour              'dark violet'
_exptl_crystal_colour_modifier     dark
_exptl_crystal_colour_primary      violet
_exptl_crystal_density_diffrn      1.332
_exptl_crystal_density_meas        ?
_exptl_crystal_density_method      ?
_exptl_crystal_description         block
_exptl_crystal_F_000               1012
loop_
  _exptl_crystal_face_index_h
  _exptl_crystal_face_index_k
  _exptl_crystal_face_index_l
  _exptl_crystal_face_perp_dist
 5 -10 5 0.0577
 4 2 5 0.0199
 -4 -2 -5 0.0214
 -2 10 -2 0.0772
 0 0 9 0.0234
 -7 2 -2 0.0197
 3 -1 -9 0.0592
 7 -2 1 0.0261
 6 3 -3 0.0334
 -1 -4 11 0.0422
 2 8 -7 0.0549
 -6 -1 0 0.0170

_exptl_crystal_size_max            0.144
_exptl_crystal_size_mid            0.094
_exptl_crystal_size_min            0.042
loop_
  _exptl_oxdiff_crystal_face_indexfrac_h
  _exptl_oxdiff_crystal_face_indexfrac_k
  _exptl_oxdiff_crystal_face_indexfrac_l
  _exptl_oxdiff_crystal_face_x
  _exptl_oxdiff_crystal_face_y
  _exptl_oxdiff_crystal_face_z
 4.5203 -9.5890 5.2690 -0.7952 -0.3677 0.4821
 3.9224 1.9252 4.6492 0.2818 0.1228 0.9516
 -4.0108 -1.6890 -4.7518 -0.2617 -0.1135 -0.9585
 -1.9992 10.0799 -2.2865 0.9056 0.4144 0.0906
 0.2537 -0.0817 9.2370 -0.0723 0.6619 0.7461
 -6.7414 1.6913 -1.5022 -0.0613 0.4830 -0.8735
 2.8527 -0.6967 -9.0121 0.1044 -0.9191 -0.3799
 6.8726 -1.7229 0.8326 0.0682 -0.5442 0.8362
 6.0713 2.5447 -3.0737 0.4765 -0.5902 0.6516
 -1.1887 -4.4989 10.7419 -0.5536 0.6973 0.4553
 2.4321 8.2627 -6.5475 0.9206 -0.3224 0.2203
 -6.3274 -0.9144 0.0225 -0.3064 0.4531 -0.8371

_exptl_transmission_factor_max     ?
_exptl_transmission_factor_min     ?
_diffrn_reflns_av_R_equivalents    0.0227
_diffrn_reflns_av_unetI/netI       0.0219
_diffrn_reflns_Laue_measured_fraction_full  0.989
_diffrn_reflns_Laue_measured_fraction_max  0.959
_diffrn_reflns_limit_h_max         13
_diffrn_reflns_limit_h_min         -13
_diffrn_reflns_limit_k_max         20
_diffrn_reflns_limit_k_min         -19
_diffrn_reflns_limit_l_max         20
_diffrn_reflns_limit_l_min         -20
_diffrn_reflns_number              41957
_diffrn_reflns_point_group_measured_fraction_full  0.989
_diffrn_reflns_point_group_measured_fraction_max  0.959
_diffrn_reflns_theta_full          67.684
_diffrn_reflns_theta_max           74.179
_diffrn_reflns_theta_min           3.091
_diffrn_ambient_environment        N~2~
_diffrn_ambient_temperature        100.00(10)
_diffrn_detector                   'Hybrid Pixel Array Detector'
_diffrn_detector_area_resol_mean   10.0000
_diffrn_detector_type              'HyPix-Arc 150'
_diffrn_measured_fraction_theta_full  0.989
_diffrn_measured_fraction_theta_max  0.959
_diffrn_measurement_details
;
List of Runs (angles in degrees, time in seconds):

  # Type    Start    End  Width  t~exp~   \w     \q     \k     \f   Frames
--------------------------------------------------------------------------
  1  \w     41.00  67.00   0.50    0.94    --   26.00  45.00-130.06   52
  2  \w    -71.00 -46.00   0.50    0.94    --  -34.00 -66.00 177.92   50
  3  \w   -100.00 -74.00   0.50    0.94    --  -58.00 -40.00  86.38   52
  4  \w     40.00  98.00   0.50    0.94    --   68.47  15.00  60.00  116
  5  \w     42.00  96.00   0.50    0.94    --   68.47  15.00-180.00  108
  6  \w     40.00  93.00   0.50    0.94    --   68.47-126.00  30.00  106
  7  \w     43.00 110.00   0.50    0.94    --   68.47  15.00 -60.00  134
  8  \w     44.00  86.00   0.50    0.94    --   68.47   0.00-150.00   84
  9  \w     31.00  91.00   0.50    0.94    --   68.47-126.00 -30.00  120
 10  \w    -60.00 -30.00   0.50    0.94    --  -69.56 126.00 -30.00   60
 11  \w    -94.00 -30.00   0.50    0.94    --  -69.56 126.00  30.00  128
 12  \w     55.00  93.00   0.50    0.94    --   69.63-126.00 150.00   76
 13  \w     37.00  65.00   0.50    0.94    --   69.63   0.00  90.00   56
 14  \w     30.00  94.00   0.50    0.94    --   69.63-126.00 -60.00  128
 15  \w     70.00 104.00   0.50    0.94    --   69.63   0.00  90.00   68
 16  \w    -94.00 -55.00   0.50    0.94    --  -69.87 126.00 -30.00   78
 17  \w   -102.00 -40.00   0.50    0.94    --  -69.87   0.00 -30.00  124
 18  \w   -110.00 -35.00   0.50    0.94    --  -70.00 150.00 101.74  150
 19  \w     79.00 111.00   0.50    0.94    --   73.91  27.00 -47.00   64
 20  \w   -113.00 -45.00   0.50    0.94    --  -74.00 148.00 142.48  136
 21  \w     34.00  59.00   0.50    0.94    --   74.84 -52.00 -83.50   50
 22  \w     36.00  62.00   0.50    0.94    --   74.84 -57.00  19.92   52
 23  \w   -119.00 -94.00   0.50    0.94    --  -75.15 -38.00 158.24   50
 24  \w   -105.00 -70.00   0.50    0.94    --  -75.15-140.00 111.49   70
 25  \w   -108.00 -82.00   0.50    0.94    --  -75.15 139.00  74.81   52
 26  \w   -118.00 -93.00   0.50    0.94    --  -75.15 -39.00 130.96   50
 27  \w   -115.00 -89.00   0.50    0.94    --  -75.15 150.00  -6.25   52
 28  \w   -119.00 -92.00   0.50    0.94    --  -75.15 -38.00  89.85   54
 29  \w    -63.00 -38.00   0.50    0.94    --  -75.15  62.00 -18.86   50
 30  \w   -105.00 -79.00   0.50    0.94    --  -75.15 135.00  -2.51   52
 31  \w   -108.00 -82.00   0.50    0.94    --  -75.15 139.00-154.44   52
 32  \w    -87.00 -58.00   0.50    0.94    --  -75.15 107.00-117.84   58
 33  \w   -118.00 -93.00   0.50    0.94    --  -75.15 -39.00 -29.44   50
 34  \w    -73.00 -44.00   0.50    0.94    --  -75.15 137.00-176.04   58
 35  \w    -70.00 -44.00   0.50    0.94    --  -75.15 154.00  81.36   52
 36  \w   -106.00 -66.00   0.50    0.94    --  -75.15 136.00  40.56   80
 37  \w   -116.00 -89.00   0.50    0.94    --  -75.15 -34.00 -50.88   54
 38  \w    -72.00 -36.00   0.50    0.94    --  -75.15 136.00 -47.19   72
 39  \w   -106.00 -76.00   0.50    0.94    --  -75.15 136.00 -47.19   60
 40  \w   -118.00 -92.00   0.50    0.94    --  -75.15 -38.00-105.78   52
 41  \w   -115.00 -74.00   0.50    0.94    --  -75.15 -24.00 -10.53   82
 42  \w   -107.00 -77.00   0.50    0.94    --  -75.15 137.00-176.04   60
 43  \w   -105.00 -67.00   0.50    0.94    --  -75.15 -19.00  28.34   76
 44  \w    -72.00 -47.00   0.50    0.94    --  -75.15  94.00 122.98   50
 45  \w    -66.00 -41.00   0.50    0.94    --  -75.15 143.00-128.99   50
 46  \w   -104.00 -78.00   0.50    0.94    --  -75.15 133.00 164.71   52
 47  \w   -110.00 -84.00   0.50    0.94    --  -75.15 143.00-128.99   52
 48  \w    -61.00 -36.00   0.50    0.94    --  -75.15  55.00-153.37   50
 49  \w    -63.00 -38.00   0.50    0.94    --  -75.15  62.00 -34.52   50
 50  \w    -68.00 -42.00   0.50    0.94    --  -75.15 139.00  74.81   52
 51  \w   -107.00 -81.00   0.50    0.94    --  -75.15 137.00 -89.76   52
 52  \w    -77.00 -50.00   0.50    0.94    --  -75.15 150.00  -6.25   54
 53  \w    -89.00 -64.00   0.50    0.94    --  -75.15 110.00  97.05   50
 54  \w    -97.00 -71.00   0.50    0.94    --  -75.15 122.00 155.76   52
 55  \w   -118.00 -74.00   0.50    0.94    --  -75.15 154.00  81.36   88
;
_diffrn_measurement_device         'four-circle diffractometer'
_diffrn_measurement_device_type    'XtaLAB Synergy R, DW system, HyPix-Arc 150'
_diffrn_measurement_method         '\w scans'
_diffrn_orient_matrix_type        
 'CrysAlisPro convention (1999,Acta A55,543-557)'
_diffrn_orient_matrix_UB_11        0.0346831000
_diffrn_orient_matrix_UB_12        0.0949154000
_diffrn_orient_matrix_UB_13        -0.0079443000
_diffrn_orient_matrix_UB_21        -0.0774977000
_diffrn_orient_matrix_UB_22        0.0425650000
_diffrn_orient_matrix_UB_23        0.0741673000
_diffrn_orient_matrix_UB_31        0.1251442000
_diffrn_orient_matrix_UB_32        0.0514584000
_diffrn_orient_matrix_UB_33        0.0777856000
_diffrn_radiation_monochromator    mirror
_diffrn_radiation_probe            x-ray
_diffrn_radiation_type             'Cu K\a'
_diffrn_radiation_wavelength       1.54184
_diffrn_source                     'Rotating-anode X-ray tube'
_diffrn_source_type                'Rigaku (Cu) X-ray Source'
_reflns_Friedel_coverage           0.000
_reflns_Friedel_fraction_full      .
_reflns_Friedel_fraction_max       .
_reflns_number_gt                  8036
_reflns_number_total               9466
_reflns_special_details
;
 Reflections were merged by SHELXL according to the crystal
 class for the calculation of statistics and refinement.
 
 _reflns_Friedel_fraction is defined as the number of unique
 Friedel pairs measured divided by the number that would be
 possible theoretically, ignoring centric projections and
 systematic absences.
;
_reflns_threshold_expression       'I > 2\s(I)'
_computing_cell_refinement         'CrysAlisPro 1.171.43.123a (Rigaku OD, 2024)'
_computing_data_collection        
 'CrysAlisPro system (CCD 43.105a 64-bit (release 11-01-2024))'
_computing_data_reduction          'CrysAlisPro 1.171.43.123a (Rigaku OD, 2024)'
_computing_molecular_graphics      'Olex2 1.5 (Dolomanov et al., 2009)'
_computing_publication_material    'Olex2 1.5 (Dolomanov et al., 2009)'
_computing_structure_refinement    'SHELXL 2019/3 (Sheldrick, 2015)'
_computing_structure_solution      'SHELXT 2015 (Sheldrick, 2015)'
_refine_diff_density_max           1.106
_refine_diff_density_min           -0.501
_refine_diff_density_rms           0.052
_refine_ls_extinction_coef         .
_refine_ls_extinction_method       none
_refine_ls_goodness_of_fit_ref     1.028
_refine_ls_hydrogen_treatment      mixed
_refine_ls_matrix_type             full
_refine_ls_number_parameters       756
_refine_ls_number_reflns           9466
_refine_ls_number_restraints       169
_refine_ls_R_factor_all            0.0561
_refine_ls_R_factor_gt             0.0472
_refine_ls_restrained_S_all        1.031
_refine_ls_shift/su_max            0.001
_refine_ls_shift/su_mean           0.000
_refine_ls_structure_factor_coef   Fsqd
_refine_ls_weighting_details      
 'w=1/[\s^2^(Fo^2^)+(0.0646P)^2^+2.1243P] where P=(Fo^2^+2Fc^2^)/3'
_refine_ls_weighting_scheme        calc
_refine_ls_wR_factor_gt            0.1264
_refine_ls_wR_factor_ref           0.1319
_refine_special_details            ?
_olex2_refinement_description
;
1. Fixed Uiso
 At 1.2 times of:
  All C(H) groups
 At 1.5 times of:
  All C(H,H,H) groups
2. Restrained distances
 Cl1-C61 \\sim Cl1A-C61A
 with sigma of 0.02
 Cl2-C61 \\sim Cl2A-C61A
 with sigma of 0.02
 Cl3-C61 \\sim Cl3A-C61A
 with sigma of 0.02
 C61-H61 \\sim C61A-H61A
 with sigma of 0.02
 Cl1-Cl2 \\sim Cl1A-Cl2A
 with sigma of 0.04
 Cl1-Cl3 \\sim Cl1A-Cl3A
 with sigma of 0.04
 Cl2-Cl3 \\sim Cl2A-Cl3A
 with sigma of 0.04
3. Uiso/Uaniso restraints and constraints
C45 \\sim C46 \\sim C47 \\sim C48 \\sim C49 \\sim C50 \\sim C51: within 1.7A
with sigma of 0.02 and sigma for terminal atoms of 0.04 within 1.7A
C38 \\sim C43 \\sim C42 \\sim C41 \\sim C40 \\sim C39 \\sim C44: within 1.7A
with sigma of 0.02 and sigma for terminal atoms of 0.04 within 1.7A
C61 \\sim Cl1 \\sim Cl2 \\sim Cl3 \\sim Cl2A \\sim Cl3A \\sim Cl1A \\sim C61A:
within 1.7A with sigma of 0.02 and sigma for terminal atoms of 0.04 within 1.7A
Uanis(C47) \\sim Ueq, Uanis(C48) \\sim Ueq, Uanis(C41) \\sim Ueq, Uanis(C40)
\\sim Ueq, Uanis(C45) \\sim Ueq, Uanis(C44) \\sim Ueq: with sigma of 0.01 and
sigma for terminal atoms of 0.02
4. Others
 Sof(C47)=Sof(H47)=Sof(C48)=Sof(C51)=Sof(H51A)=Sof(H51B)=Sof(H51C)=Sof(C49)=
 Sof(H49)=Sof(C50)=Sof(H50)=Sof(C45)=Sof(C46)=Sof(H46)=1-FVAR(1)
 Sof(C38)=Sof(C39)=Sof(H39)=Sof(C43)=Sof(H43)=Sof(C41)=Sof(C40)=Sof(H40)=
 Sof(C42)=Sof(H42)=Sof(C44)=Sof(H44A)=Sof(H44B)=Sof(H44C)=FVAR(1)
 Sof(C69)=Sof(H69A)=Sof(H69B)=Sof(H69C)=Sof(C68)=Sof(H68)=Sof(C63)=Sof(C64)=
 Sof(H64)=Sof(C65)=Sof(H65)=Sof(C66)=Sof(H66)=Sof(C67)=Sof(H67)=1-FVAR(2)
 Sof(Cl5)=Sof(Cl4)=Sof(Cl6)=Sof(C62)=Sof(H62)=FVAR(2)
 Fixed Sof: Cl1(0.95) Cl2(0.95) Cl3(0.95) C61(0.95) H61(0.95) C61A(0.05)
 H61A(0.05) Cl3A(0.05) Cl1A(0.05) Cl2A(0.05)
5.a Ternary CH refined with riding coordinates:
 C61(H61), C62(H62), C61A(H61A)
5.b Aromatic/amide H refined with riding coordinates:
 C18(H18), C3(H3A), C7(H7), C2(H2), C17(H17), C26(H26), C32(H32), C8(H8),
 C12(H12), C36(H36), C35(H35), C33(H33), C24(H24), C13(H13), C56(H56), C54(H54),
  C39(H39), C43(H43), C40(H40), C42(H42), C47(H47), C49(H49), C50(H50),
 C46(H46), C68(H68), C64(H64), C65(H65), C66(H66), C67(H67)
5.c Fitted hexagon refined as free rotating group:
 C68(C63,C64,C65,C66,C67)
5.d Idealised Me refined as rotating group:
 C60(H60A,H60B,H60C), C30(H30A,H30B,H30C), C28(H28A,H28B,H28C), C37(H37A,H37B,
 H37C), C58(H58A,H58B,H58C), C29(H29A,H29B,H29C), C59(H59A,H59B,H59C), C44(H44A,
 H44B,H44C), C51(H51A,H51B,H51C), C69(H69A,H69B,H69C)
;
_atom_sites_solution_hydrogens     mixed
_atom_sites_solution_primary       ?
_atom_sites_solution_secondary     ?
loop_
  _atom_site_label
  _atom_site_type_symbol
  _atom_site_fract_x
  _atom_site_fract_y
  _atom_site_fract_z
  _atom_site_U_iso_or_equiv
  _atom_site_adp_type
  _atom_site_occupancy
  _atom_site_site_symmetry_order
  _atom_site_calc_flag
  _atom_site_refinement_flags_posn
  _atom_site_refinement_flags_adp
  _atom_site_refinement_flags_occupancy
  _atom_site_disorder_assembly
  _atom_site_disorder_group
 Cl1 Cl 0.69499(6) 0.14264(4) 0.48810(5) 0.03993(16) Uani 0.95 1 d D U P A 1
 Cl2 Cl 0.87618(6) 0.32975(5) 0.51509(5) 0.04402(17) Uani 0.95 1 d D U P A 1
 Cl3 Cl 0.85954(7) 0.29612(5) 0.67067(4) 0.04586(17) Uani 0.95 1 d D U P A 1
 Cl5 Cl 0.65378(11) 0.16931(9) 0.26252(9) 0.0496(3) Uani 0.775(2) 1 d . . P B
 1
 Cl4 Cl 0.57651(9) -0.04582(6) 0.13586(6) 0.0520(3) Uani 0.775(2) 1 d . . P B
 1
 Cl6 Cl 0.83608(8) 0.07075(7) 0.25538(7) 0.0505(3) Uani 0.775(2) 1 d . . P B 1
 N2 N 0.53930(17) 0.34010(13) 0.50916(12) 0.0252(4) Uani 1 1 d . . . . .
 N3 N 0.75541(18) 0.53143(14) 0.64185(12) 0.0271(4) Uani 1 1 d . . . . .
 N4 N 0.72143(17) 0.48010(13) 0.78382(12) 0.0266(4) Uani 1 1 d . . . . .
 N1 N 0.41241(19) 0.08431(14) 0.63581(13) 0.0335(4) Uani 1 1 d . . . . .
 C20 C 0.6161(2) 0.34701(16) 0.82088(14) 0.0262(4) Uani 1 1 d . . . . .
 C6 C 0.4183(2) 0.25922(15) 0.46270(14) 0.0252(4) Uani 1 1 d . . . . .
 C21 C 0.4933(2) 0.27588(16) 0.65425(14) 0.0247(4) Uani 1 1 d . . . . .
 C19 C 0.7009(2) 0.44002(16) 0.84222(14) 0.0265(4) Uani 1 1 d . . . . .
 C1 C 0.5333(2) 0.26455(16) 0.72847(14) 0.0256(4) Uani 1 1 d . . . . .
 C10 C 0.6772(2) 0.46294(16) 0.47231(15) 0.0271(4) Uani 1 1 d . . . . .
 C4 C 0.4105(2) 0.19078(16) 0.57135(14) 0.0254(4) Uani 1 1 d . . . . .
 C5 C 0.35852(19) 0.19103(15) 0.48841(14) 0.0246(4) Uani 1 1 d . . . . .
 C11 C 0.7581(2) 0.53287(16) 0.55963(15) 0.0274(4) Uani 1 1 d . . . . .
 C16 C 0.8135(2) 0.57251(16) 0.83696(14) 0.0289(4) Uani 1 1 d . . . . .
 C9 C 0.5641(2) 0.37740(16) 0.45294(14) 0.0262(4) Uani 1 1 d . . . . .
 C31 C 0.7103(2) 0.47906(16) 0.39351(14) 0.0281(4) Uani 1 1 d . . . . .
 C22 C 0.2327(2) 0.10568(16) 0.42582(14) 0.0257(4) Uani 1 1 d . . . . .
 C18 C 0.7877(2) 0.51282(17) 0.93494(15) 0.0316(5) Uani 1 1 d . . . . .
 H18 H 0.793044 0.504152 0.987369 0.038 Uiso 1 1 calc R U . . .
 C52 C 0.5984(2) 0.32762(16) 0.89998(14) 0.0284(4) Uani 1 1 d . . . . .
 C3 C 0.3735(2) 0.09744(16) 0.56662(15) 0.0302(5) Uani 1 1 d . . . . .
 H3A H 0.317046 0.039632 0.510440 0.036 Uiso 1 1 calc R U . . .
 C23 C 0.1140(2) 0.10608(17) 0.45310(15) 0.0306(5) Uani 1 1 d . . . . .
 C7 C 0.3675(2) 0.25207(17) 0.37607(15) 0.0307(5) Uani 1 1 d . . . . .
 H7 H 0.285687 0.205958 0.333299 0.037 Uiso 1 1 calc R U . . .
 C2 C 0.4892(2) 0.16733(17) 0.71463(15) 0.0309(5) Uani 1 1 d . . . . .
 H2 H 0.515861 0.159791 0.765127 0.037 Uiso 1 1 calc R U . . .
 C17 C 0.8581(2) 0.59387(17) 0.93168(15) 0.0330(5) Uani 1 1 d . . . . .
 H17 H 0.923967 0.653543 0.980971 0.040 Uiso 1 1 calc R U . . .
 C34 C 0.7860(2) 0.51488(17) 0.25023(15) 0.0320(5) Uani 1 1 d . . . . .
 C57 C 0.4903(2) 0.34062(16) 0.93847(15) 0.0317(5) Uani 1 1 d . . . . .
 C27 C 0.2337(2) 0.02367(16) 0.34137(15) 0.0293(5) Uani 1 1 d . . . . .
 C15 C 0.8682(2) 0.64302(17) 0.80771(15) 0.0315(5) Uani 1 1 d . . . . .
 C14 C 0.8426(2) 0.62031(17) 0.71626(15) 0.0308(5) Uani 1 1 d . . . . .
 C26 C 0.1156(2) -0.05500(17) 0.28593(16) 0.0342(5) Uani 1 1 d . . . . .
 H26 H 0.116067 -0.109542 0.228321 0.041 Uiso 1 1 calc R U . . .
 C32 C 0.6402(2) 0.51605(17) 0.35485(16) 0.0339(5) Uani 1 1 d . . . . .
 H32 H 0.566179 0.529456 0.377108 0.041 Uiso 1 1 calc R U . . .
 C8 C 0.4587(2) 0.32323(17) 0.36833(15) 0.0315(5) Uani 1 1 d . . . . .
 H8 H 0.455551 0.335859 0.318246 0.038 Uiso 1 1 calc R U . . .
 C12 C 0.8556(2) 0.62881(17) 0.58480(16) 0.0335(5) Uani 1 1 d . . . . .
 H12 H 0.881971 0.650938 0.542633 0.040 Uiso 1 1 calc R U . . .
 C25 C -0.0025(2) -0.05642(18) 0.31193(17) 0.0363(5) Uani 1 1 d . . . . .
 C53 C 0.6843(2) 0.29668(17) 0.93429(16) 0.0349(5) Uani 1 1 d . . . . .
 C36 C 0.8169(2) 0.45893(18) 0.35847(16) 0.0325(5) Uani 1 1 d . . . . .
 H36 H 0.864784 0.432508 0.382905 0.039 Uiso 1 1 calc R U . . .
 C35 C 0.8545(2) 0.47712(18) 0.28760(16) 0.0337(5) Uani 1 1 d . . . . .
 H35 H 0.928091 0.463351 0.264834 0.040 Uiso 1 1 calc R U . . .
 C33 C 0.6779(2) 0.53331(18) 0.28432(16) 0.0351(5) Uani 1 1 d . . . . .
 H33 H 0.628868 0.558225 0.258740 0.042 Uiso 1 1 calc R U . . .
 C60 C 0.3989(2) 0.37503(18) 0.90266(16) 0.0355(5) Uani 1 1 d . . . . .
 H60A H 0.446930 0.442840 0.914563 0.053 Uiso 1 1 calc R U . . .
 H60B H 0.326468 0.376170 0.934818 0.053 Uiso 1 1 calc R U . . .
 H60C H 0.363774 0.328511 0.835240 0.053 Uiso 1 1 calc R U . . .
 C24 C -0.0015(2) 0.02468(18) 0.39555(17) 0.0372(5) Uani 1 1 d . . . . .
 H24 H -0.081944 0.024758 0.414189 0.045 Uiso 1 1 calc R U . . .
 C13 C 0.9030(2) 0.68166(19) 0.67785(17) 0.0382(5) Uani 1 1 d . . . . .
 H13 H 0.965944 0.748442 0.712679 0.046 Uiso 1 1 calc R U . . .
 C56 C 0.4693(3) 0.32230(18) 1.01162(16) 0.0405(6) Uani 1 1 d . . . . .
 H56 H 0.396821 0.332228 1.038614 0.049 Uiso 1 1 calc R U . . .
 C54 C 0.6573(3) 0.27756(18) 1.00676(17) 0.0430(6) Uani 1 1 d . . . . .
 H54 H 0.713995 0.255287 1.029681 0.052 Uiso 1 1 calc R U . . .
 C30 C 0.3602(2) 0.01788(19) 0.31192(17) 0.0390(6) Uani 1 1 d . . . . .
 H30A H 0.406901 0.077963 0.309016 0.058 Uiso 1 1 calc R U . . .
 H30B H 0.340749 -0.042369 0.250135 0.058 Uiso 1 1 calc R U . . .
 H30C H 0.415246 0.014284 0.357472 0.058 Uiso 1 1 calc R U . . .
 C28 C 0.1088(2) 0.19266(19) 0.54256(17) 0.0387(5) Uani 1 1 d . . . . .
 H28A H 0.163147 0.199978 0.595749 0.058 Uiso 1 1 calc R U . . .
 H28B H 0.017838 0.179485 0.549487 0.058 Uiso 1 1 calc R U . . .
 H28C H 0.141974 0.254855 0.540648 0.058 Uiso 1 1 calc R U . . .
 C37 C 0.8272(3) 0.5356(2) 0.17444(17) 0.0408(6) Uani 1 1 d . . . . .
 H37A H 0.859472 0.608395 0.199145 0.061 Uiso 1 1 calc R U . . .
 H37B H 0.751743 0.501873 0.121571 0.061 Uiso 1 1 calc R U . . .
 H37C H 0.897125 0.510108 0.153427 0.061 Uiso 1 1 calc R U . . .
 C55 C 0.5516(3) 0.29001(19) 1.04564(17) 0.0450(7) Uani 1 1 d . . . . .
 C38 C 0.9633(7) 0.7441(5) 0.8802(4) 0.0333(14) Uani 0.821(13) 1 d . U P C 1
 C61 C 0.7724(2) 0.27333(19) 0.56654(19) 0.0351(6) Uani 0.95 1 d D U P A 1
 H61 H 0.703106 0.303285 0.581648 0.042 Uiso 0.95 1 calc DR U P A 1
 C58 C 0.8023(3) 0.2837(2) 0.89482(19) 0.0437(6) Uani 1 1 d . . . . .
 H58A H 0.871449 0.349922 0.919436 0.066 Uiso 1 1 calc R U . . .
 H58B H 0.777542 0.249482 0.826449 0.066 Uiso 1 1 calc R U . . .
 H58C H 0.834560 0.243211 0.912866 0.066 Uiso 1 1 calc R U . . .
 C29 C -0.1287(2) -0.1446(2) 0.2498(2) 0.0491(7) Uani 1 1 d . . . . .
 H29A H -0.144242 -0.150017 0.188754 0.074 Uiso 1 1 calc R U . . .
 H29B H -0.202196 -0.133819 0.279109 0.074 Uiso 1 1 calc R U . . .
 H29C H -0.121267 -0.206864 0.241389 0.074 Uiso 1 1 calc R U . . .
 C59 C 0.5245(4) 0.2671(2) 1.1224(2) 0.0629(9) Uani 1 1 d . . . . .
 H59A H 0.449152 0.284082 1.144119 0.094 Uiso 1 1 calc R U . . .
 H59B H 0.601770 0.306983 1.174646 0.094 Uiso 1 1 calc R U . . .
 H59C H 0.504909 0.195214 1.098163 0.094 Uiso 1 1 calc R U . . .
 C39 C 1.0939(5) 0.7820(4) 0.8777(4) 0.0435(11) Uani 0.821(13) 1 d . U P C 1
 H39 H 1.126404 0.742983 0.826860 0.052 Uiso 0.821(13) 1 calc R U P C 1
 C43 C 0.9197(6) 0.8045(3) 0.9580(3) 0.0501(13) Uani 0.821(13) 1 d . U P C 1
 H43 H 0.831104 0.780382 0.961800 0.060 Uiso 0.821(13) 1 calc R U P C 1
 C62 C 0.6725(3) 0.0582(2) 0.2446(2) 0.0376(7) Uani 0.775(2) 1 d . . P B 1
 H62 H 0.640449 0.045669 0.294424 0.045 Uiso 0.775(2) 1 calc R U P B 1
 C41 C 1.1351(7) 0.9354(5) 1.0254(4) 0.0617(19) Uani 0.821(13) 1 d . U P C 1
 C40 C 1.1774(5) 0.8770(3) 0.9494(5) 0.0591(15) Uani 0.821(13) 1 d . U P C 1
 H40 H 1.265846 0.902246 0.945765 0.071 Uiso 0.821(13) 1 calc R U P C 1
 C42 C 1.0054(9) 0.8991(4) 1.0288(4) 0.071(2) Uani 0.821(13) 1 d . U P C 1
 H42 H 0.974394 0.939150 1.080092 0.085 Uiso 0.821(13) 1 calc R U P C 1
 C44 C 1.2268(10) 1.0390(4) 1.1047(4) 0.095(3) Uani 0.821(13) 1 d . U P C 1
 H44A H 1.317696 1.042204 1.107563 0.143 Uiso 0.821(13) 1 calc R U P C 1
 H44B H 1.203920 1.050096 1.164178 0.143 Uiso 0.821(13) 1 calc R U P C 1
 H44C H 1.217505 1.091042 1.093214 0.143 Uiso 0.821(13) 1 calc R U P C 1
 H21 H 0.518(3) 0.342(2) 0.6605(18) 0.036(7) Uiso 1 1 d . . . . .
 H3 H 0.710(3) 0.485(2) 0.648(2) 0.041(8) Uiso 1 1 d . . . . .
 C47 C 1.154(2) 0.8831(16) 0.9920(17) 0.042(5) Uani 0.179(13) 1 d . U P C 2
 H47 H 1.246239 0.903668 1.008946 0.050 Uiso 0.179(13) 1 calc R U P C 2
 C48 C 1.082(3) 0.9464(18) 1.0444(14) 0.038(5) Uani 0.179(13) 1 d . U P C 2
 C51 C 1.152(3) 1.0505(15) 1.1311(16) 0.057(6) Uani 0.179(13) 1 d . U P C 2
 H51A H 1.231109 1.052019 1.162176 0.086 Uiso 0.179(13) 1 calc R U P C 2
 H51B H 1.092960 1.065133 1.174156 0.086 Uiso 0.179(13) 1 calc R U P C 2
 H51C H 1.175403 1.101318 1.112523 0.086 Uiso 0.179(13) 1 calc R U P C 2
 C49 C 0.944(3) 0.908(2) 1.0189(19) 0.067(7) Uani 0.179(13) 1 d . U P C 2
 H49 H 0.896787 0.946238 1.057157 0.080 Uiso 0.179(13) 1 calc R U P C 2
 C50 C 0.877(3) 0.8168(19) 0.9388(15) 0.052(5) Uani 0.179(13) 1 d . U P C 2
 H50 H 0.785485 0.796275 0.916682 0.062 Uiso 0.179(13) 1 calc R U P C 2
 C45 C 0.938(3) 0.759(2) 0.894(2) 0.031(6) Uani 0.179(13) 1 d . U P C 2
 C46 C 1.071(2) 0.7855(17) 0.9113(16) 0.041(5) Uani 0.179(13) 1 d . U P C 2
 H46 H 1.109746 0.740788 0.871197 0.049 Uiso 0.179(13) 1 calc R U P C 2
 C69 C 0.4795(19) 0.0180(17) 0.1202(18) 0.109(8) Uani 0.225(2) 1 d . . P B 2
 H69A H 0.470937 0.024260 0.064641 0.164 Uiso 0.225(2) 1 calc R U P B 2
 H69B H 0.430763 0.053758 0.162903 0.164 Uiso 0.225(2) 1 calc R U P B 2
 H69C H 0.443909 -0.053313 0.101296 0.164 Uiso 0.225(2) 1 calc R U P B 2
 C68 C 0.6865(9) 0.1667(8) 0.2354(10) 0.094(10) Uani 0.225(2) 1 d G . P B 2
 H68 H 0.635379 0.207873 0.255961 0.113 Uiso 0.225(2) 1 calc R U P B 2
 C63 C 0.6262(7) 0.0644(9) 0.1701(10) 0.080(5) Uani 0.225(2) 1 d G . P B 2
 C64 C 0.7009(9) 0.0041(6) 0.1400(8) 0.086(6) Uani 0.225(2) 1 d G . P B 2
 H64 H 0.659724 -0.065772 0.095430 0.104 Uiso 0.225(2) 1 calc R U P B 2
 C65 C 0.8360(9) 0.0461(6) 0.1751(8) 0.070(4) Uani 0.225(2) 1 d G . P B 2
 H65 H 0.887095 0.004947 0.154535 0.084 Uiso 0.225(2) 1 calc R U P B 2
 C66 C 0.8963(7) 0.1484(6) 0.2404(7) 0.053(3) Uani 0.225(2) 1 d G . P B 2
 H66 H 0.988609 0.177129 0.264354 0.064 Uiso 0.225(2) 1 calc R U P B 2
 C67 C 0.8215(10) 0.2087(5) 0.2705(7) 0.062(4) Uani 0.225(2) 1 d G . P B 2
 H67 H 0.862754 0.278593 0.315068 0.074 Uiso 0.225(2) 1 calc R U P B 2
 C61A C 0.752(4) 0.227(2) 0.560(2) 0.069(14) Uani 0.05 1 d D U P D 2
 H61A H 0.670138 0.241578 0.570518 0.083 Uiso 0.05 1 calc DR U P D 2
 Cl3A Cl 0.782(2) 0.1727(18) 0.6244(18) 0.120(9) Uani 0.05 1 d D U P D 2
 Cl1A Cl 0.738(4) 0.151(3) 0.4401(17) 0.180(16) Uani 0.05 1 d D U P D 2
 Cl2A Cl 0.8876(19) 0.3400(12) 0.6142(12) 0.071(4) Uani 0.05 1 d D U P D 2

loop_
  _atom_site_aniso_label
  _atom_site_aniso_U_11
  _atom_site_aniso_U_22
  _atom_site_aniso_U_33
  _atom_site_aniso_U_23
  _atom_site_aniso_U_13
  _atom_site_aniso_U_12
 Cl1 0.0345(3) 0.0290(3) 0.0442(3) 0.0145(3) 0.0007(3) 0.0049(2)
 Cl2 0.0356(3) 0.0453(4) 0.0546(4) 0.0310(3) 0.0121(3) 0.0097(3)
 Cl3 0.0431(4) 0.0530(4) 0.0334(3) 0.0172(3) 0.0089(3) 0.0157(3)
 Cl5 0.0484(6) 0.0417(5) 0.0590(6) 0.0261(4) 0.0120(5) 0.0164(4)
 Cl4 0.0562(5) 0.0411(5) 0.0314(4) 0.0131(3) 0.0030(4) -0.0062(4)
 Cl6 0.0404(4) 0.0457(5) 0.0674(6) 0.0332(5) 0.0071(4) 0.0120(4)
 N2 0.0252(9) 0.0233(8) 0.0221(8) 0.0108(7) 0.0030(7) 0.0042(7)
 N3 0.0261(9) 0.0254(9) 0.0217(8) 0.0115(8) 0.0020(7) 0.0008(7)
 N4 0.0254(9) 0.0249(9) 0.0222(8) 0.0106(7) 0.0027(7) 0.0029(7)
 N1 0.0366(10) 0.0247(9) 0.0291(9) 0.0124(8) -0.0042(8) 0.0026(8)
 C20 0.0257(10) 0.0275(10) 0.0210(10) 0.0111(9) 0.0025(8) 0.0070(9)
 C6 0.0241(10) 0.0241(10) 0.0211(9) 0.0092(8) 0.0018(8) 0.0053(8)
 C21 0.0231(10) 0.0251(10) 0.0225(10) 0.0114(8) 0.0049(8) 0.0061(8)
 C19 0.0264(10) 0.0253(10) 0.0197(9) 0.0085(8) 0.0027(8) 0.0049(8)
 C1 0.0234(10) 0.0253(10) 0.0223(10) 0.0103(8) 0.0039(8) 0.0050(8)
 C10 0.0288(10) 0.0273(10) 0.0241(10) 0.0139(9) 0.0055(8) 0.0076(9)
 C4 0.0224(10) 0.0255(10) 0.0240(10) 0.0118(8) 0.0039(8) 0.0051(8)
 C5 0.0222(10) 0.0234(10) 0.0215(9) 0.0084(8) 0.0025(8) 0.0052(8)
 C11 0.0274(10) 0.0281(11) 0.0254(10) 0.0150(9) 0.0062(9) 0.0062(9)
 C16 0.0266(10) 0.0279(11) 0.0223(10) 0.0100(9) 0.0022(8) 0.0028(9)
 C9 0.0283(10) 0.0250(10) 0.0222(10) 0.0109(8) 0.0055(8) 0.0077(9)
 C31 0.0326(11) 0.0235(10) 0.0215(10) 0.0106(8) 0.0039(8) 0.0037(9)
 C22 0.0235(10) 0.0253(10) 0.0228(10) 0.0112(8) 0.0005(8) 0.0046(8)
 C18 0.0314(11) 0.0332(12) 0.0199(10) 0.0109(9) 0.0009(9) 0.0040(9)
 C52 0.0321(11) 0.0234(10) 0.0204(10) 0.0096(8) -0.0002(8) 0.0020(9)
 C3 0.0288(11) 0.0246(10) 0.0273(11) 0.0111(9) -0.0013(9) 0.0022(9)
 C23 0.0256(10) 0.0310(11) 0.0296(11) 0.0135(9) 0.0039(9) 0.0070(9)
 C7 0.0311(11) 0.0298(11) 0.0237(10) 0.0118(9) -0.0008(9) 0.0060(9)
 C2 0.0325(11) 0.0284(11) 0.0268(11) 0.0145(9) -0.0003(9) 0.0052(9)
 C17 0.0323(11) 0.0292(11) 0.0210(10) 0.0086(9) -0.0018(9) -0.0012(9)
 C34 0.0385(12) 0.0265(11) 0.0221(10) 0.0114(9) 0.0039(9) 0.0028(9)
 C57 0.0338(12) 0.0252(10) 0.0239(10) 0.0103(9) 0.0023(9) 0.0001(9)
 C27 0.0263(11) 0.0276(11) 0.0260(10) 0.0097(9) 0.0018(9) 0.0073(9)
 C15 0.0277(11) 0.0283(11) 0.0249(10) 0.0110(9) 0.0000(9) -0.0015(9)
 C14 0.0262(10) 0.0292(11) 0.0279(11) 0.0138(9) 0.0018(9) 0.0004(9)
 C26 0.0336(12) 0.0274(11) 0.0278(11) 0.0073(9) -0.0002(9) 0.0066(9)
 C32 0.0411(13) 0.0318(12) 0.0309(11) 0.0169(10) 0.0103(10) 0.0144(10)
 C8 0.0365(12) 0.0314(11) 0.0233(10) 0.0143(9) 0.0024(9) 0.0083(10)
 C12 0.0334(12) 0.0329(12) 0.0314(11) 0.0197(10) 0.0071(9) 0.0032(10)
 C25 0.0256(11) 0.0328(12) 0.0361(12) 0.0134(10) -0.0031(10) 0.0013(9)
 C53 0.0401(13) 0.0270(11) 0.0252(11) 0.0100(9) -0.0057(10) 0.0046(10)
 C36 0.0328(11) 0.0357(12) 0.0287(11) 0.0186(10) 0.0048(9) 0.0090(10)
 C35 0.0324(12) 0.0371(12) 0.0288(11) 0.0176(10) 0.0082(9) 0.0077(10)
 C33 0.0453(13) 0.0326(12) 0.0319(12) 0.0194(10) 0.0077(10) 0.0151(10)
 C60 0.0303(11) 0.0345(12) 0.0300(11) 0.0124(10) 0.0054(9) 0.0043(10)
 C24 0.0226(11) 0.0390(13) 0.0378(13) 0.0147(11) 0.0044(10) 0.0045(10)
 C13 0.0327(12) 0.0331(12) 0.0350(12) 0.0178(10) 0.0020(10) -0.0049(10)
 C56 0.0435(14) 0.0335(12) 0.0268(11) 0.0129(10) 0.0051(10) -0.0036(11)
 C54 0.0562(16) 0.0300(12) 0.0299(12) 0.0154(10) -0.0106(11) 0.0025(11)
 C30 0.0302(12) 0.0337(12) 0.0347(12) 0.0057(10) 0.0062(10) 0.0087(10)
 C28 0.0314(12) 0.0383(13) 0.0342(12) 0.0108(11) 0.0085(10) 0.0106(10)
 C37 0.0499(15) 0.0396(13) 0.0306(12) 0.0214(11) 0.0068(11) 0.0082(11)
 C55 0.0610(17) 0.0313(12) 0.0239(11) 0.0149(10) -0.0047(11) -0.0062(12)
 C38 0.041(3) 0.023(2) 0.024(2) 0.0102(18) -0.003(2) 0.0000(19)
 C61 0.0290(13) 0.0300(13) 0.0411(14) 0.0165(12) 0.0085(11) 0.0071(11)
 C58 0.0426(14) 0.0407(14) 0.0411(14) 0.0163(12) -0.0023(11) 0.0164(12)
 C29 0.0313(13) 0.0400(14) 0.0473(15) 0.0107(12) -0.0021(11) -0.0016(11)
 C59 0.084(2) 0.0518(17) 0.0326(14) 0.0275(13) -0.0035(14) -0.0084(16)
 C39 0.037(2) 0.0393(19) 0.044(3) 0.028(2) -0.0107(19) -0.0081(15)
 C43 0.072(3) 0.0304(18) 0.027(2) 0.0096(16) 0.003(2) 0.0020(19)
 C62 0.0432(17) 0.0303(15) 0.0286(15) 0.0137(13) 0.0025(13) 0.0029(13)
 C41 0.078(4) 0.039(3) 0.041(3) 0.023(2) -0.017(3) -0.012(3)
 C40 0.056(2) 0.048(2) 0.054(3) 0.037(2) -0.021(2) -0.0183(17)
 C42 0.112(6) 0.035(2) 0.031(2) 0.0094(18) -0.003(3) -0.002(3)
 C44 0.128(6) 0.047(3) 0.052(3) 0.022(2) -0.035(4) -0.028(3)
 C47 0.050(7) 0.038(7) 0.036(8) 0.021(6) 0.003(6) 0.011(6)
 C48 0.048(8) 0.028(7) 0.025(6) 0.014(5) -0.004(6) 0.001(6)
 C51 0.073(14) 0.028(8) 0.043(10) 0.014(8) -0.015(9) -0.004(9)
 C49 0.064(12) 0.054(11) 0.036(9) 0.009(8) -0.012(9) -0.010(9)
 C50 0.058(11) 0.049(10) 0.030(8) 0.021(7) -0.008(7) -0.002(8)
 C45 0.026(8) 0.028(8) 0.028(8) 0.014(6) 0.004(6) -0.001(6)
 C46 0.042(9) 0.039(7) 0.033(9) 0.023(7) -0.001(8) -0.002(7)
 C69 0.068(12) 0.097(15) 0.13(2) 0.061(15) -0.004(12) -0.005(11)
 C68 0.064(13) 0.049(11) 0.14(2) 0.027(13) 0.037(13) 0.019(9)
 C63 0.044(8) 0.073(11) 0.092(13) 0.032(10) 0.005(8) 0.003(8)
 C64 0.053(9) 0.060(10) 0.103(14) 0.027(10) -0.026(9) -0.004(8)
 C65 0.066(9) 0.047(8) 0.081(12) 0.021(8) 0.019(8) 0.021(7)
 C66 0.046(7) 0.040(7) 0.061(8) 0.028(6) 0.000(6) -0.004(6)
 C67 0.061(9) 0.048(8) 0.058(8) 0.022(7) 0.002(7) 0.007(7)
 C61A 0.035(16) 0.054(17) 0.066(17) 0.005(17) 0.014(15) -0.009(17)
 Cl3A 0.085(13) 0.115(16) 0.136(18) 0.035(14) 0.082(13) 0.048(12)
 Cl1A 0.22(3) 0.18(3) 0.097(17) 0.074(18) 0.063(19) 0.00(2)
 Cl2A 0.092(11) 0.054(8) 0.064(9) 0.030(7) 0.019(8) 0.026(8)

_geom_special_details
;
 All esds (except the esd in the dihedral angle between two l.s. planes)
 are estimated using the full covariance matrix.  The cell esds are taken
 into account individually in the estimation of esds in distances, angles
 and torsion angles; correlations between esds in cell parameters are only
 used when they are defined by crystal symmetry.  An approximate (isotropic)
 treatment of cell esds is used for estimating esds involving l.s. planes.
;
loop_
  _geom_bond_atom_site_label_1
  _geom_bond_atom_site_label_2
  _geom_bond_distance
  _geom_bond_site_symmetry_2
  _geom_bond_publ_flag
 Cl1 C61 1.762(3) . ?
 Cl2 C61 1.756(3) . ?
 Cl3 C61 1.754(3) . ?
 Cl5 C62 1.757(3) . ?
 Cl4 C62 1.758(3) . ?
 Cl6 C62 1.733(3) . ?
 N2 C6 1.405(3) . ?
 N2 C9 1.334(3) . ?
 N3 C11 1.383(3) . ?
 N3 C14 1.376(3) . ?
 N3 H3 0.82(3) . ?
 N4 C19 1.397(3) . ?
 N4 C16 1.340(3) . ?
 N1 C3 1.339(3) . ?
 N1 C2 1.335(3) . ?
 C20 C19 1.372(3) . ?
 C20 C1 1.472(3) . ?
 C20 C52 1.501(3) . ?
 C6 C5 1.370(3) . ?
 C6 C7 1.459(3) . ?
 C21 C1 1.402(3) . ?
 C21 C4 1.399(3) . ?
 C21 H21 0.97(3) . ?
 C19 C18 1.463(3) . ?
 C1 C2 1.399(3) . ?
 C10 C11 1.377(3) . ?
 C10 C9 1.439(3) . ?
 C10 C31 1.497(3) . ?
 C4 C5 1.471(3) . ?
 C4 C3 1.405(3) . ?
 C5 C22 1.501(3) . ?
 C11 C12 1.442(3) . ?
 C16 C17 1.468(3) . ?
 C16 C15 1.431(3) . ?
 C9 C8 1.467(3) . ?
 C31 C32 1.399(3) . ?
 C31 C36 1.388(3) . ?
 C22 C23 1.401(3) . ?
 C22 C27 1.409(3) . ?
 C18 H18 0.9500 . ?
 C18 C17 1.337(3) . ?
 C52 C57 1.399(3) . ?
 C52 C53 1.401(3) . ?
 C3 H3A 0.9500 . ?
 C23 C24 1.394(3) . ?
 C23 C28 1.507(3) . ?
 C7 H7 0.9500 . ?
 C7 C8 1.345(3) . ?
 C2 H2 0.9500 . ?
 C17 H17 0.9500 . ?
 C34 C35 1.383(3) . ?
 C34 C33 1.391(3) . ?
 C34 C37 1.510(3) . ?
 C57 C60 1.503(3) . ?
 C57 C56 1.399(3) . ?
 C27 C26 1.390(3) . ?
 C27 C30 1.509(3) . ?
 C15 C14 1.379(3) . ?
 C15 C38 1.486(6) . ?
 C15 C45 1.63(3) . ?
 C14 C13 1.445(3) . ?
 C26 H26 0.9500 . ?
 C26 C25 1.383(3) . ?
 C32 H32 0.9500 . ?
 C32 C33 1.386(3) . ?
 C8 H8 0.9500 . ?
 C12 H12 0.9500 . ?
 C12 C13 1.343(3) . ?
 C25 C24 1.387(3) . ?
 C25 C29 1.517(3) . ?
 C53 C54 1.406(3) . ?
 C53 C58 1.505(4) . ?
 C36 H36 0.9500 . ?
 C36 C35 1.399(3) . ?
 C35 H35 0.9500 . ?
 C33 H33 0.9500 . ?
 C60 H60A 0.9800 . ?
 C60 H60B 0.9800 . ?
 C60 H60C 0.9800 . ?
 C24 H24 0.9500 . ?
 C13 H13 0.9500 . ?
 C56 H56 0.9500 . ?
 C56 C55 1.386(4) . ?
 C54 H54 0.9500 . ?
 C54 C55 1.377(4) . ?
 C30 H30A 0.9800 . ?
 C30 H30B 0.9800 . ?
 C30 H30C 0.9800 . ?
 C28 H28A 0.9800 . ?
 C28 H28B 0.9800 . ?
 C28 H28C 0.9800 . ?
 C37 H37A 0.9800 . ?
 C37 H37B 0.9800 . ?
 C37 H37C 0.9800 . ?
 C55 C59 1.511(3) . ?
 C38 C39 1.391(8) . ?
 C38 C43 1.417(8) . ?
 C61 H61 1.0000 . ?
 C58 H58A 0.9800 . ?
 C58 H58B 0.9800 . ?
 C58 H58C 0.9800 . ?
 C29 H29A 0.9800 . ?
 C29 H29B 0.9800 . ?
 C29 H29C 0.9800 . ?
 C59 H59A 0.9800 . ?
 C59 H59B 0.9800 . ?
 C59 H59C 0.9800 . ?
 C39 H39 0.9500 . ?
 C39 C40 1.393(6) . ?
 C43 H43 0.9500 . ?
 C43 C42 1.393(7) . ?
 C62 H62 1.0000 . ?
 C41 C40 1.380(9) . ?
 C41 C42 1.382(9) . ?
 C41 C44 1.527(7) . ?
 C40 H40 0.9500 . ?
 C42 H42 0.9500 . ?
 C44 H44A 0.9800 . ?
 C44 H44B 0.9800 . ?
 C44 H44C 0.9800 . ?
 C47 H47 0.9500 . ?
 C47 C48 1.46(3) . ?
 C47 C46 1.46(3) . ?
 C48 C51 1.53(3) . ?
 C48 C49 1.40(3) . ?
 C51 H51A 0.9800 . ?
 C51 H51B 0.9800 . ?
 C51 H51C 0.9800 . ?
 C49 H49 0.9500 . ?
 C49 C50 1.38(3) . ?
 C50 H50 0.9500 . ?
 C50 C45 1.28(4) . ?
 C45 C46 1.37(4) . ?
 C46 H46 0.9500 . ?
 C69 H69A 0.9800 . ?
 C69 H69B 0.9800 . ?
 C69 H69C 0.9800 . ?
 C69 C63 1.55(2) . ?
 C68 H68 0.9500 . ?
 C68 C63 1.3900 . ?
 C68 C67 1.3900 . ?
 C63 C64 1.3900 . ?
 C64 H64 0.9500 . ?
 C64 C65 1.3900 . ?
 C65 H65 0.9500 . ?
 C65 C66 1.3900 . ?
 C66 H66 0.9500 . ?
 C66 C67 1.3900 . ?
 C67 H67 0.9500 . ?
 C61A H61A 1.0000 . ?
 C61A Cl3A 1.75(2) . ?
 C61A Cl1A 1.75(2) . ?
 C61A Cl2A 1.75(2) . ?

loop_
  _geom_angle_atom_site_label_1
  _geom_angle_atom_site_label_2
  _geom_angle_atom_site_label_3
  _geom_angle
  _geom_angle_site_symmetry_1
  _geom_angle_site_symmetry_3
  _geom_angle_publ_flag
 C9 N2 C6 105.22(17) . . ?
 C11 N3 H3 127(2) . . ?
 C14 N3 C11 110.72(18) . . ?
 C14 N3 H3 122(2) . . ?
 C16 N4 C19 105.39(17) . . ?
 C2 N1 C3 116.27(19) . . ?
 C19 C20 C1 126.90(19) . . ?
 C19 C20 C52 117.60(18) . . ?
 C1 C20 C52 115.40(18) . . ?
 N2 C6 C7 109.64(18) . . ?
 C5 C6 N2 126.84(18) . . ?
 C5 C6 C7 123.35(19) . . ?
 C1 C21 H21 121.3(16) . . ?
 C4 C21 C1 118.97(19) . . ?
 C4 C21 H21 119.7(15) . . ?
 N4 C19 C18 109.74(18) . . ?
 C20 C19 N4 128.20(19) . . ?
 C20 C19 C18 122.05(19) . . ?
 C21 C1 C20 125.37(19) . . ?
 C2 C1 C20 117.03(19) . . ?
 C2 C1 C21 117.59(19) . . ?
 C11 C10 C9 124.40(19) . . ?
 C11 C10 C31 116.81(19) . . ?
 C9 C10 C31 118.79(18) . . ?
 C21 C4 C5 125.22(19) . . ?
 C21 C4 C3 117.66(19) . . ?
 C3 C4 C5 117.12(18) . . ?
 C6 C5 C4 125.40(18) . . ?
 C6 C5 C22 118.72(18) . . ?
 C4 C5 C22 115.82(17) . . ?
 N3 C11 C12 105.94(18) . . ?
 C10 C11 N3 128.29(19) . . ?
 C10 C11 C12 125.5(2) . . ?
 N4 C16 C17 111.52(19) . . ?
 N4 C16 C15 126.27(19) . . ?
 C15 C16 C17 122.18(19) . . ?
 N2 C9 C10 125.36(19) . . ?
 N2 C9 C8 112.07(18) . . ?
 C10 C9 C8 122.53(19) . . ?
 C32 C31 C10 122.7(2) . . ?
 C36 C31 C10 119.0(2) . . ?
 C36 C31 C32 118.3(2) . . ?
 C23 C22 C5 119.68(19) . . ?
 C23 C22 C27 119.78(19) . . ?
 C27 C22 C5 120.50(19) . . ?
 C19 C18 H18 126.6 . . ?
 C17 C18 C19 106.83(19) . . ?
 C17 C18 H18 126.6 . . ?
 C57 C52 C20 117.13(19) . . ?
 C57 C52 C53 120.4(2) . . ?
 C53 C52 C20 122.4(2) . . ?
 N1 C3 C4 124.53(19) . . ?
 N1 C3 H3A 117.7 . . ?
 C4 C3 H3A 117.7 . . ?
 C22 C23 C28 121.4(2) . . ?
 C24 C23 C22 118.9(2) . . ?
 C24 C23 C28 119.7(2) . . ?
 C6 C7 H7 126.5 . . ?
 C8 C7 C6 106.92(19) . . ?
 C8 C7 H7 126.5 . . ?
 N1 C2 C1 124.9(2) . . ?
 N1 C2 H2 117.5 . . ?
 C1 C2 H2 117.5 . . ?
 C16 C17 H17 126.8 . . ?
 C18 C17 C16 106.49(19) . . ?
 C18 C17 H17 126.8 . . ?
 C35 C34 C33 118.2(2) . . ?
 C35 C34 C37 121.0(2) . . ?
 C33 C34 C37 120.7(2) . . ?
 C52 C57 C60 120.6(2) . . ?
 C56 C57 C52 119.1(2) . . ?
 C56 C57 C60 120.4(2) . . ?
 C22 C27 C30 121.40(19) . . ?
 C26 C27 C22 119.0(2) . . ?
 C26 C27 C30 119.6(2) . . ?
 C16 C15 C38 117.1(3) . . ?
 C16 C15 C45 113.7(14) . . ?
 C14 C15 C16 123.7(2) . . ?
 C14 C15 C38 119.1(4) . . ?
 C14 C15 C45 121.4(14) . . ?
 N3 C14 C15 126.1(2) . . ?
 N3 C14 C13 105.86(19) . . ?
 C15 C14 C13 128.0(2) . . ?
 C27 C26 H26 118.9 . . ?
 C25 C26 C27 122.1(2) . . ?
 C25 C26 H26 118.9 . . ?
 C31 C32 H32 119.7 . . ?
 C33 C32 C31 120.5(2) . . ?
 C33 C32 H32 119.7 . . ?
 C9 C8 H8 127.0 . . ?
 C7 C8 C9 106.06(19) . . ?
 C7 C8 H8 127.0 . . ?
 C11 C12 H12 125.7 . . ?
 C13 C12 C11 108.6(2) . . ?
 C13 C12 H12 125.7 . . ?
 C26 C25 C24 118.1(2) . . ?
 C26 C25 C29 120.3(2) . . ?
 C24 C25 C29 121.6(2) . . ?
 C52 C53 C54 118.2(2) . . ?
 C52 C53 C58 121.3(2) . . ?
 C54 C53 C58 120.5(2) . . ?
 C31 C36 H36 119.6 . . ?
 C31 C36 C35 120.8(2) . . ?
 C35 C36 H36 119.6 . . ?
 C34 C35 C36 120.9(2) . . ?
 C34 C35 H35 119.6 . . ?
 C36 C35 H35 119.6 . . ?
 C34 C33 H33 119.3 . . ?
 C32 C33 C34 121.3(2) . . ?
 C32 C33 H33 119.3 . . ?
 C57 C60 H60A 109.5 . . ?
 C57 C60 H60B 109.5 . . ?
 C57 C60 H60C 109.5 . . ?
 H60A C60 H60B 109.5 . . ?
 H60A C60 H60C 109.5 . . ?
 H60B C60 H60C 109.5 . . ?
 C23 C24 H24 119.0 . . ?
 C25 C24 C23 122.1(2) . . ?
 C25 C24 H24 119.0 . . ?
 C14 C13 H13 125.6 . . ?
 C12 C13 C14 108.8(2) . . ?
 C12 C13 H13 125.6 . . ?
 C57 C56 H56 119.2 . . ?
 C55 C56 C57 121.6(3) . . ?
 C55 C56 H56 119.2 . . ?
 C53 C54 H54 118.9 . . ?
 C55 C54 C53 122.2(2) . . ?
 C55 C54 H54 118.9 . . ?
 C27 C30 H30A 109.5 . . ?
 C27 C30 H30B 109.5 . . ?
 C27 C30 H30C 109.5 . . ?
 H30A C30 H30B 109.5 . . ?
 H30A C30 H30C 109.5 . . ?
 H30B C30 H30C 109.5 . . ?
 C23 C28 H28A 109.5 . . ?
 C23 C28 H28B 109.5 . . ?
 C23 C28 H28C 109.5 . . ?
 H28A C28 H28B 109.5 . . ?
 H28A C28 H28C 109.5 . . ?
 H28B C28 H28C 109.5 . . ?
 C34 C37 H37A 109.5 . . ?
 C34 C37 H37B 109.5 . . ?
 C34 C37 H37C 109.5 . . ?
 H37A C37 H37B 109.5 . . ?
 H37A C37 H37C 109.5 . . ?
 H37B C37 H37C 109.5 . . ?
 C56 C55 C59 120.8(3) . . ?
 C54 C55 C56 118.5(2) . . ?
 C54 C55 C59 120.7(3) . . ?
 C39 C38 C15 124.0(4) . . ?
 C39 C38 C43 117.8(5) . . ?
 C43 C38 C15 118.2(5) . . ?
 Cl1 C61 H61 108.4 . . ?
 Cl2 C61 Cl1 110.50(15) . . ?
 Cl2 C61 H61 108.4 . . ?
 Cl3 C61 Cl1 110.05(15) . . ?
 Cl3 C61 Cl2 111.10(14) . . ?
 Cl3 C61 H61 108.4 . . ?
 C53 C58 H58A 109.5 . . ?
 C53 C58 H58B 109.5 . . ?
 C53 C58 H58C 109.5 . . ?
 H58A C58 H58B 109.5 . . ?
 H58A C58 H58C 109.5 . . ?
 H58B C58 H58C 109.5 . . ?
 C25 C29 H29A 109.5 . . ?
 C25 C29 H29B 109.5 . . ?
 C25 C29 H29C 109.5 . . ?
 H29A C29 H29B 109.5 . . ?
 H29A C29 H29C 109.5 . . ?
 H29B C29 H29C 109.5 . . ?
 C55 C59 H59A 109.5 . . ?
 C55 C59 H59B 109.5 . . ?
 C55 C59 H59C 109.5 . . ?
 H59A C59 H59B 109.5 . . ?
 H59A C59 H59C 109.5 . . ?
 H59B C59 H59C 109.5 . . ?
 C38 C39 H39 119.8 . . ?
 C38 C39 C40 120.4(5) . . ?
 C40 C39 H39 119.8 . . ?
 C38 C43 H43 119.7 . . ?
 C42 C43 C38 120.6(5) . . ?
 C42 C43 H43 119.7 . . ?
 Cl5 C62 Cl4 111.18(18) . . ?
 Cl5 C62 H62 107.7 . . ?
 Cl4 C62 H62 107.7 . . ?
 Cl6 C62 Cl5 111.32(17) . . ?
 Cl6 C62 Cl4 111.13(19) . . ?
 Cl6 C62 H62 107.7 . . ?
 C40 C41 C42 118.7(5) . . ?
 C40 C41 C44 121.9(6) . . ?
 C42 C41 C44 119.4(7) . . ?
 C39 C40 H40 119.1 . . ?
 C41 C40 C39 121.7(5) . . ?
 C41 C40 H40 119.1 . . ?
 C43 C42 H42 119.6 . . ?
 C41 C42 C43 120.8(6) . . ?
 C41 C42 H42 119.6 . . ?
 C41 C44 H44A 109.5 . . ?
 C41 C44 H44B 109.5 . . ?
 C41 C44 H44C 109.5 . . ?
 H44A C44 H44B 109.5 . . ?
 H44A C44 H44C 109.5 . . ?
 H44B C44 H44C 109.5 . . ?
 C48 C47 H47 122.7 . . ?
 C46 C47 H47 122.7 . . ?
 C46 C47 C48 114.5(19) . . ?
 C47 C48 C51 122(2) . . ?
 C49 C48 C47 120(2) . . ?
 C49 C48 C51 118(2) . . ?
 C48 C51 H51A 109.5 . . ?
 C48 C51 H51B 109.5 . . ?
 C48 C51 H51C 109.5 . . ?
 H51A C51 H51B 109.5 . . ?
 H51A C51 H51C 109.5 . . ?
 H51B C51 H51C 109.5 . . ?
 C48 C49 H49 119.8 . . ?
 C50 C49 C48 120(3) . . ?
 C50 C49 H49 119.8 . . ?
 C49 C50 H50 120.0 . . ?
 C45 C50 C49 120(3) . . ?
 C45 C50 H50 120.0 . . ?
 C50 C45 C15 125(2) . . ?
 C50 C45 C46 125(3) . . ?
 C46 C45 C15 110(2) . . ?
 C47 C46 H46 120.4 . . ?
 C45 C46 C47 119(2) . . ?
 C45 C46 H46 120.4 . . ?
 H69A C69 H69B 109.5 . . ?
 H69A C69 H69C 109.5 . . ?
 H69B C69 H69C 109.5 . . ?
 C63 C69 H69A 109.5 . . ?
 C63 C69 H69B 109.5 . . ?
 C63 C69 H69C 109.5 . . ?
 C63 C68 H68 120.0 . . ?
 C63 C68 C67 120.0 . . ?
 C67 C68 H68 120.0 . . ?
 C68 C63 C69 121.2(12) . . ?
 C64 C63 C69 118.3(12) . . ?
 C64 C63 C68 120.0 . . ?
 C63 C64 H64 120.0 . . ?
 C63 C64 C65 120.0 . . ?
 C65 C64 H64 120.0 . . ?
 C64 C65 H65 120.0 . . ?
 C64 C65 C66 120.0 . . ?
 C66 C65 H65 120.0 . . ?
 C65 C66 H66 120.0 . . ?
 C67 C66 C65 120.0 . . ?
 C67 C66 H66 120.0 . . ?
 C68 C67 H67 120.0 . . ?
 C66 C67 C68 120.0 . . ?
 C66 C67 H67 120.0 . . ?
 Cl3A C61A H61A 109.4 . . ?
 Cl3A C61A Cl1A 113(2) . . ?
 Cl3A C61A Cl2A 101.3(17) . . ?
 Cl1A C61A H61A 109.4 . . ?
 Cl2A C61A H61A 109.4 . . ?
 Cl2A C61A Cl1A 114(2) . . ?

loop_
  _geom_torsion_atom_site_label_1
  _geom_torsion_atom_site_label_2
  _geom_torsion_atom_site_label_3
  _geom_torsion_atom_site_label_4
  _geom_torsion
  _geom_torsion_site_symmetry_1
  _geom_torsion_site_symmetry_2
  _geom_torsion_site_symmetry_3
  _geom_torsion_site_symmetry_4
  _geom_torsion_publ_flag
 N2 C6 C5 C4 0.7(3) . . . . ?
 N2 C6 C5 C22 -176.14(19) . . . . ?
 N2 C6 C7 C8 3.1(3) . . . . ?
 N2 C9 C8 C7 0.9(3) . . . . ?
 N3 C11 C12 C13 -2.3(3) . . . . ?
 N3 C14 C13 C12 -2.0(3) . . . . ?
 N4 C19 C18 C17 -0.1(3) . . . . ?
 N4 C16 C17 C18 -1.7(3) . . . . ?
 N4 C16 C15 C14 -7.4(4) . . . . ?
 N4 C16 C15 C38 176.2(4) . . . . ?
 N4 C16 C15 C45 160.1(12) . . . . ?
 C20 C19 C18 C17 178.9(2) . . . . ?
 C20 C1 C2 N1 179.2(2) . . . . ?
 C20 C52 C57 C60 -1.5(3) . . . . ?
 C20 C52 C57 C56 179.3(2) . . . . ?
 C20 C52 C53 C54 -178.1(2) . . . . ?
 C20 C52 C53 C58 1.6(3) . . . . ?
 C6 N2 C9 C10 178.8(2) . . . . ?
 C6 N2 C9 C8 1.1(2) . . . . ?
 C6 C5 C22 C23 -107.3(2) . . . . ?
 C6 C5 C22 C27 74.8(3) . . . . ?
 C6 C7 C8 C9 -2.3(2) . . . . ?
 C21 C1 C2 N1 0.4(3) . . . . ?
 C21 C4 C5 C6 28.0(3) . . . . ?
 C21 C4 C5 C22 -155.1(2) . . . . ?
 C21 C4 C3 N1 -0.3(3) . . . . ?
 C19 N4 C16 C17 1.6(2) . . . . ?
 C19 N4 C16 C15 179.5(2) . . . . ?
 C19 C20 C1 C21 -22.4(4) . . . . ?
 C19 C20 C1 C2 159.0(2) . . . . ?
 C19 C20 C52 C57 96.7(2) . . . . ?
 C19 C20 C52 C53 -84.0(3) . . . . ?
 C19 C18 C17 C16 1.0(3) . . . . ?
 C1 C20 C19 N4 4.8(4) . . . . ?
 C1 C20 C19 C18 -174.0(2) . . . . ?
 C1 C20 C52 C57 -79.9(2) . . . . ?
 C1 C20 C52 C53 99.4(2) . . . . ?
 C1 C21 C4 C5 178.80(19) . . . . ?
 C1 C21 C4 C3 -1.0(3) . . . . ?
 C10 C11 C12 C13 172.1(2) . . . . ?
 C10 C9 C8 C7 -176.9(2) . . . . ?
 C10 C31 C32 C33 177.5(2) . . . . ?
 C10 C31 C36 C35 -177.2(2) . . . . ?
 C4 C21 C1 C20 -177.7(2) . . . . ?
 C4 C21 C1 C2 1.0(3) . . . . ?
 C4 C5 C22 C23 75.6(3) . . . . ?
 C4 C5 C22 C27 -102.4(2) . . . . ?
 C5 C6 C7 C8 -172.4(2) . . . . ?
 C5 C4 C3 N1 179.9(2) . . . . ?
 C5 C22 C23 C24 -178.0(2) . . . . ?
 C5 C22 C23 C28 2.5(3) . . . . ?
 C5 C22 C27 C26 178.8(2) . . . . ?
 C5 C22 C27 C30 1.1(3) . . . . ?
 C11 N3 C14 C15 -177.7(2) . . . . ?
 C11 N3 C14 C13 0.5(3) . . . . ?
 C11 C10 C9 N2 -16.9(4) . . . . ?
 C11 C10 C9 C8 160.6(2) . . . . ?
 C11 C10 C31 C32 -104.1(3) . . . . ?
 C11 C10 C31 C36 74.3(3) . . . . ?
 C11 C12 C13 C14 2.6(3) . . . . ?
 C16 N4 C19 C20 -179.9(2) . . . . ?
 C16 N4 C19 C18 -0.9(2) . . . . ?
 C16 C15 C14 N3 5.1(4) . . . . ?
 C16 C15 C14 C13 -172.6(2) . . . . ?
 C16 C15 C38 C39 117.3(6) . . . . ?
 C16 C15 C38 C43 -60.9(7) . . . . ?
 C16 C15 C45 C50 -78(4) . . . . ?
 C16 C15 C45 C46 102(2) . . . . ?
 C9 N2 C6 C5 172.8(2) . . . . ?
 C9 N2 C6 C7 -2.5(2) . . . . ?
 C9 C10 C11 N3 6.0(4) . . . . ?
 C9 C10 C11 C12 -167.2(2) . . . . ?
 C9 C10 C31 C32 75.3(3) . . . . ?
 C9 C10 C31 C36 -106.3(2) . . . . ?
 C31 C10 C11 N3 -174.6(2) . . . . ?
 C31 C10 C11 C12 12.2(3) . . . . ?
 C31 C10 C9 N2 163.7(2) . . . . ?
 C31 C10 C9 C8 -18.8(3) . . . . ?
 C31 C32 C33 C34 -0.2(4) . . . . ?
 C31 C36 C35 C34 -0.5(4) . . . . ?
 C22 C23 C24 C25 -0.3(4) . . . . ?
 C22 C27 C26 C25 -1.4(4) . . . . ?
 C52 C20 C19 N4 -171.4(2) . . . . ?
 C52 C20 C19 C18 9.8(3) . . . . ?
 C52 C20 C1 C21 153.9(2) . . . . ?
 C52 C20 C1 C2 -24.8(3) . . . . ?
 C52 C57 C56 C55 -1.1(3) . . . . ?
 C52 C53 C54 C55 -1.2(4) . . . . ?
 C3 N1 C2 C1 -1.6(3) . . . . ?
 C3 C4 C5 C6 -152.2(2) . . . . ?
 C3 C4 C5 C22 24.7(3) . . . . ?
 C23 C22 C27 C26 0.9(3) . . . . ?
 C23 C22 C27 C30 -176.9(2) . . . . ?
 C7 C6 C5 C4 175.4(2) . . . . ?
 C7 C6 C5 C22 -1.5(3) . . . . ?
 C2 N1 C3 C4 1.6(3) . . . . ?
 C17 C16 C15 C14 170.4(2) . . . . ?
 C17 C16 C15 C38 -6.1(5) . . . . ?
 C17 C16 C15 C45 -22.1(12) . . . . ?
 C57 C52 C53 C54 1.1(3) . . . . ?
 C57 C52 C53 C58 -179.1(2) . . . . ?
 C57 C56 C55 C54 1.0(4) . . . . ?
 C57 C56 C55 C59 -177.8(2) . . . . ?
 C27 C22 C23 C24 0.0(3) . . . . ?
 C27 C22 C23 C28 -179.6(2) . . . . ?
 C27 C26 C25 C24 1.0(4) . . . . ?
 C27 C26 C25 C29 -179.2(2) . . . . ?
 C15 C16 C17 C18 -179.7(2) . . . . ?
 C15 C14 C13 C12 176.2(2) . . . . ?
 C15 C38 C39 C40 -178.9(5) . . . . ?
 C15 C38 C43 C42 178.8(5) . . . . ?
 C15 C45 C46 C47 -173.9(18) . . . . ?
 C14 N3 C11 C10 -173.2(2) . . . . ?
 C14 N3 C11 C12 1.1(2) . . . . ?
 C14 C15 C38 C39 -59.3(8) . . . . ?
 C14 C15 C38 C43 122.5(6) . . . . ?
 C14 C15 C45 C50 90(4) . . . . ?
 C14 C15 C45 C46 -90(3) . . . . ?
 C26 C25 C24 C23 -0.1(4) . . . . ?
 C32 C31 C36 C35 1.2(3) . . . . ?
 C53 C52 C57 C60 179.2(2) . . . . ?
 C53 C52 C57 C56 0.0(3) . . . . ?
 C53 C54 C55 C56 0.2(4) . . . . ?
 C53 C54 C55 C59 179.0(2) . . . . ?
 C36 C31 C32 C33 -0.9(3) . . . . ?
 C35 C34 C33 C32 1.0(3) . . . . ?
 C33 C34 C35 C36 -0.7(3) . . . . ?
 C60 C57 C56 C55 179.7(2) . . . . ?
 C30 C27 C26 C25 176.4(2) . . . . ?
 C28 C23 C24 C25 179.2(2) . . . . ?
 C37 C34 C35 C36 179.3(2) . . . . ?
 C37 C34 C33 C32 -179.0(2) . . . . ?
 C38 C15 C14 N3 -178.5(4) . . . . ?
 C38 C15 C14 C13 3.8(5) . . . . ?
 C38 C39 C40 C41 1.3(8) . . . . ?
 C38 C43 C42 C41 -0.8(8) . . . . ?
 C58 C53 C54 C55 179.0(2) . . . . ?
 C29 C25 C24 C23 -180.0(2) . . . . ?
 C39 C38 C43 C42 0.5(9) . . . . ?
 C43 C38 C39 C40 -0.7(9) . . . . ?
 C40 C41 C42 C43 1.4(8) . . . . ?
 C42 C41 C40 C39 -1.7(8) . . . . ?
 C44 C41 C40 C39 179.2(5) . . . . ?
 C44 C41 C42 C43 -179.5(5) . . . . ?
 C47 C48 C49 C50 -7(4) . . . . ?
 C48 C47 C46 C45 -3(3) . . . . ?
 C48 C49 C50 C45 10(4) . . . . ?
 C51 C48 C49 C50 177(2) . . . . ?
 C49 C50 C45 C15 171(3) . . . . ?
 C49 C50 C45 C46 -9(5) . . . . ?
 C50 C45 C46 C47 6(5) . . . . ?
 C45 C15 C14 N3 -161.4(12) . . . . ?
 C45 C15 C14 C13 20.8(12) . . . . ?
 C46 C47 C48 C51 179.6(18) . . . . ?
 C46 C47 C48 C49 4(3) . . . . ?
 C69 C63 C64 C65 172.1(15) . . . . ?
 C68 C63 C64 C65 0.0 . . . . ?
 C63 C68 C67 C66 0.0 . . . . ?
 C63 C64 C65 C66 0.0 . . . . ?
 C64 C65 C66 C67 0.0 . . . . ?
 C65 C66 C67 C68 0.0 . . . . ?
 C67 C68 C63 C69 -171.9(16) . . . . ?
 C67 C68 C63 C64 0.0 . . . . ?

_shelx_res_file
;
TITL tolileks_a.res in P-1
    tolileks_a.res
    created by SHELXL-2019/3 at 14:02:03 on 04-Oct-2025
REM Old TITL tolileks in P-1
REM SHELXT solution in P-1
REM R1 0.168, Rweak 0.012, Alpha 0.037, Orientation as input
REM Formula found by SHELXT: C55 N4 Cl6
CELL 1.54184 10.9628 16.1953 16.6641 118.241 92.868 107.387
ZERR 2 0.0002 0.0003 0.0004 0.002 0.002 0.002
LATT 1
SFAC C H Cl N
UNIT 112.7 99.15 10.65 8
SIMU 0.02 0.04 1.7 C45 C46 C47 C48 C49 C50 C51
SIMU 0.02 0.04 1.7 C38 C43 C42 C41 C40 C39 C44
SADI Cl1 C61 Cl1A C61A
SADI Cl2 C61 Cl2A C61A
SADI Cl3 C61 Cl3A C61A
SADI C61 H61 C61A H61A
SADI 0.04 Cl1 Cl2 Cl1A Cl2A
SADI 0.04 Cl1 Cl3 Cl1A Cl3A
SADI 0.04 Cl2 Cl3 Cl2A Cl3A
SIMU 0.02 0.04 1.7 C61 Cl1 Cl2 Cl3 Cl2A Cl3A Cl1A C61A
ISOR 0.01 0.02 C47 C48 C41 C40 C45 C44

L.S. 20 0 0
PLAN  9
TEMP -173
CONF
BOND $H
list 4
MORE -1
fmap 2 53
acta
OMIT 2 4 1
REM <olex2.extras>
REM <HklSrc "%.\\tolileks_a.hkl">
REM </olex2.extras>

WGHT    0.064600    2.124300
FVAR       4.27474   0.82088   0.77550
PART 1
CL1   3    0.694989    0.142636    0.488104    10.95000    0.03446    0.02902 =
         0.04419    0.01446    0.00069    0.00488
CL2   3    0.876178    0.329754    0.515086    10.95000    0.03561    0.04528 =
         0.05464    0.03098    0.01205    0.00970
CL3   3    0.859541    0.296124    0.670674    10.95000    0.04313    0.05299 =
         0.03339    0.01721    0.00895    0.01573
CL5   3    0.653779    0.169315    0.262518    31.00000    0.04842    0.04171 =
         0.05899    0.02611    0.01200    0.01643
CL4   3    0.576513   -0.045825    0.135855    31.00000    0.05625    0.04109 =
         0.03143    0.01307    0.00302   -0.00621
CL6   3    0.836081    0.070747    0.255378    31.00000    0.04045    0.04567 =
         0.06741    0.03320    0.00706    0.01202

PART 0
N2    4    0.539299    0.340105    0.509158    11.00000    0.02515    0.02326 =
         0.02210    0.01084    0.00304    0.00423
N3    4    0.755411    0.531431    0.641851    11.00000    0.02610    0.02543 =
         0.02169    0.01147    0.00197    0.00078
N4    4    0.721429    0.480098    0.783821    11.00000    0.02540    0.02495 =
         0.02218    0.01061    0.00269    0.00286
N1    4    0.412409    0.084305    0.635807    11.00000    0.03664    0.02466 =
         0.02910    0.01241   -0.00418    0.00260
C20   1    0.616059    0.347006    0.820884    11.00000    0.02570    0.02750 =
         0.02103    0.01112    0.00255    0.00697
C6    1    0.418269    0.259224    0.462700    11.00000    0.02406    0.02413 =
         0.02113    0.00921    0.00175    0.00529
C21   1    0.493278    0.275881    0.654253    11.00000    0.02314    0.02513 =
         0.02249    0.01136    0.00488    0.00611
C19   1    0.700873    0.440023    0.842215    11.00000    0.02640    0.02535 =
         0.01974    0.00851    0.00269    0.00489
C1    1    0.533291    0.264550    0.728472    11.00000    0.02344    0.02527 =
         0.02233    0.01030    0.00387    0.00495
C10   1    0.677244    0.462940    0.472312    11.00000    0.02885    0.02730 =
         0.02408    0.01389    0.00551    0.00756
C4    1    0.410521    0.190780    0.571352    11.00000    0.02245    0.02552 =
         0.02399    0.01179    0.00386    0.00506
C5    1    0.358517    0.191032    0.488414    11.00000    0.02220    0.02338 =
         0.02145    0.00842    0.00247    0.00521
C11   1    0.758125    0.532867    0.559635    11.00000    0.02738    0.02810 =
         0.02538    0.01497    0.00622    0.00622
C16   1    0.813511    0.572509    0.836957    11.00000    0.02656    0.02787 =
         0.02226    0.00999    0.00219    0.00276
C9    1    0.564120    0.377403    0.452940    11.00000    0.02831    0.02498 =
         0.02219    0.01091    0.00550    0.00771
C31   1    0.710326    0.479056    0.393509    11.00000    0.03255    0.02350 =
         0.02149    0.01061    0.00389    0.00367
C22   1    0.232706    0.105683    0.425823    11.00000    0.02347    0.02533 =
         0.02283    0.01118    0.00051    0.00456
C18   1    0.787707    0.512822    0.934936    11.00000    0.03136    0.03318 =
         0.01994    0.01087    0.00087    0.00403
AFIX  43
H18   2    0.793044    0.504152    0.987369    11.00000   -1.20000
AFIX   0
C52   1    0.598414    0.327622    0.899984    11.00000    0.03211    0.02338 =
         0.02042    0.00961   -0.00018    0.00198
C3    1    0.373542    0.097441    0.566618    11.00000    0.02881    0.02460 =
         0.02731    0.01107   -0.00131    0.00225
AFIX  43
H3A   2    0.317046    0.039632    0.510440    11.00000   -1.20000
AFIX   0
C23   1    0.113959    0.106078    0.453102    11.00000    0.02557    0.03101 =
         0.02958    0.01347    0.00389    0.00704
C7    1    0.367525    0.252074    0.376069    11.00000    0.03112    0.02978 =
         0.02369    0.01179   -0.00076    0.00598
AFIX  43
H7    2    0.285687    0.205958    0.333299    11.00000   -1.20000
AFIX   0
C2    1    0.489184    0.167332    0.714631    11.00000    0.03250    0.02839 =
         0.02675    0.01447   -0.00033    0.00519
AFIX  43
H2    2    0.515861    0.159791    0.765127    11.00000   -1.20000
AFIX   0
C17   1    0.858084    0.593871    0.931683    11.00000    0.03228    0.02921 =
         0.02104    0.00857   -0.00178   -0.00119
AFIX  43
H17   2    0.923967    0.653543    0.980971    11.00000   -1.20000
AFIX   0
C34   1    0.786011    0.514876    0.250226    11.00000    0.03852    0.02646 =
         0.02205    0.01137    0.00392    0.00278
C57   1    0.490297    0.340617    0.938473    11.00000    0.03381    0.02522 =
         0.02391    0.01030    0.00234    0.00008
C27   1    0.233673    0.023671    0.341371    11.00000    0.02632    0.02760 =
         0.02601    0.00965    0.00185    0.00731
C15   1    0.868170    0.643022    0.807705    11.00000    0.02772    0.02829 =
         0.02492    0.01103    0.00000   -0.00151
C14   1    0.842590    0.620310    0.716263    11.00000    0.02616    0.02917 =
         0.02786    0.01379    0.00175    0.00040
C26   1    0.115595   -0.055002    0.285926    11.00000    0.03362    0.02736 =
         0.02781    0.00727   -0.00016    0.00660
AFIX  43
H26   2    0.116067   -0.109542    0.228321    11.00000   -1.20000
AFIX   0
C32   1    0.640204    0.516053    0.354847    11.00000    0.04109    0.03178 =
         0.03091    0.01685    0.01025    0.01441
AFIX  43
H32   2    0.566179    0.529456    0.377108    11.00000   -1.20000
AFIX   0
C8    1    0.458728    0.323233    0.368332    11.00000    0.03650    0.03135 =
         0.02334    0.01432    0.00240    0.00831
AFIX  43
H8    2    0.455551    0.335859    0.318246    11.00000   -1.20000
AFIX   0
C12   1    0.855634    0.628805    0.584802    11.00000    0.03344    0.03287 =
         0.03142    0.01974    0.00708    0.00323
AFIX  43
H12   2    0.881971    0.650938    0.542633    11.00000   -1.20000
AFIX   0
C25   1   -0.002523   -0.056424    0.311927    11.00000    0.02558    0.03285 =
         0.03607    0.01340   -0.00310    0.00128
C53   1    0.684325    0.296681    0.934288    11.00000    0.04012    0.02701 =
         0.02525    0.00996   -0.00568    0.00462
C36   1    0.816877    0.458931    0.358474    11.00000    0.03277    0.03567 =
         0.02869    0.01856    0.00478    0.00895
AFIX  43
H36   2    0.864784    0.432508    0.382905    11.00000   -1.20000
AFIX   0
C35   1    0.854506    0.477117    0.287603    11.00000    0.03242    0.03711 =
         0.02879    0.01756    0.00820    0.00766
AFIX  43
H35   2    0.928091    0.463351    0.264834    11.00000   -1.20000
AFIX   0
C33   1    0.677866    0.533310    0.284322    11.00000    0.04532    0.03260 =
         0.03187    0.01939    0.00771    0.01513
AFIX  43
H33   2    0.628868    0.558225    0.258740    11.00000   -1.20000
AFIX   0
C60   1    0.398918    0.375028    0.902658    11.00000    0.03029    0.03451 =
         0.02998    0.01238    0.00543    0.00428
AFIX 137
H60A  2    0.446930    0.442840    0.914563    11.00000   -1.50000
H60B  2    0.326468    0.376170    0.934818    11.00000   -1.50000
H60C  2    0.363774    0.328511    0.835240    11.00000   -1.50000
AFIX   0
C24   1   -0.001473    0.024677    0.395548    11.00000    0.02264    0.03897 =
         0.03779    0.01472    0.00436    0.00450
AFIX  43
H24   2   -0.081944    0.024758    0.414189    11.00000   -1.20000
AFIX   0
C13   1    0.903013    0.681660    0.677845    11.00000    0.03275    0.03312 =
         0.03502    0.01780    0.00200   -0.00494
AFIX  43
H13   2    0.965944    0.748442    0.712679    11.00000   -1.20000
AFIX   0
C56   1    0.469260    0.322300    1.011616    11.00000    0.04353    0.03347 =
         0.02681    0.01294    0.00510   -0.00363
AFIX  43
H56   2    0.396821    0.332228    1.038614    11.00000   -1.20000
AFIX   0
C54   1    0.657331    0.277560    1.006757    11.00000    0.05616    0.02998 =
         0.02994    0.01536   -0.01056    0.00253
AFIX  43
H54   2    0.713995    0.255287    1.029681    11.00000   -1.20000
AFIX   0
C30   1    0.360235    0.017880    0.311917    11.00000    0.03019    0.03372 =
         0.03471    0.00571    0.00625    0.00874
AFIX 137
H30A  2    0.406901    0.077963    0.309016    11.00000   -1.50000
H30B  2    0.340749   -0.042369    0.250135    11.00000   -1.50000
H30C  2    0.415246    0.014284    0.357472    11.00000   -1.50000
AFIX   0
C28   1    0.108777    0.192665    0.542564    11.00000    0.03142    0.03827 =
         0.03418    0.01077    0.00850    0.01057
AFIX 137
H28A  2    0.163147    0.199978    0.595749    11.00000   -1.50000
H28B  2    0.017838    0.179485    0.549487    11.00000   -1.50000
H28C  2    0.141974    0.254855    0.540648    11.00000   -1.50000
AFIX   0
C37   1    0.827202    0.535634    0.174443    11.00000    0.04993    0.03963 =
         0.03063    0.02138    0.00682    0.00820
AFIX 137
H37A  2    0.859472    0.608395    0.199145    11.00000   -1.50000
H37B  2    0.751743    0.501873    0.121571    11.00000   -1.50000
H37C  2    0.897125    0.510108    0.153427    11.00000   -1.50000
AFIX   0
C55   1    0.551567    0.290013    1.045644    11.00000    0.06100    0.03134 =
         0.02387    0.01488   -0.00465   -0.00621
PART 1
C38   1    0.963302    0.744059    0.880177    21.00000    0.04110    0.02278 =
         0.02352    0.01024   -0.00265    0.00002

C61   1    0.772416    0.273327    0.566538    10.95000    0.02900    0.03002 =
         0.04106    0.01650    0.00849    0.00706
AFIX  13
H61   2    0.703106    0.303285    0.581648    10.95000   -1.20000
AFIX   0

PART 0
C58   1    0.802253    0.283691    0.894818    11.00000    0.04261    0.04068 =
         0.04111    0.01632   -0.00232    0.01641
AFIX 137
H58A  2    0.871449    0.349922    0.919436    11.00000   -1.50000
H58B  2    0.777542    0.249482    0.826449    11.00000   -1.50000
H58C  2    0.834560    0.243211    0.912866    11.00000   -1.50000
AFIX   0
C29   1   -0.128728   -0.144585    0.249795    11.00000    0.03129    0.04005 =
         0.04734    0.01072   -0.00212   -0.00157
AFIX 137
H29A  2   -0.144242   -0.150017    0.188754    11.00000   -1.50000
H29B  2   -0.202196   -0.133819    0.279109    11.00000   -1.50000
H29C  2   -0.121267   -0.206864    0.241389    11.00000   -1.50000
AFIX   0
C59   1    0.524468    0.267055    1.122388    11.00000    0.08386    0.05182 =
         0.03257    0.02748   -0.00346   -0.00843
AFIX 137
H59A  2    0.449152    0.284082    1.144119    11.00000   -1.50000
H59B  2    0.601770    0.306983    1.174646    11.00000   -1.50000
H59C  2    0.504909    0.195214    1.098163    11.00000   -1.50000
AFIX   0
PART 1
C39   1    1.093924    0.782038    0.877712    21.00000    0.03657    0.03927 =
         0.04427    0.02839   -0.01066   -0.00808
AFIX  43
H39   2    1.126404    0.742983    0.826860    21.00000   -1.20000
AFIX   0
C43   1    0.919654    0.804550    0.957959    21.00000    0.07230    0.03035 =
         0.02659    0.00955    0.00261    0.00204
AFIX  43
H43   2    0.831104    0.780382    0.961800    21.00000   -1.20000
AFIX   0

C62   1    0.672510    0.058212    0.244609    31.00000    0.04316    0.03026 =
         0.02856    0.01365    0.00245    0.00294
AFIX  13
H62   2    0.640449    0.045669    0.294424    31.00000   -1.20000
AFIX   0

C41   1    1.135093    0.935399    1.025443    21.00000    0.07827    0.03883 =
         0.04118    0.02262   -0.01736   -0.01157
C40   1    1.177429    0.877019    0.949376    21.00000    0.05575    0.04849 =
         0.05419    0.03723   -0.02117   -0.01833
AFIX  43
H40   2    1.265846    0.902246    0.945765    21.00000   -1.20000
AFIX   0
C42   1    1.005427    0.899126    1.028830    21.00000    0.11226    0.03486 =
         0.03096    0.00937   -0.00302   -0.00189
AFIX  43
H42   2    0.974394    0.939150    1.080092    21.00000   -1.20000
AFIX   0
C44   1    1.226759    1.038955    1.104693    21.00000    0.12839    0.04712 =
         0.05196    0.02228   -0.03467   -0.02769
AFIX 137
H44A  2    1.317696    1.042204    1.107563    21.00000   -1.50000
H44B  2    1.203920    1.050096    1.164178    21.00000   -1.50000
H44C  2    1.217505    1.091042    1.093214    21.00000   -1.50000
AFIX   0
PART 0
H21   2    0.518237    0.341749    0.660504    11.00000    0.03637
H3    2    0.709684    0.485017    0.647919    11.00000    0.04056
PART 2
C47   1    1.153584    0.883061    0.991955   -21.00000    0.05024    0.03796 =
         0.03580    0.02086    0.00256    0.01139
AFIX  43
H47   2    1.246239    0.903668    1.008946   -21.00000   -1.20000
AFIX   0
C48   1    1.081785    0.946417    1.044410   -21.00000    0.04842    0.02839 =
         0.02510    0.01362   -0.00429    0.00093
C51   1    1.151553    1.050532    1.131065   -21.00000    0.07296    0.02824 =
         0.04316    0.01360   -0.01523   -0.00430
AFIX 137
H51A  2    1.231109    1.052019    1.162176   -21.00000   -1.50000
H51B  2    1.092960    1.065133    1.174156   -21.00000   -1.50000
H51C  2    1.175403    1.101318    1.112523   -21.00000   -1.50000
AFIX   0
C49   1    0.944104    0.908490    1.018942   -21.00000    0.06446    0.05360 =
         0.03561    0.00886   -0.01202   -0.00961
AFIX  43
H49   2    0.896787    0.946238    1.057157   -21.00000   -1.20000
AFIX   0
C50   1    0.877093    0.816761    0.938779   -21.00000    0.05767    0.04906 =
         0.03041    0.02075   -0.00832   -0.00232
AFIX  43
H50   2    0.785485    0.796275    0.916682   -21.00000   -1.20000
AFIX   0
C45   1    0.938094    0.759357    0.894248   -21.00000    0.02614    0.02797 =
         0.02810    0.01364    0.00351   -0.00106
C46   1    1.071193    0.785489    0.911289   -21.00000    0.04215    0.03919 =
         0.03318    0.02297   -0.00090   -0.00160
AFIX  43
H46   2    1.109746    0.740788    0.871197   -21.00000   -1.20000
AFIX   0

C69   1    0.479494    0.018023    0.120161   -31.00000    0.06826    0.09653 =
         0.13497    0.06127   -0.00431   -0.00523
AFIX 137
H69A  2    0.470937    0.024260    0.064641   -31.00000   -1.50000
H69B  2    0.430763    0.053758    0.162903   -31.00000   -1.50000
H69C  2    0.443909   -0.053313    0.101296   -31.00000   -1.50000
AFIX  66
C68   1    0.686475    0.166681    0.235373   -31.00000    0.06350    0.04937 =
         0.14072    0.02694    0.03665    0.01885
AFIX  43
H68   2    0.635379    0.207873    0.255961   -31.00000   -1.20000
AFIX  65
C63   1    0.626175    0.064401    0.170139   -31.00000    0.04439    0.07341 =
         0.09232    0.03224    0.00453    0.00263
C64   1    0.700937    0.004131    0.140014   -31.00000    0.05276    0.05950 =
         0.10255    0.02697   -0.02609   -0.00429
AFIX  43
H64   2    0.659724   -0.065772    0.095430   -31.00000   -1.20000
AFIX  65
C65   1    0.835999    0.046139    0.175124   -31.00000    0.06555    0.04663 =
         0.08131    0.02055    0.01915    0.02111
AFIX  43
H65   2    0.887095    0.004947    0.154535   -31.00000   -1.20000
AFIX  65
C66   1    0.896300    0.148418    0.240359   -31.00000    0.04585    0.03987 =
         0.06068    0.02839    0.00005   -0.00406
AFIX  43
H66   2    0.988609    0.177129    0.264354   -31.00000   -1.20000
AFIX  65
C67   1    0.821540    0.208690    0.270483   -31.00000    0.06122    0.04773 =
         0.05784    0.02239    0.00209    0.00718
AFIX  43
H67   2    0.862754    0.278593    0.315068   -31.00000   -1.20000
AFIX   0
C61A  1    0.752184    0.226888    0.560156    10.05000    0.03500    0.05357 =
         0.06562    0.00517    0.01391   -0.00923
AFIX  13
H61A  2    0.670138    0.241578    0.570518    10.05000   -1.20000
AFIX   0
CL3A  3    0.781969    0.172677    0.624359    10.05000    0.08508    0.11467 =
         0.13620    0.03508    0.08245    0.04795
CL1A  3    0.738052    0.150801    0.440084    10.05000    0.21530    0.17647 =
         0.09707    0.07390    0.06292   -0.00354
CL2A  3    0.887630    0.340014    0.614161    10.05000    0.09194    0.05446 =
         0.06385    0.02984    0.01902    0.02577
HKLF 4


REM  tolileks_a.res in P-1
REM wR2 = 0.1319, GooF = S = 1.028, Restrained GooF = 1.031 for all data
REM R1 = 0.0472 for 8036 Fo > 4sig(Fo) and 0.0561 for all 9466 data
REM 756 parameters refined using 169 restraints

END

WGHT      0.0644      2.1299

REM Highest difference peak  1.106,  deepest hole -0.501,  1-sigma level  0.052
Q1    1   1.0506  0.1987  0.2765  11.00000  0.05    1.11
Q2    1   0.8295  0.2057  0.6825  11.00000  0.05    0.38
Q3    1   0.9338  0.2347  0.3825  11.00000  0.05    0.38
Q4    1   0.8125  0.2386  0.3641  11.00000  0.05    0.37
Q5    1   0.9373  0.1350  0.3200  11.00000  0.05    0.34
Q6    1   0.9478  0.6854  0.5537  11.00000  0.05    0.32
Q7    1   0.8233  0.2462  0.4724  11.00000  0.05    0.29
Q8    1   0.7783  0.1834  0.5958  11.00000  0.05    0.27
Q9    1   0.6421 -0.0693  0.1269  11.00000  0.05    0.27
;
_shelx_res_checksum                59070
_shelx_hkl_file
;
   0   0   1 143963. 3496.36  51
   0   0   1 136817. 3494.76  18
   0   0   1 137936. 3494.84  20
   0   0   1 135486. 3494.53  10
   0   0  -1 137698. 3494.71  10
   0   0   1 138722. 3497.40  48
   0   0   1 136215. 3496.66  47
   0   0   1 137632. 3496.17  46
   0   0   1 151435. 3497.85  42
   0   0   1 141102. 3495.24  38
   0   0   1 137849. 3496.89  31
   0   0  -1 140770. 3494.18   7
   0   0   1 139340. 3495.68   6
   0   0   1 139079. 3493.90   7
   0   0  -1 139458. 3494.82  15
   0   0   2 23950.6 574.179  42
   0   0   2 21845.5 568.331  38
   0   0   2 23102.1 569.531  35
   0   0   2 20545.2 569.786   6
   0   0   2 21534.1 565.454   7
   0   0  -2 21989.4 562.298  23
   0   0   2 21658.6 567.040  10
   0   0   2 21518.7 567.673  20
   0   0   2 21981.5 567.357  18
   0   0   2 23446.1 571.910  51
   0   0   2 22655.3 570.576  54
   0   0   2 22762.9 571.067  46
   0   0   2 22232.4 573.632  48
   0   0   3 3195.85 108.896  40
   0   0   3 2916.32 118.068  38
   0   0   3 2932.72 119.071  35
   0   0   3 2976.30 124.351   6
   0   0   3 3082.91 112.406   7
   0   0  -3 3167.35 98.4870  23
   0   0   3 2895.61 114.965  20
   0   0   3 3128.91 113.440  18
   0   0   3 2961.12 133.537  48
   0   0   3 3257.31 127.191  46
   0   0   3 3012.17 113.426  10
   0   0   3 3051.94 120.357  54
   0   0   3 3236.87 126.804  51
   0   0   4 20965.1 551.055  40
   0   0   4 20938.7 558.979  38
   0   0   4 20930.8 560.789  35
   0   0   4 20748.7 561.551   6
   0   0   4 21911.5 553.206   7
   0   0   4 21383.4 557.277  10
   0   0   4 22060.1 549.678  19
   0   0   4 21670.0 558.448  20
   0   0   4 21165.9 556.326  18
   0   0   4 20159.5 561.107  54
   0   0   4 21062.6 566.742  51
   0   0   4 20416.6 564.758  46
   0   0   4 20422.3 570.371  48
   0   0   5 166977. 4323.56  46
   0   0   5 171427. 4309.62  40
   0   0   5 168285. 4319.79  35
   0   0   5 172982. 4311.37   7
   0   0   5 169942. 4331.23  22
   0   0   5 172635. 4316.04  10
   0   0   5 168499. 4317.10  20
   0   0   5 173634. 4315.83  18
   0   0   5 174235. 4307.60  19
   0   0   5 171639. 4315.85  16
   0   0   5 168380. 4322.65  54
   0   0   6 5268.16 198.316  35
   0   0   6 5291.80 179.509   7
   0   0   6 5166.84 223.737  22
   0   0  -6 5260.74 181.904  26
   0   0   6 5433.68 190.489  16
   0   0   6 5223.78 171.790  19
   0   0   6 5375.16 184.330  18
   0   0   6 5299.74 200.937  54
   0   0   6 5103.38 209.687  50
   0   0   6 5047.60 173.071  40
   0   0   6 5255.95 194.908  39
   0   0   7 284.569 118.893  39
   0   0   7 472.668 119.263  35
   0   0   7 513.245 132.359  52
   0   0   7 274.075 125.847  54
   0   0  -7 514.895 97.1799  26
   0   0   7 374.286 95.7282   7
   0   0   7 364.691 80.4292  19
   0   0   7 387.191 158.324  22
   0   0   7 381.196 99.8130  18
   0   0   7 283.658 105.266  16
   0   0   7 368.178 130.564  50
   0   0   8 18651.4 553.865  11
   0   0   8 18920.0 559.684  22
   0   0   8 18332.1 521.024  18
   0   0   8 18714.4 524.553  16
   0   0   8 19094.1 533.652  39
   0   0   9 7006.29 289.454  22
   0   0   9 6348.13 268.528  11
   0   0   9 6317.12 275.584  52
   0   0   9 6476.82 267.832  50
   0   0  10 13194.6 448.286  22
   0   0  10 12242.0 421.824  50
   0   0  10 12258.8 431.217  52
   0   0  10 12214.4 432.321  44
   0   0  10 12990.8 435.611  11
   0   0  11 1577.68 205.955  22
   0   0  11 1689.19 196.922  11
   0   0  11 1625.48 188.643  50
   0   0  11 1569.10 197.203  44
   0   0  11 1421.36 200.558  52
   0   0 -11 1907.69 205.724   3
   0   0 -11 1499.90 182.784   5
   0   0  12 2196.94 219.467  11
   0   0  12 1971.80 218.798  44
   0   0  12 2135.42 221.619  52
   0   0 -12 2163.21 218.388   3
   0   0  13 11557.8 434.018  11
   0   0  13 11447.5 437.029  44
   0   0  14 821.606 193.947  44
   0   0  15 410.279 165.274  12
   0   0  15-21.8746 165.137  36
   0   0  15 154.112 156.452  53
   0   0  15-26.9137 162.192  11
   0   0  16 2474.34 188.805  12
   0   0  16 2336.05 187.817  36
   0   0  16 2505.84 176.224  53
   0   0  16 2232.67 179.386  11
   0   0  17 28.9506 114.661  12
   0   0  17 96.1545 89.4797  53
   0   0  17 115.088 117.269  36
   0  -1  18 1174.47 114.199  12
   0  -1  18 1256.36 118.793  36
   0  -1  17 499.555 138.477  12
   0  -1  17 433.321 139.429  36
   0  -1  17 411.092 123.712  53
   0  -1  16 1293.51 173.756  12
   0  -1  16 1218.13 167.879  44
   0  -1  16 1299.36 170.026  11
   0  -1  16 1205.61 178.789  36
   0  -1  16 1329.00 170.860  53
   0  -1  15 1570.40 180.798  27
   0  -1  15 1283.57 196.755  12
   0  -1  15 1355.16 189.730  11
   0  -1  14 1793.07 210.417  11
   0  -1  14 1750.96 224.618  44
   0  -1  13 5406.12 298.590  44
   0  -1  13 5137.60 282.189  50
   0  -1  13 5726.37 288.781  11
   0  -1  12 432.310 177.725  50
   0  -1  12 512.328 177.352  44
   0  -1  12 264.521 173.028  52
   0  -1  12 403.656 173.793  11
   0   1 -11 1409.64 177.888   5
   0  -1  11 1522.34 188.345  11
   0  -1  11 1533.59 186.885  52
   0  -1  11 1674.05 191.260  50
   0  -1  10 4649.69 233.124  11
   0  -1  10 4665.54 239.744  50
   0  -1  10 4623.61 224.107  52
   0  -1  10 4377.17 249.768  22
   0  -1   9 45983.0 1237.87  11
   0   1  -9 44178.9 1212.32  26
   0  -1   9 45437.1 1245.02  22
   0  -1   9 45846.0 1216.96  39
   0  -1   9 48131.2 1243.71  50
   0  -1   9 48505.2 1236.75  52
   0  -1   8 62254.4 1622.75  35
   0  -1   8 64070.7 1633.19  11
   0  -1   8 63410.7 1616.08  39
   0  -1   8 62495.5 1612.10  18
   0  -1   8 61083.0 1605.72  16
   0  -1   8 63834.9 1631.07  52
   0  -1   8 60624.8 1619.44  54
   0  -1   7 24264.2 648.003  35
   0  -1   7 24318.1 644.476  54
   0  -1   7 24242.6 652.935  52
   0  -1   7 23291.1 630.454  20
   0  -1   7 22534.7 624.475  19
   0  -1   7 23745.9 637.299  18
   0  -1   7 22926.3 664.174  22
   0  -1   7 24538.3 641.726  39
   0  -1   7 22918.8 615.172  40
   0  -1   7 23489.3 631.441  16
   0  -1   7 24001.8 660.986  48
   0  -1   6 4781.90 179.164  46
   0  -1   6 4657.76 195.058  48
   0  -1   6 4664.94 185.438  35
   0  -1   6 4415.04 167.404   7
   0   1  -6 4560.37 156.403  23
   0  -1   6 4453.32 198.724  22
   0  -1   6 4655.56 179.632  39
   0  -1   6 4835.89 150.306  40
   0  -1   6 4627.83 175.737  18
   0  -1   6 4590.70 164.340  19
   0  -1   6 4626.81 164.761  20
   0  -1   6 4383.19 167.591  16
   0  -1   6 4580.41 185.753  52
   0  -1   6 4646.85 176.285  54
   0  -1   5 475.327 90.1778  16
   0  -1   5 346.882 92.2729  18
   0  -1   5 362.345 100.178  39
   0  -1   5 309.147 103.339  35
   0  -1   5 380.512 88.2995   7
   0   1  -5 441.789 78.3975  23
   0  -1   5 433.085 125.643  22
   0  -1   5 376.841 81.9867  20
   0  -1   5 316.689 83.0850  19
   0  -1   5 259.370 108.832  48
   0  -1   5 386.836 90.7004  46
   0  -1   5 336.089 104.291  52
   0  -1   4 15070.4 402.073  42
   0  -1   4 14798.2 400.231  39
   0  -1   4 13944.0 401.649  52
   0  -1   4 15048.1 399.359  18
   0  -1   4 14751.1 390.656  20
   0  -1   4 15023.4 394.020  19
   0   1  -4 15236.2 393.767   2
   0  -1   4 14854.0 394.807   7
   0  -1   4 14706.6 413.845  22
   0  -1   4 13862.0 408.677  48
   0  -1   4 14053.4 395.489  46
   0  -1   4 14804.7 395.291  16
   0  -1   3 5857.72 174.129  39
   0  -1   3 5924.43 170.360  42
   0  -1   3 5839.17 177.004  37
   0   1  -3 5533.20 165.994   2
   0  -1   3 4979.40 190.356  22
   0  -1   3 5907.06 170.354  52
   0  -1   3 5289.29 159.878  20
   0  -1   3 5747.58 167.647  19
   0  -1   3 5387.25 167.313  16
   0  -1   3 5294.45 166.940   7
   0  -1   2 90.7795 37.0583  42
   0  -1   2 63.2256 49.6496  39
   0  -1   2 76.8911 39.6610  14
   0  -1   2 39.9695 67.2180  22
   0  -1   2 42.9744 37.7536  20
   0  -1   2 78.1500 51.0655  19
   0   1  -2 44.2411 48.6103   2
   0  -1   2 31.9398 39.8357  52
   0  -1   2 47.7293 63.0415  33
   0  -1   1 625.541 35.6728  41
   0   1  -1 645.019 35.9506   8
   0   1  -1 710.248 38.3506   5
   0  -1   1 715.679 42.7243   2
   0  -1   1 690.819 38.3763  17
   0  -1   1 684.592 40.7172  19
   0  -1   0 8809.64 231.177   2
   0  -1   0 9137.20 234.154   4
   0  -1   0 8854.79 231.033   1
   0   1   0 9180.17 231.446   1
   0   1   0 9050.90 229.926  25
   0  -1   0 8608.60 230.522   9
   0   1   0 8992.78 230.592   9
   0   1   0 8734.20 234.392  21
   0   1   0 9422.11 232.082  53
   0  -1   0 9217.05 234.127  43
   0   1   1 377.688 50.9532  40
   0   1   1 367.608 48.9650   6
   0  -1  -1 338.058 46.0792  13
   0   1   1 326.973 41.8516  18
   0   1   1 373.586 51.1657  47
   0   1   1 341.486 53.9511  44
   0   1   1 360.038 42.0368  50
   0  -1  -1 428.792 43.4504   3
   0  -1  -1 461.564 51.6254   4
   0   1   1 290.577 37.2970  55
   0   1   2 10409.4 292.414  54
   0   1   2 10332.3 283.148  50
   0   1   2 10476.4 278.882  55
   0   1   2 10180.1 289.057  47
   0   1   2 10967.8 283.180  40
   0   1   2 10511.2 285.185  38
   0   1   2 10484.9 283.814   6
   0   1   2 10237.9 277.115   7
   0  -1  -2 10359.5 272.711  26
   0   1   2 10177.6 279.173  18
   0  -1  -2 10221.7 281.509  15
   0  -1  -2 10476.4 283.869   4
   0   1   3 1710.33 95.2087  40
   0   1   3 1536.41 103.075  38
   0   1   3 1858.63 90.4090   7
   0   1   3 1806.44 103.614   6
   0  -1  -3 1647.81 78.3322  26
   0   1   3 1602.37 100.691  10
   0   1   3 1778.07 88.2500  18
   0  -1  -3 1634.39 96.5586  15
   0   1   3 1571.09 101.140  50
   0   1   3 1701.56 103.793  51
   0   1   3 1287.02 114.389  54
   0   1   4 36092.7 921.427  40
   0   1   4 35654.7 926.378  38
   0   1   4 33885.0 925.679   6
   0   1   4 35361.9 916.194   7
   0  -1  -4 35547.6 915.669  26
   0   1   4 35118.2 925.548  10
   0   1   4 36377.6 920.299  18
   0  -1  -4 35645.8 925.135  15
   0   1   4 36155.4 935.381  54
   0   1   4 36004.7 930.101  50
   0   1   4 36891.6 928.504  51
   0   1   5 39144.1 1001.89  38
   0   1   5 39091.8 989.507   7
   0   1   5 38146.9 1002.74   6
   0  -1  -5 37998.1 989.579  26
   0   1   5 38360.7 1000.72  10
   0   1   5 37795.4 993.463  18
   0   1   5 38357.1 981.283  19
   0   1   5 38793.1 1006.43  50
   0   1   5 39042.6 1005.15  51
   0   1   5 38159.7 998.552  55
   0   1   5 36555.4 1009.74  54
   0   1   5 39005.1 994.050  40
   0   1   6 20955.5 558.927  38
   0   1   6 20798.4 553.546  55
   0   1   6 20608.3 565.232  50
   0   1   6 19684.3 528.720  19
   0  -1  -6 19626.2 543.071  26
   0   1   6 20451.6 547.491  18
   0   1   6 20264.2 540.399   7
   0   1   6 19819.0 555.975  10
   0   1   7 64253.1 1636.37  11
   0   1   7 63278.0 1614.54  39
   0   1   7 62312.0 1610.25  55
   0   1   7 62445.0 1622.59  50
   0   1   7 61751.5 1603.41  18
   0   1   7 61576.5 1610.68  16
   0   1   7 61570.0 1594.83   7
   0   1   8 2085.17 181.954  22
   0   1   8 1923.45 176.913  11
   0   1   8 1695.64 147.444  39
   0   1   8 1809.16 158.332  50
   0   1   8 1881.10 133.725  55
   0   1   8 1729.85 175.281  52
   0   1   8 1817.38 159.518  44
   0   1   9 5003.21 249.252  11
   0   1   9 5375.97 269.319  22
   0   1   9 4895.74 253.767  52
   0   1   9 5136.14 239.505  50
   0  -1  -9 5690.29 261.343   3
   0   1   9 5021.66 246.558  44
   0   1  10 37.1258 186.819  22
   0   1  10 176.365 156.196  52
   0   1  10-6.96346 172.035  11
   0  -1 -10 333.829 171.512   3
   0   1  10 149.220 147.824  50
   0   1  10 49.2277 158.017  44
   0   1  11 38143.4 1092.92  11
   0   1  11 39844.8 1109.23  22
   0   1  11 38354.2 1094.72  44
   0   1  11 38756.7 1096.49  52
   0  -1 -11 37961.2 1084.28   3
   0   1  12-106.711 194.606  52
   0   1  12 266.931 183.989  11
   0   1  12 316.871 180.038  44
   0   1  13 273.973 174.999  44
   0   1  13 177.078 180.283  11
   0   1  13 407.260 188.400  12
   0   1  13 209.237 173.203  53
   0   1  14 589.272 177.725  11
   0   1  14 891.395 169.335  53
   0   1  14 598.143 177.270  12
   0   1  15 1890.75 179.647  12
   0   1  15 1977.27 186.127  11
   0   1  15 1354.25 174.476  27
   0   1  15 1744.01 189.369  36
   0   1  15 1665.48 165.530  53
   0   1  16 2069.16 159.331  12
   0   1  16 1961.05 162.233  36
   0   1  16 2056.67 154.796  11
   0   1  17 5832.47 209.446  36
   0  -2  18 17040.7 503.736  12
   0  -2  18 17804.2 507.216  36
   0  -2  18 16665.6 492.435  53
   0  -2  17 355.887 148.639  12
   0  -2  17 399.938 123.790  25
   0  -2  17 382.413 143.296  44
   0  -2  17 534.688 153.858  36
   0  -2  17 106.636 144.453  53
   0  -2  16 6696.62 304.402  36
   0  -2  16 6810.85 305.828  12
   0  -2  16 6416.10 281.736  11
   0  -2  16 6504.21 298.754  44
   0   2 -15 845.760 189.131   3
   0  -2  15 873.928 190.946  44
   0   2 -14 3036.21 236.771   3
   0  -2  14 2528.77 232.568  44
   0  -2  14 2765.32 222.852  11
   0  -2  13 74138.4 2030.79  50
   0  -2  13 78192.8 2026.88  11
   0   2 -12 13934.1 464.254   5
   0  -2  12 13684.0 480.483  50
   0  -2  12 13837.3 458.952  55
   0  -2  12 14149.2 468.984  11
   0  -2  11 654.362 155.681  11
   0   2 -11 819.672 160.358   5
   0  -2  11 1006.28 174.019  50
   0  -2  11 889.829 156.660  52
   0  -2  10 41411.1 1115.64  35
   0  -2  10 41335.3 1099.66  18
   0  -2  10 41729.9 1117.58  11
   0  -2  10 40117.6 1112.38  52
   0  -2  10 40355.6 1128.27  50
   0   2 -10 42114.9 1115.59   5
   0  -2   9 2248.24 162.475  11
   0   2  -9 2095.08 165.030   5
   0  -2   9 2197.25 177.143  48
   0  -2   9 2148.41 147.072  54
   0  -2   8 38148.2 991.815  54
   0  -2   8 38874.6 998.308  52
   0  -2   8 37719.3 993.576  18
   0  -2   8 36819.9 975.207  20
   0   2  -8 36055.3 976.474  23
   0  -2   8 37273.2 987.185  46
   0  -2   8 38184.4 1002.96  35
   0  -2   7 517.226 133.746  35
   0  -2   7 649.564 121.288  52
   0  -2   7 665.249 94.2039  20
   0  -2   7 624.141 108.757  19
   0  -2   7 611.593 119.237  11
   0   2  -7 807.329 96.1149  23
   0  -2   7 747.145 157.317  22
   0  -2   7 560.678 106.757  46
   0  -2   7 826.726 134.859  48
   0  -2   7 736.818 116.634  18
   0  -2   6 30075.1 775.958  19
   0  -2   6 30783.4 783.860  18
   0  -2   6 30116.1 767.837  20
   0  -2   6 28618.0 778.783  52
   0  -2   6 29949.0 798.672  22
   0   2  -6 29251.8 775.280  23
   0  -2   6 28961.0 772.129  46
   0  -2   6 28579.3 794.669  48
   0   2  -5 124256. 3043.32   2
   0  -2   5 119951. 3040.44  52
   0  -2   5 118911. 3032.94  20
   0  -2   5 120516. 3045.21  18
   0  -2   5 120868. 3040.79  19
   0  -2   5 121550. 3046.04  37
   0  -2   5 118234. 3035.92  46
   0  -2   5 120391. 3052.50  48
   0  -2   5 119918. 3038.87  42
   0  -2   4 13865.9 387.243  37
   0  -2   4 14066.1 395.904  33
   0  -2   4 13515.1 368.497  20
   0  -2   4 13942.7 380.266  19
   0  -2   4 14067.2 371.337  42
   0   2  -4 13748.1 382.788   2
   0   2  -4 13708.3 382.004   5
   0  -2   4 14259.0 372.005  52
   0   2  -3 188.965 82.8343   5
   0   2  -3 364.224 87.3007   2
   0  -2   3 310.226 81.8035  41
   0  -2   3 209.457 49.3310  42
   0  -2   3 210.527 74.2175  19
   0  -2   3 280.264 48.6383  30
   0   2  -2 51916.2 1302.98   5
   0   2  -2 51092.0 1302.22   8
   0  -2   2 50981.5 1293.37  24
   0  -2   2 51866.9 1302.52  17
   0  -2   2 50537.6 1302.77  41
   0   2  -2 52651.9 1305.12   2
   0   2  -1 8213.89 225.764   5
   0   2  -1 8629.89 227.707   8
   0   2  -1 8335.78 224.613  21
   0  -2   1 8060.32 227.399  17
   0  -2   1 8326.78 228.334   2
   0   2  -1 8272.00 228.392   2
   0   2   0 365.773 49.0894   3
   0   2   0 374.357 49.8473   1
   0  -2   0 393.410 64.9013   4
   0  -2   0 475.629 49.6944   1
   0   2   0 566.223 54.0576  53
   0   2   0 601.519 69.1042  21
   0  -2   0 489.562 62.5357  17
   0  -2   0 502.146 65.5075  43
   0  -2  -1 4585.87 141.290  28
   0  -2  -1 4647.66 152.016   4
   0  -2  -1 4521.07 140.915   3
   0   2   1 4796.71 143.581  47
   0   2   1 4510.81 154.768  44
   0  -2  -1 4537.96 145.771  13
   0   2   1 4524.17 137.847  55
   0   2   2 416749. 10474.7  44
   0   2   2 420946. 10466.7  50
   0   2   2 425769. 10471.5  47
   0  -2  -2 417828. 10470.5   4
   0  -2  -2 411895. 10467.1   3
   0   2   2 409258. 10467.6   6
   0   2   2 418471. 10464.8  55
   0  -2  -3 9218.79 272.843  15
   0   2   3 9170.89 266.571  18
   0   2   3 8812.79 272.367   6
   0   2   3 9002.21 263.188   7
   0   2   3 9821.43 273.370  50
   0   2   3 9848.94 265.551  55
   0   2   3 10482.7 275.209  51
   0   2   3 9423.63 278.982  38
   0  -2  -3 8961.76 277.116   4
   0  -2  -3 8971.05 274.004   3
   0   2   3 9897.84 287.111  44
   0   2   4 33944.5 893.603  18
   0  -2  -4 33512.8 899.345  15
   0   2   4 34045.4 900.171   6
   0   2   4 34613.4 889.497   7
   0   2   4 35668.0 901.259  51
   0   2   4 35693.2 901.341  50
   0   2   4 33731.5 892.728  55
   0   2   4 34987.6 906.415  10
   0   2   4 34763.7 904.550  38
   0  -2  -4 33973.7 902.845   3
   0   2   4 34708.4 911.926  44
   0  -2  -5 2545.22 150.219  15
   0   2   5 2972.40 132.217  18
   0   2   5 2943.50 128.137   7
   0   2   5 2807.59 154.974   6
   0   2   5 3279.19 158.724  51
   0   2   5 2980.00 152.122  50
   0   2   5 3106.34 133.272  55
   0   2   5 2728.11 153.957  10
   0   2   5 3150.19 157.951  38
   0  -2  -5 2653.82 161.707   3
   0   2   5 2846.26 162.379  44
   0   2   6 877.762 99.8206  18
   0   2   6 891.707 126.123  38
   0  -2  -6 868.811 138.442   3
   0   2   6 705.012 96.9084  55
   0   2   6 1000.44 128.672  51
   0   2   6 762.663 155.498  11
   0   2   6 959.732 126.844  10
   0   2   6 788.095 121.578  50
   0   2   6 784.431 136.032  44
   0   2   6 840.883 126.897   6
   0   2   6 962.485 95.7081   7
   0   2   7 8451.76 327.300  22
   0   2   7 8238.09 313.729  11
   0   2   7 9106.53 323.574  52
   0   2   7 8597.00 309.234  44
   0  -2  -7 8137.61 304.715   3
   0  -2  -8 23078.5 673.962   3
   0   2   8 23833.8 688.749  22
   0   2   8 23395.6 681.584  11
   0   2   8 22191.9 683.920  52
   0   2   8 23553.8 653.982  16
   0   2   8 22529.8 675.269  44
   0   2   9 8672.78 343.922  11
   0   2   9 7978.20 351.202  22
   0   2   9 8473.07 332.078  44
   0  -2  -9 8776.99 338.136   3
   0   2   9 8114.74 343.023  52
   0   2  10 345.543 173.570  11
   0   2  10 140.752 167.615  44
   0   2  10 178.009 182.228  52
   0   2  10 333.530 191.849  22
   0   2  11 1008.81 192.191  11
   0   2  11 898.225 207.473  52
   0   2  11 975.537 192.427  44
   0   2  11 764.596 227.326  22
   0   2  12 526.594 223.035  22
   0   2  12 741.016 201.911  11
   0   2  12 362.581 184.783  12
   0   2  12 336.494 179.880  44
   0   2  12 490.967 195.321  52
   0   2  12 542.881 176.680  53
   0   2  13 5734.27 287.968  12
   0   2  13 6165.03 302.644  11
   0   2  14 16873.7 542.906  53
   0   2  14 18297.1 565.530  12
   0   2  14 17600.4 567.362  36
   0   2  14 19160.7 574.594  11
   0   2  15 886.394 149.295  27
   0   2  15 675.496 148.158  11
   0   2  15 651.554 145.042  36
   0   2  15 862.599 141.879  12
   0   2  16-40.0456 102.960  11
   0   2  16 44.7228 100.882  12
   0   2  16 7.37301 102.041  36
   0  -3  19 154.096 87.2439  36
   0  -3  18 313.148 129.331  53
   0  -3  18 198.731 127.951  12
   0  -3  18 267.386 130.854  36
   0  -3  18 63.1293 105.181  25
   0  -3  17 2180.13 192.189  12
   0  -3  17 2212.83 192.908  44
   0  -3  17 2410.14 195.307  36
   0  -3  16 1774.11 203.619  12
   0   3 -16 2242.18 204.266   3
   0  -3  15 4911.83 286.488  50
   0   3 -15 4986.86 280.500   3
   0  -3  15 4994.16 291.766  44
   0  -3  14 14891.9 512.917  50
   0  -3  14 13986.3 482.568  11
   0   3 -13 8295.21 329.195   5
   0  -3  13 8005.08 352.394  50
   0  -3  13 7782.00 324.657  11
   0  -3  12 4336.83 243.773  35
   0  -3  12 4454.70 233.377  11
   0   3 -12 4827.33 247.190   5
   0  -3  12 4611.32 273.760  50
   0  -3  11 80471.7 2095.97  35
   0  -3  11 80121.6 2077.13  18
   0  -3  11 78401.2 2084.86  11
   0  -3  11 79645.2 2107.46  50
   0   3 -11 81186.6 2092.94   5
   0   3 -10 3603.93 199.821   5
   0  -3  10 3491.08 186.387  11
   0  -3  10 3505.34 204.656  35
   0  -3  10 3577.45 213.822  48
   0  -3  10 3454.10 186.033  18
   0   3  -9 583.755 109.340  23
   0  -3   9 349.329 109.725  46
   0  -3   9 552.146 155.872  48
   0   3  -9 498.232 136.940   5
   0  -3   9 569.911 113.869  54
   0  -3   9 409.732 115.685  52
   0  -3   8 51827.4 1303.08  11
   0   3  -8 49293.0 1297.45  23
   0  -3   8 50278.1 1307.44  18
   0  -3   8 48309.8 1281.64  20
   0  -3   8 50240.7 1299.32  52
   0  -3   8 49940.1 1290.68  46
   0  -3   8 50921.1 1323.51  48
   0  -3   7 521.733 135.259  37
   0  -3   7 541.134 90.3842  46
   0  -3   7 715.835 135.589  48
   0  -3   7 432.656 103.626  11
   0  -3   7 562.838 84.0179  20
   0   3  -7 481.206 128.294   5
   0  -3   7 470.620 121.415  18
   0  -3   7 604.355 99.4883  52
   0  -3   6 48378.6 1229.34  33
   0  -3   6 47231.3 1207.35  52
   0   3  -6 46228.7 1218.98   5
   0   3  -6 46209.4 1219.65   2
   0  -3   6 45259.3 1208.37  11
   0  -3   6 49036.8 1222.61  37
   0  -3   6 46910.7 1201.38  20
   0  -3   6 47608.1 1215.66  19
   0  -3   5 6514.69 196.430  30
   0  -3   5 6664.24 242.754  33
   0  -3   5 6675.03 197.206  42
   0   3  -5 7418.04 223.583   5
   0   3  -5 7046.46 229.616   2
   0  -3   5 6660.00 203.874  20
   0  -3   5 6992.86 222.524  19
   0  -3   5 6599.61 201.684  11
   0  -3   4 184734. 4603.38  42
   0  -3   4 188672. 4622.23  41
   0  -3   4 179789. 4604.77  11
   0  -3   4 181383. 4604.81  30
   0  -3   4 182704. 4618.66  17
   0   3  -4 186296. 4622.61   2
   0  -3   4 183783. 4606.10  27
   0   3  -4 184221. 4619.29   5
   0   3  -4 183763. 4617.82   8
   0  -3   3 6527.32 205.545  41
   0  -3   3 6806.27 178.786  34
   0   3  -3 7070.35 210.867   5
   0  -3   3 6801.92 185.596  24
   0  -3   3 6261.93 210.586  17
   0   3  -3 6963.63 218.463   2
   0   3  -3 6967.34 207.082   8
   0   3  -2 48114.5 1253.57   5
   0  -3   2 48634.8 1255.51  41
   0   3  -2 48531.9 1253.86   8
   0   3  -2 48367.2 1249.93  21
   0  -3   2 48968.0 1255.84  17
   0   3  -1 126286. 3188.05  45
   0  -3   1 127418. 3201.80  43
   0   3  -1 125894. 3185.12  36
   0   3  -1 129433. 3201.38   8
   0   3  -1 126910. 3187.31   9
   0  -3   1 126511. 3201.67  17
   0   3  -1 129754. 3201.50  21
   0   3  -1 128121. 3196.68   1
   0   3  -1 128045. 3200.77   2
   0  -3   0 12637.8 347.524   4
   0   3   0 12344.1 337.391   3
   0  -3   0 12651.4 338.216   1
   0  -3   0 12571.2 347.228  17
   0  -3   0 12968.0 347.320  43
   0  -3  -1 16584.3 462.254  13
   0  -3  -1 17379.1 457.795  28
   0   3   1 17076.3 452.575  25
   0  -3  -1 16110.6 457.261   1
   0  -3  -1 16384.4 466.417   4
   0  -3  -1 17992.1 469.201  43
   0   3   1 18536.5 462.606  53
   0   3   1 18532.1 459.049  47
   0   3   2 196023. 4793.93  47
   0   3   2 188058. 4799.71  44
   0   3   2 189825. 4787.07  55
   0  -3  -2 185619. 4789.38   3
   0  -3  -2 194282. 4797.22   4
   0   3   2 185785. 4791.63   6
   0  -3  -2 193207. 4790.38  28
   0  -3  -3 6977.85 225.645  15
   0   3   3 6827.16 231.640  38
   0  -3  -3 6739.21 219.766  28
   0   3   3 6979.73 239.008  44
   0  -3  -3 6638.63 220.482   3
   0  -3  -3 6829.75 232.447   4
   0   3   3 7124.83 209.680  55
   0   3   3 7050.29 212.322   7
   0   3   3 6769.74 221.882   6
   0  -3  -4 33311.7 887.012  15
   0   3   4 33217.0 892.270  38
   0  -3  -4 33634.6 886.337  28
   0   3   4 34091.0 896.345  10
   0  -3  -4 33584.3 891.289   4
   0   3   4 34836.7 875.168   7
   0   3   4 34429.4 886.708   6
   0   3   4 33002.0 899.598  44
   0   3   4 32515.0 874.951  55
   0   3   4 33650.0 883.724  51
   0   3   5 66940.7 1672.35  51
   0   3   5 63987.3 1660.62  55
   0  -3  -5 64664.4 1676.84   3
   0  -3  -5 65334.5 1674.60  15
   0   3   5 64187.4 1677.42  38
   0  -3  -5 64011.7 1675.67  28
   0   3   5 64287.1 1656.02   7
   0   3   5 64812.0 1671.41   6
   0   3   5 65291.9 1688.54  44
   0   3   5 65559.5 1693.60  11
   0  -3  -6 48011.7 1295.99  28
   0   3   6 48050.1 1294.19  38
   0   3   6 49885.8 1299.48  10
   0   3   6 51065.1 1317.64  11
   0   3   6 50065.9 1291.00  51
   0  -3  -6 48513.1 1298.02   3
   0  -3  -7 1803.50 167.234   3
   0   3   7 1943.03 188.823  52
   0   3   7 2031.54 159.101  10
   0   3   7 1830.49 185.674  11
   0   3   7 2096.64 166.171  44
   0   3   7 2028.52 162.818  38
   0  -3  -8 421.536 159.908   3
   0   3   8 591.705 142.118  16
   0   3   8 716.232 179.147  11
   0   3   8 592.019 189.608  22
   0   3   8 767.595 179.189  52
   0   3   8 539.405 146.717  39
   0   3   8 726.386 151.897  44
   0   3   9 26236.9 782.467  11
   0   3   9 25320.6 787.503  52
   0   3   9 26386.6 789.841  22
   0   3   9 26336.2 774.090  44
   0  -3  -9 26333.7 772.510  43
   0   3  10 16612.8 543.864  22
   0   3  10 15140.2 516.633  44
   0   3  10 15472.5 509.898  53
   0   3  10 15738.8 538.859  52
   0   3  11 4073.19 275.117  52
   0   3  11 3626.36 230.177  53
   0   3  11 3992.45 279.722  22
   0   3  11 3572.38 263.598  11
   0   3  11 3395.46 250.740  12
   0   3  12 698.775 171.948  53
   0   3  12 1033.33 220.639  52
   0   3  12 925.611 221.675  22
   0   3  13 1045.94 172.403  12
   0   3  13 511.673 175.910  36
   0   3  13 1032.94 185.169  11
   0   3  14 10.7879 135.934  12
   0   3  14 89.1760 148.171  11
   0   3  14 39.7561 138.514  36
   0   3  15 1392.62 140.103  11
   0   3  15 1442.46 141.952  27
   0   3  15 1235.34 133.876  36
   0  -4  19 2821.19 160.480  53
   0  -4  19 2876.06 140.585  25
   0  -4  18 3677.87 208.671  44
   0  -4  18 3795.69 204.047  36
   0  -4  18 3698.56 209.670  12
   0  -4  17 33.0573 153.300  36
   0  -4  17-79.7058 154.849  12
   0   4 -17 17.9922 155.518   3
   0  -4  17-28.4557 165.847  44
   0   4 -16-65.2600 187.518   3
   0  -4  16 159.444 176.890  12
   0  -4  15-66.6524 197.614  50
   0  -4  14 11959.0 422.495  11
   0  -4  14 12937.1 471.675  50
   0   4 -13 478.412 155.552  26
   0  -4  13 183.313 178.911  35
   0  -4  13 381.854 206.000  50
   0   4 -13 630.972 169.470   5
   0  -4  13 399.701 147.213  11
   0  -4  12 935.383 145.993  11
   0   4 -12 788.532 166.114   5
   0  -4  12 1080.92 184.308  35
   0  -4  12 1002.66 157.927  18
   0  -4  12 1118.41 191.819  50
   0  -4  11 1255.55 157.674  18
   0   4 -11 1444.54 166.659   5
   0  -4  11 1236.66 141.993  11
   0  -4  11 1123.10 174.166  35
   0   4 -11 1231.25 143.582   8
   0  -4  11 1323.99 177.012  48
   0  -4  10 254.622 140.675  18
   0  -4  10 226.035 148.998  35
   0  -4  10 287.282 108.361  54
   0   4 -10 281.233 122.354   8
   0   4 -10 340.890 135.854   5
   0  -4  10 384.652 156.433  48
   0  -4  10 261.037 117.137  11
   0   4  -9 2776.63 160.000  23
   0  -4   9 2552.90 131.525  30
   0  -4   9 2652.24 150.616  11
   0   4  -9 2907.40 176.009   5
   0  -4   8 55057.7 1379.91  37
   0  -4   8 51811.3 1380.42  18
   0  -4   8 52326.9 1349.79  20
   0  -4   8 51436.6 1353.05  30
   0  -4   8 55297.5 1394.50  48
   0  -4   8 53136.4 1353.87  46
   0  -4   8 51648.0 1361.44  11
   0  -4   7 6864.31 223.390  30
   0  -4   7 7768.29 280.864  33
   0  -4   7 7674.52 226.636  20
   0   4  -7 7311.32 259.598   5
   0  -4   7 7497.01 230.723  11
   0  -4   7 7904.05 271.608  37
   0  -4   6 29300.9 767.736  33
   0  -4   6 25969.3 725.197  30
   0  -4   6 28904.2 730.552  27
   0   4  -6 29105.1 753.187   5
   0   4  -6 28377.5 748.419   8
   0  -4   6 28547.1 735.920  20
   0   4  -6 29548.5 761.144   2
   0  -4   6 27852.1 728.082  11
   0   4  -5 732.829 110.359   8
   0  -4   5 745.055 58.5522  11
   0  -4   5 692.964 68.6503  27
   0  -4   5 669.356 55.7106  42
   0  -4   5 526.959 112.295  41
   0   4  -5 770.879 115.767   5
   0   4  -5 940.647 134.635   2
   0  -4   5 671.761 109.980  17
   0  -4   4 517067. 12893.3  41
   0  -4   4 511232. 12868.5  34
   0  -4   4 513070. 12892.9  17
   0  -4   4 508327. 12873.7  24
   0   4  -4 515647. 12891.8   8
   0   4  -4 527023. 12897.6   2
   0   4  -4 521529. 12892.6   5
   0  -4   3 895.910 108.846  41
   0   4  -3 878.915 85.9707  21
   0  -4   3 910.195 107.177  17
   0   4  -3 845.610 107.171   8
   0   4  -3 898.042 99.1404   5
   0   4  -3 672.107 118.316   2
   0  -4   2 75612.9 1854.29  17
   0   4  -2 77218.5 1849.94  21
   0   4  -2 74808.5 1851.69   8
   0   4  -2 75636.8 1854.65   2
   0   4  -2 70470.5 1828.46  11
   0  -4   1 942.050 112.221  43
   0  -4   1 953.620 112.658   4
   0   4  -1 1489.10 108.253   1
   0   4  -1 1064.48 55.0281  36
   0   4  -1 987.975 102.724  21
   0  -4   1 1273.83 106.278  17
   0  -4   0 37717.8 977.341  13
   0   4   0 38147.4 961.809  47
   0  -4   0 37414.8 979.128   4
   0  -4   0 36754.6 977.877  17
   0  -4   0 37991.3 980.890  43
   0  -4  -1 40135.0 1048.86  13
   0   4   1 39933.8 1039.52  47
   0   4   1 39965.1 1035.69  25
   0   4   1 39964.7 1046.14  53
   0  -4  -1 41682.7 1055.89   4
   0  -4  -1 41661.2 1044.59   1
   0  -4  -1 40773.6 1052.28  17
   0  -4  -1 40524.7 1053.89  43
   0  -4  -2 34924.4 922.207  13
   0  -4  -2 34963.3 916.051  28
   0   4   2 34092.2 909.429  25
   0   4   2 34843.0 921.274  53
   0  -4  -2 37899.6 930.973   4
   0  -4  -2 35390.2 918.556   1
   0   4   2 35652.5 919.889   6
   0  -4  -2 35423.7 930.180  43
   0  -4  -3 181267. 4623.49  43
   0   4   3 182318. 4625.32  38
   0  -4  -3 179652. 4609.76  28
   0   4   3 183959. 4604.87  25
   0   4   3 186678. 4617.81  53
   0  -4  -3 180159. 4613.02   1
   0  -4  -3 180774. 4619.89   4
   0   4   3 182525. 4604.61   7
   0   4   3 188584. 4612.99   6
   0  -4  -3 179620. 4615.37  15
   0   4   4 15849.5 434.852   6
   0   4   4 15630.3 420.483   7
   0   4   4 14978.6 439.825  53
   0   4   4 14932.7 429.264  51
   0  -4  -4 15489.3 448.177   4
   0  -4  -4 15364.8 438.992   1
   0   4   4 14997.2 448.497  44
   0  -4  -4 14055.5 448.103  43
   0   4   4 14883.1 445.756  38
   0  -4  -4 14929.7 433.248  28
   0   4   4 14832.4 421.850  25
   0  -4  -4 14827.1 438.944  15
   0   4   4 15675.3 460.864  11
   0  -4  -5 788.198 122.908  28
   0   4   5 736.375 149.040  11
   0   4   5 664.693 134.358  10
   0   4   5 692.730 113.081  51
   0   4   5 645.878 96.7635  25
   0  -4  -5 685.189 125.099   1
   0  -4  -5 659.782 123.559   3
   0   4   6 1605.05 171.718  11
   0   4   6 1905.99 162.671  10
   0   4   6 1850.61 141.385   6
   0   4   6 1891.78 160.703  38
   0   4   6 1526.78 150.632  44
   0  -4  -6 1683.78 169.541  43
   0   4   6 1694.89 150.245  53
   0   4   7 13505.5 448.242  11
   0   4   7 14049.3 427.331  10
   0   4   7 12859.1 453.277  52
   0   4   7 12469.2 422.772  53
   0  -4  -7 12877.4 434.275  43
   0   4   7 12525.9 419.534  38
   0  -4  -8 1290.39 189.429  43
   0   4   8 1258.27 188.171  11
   0   4   8 1309.46 205.747  22
   0   4   8 1264.16 168.559  16
   0   4   8 1102.33 160.142  53
   0   4   8 971.008 191.665  52
   0   4   9 21612.5 699.035  52
   0   4   9 21202.1 663.623  53
   0   4   9 23184.6 707.634  22
   0   4   9 22762.4 692.724  11
   0   4  10 8121.03 333.112  53
   0   4  10 7964.27 372.127  52
   0   4  10 8487.56 389.001  22
   0   4  10 8555.86 349.632  12
   0   4  10 8577.28 365.557  11
   0   4  11 189.465 197.187  52
   0   4  11 299.084 176.104  36
   0   4  11 260.484 213.924  22
   0   4  12 11135.7 411.440  36
   0   4  12 11825.5 423.905  11
   0   4  12 11053.1 402.765  12
   0   4  13 629.781 147.750  36
   0   4  13 704.622 142.173  12
   0   4  14 6679.86 262.248  11
   0   4  14 6505.47 251.736  36
   0   4  14 6553.09 264.672  27
   0   4  15 5964.14 213.547  27
   0  -5  19-7.81655 110.288  12
   0  -5  19 331.191 124.995  53
   0  -5  19 171.903 119.521  44
   0  -5  18 181.200 138.400  12
   0  -5  18-61.3703 149.233  44
   0   5 -18 165.423 146.629   3
   0  -5  18 138.539 133.530  36
   0  -5  17 140.857 161.443  12
   0   5 -17 189.264 177.262   3
   0  -5  17 438.021 180.515  50
   0  -5  17 279.463 174.501  44
   0  -5  17 112.874 151.834  36
   0  -5  16 11813.5 448.061  50
   0  -5  15 3064.61 270.747  50
   0   5 -14 249.090 161.865  26
   0   5 -14 323.684 171.049   5
   0  -5  14 137.128 186.929  35
   0  -5  14 306.212 199.732  50
   0  -5  13 7945.39 370.048  50
   0  -5  13 8677.02 357.970  35
   0   5 -13 8761.81 340.422   5
   0  -5  12 3652.80 221.617  18
   0  -5  12 3704.11 245.486  48
   0   5 -12 4029.29 224.215   5
   0  -5  12 3457.98 240.357  35
   0  -5  11 1167.33 174.282  35
   0   5 -11 1353.62 160.945   5
   0  -5  11 1182.63 175.794  48
   0   5 -11 1211.48 149.315   8
   0   5 -11 1208.08 145.221  23
   0  -5  11 1118.78 165.058  18
   0   5 -10 274.708 142.043   5
   0  -5  10 395.174 156.389  48
   0   5 -10 394.441 132.791   8
   0  -5  10 237.920 146.136  18
   0  -5   9 4140.22 168.400  27
   0  -5   9 4289.00 166.185  11
   0  -5   9 4480.05 217.750  37
   0   5  -9 4423.47 204.720   5
   0   5  -9 4249.97 199.259   8
   0  -5   9 4217.94 212.180  18
   0  -5   8 53149.8 1348.18  37
   0  -5   8 53339.5 1359.38  33
   0  -5   8 49940.3 1314.64  27
   0  -5   8 50196.1 1311.32  11
   0  -5   8 51281.3 1313.38  20
   0  -5   7 1158.04 183.558  33
   0  -5   7 1124.15 93.5655  27
   0   5  -7 1346.96 137.618   8
   0  -5   7 1269.63 80.2410  11
   0  -5   7 1245.49 111.175  20
   0   5  -7 1420.13 144.118   5
   0   5  -6 14807.2 429.601   2
   0   5  -6 15276.7 417.407   8
   0  -5   6 13989.4 372.051  11
   0  -5   6 14347.7 421.779  41
   0   5  -6 14997.2 420.120   5
   0   5  -5 1011.13 123.318   8
   0   5  -5 1108.58 148.411   2
   0   5  -5 1030.33 127.271   5
   0  -5   5 1189.54 70.1969  24
   0   5  -5 1032.34 88.1641  21
   0  -5   5 1256.48 121.613  17
   0  -5   5 1317.64 127.627  41
   0   5  -4 10365.9 310.943   2
   0   5  -4 9822.63 295.239   8
   0  -5   4 9689.42 300.116  17
   0   5  -4 9297.34 279.916  21
   0   5  -4 9752.24 297.035   5
   0  -5   4 9335.15 294.047  41
   0   5  -3 1677.34 134.463   2
   0   5  -3 1581.14 124.449   8
   0  -5   3 1477.47 130.960  17
   0   5  -3 1398.68 110.449  21
   0  -5   3 1543.04 126.881  41
   0   5  -3 1681.97 124.751   5
   0   5  -2 5050.15 145.454  11
   0   5  -2 4919.68 189.560   8
   0   5  -2 4976.25 143.944  45
   0  -5   2 5305.61 195.170  17
   0   5  -2 5263.21 188.181  21
   0   5  -2 5407.53 174.342   1
   0  -5   2 5075.01 186.629   4
   0   5  -1 3964.24 119.076  36
   0   5  -1 4086.63 112.426  12
   0   5  -1 4140.62 139.871  11
   0  -5   1 4447.88 175.949   4
   0   5  -1 4565.82 150.834   1
   0   5  -1 3935.02 125.281  47
   0  -5   1 4196.11 170.421  17
   0  -5   1 3979.82 174.143  43
   0   5   0 241319. 6216.08  12
   0   5   0 251072. 6231.46  11
   0  -5   0 243624. 6237.97  13
   0  -5   0 248221. 6242.04   4
   0   5   0 249805. 6220.35  47
   0  -5   0 251286. 6241.12  17
   0  -5   0 255245. 6243.17  43
   0  -5  -1 3883.59 176.960  13
   0   5   1 4425.69 177.314  11
   0   5   1 4116.56 153.568  47
   0  -5  -1 4003.96 179.362  17
   0  -5  -1 4328.77 190.235   4
   0  -5  -1 4395.77 184.654  43
   0   5   2 7344.18 240.941   6
   0   5   2 7164.09 254.969  11
   0  -5  -2 6472.59 251.551  43
   0   5   2 6964.71 237.528  53
   0  -5  -2 7468.79 259.176   4
   0  -5  -2 7086.71 236.904   1
   0  -5  -2 7249.27 249.971  17
   0  -5  -3 98216.0 2490.12  43
   0   5   3 99606.0 2491.38  38
   0  -5  -3 100025. 2484.01  17
   0  -5  -3 96257.8 2480.55  15
   0   5   3 95677.2 2461.24  25
   0  -5  -3 93494.4 2474.07   1
   0   5   3 95284.7 2472.64   6
   0   5   3 96573.5 2465.53   7
   0   5   3 99588.0 2479.64  53
   0  -5  -4 1656.84 137.956   1
   0  -5  -4 1914.59 166.107   4
   0   5   4 1898.53 163.038  10
   0   5   4 1995.01 164.873  11
   0   5   4 1775.85 122.598  51
   0   5   4 1581.70 134.310  53
   0  -5  -5 1763.26 153.027  17
   0  -5  -5 1513.73 146.442  15
   0   5   5 1585.28 163.285  11
   0   5   5 1337.16 167.648  10
   0   5   5 1587.45 139.253  53
   0  -5  -5 1524.91 163.818  43
   0   5   5 1508.14 159.150  38
   0   5   6 9893.55 350.359  38
   0   5   6 9859.08 355.385  10
   0   5   6 10380.4 375.182  11
   0  -5  -6 9881.78 359.165  43
   0   5   6 9866.59 345.033  53
   0   5   6 10306.0 380.572  52
   0   5   7 21491.8 625.930  38
   0   5   7 20998.5 645.952  11
   0   5   7 21094.1 627.842  10
   0  -5  -7 20640.6 635.249  43
   0   5   7 20439.8 654.768  52
   0   5   7 20385.5 619.012  53
   0   5   8 3686.45 265.044  22
   0   5   8 3312.13 211.950  53
   0   5   8 3705.84 257.007  52
   0   5   8 3299.09 250.755  11
   0   5   8 3183.48 215.533  12
   0   5   8 3016.65 219.347  16
   0   5   9 3941.58 285.407  22
   0   5   9 3737.96 266.576  52
   0   5   9 3780.53 230.153  12
   0   5   9 3332.13 255.313  11
   0   5  10 5852.69 278.154  12
   0   5  10 5255.83 303.914  11
   0   5  10 5519.93 320.518  22
   0   5  10 5069.53 278.700  36
   0   5  10 5580.84 309.905  52
   0   5  11 94.7061 145.804  12
   0   5  11 81.3799 155.962  36
   0   5  11-30.3055 178.292  11
   0   5  12 296.158 142.965  36
   0   5  12 556.687 168.920  11
   0   5  13-4.18732 112.023  36
   0   5  13 138.154 137.794  11
   0   5  14 432.233 109.384  27
   0   5  14 585.032 106.729  11
   0  -6  20 546.293 101.309  53
   0  -6  20 635.036 97.8285  44
   0  -6  19 250.149 131.923  44
   0  -6  19 59.8215 107.608  12
   0  -6  18 415.279 162.129  44
   0   6 -18 266.649 166.381   3
   0  -6  18 268.692 139.752  12
   0  -6  17 5829.79 272.409  12
   0  -6  17 5608.70 265.533  36
   0  -6  17 5779.46 296.803  50
   0  -6  16 2375.69 244.349  50
   0   6 -15-99.5851 173.797  26
   0  -6  15 222.549 190.347  35
   0  -6  15-150.048 209.206  50
   0   6 -14 98.5563 167.087   5
   0  -6  14-119.560 195.708  35
   0  -6  14 275.802 204.162  50
   0  -6  13 3984.34 260.337  35
   0   6 -13 4279.52 245.281   5
   0  -6  13 4499.82 269.787  48
   0  -6  13 4446.64 248.604  18
   0  -6  12 24459.7 713.825  35
   0   6 -12 23532.6 675.676  23
   0   6 -12 22959.4 687.301   5
   0  -6  12 23903.4 710.696  48
   0  -6  12 24099.4 695.513  18
   0   6 -11 36259.4 968.493  23
   0   6 -11 36434.9 976.634   5
   0   6 -11 34290.6 964.777   8
   0  -6  11 33830.4 986.929  48
   0  -6  11 34602.5 976.718  18
   0   6 -10 37013.0 1021.13  23
   0   6 -10 37604.9 1018.96   8
   0  -6  10 37584.5 1038.22  48
   0  -6  10 37531.1 1032.81  18
   0   6 -10 38147.2 1026.53   5
   0   6  -9 65193.5 1706.41   8
   0  -6   9 64844.8 1713.25  37
   0   6  -9 66133.6 1711.53   5
   0  -6   8 264.425 184.492  33
   0  -6   8 70.5909 101.765  20
   0   6  -8 299.692 140.317   5
   0   6  -7 138450. 3496.52  21
   0   6  -6 36702.3 953.984  21
   0   6  -6 36770.3 977.370   8
   0  -6   6 36571.4 980.580  41
   0  -6   6 37065.6 978.519  17
   0   6  -5 31432.5 797.023   5
   0   6  -5 31481.0 808.751   2
   0  -6   5 28572.8 763.506  24
   0   6  -5 29505.6 778.349  21
   0  -6   5 29541.3 798.484  17
   0  -6   5 28955.1 794.701  41
   0   6  -5 30112.7 795.519   8
   0   6  -4 114782. 2884.34   8
   0  -6   4 114655. 2886.34  17
   0   6  -4 111614. 2873.80  21
   0  -6   4 111980. 2885.79  41
   0   6  -4 113995. 2883.91   5
   0   6  -3 78432.3 1971.47  21
   0   6  -3 78561.6 1975.66   8
   0   6  -3 83663.5 1968.38   1
   0  -6   3 79871.9 1978.06   4
   0  -6   3 79258.9 1981.57  41
   0  -6   3 80525.3 1979.60  17
   0  -6   2 903.978 132.194  17
   0   6  -2 820.736 65.6921  11
   0  -6   2 992.780 132.884   4
   0   6  -2 892.688 100.276   1
   0   6  -1 839.822 53.8987  36
   0  -6   1 989.789 128.338  13
   0   6  -1 961.250 87.7603  11
   0  -6   1 707.917 130.774  43
   0   6  -1 877.328 64.5402  47
   0  -6   1 947.756 139.622   4
   0  -6   1 998.252 130.712  17
   0  -6   0 71075.1 1805.65  43
   0  -6   0 70865.6 1801.16  13
   0   6   0 71745.7 1789.56  11
   0   6   0 68980.8 1767.97  12
   0   6   0 67918.1 1772.58  36
   0  -6   0 72940.9 1805.84  17
   0  -6  -1 119381. 3023.81  43
   0   6   1 116940. 2991.59  12
   0   6   1 119964. 3012.77  11
   0  -6  -1 118311. 3016.32  13
   0  -6  -2 2146.04 167.638  43
   0  -6  -2 2384.94 173.417   4
   0   6   3 14393.2 446.413  11
   0   6   3 14615.1 457.019  38
   0  -6  -3 14460.8 453.297   4
   0  -6  -3 15180.1 446.573  17
   0  -6  -3 14342.4 440.914  15
   0   6   3 14388.4 431.483  53
   0  -6  -4 6006.90 251.509  17
   0  -6  -4 6028.53 248.168  15
   0   6   4 6230.32 264.974  38
   0   6   4 6079.93 272.236  10
   0   6   4 6185.58 259.347  11
   0  -6  -4 6222.09 262.593  43
   0  -6  -4 6088.25 265.595   4
   0   6   4 6059.01 238.072  53
   0   6   5 9100.79 333.993  11
   0   6   5 8484.81 325.650  38
   0   6   5 9155.95 339.994  10
   0  -6  -5 8298.58 324.239  43
   0   6   5 8102.59 304.193  53
   0   6   5 7969.67 344.457  52
   0   6   6 690.643 141.128  12
   0   6   6 830.444 170.719  38
   0   6   6 657.080 168.875  11
   0   6   6 741.203 164.691  10
   0  -6  -6 514.604 164.252  43
   0   6   6 514.538 190.971  52
   0   6   7 10113.8 383.162  10
   0   6   7 10540.4 399.472  11
   0   6   7 10185.5 365.956  12
   0   6   7 10597.1 410.155  52
   0   6   7 9919.05 374.171  38
   0   6   8 1986.68 195.563  36
   0   6   8 1973.54 182.441  12
   0   6   8 2127.11 215.541  11
   0   6   8 1704.81 252.926  22
   0   6   8 1499.08 199.857  16
   0   6   8 1606.13 228.822  52
   0   6   9 176.366 192.117  11
   0   6   9-27.5762 157.449  36
   0   6   9 224.732 204.614  52
   0   6   9-17.5421 210.864  22
   0   6  10 2499.11 197.153  36
   0   6  10 2476.15 223.109  11
   0   6  11 919.233 146.310  36
   0   6  11 942.565 174.621  11
   0   6  11 835.844 193.008  22
   0   6  12 346.451 146.317  11
   0   6  13 5773.63 215.289  11
   0   6  13 5048.36 211.163  30
   0   6  13 5593.67 221.973  27
   0  -7  20 20.7575 101.451  44
   0   7 -19 57.6110 140.769   3
   0  -7  19 84.0080 104.076  12
   0  -7  19 346.716 140.827  44
   0  -7  18 2094.58 178.137  55
   0  -7  18 2157.13 172.532  12
   0  -7  18 2776.05 213.295  44
   0  -7  18 2424.45 206.771  50
   0  -7  17 409.012 171.877  55
   0  -7  17 426.061 152.222  12
   0  -7  16 284.736 193.163  35
   0  -7  16-52.5454 207.337  50
   0   7 -16 164.087 171.545  26
   0  -7  15 570.974 213.127  50
   0   7 -15 695.069 187.420   5
   0  -7  15 808.166 219.071  35
   0   7 -15 690.620 181.875  26
   0  -7  14 867.909 221.493  35
   0  -7  14 609.611 222.639  50
   0  -7  14 1090.06 210.326  48
   0   7 -14 783.520 188.162   5
   0  -7  14 1124.99 194.290  18
   0  -7  13 3807.26 263.234  35
   0   7 -13 3623.47 218.823  23
   0   7 -13 3737.83 234.385   5
   0   7 -13 3520.59 218.902   8
   0  -7  13 3821.24 261.850  48
   0  -7  13 3848.83 251.757  18
   0  -7  12 48447.7 1325.15  35
   0   7 -12 48841.0 1301.69  23
   0   7 -12 48740.8 1307.05   5
   0   7 -12 46683.7 1297.41   8
   0  -7  12 47461.7 1319.98  48
   0  -7  12 47682.4 1310.64  18
   0  -7  11 15420.9 490.851  37
   0  -7  11 15788.1 502.053  18
   0   7 -11 15716.7 494.553  23
   0   7 -11 15058.7 486.492   8
   0   7 -11 15801.3 492.489   5
   0  -7  11 15539.2 506.907  48
   0  -7  10 662.031 201.771  33
   0   7 -10 524.841 146.455   8
   0   7 -10 741.790 154.631   5
   0   7  -9 5381.80 233.967   8
   0   7  -9 5248.76 241.394   5
   0   7  -8 908.488 146.110   5
   0   7  -8 949.669 146.143   8
   0  -7   7 15561.5 469.373  17
   0   7  -7 16227.3 469.084   5
   0   7  -7 15892.8 468.985   8
   0   7  -7 15249.7 435.300  21
   0   7  -6 147314. 3729.81  21
   0  -7   6 147296. 3751.52  41
   0   7  -5 16114.0 456.875  21
   0  -7   5 16171.6 478.387  41
   0   7  -4 9875.15 308.410  21
   0  -7   4 9646.82 323.313  41
   0   7  -3 1372.42 120.082   1
   0  -7   3 1252.87 146.279  41
   0   7  -2 19489.6 526.791  11
   0   7  -2 21427.4 553.028   1
   0  -7   1 3340.30 192.554   4
   0   7  -1 3408.68 138.654  11
   0  -7   0 11106.9 353.589  17
   0  -7   0 11222.9 362.148   4
   0   7   0 10369.9 324.085  11
   0  -7  -1 1341.22 155.333  17
   0  -7  -1 1297.58 142.607  13
   0  -7  -1 1207.36 161.320   4
   0  -7  -2 27171.6 784.591  43
   0  -7  -2 28800.3 781.406  17
   0   7   2 27594.8 772.151  11
   0  -7  -2 28592.0 790.235   4
   0   7   2 27489.0 762.548   6
   0   7   3 10533.1 358.522  11
   0   7   3 10388.7 371.364  38
   0  -7  -3 10759.1 369.409  43
   0  -7  -3 10958.4 377.556   4
   0  -7  -3 10569.1 360.577  17
   0  -7  -3 10042.5 355.839  15
   0   7   4 10463.1 390.785  10
   0   7   4 10137.8 369.345  11
   0  -7  -4 10630.1 378.512  43
   0  -7  -4 10031.5 359.433  15
   0  -7  -4 11199.5 368.504  17
   0   7   4 10261.2 376.427  38
   0   7   5 1914.38 201.510  52
   0   7   5 2375.96 202.871  38
   0  -7  -5 2131.38 201.096  43
   0   7   5 2320.74 212.896  10
   0   7   5 1885.29 200.895  11
   0   7   6 260.388 179.817  52
   0  -7  -6 543.232 180.663  43
   0   7   6 444.328 180.090  38
   0   7   6 525.986 186.884  10
   0   7   6 502.569 178.000  11
   0   7   7 606.726 213.218  52
   0   7   7 539.061 179.754  11
   0   7   7 538.868 188.888  10
   0   7   7 532.789 190.590  16
   0   7   7 672.029 177.219  38
   0   7   8 334.610 229.064  22
   0   7   8 470.255 198.923  52
   0   7   8 411.847 188.857  11
   0   7   9 146.426 177.153  11
   0   7  10 116.723 185.871  22
   0   7  10-154.996 168.587  11
   0   7  11 181.768 158.075  22
   0   7  11 259.065 143.801  11
   0   7  12-80.6704 117.114  30
   0   7  12 426.499 112.144  11
   0  -8  20 840.761 120.226  44
   0  -8  19-55.9962 143.295  44
   0   8 -19-10.5978 149.384   3
   0  -8  18 187.820 151.700  55
   0  -8  18 426.638 177.913  50
   0   8 -17 5082.89 262.830  26
   0  -8  16 9309.10 397.954  35
   0  -8  16 9463.39 410.464  50
   0   8 -16 9800.63 385.047  26
   0  -8  15 1333.89 234.791  35
   0  -8  15 1433.40 222.912  48
   0  -8  15 1404.51 242.009  50
   0   8 -15 1410.05 199.091   5
   0  -8  15 1506.40 202.715  18
   0  -8  14 103.605 207.590  35
   0  -8  14 123.640 187.022  48
   0   8 -14 27.1082 163.685  23
   0   8 -14 193.478 179.386   5
   0  -8  14 346.608 192.792  18
   0   8 -13 9679.11 370.648   5
   0   8 -13 9401.98 365.282  23
   0  -8  13 9207.50 383.651  18
   0   8 -13 9612.79 360.205   8
   0  -8  13 9011.22 382.780  48
   0  -8  13 9894.23 402.308  35
   0   8 -12 27712.0 774.333   5
   0   8 -12 27227.4 772.374  23
   0  -8  12 25213.1 777.881  18
   0   8 -12 25457.1 763.286   8
   0  -8  12 26378.3 787.536  48
   0  -8  12 25743.8 762.290  37
   0  -8  11 16276.9 517.589  37
   0  -8  11 16196.3 533.813  33
   0   8 -11 16199.9 511.909  23
   0   8 -11 15443.9 502.761   8
   0  -8  11 15860.3 526.783  18
   0  -8  11 16203.5 521.846  48
   0   8 -11 15726.8 505.906   5
   0   8 -10 2088.53 182.214   5
   0   8 -10 1602.44 174.666   8
   0  -8  10 1776.30 212.274  37
   0  -8  10 1359.00 224.628  33
   0  -8   9 12885.8 455.058  33
   0   8  -9 12630.3 418.626   5
   0   8  -9 12662.6 413.123   8
   0  -8   8 5203.51 255.944  41
   0   8  -8 5392.45 241.666   8
   0   8  -8 5755.21 244.126   5
   0   8  -7 313.734 106.518  21
   0  -8   7 193.671 147.973  41
   0  -8   7 416.498 143.817  17
   0   8  -7 144.762 143.128   8
   0   8  -7 362.792 128.408   5
   0  -8   6 3355.39 205.346  17
   0   8  -6 3121.56 160.048  21
   0   8  -6 3179.90 186.046   8
   0   8  -5 38466.1 1025.58   8
   0  -8   5 38120.9 1024.93   4
   0  -8   5 37583.4 1026.53  17
   0   8  -4 16455.3 463.946   1
   0  -8   4 16431.5 486.744   4
   0  -8   4 15402.9 487.842  17
   0   8  -3 5168.86 194.601   1
   0  -8   3 4762.64 228.769   4
   0  -8   3 4427.47 226.873  17
   0  -8   2 38521.0 1031.27   4
   0  -8   2 37061.3 1023.68  13
   0  -8   2 38753.9 1031.30  17
   0  -8   1 3786.36 215.859   4
   0  -8   1 3767.03 195.820  13
   0  -8   1 4120.43 211.336  17
   0  -8   0 17351.4 527.943   4
   0  -8   0 17555.6 522.427  17
   0  -8   0 16702.9 511.670  13
   0  -8  -1 1618.19 159.643  13
   0   8   1 1439.58 136.222  11
   0   8   1 1204.85 137.581   6
   0  -8  -1 1435.15 180.987   4
   0  -8  -1 1826.03 174.942  43
   0  -8  -1 1399.65 166.780  17
   0  -8  -2 336.285 154.336  17
   0  -8  -2 351.289 169.631   4
   0  -8  -2 236.715 155.694  43
   0   8   2 293.532 125.187  11
   0  -8  -2 223.095 144.392  15
   0  -8  -3 660.189 166.016  43
   0  -8  -3 883.404 159.750  15
   0  -8  -3 693.840 165.202  17
   0   8   3 730.881 172.270  38
   0   8   3 729.707 189.940  10
   0   8   3 704.220 149.833  11
   0  -8  -3 811.346 187.500   4
   0   8   4 44.9311 167.994  52
   0   8   4 73.5070 182.558  10
   0   8   4 177.323 153.695  11
   0   8   4-62.6578 170.839  38
   0  -8  -4 101.223 169.968  43
   0   8   5 80.3700 194.559  52
   0   8   5-6.94405 162.874  11
   0   8   5 198.125 187.103  10
   0   8   5-7.11689 182.229  38
   0  -8  -5 112.807 180.224  43
   0   8   6 9367.20 384.825  10
   0   8   6 9339.97 375.425  11
   0   8   6 9683.33 376.265  38
   0   8   6 9360.76 396.628  52
   0   8   7 3121.73 277.155  22
   0   8   7 2996.94 248.066  52
   0   8   8 313.668 166.795  11
   0   8   9 202.326 148.452  11
   0   8   9 94.3171 178.811  22
   0   8   9 70.4524 169.721  52
   0   8  10 7462.37 285.758  11
   0   8  10 7457.11 308.131  22
   0   8  11 61.9272 102.477  11
   0  -9  20 798.155 125.801  44
   0  -9  19 3026.12 182.037  55
   0  -9  19 3403.00 205.827  50
   0   9 -18 318.604 143.287  26
   0  -9  18 197.295 176.466  50
   0   9 -17 106.881 162.040  26
   0  -9  17-15.3921 193.051  35
   0  -9  16 42.9377 212.420  35
   0  -9  16 308.118 214.739  50
   0   9 -15 8114.42 358.019   5
   0  -9  15 9084.35 396.738  50
   0   9 -15 8608.47 351.655  23
   0  -9  15 9083.60 389.751  35
   0  -9  15 8321.73 373.114  18
   0  -9  15 8446.47 372.211  48
   0  -9  14 586.405 230.729  35
   0   9 -14 614.671 181.943  23
   0   9 -14 310.624 172.619   8
   0   9 -14 328.323 179.648   5
   0  -9  14 300.095 195.248  48
   0  -9  14 547.259 202.048  18
   0  -9  13 727.118 212.264  35
   0   9 -13 764.596 185.893  23
   0   9 -13 687.468 183.516   8
   0   9 -13 596.670 178.852   5
   0  -9  13 724.673 197.345  48
   0  -9  13 435.819 203.326  18
   0  -9  12 225.641 188.993  37
   0   9 -12 286.577 177.428   8
   0   9 -12 150.125 179.323  23
   0   9 -12 223.090 167.181   5
   0  -9  12 253.157 184.643  18
   0  -9  12 363.999 181.871  48
   0   9 -11 8873.53 338.206   8
   0  -9  11 8657.69 381.871  33
   0  -9  11 9079.72 367.143  37
   0   9 -11 8155.98 335.997   5
   0   9 -10 10771.5 381.330   5
   0  -9  10 10991.3 428.059  33
   0   9 -10 10714.3 386.673   8
   0   9  -9 4132.25 225.752   5
   0   9  -9 3902.77 218.998   8
   0  -9   9 3438.56 255.514  33
   0  -9   8 45216.3 1199.01  41
   0   9  -8 43799.5 1188.67   8
   0   9  -8 42968.0 1187.53   5
   0  -9   7 1302.94 161.608  41
   0  -9   7 1315.15 172.839  17
   0  -9   7 1372.97 165.464   4
   0   9  -7 1409.30 161.924   8
   0  -9   6 22658.9 671.423  17
   0  -9   6 23940.2 669.535   4
   0   9  -6 23264.7 650.065   1
   0  -9   6 21910.7 670.886  41
   0   9  -6 23862.4 669.552   8
   0   9  -5 1851.67 143.425   1
   0  -9   5 1825.04 178.575   4
   0  -9   5 2043.69 174.014  41
   0  -9   5 1619.85 180.636  17
   0  -9   4 11849.7 393.556   4
   0   9  -4 11139.8 361.161   1
   0  -9   4 12038.4 398.217  41
   0  -9   4 12101.7 394.948  17
   0  -9   3 15626.2 489.878  41
   0  -9   3 15839.2 487.886   4
   0  -9   3 15233.2 481.444  13
   0  -9   3 15775.7 490.384  17
   0  -9   2 161.264 160.121   4
   0  -9   2 174.245 141.930  13
   0  -9   2 217.881 152.705  17
   0  -9   1 2354.12 205.885   4
   0  -9   1 2081.43 175.615  13
   0  -9   1 2286.71 190.179  17
   0  -9   0 21322.3 632.552  17
   0  -9   0 20436.0 618.585  13
   0  -9   0 21254.9 637.554   4
   0   9   0 20839.7 603.745   6
   0  -9  -1 9146.10 348.741  17
   0  -9  -1 8921.46 358.456   4
   0   9   2 114910. 2961.66  38
   0   9   2 108543. 2949.90  52
   0  -9  -2 114303. 2946.22  15
   0  -9  -2 116800. 2952.50  17
   0  -9  -2 114110. 2962.73   4
   0   9   3 63440.2 1718.14  52
   0  -9  -3 64378.4 1719.84   4
   0   9   3 62105.0 1691.11  11
   0   9   3 64989.1 1723.25  10
   0   9   3 64521.1 1721.25  38
   0   9   4 527.206 193.115  10
   0   9   4 272.538 156.876  11
   0   9   4 456.274 192.561  52
   0   9   4 331.198 192.207  38
   0   9   5 7143.88 313.383  11
   0   9   5 7919.88 348.387  10
   0   9   5 7334.79 344.277  52
   0   9   5 7087.34 329.857  38
   0   9   6 13547.0 492.035  52
   0   9   6 13760.9 472.400  38
   0   9   7 12122.3 423.353  11
   0   9   8 1515.04 204.482  22
   0   9   8 1235.36 161.810  11
   0   9   8 1248.22 182.537  52
   0   9   9-22.1285 125.168  11
   0   9   9 104.442 157.820  22
   0 -10  20 142.607 89.9649  55
   0 -10  20 90.5491 117.823  44
   0  10 -19 1948.45 155.196  26
   0 -10  19 2208.95 182.744  50
   0 -10  19 1739.81 166.802  55
   0  10 -18 2168.86 189.000  26
   0 -10  18 2004.29 210.540  50
   0  10 -17 6064.24 286.800  26
   0 -10  17 5796.04 300.938  35
   0 -10  17 5398.37 300.521  50
   0 -10  16 414.018 214.585  50
   0 -10  16 534.200 205.241  48
   0 -10  16 848.115 225.224  35
   0 -10  15 1302.94 242.571  35
   0 -10  15 1524.83 236.629  50
   0 -10  15 1361.71 211.116  48
   0  10 -15 1668.20 200.916  23
   0  10 -15 1444.32 206.824   5
   0 -10  15 1287.07 220.048  18
   0 -10  14 5945.60 334.202  35
   0  10 -14 5880.87 295.062   5
   0  10 -14 6733.53 308.393  23
   0  10 -14 5305.94 290.217   8
   0 -10  14 6085.61 325.006  18
   0 -10  14 6166.76 316.666  48
   0 -10  13 396.491 189.572  48
   0  10 -13 119.290 176.695   8
   0  10 -13 423.776 195.429  23
   0  10 -13 191.195 182.301   5
   0 -10  13 727.452 211.857  18
   0 -10  12 7311.47 348.413  18
   0 -10  12 7464.78 342.998  37
   0 -10  12 7452.33 369.577  33
   0  10 -12 7095.03 333.570  23
   0  10 -12 7140.33 322.028   8
   0 -10  12 7907.74 341.164  48
   0  10 -12 7610.58 329.998   5
   0 -10  12 7424.89 301.344   4
   0 -10  11 3063.73 279.013  33
   0  10 -11 2693.88 218.315   5
   0 -10  11 2525.10 247.795  37
   0  10 -11 2525.08 212.898   8
   0 -10  11 2771.60 202.121   4
   0 -10  10 3339.76 209.730   4
   0 -10  10 2838.24 271.507  33
   0  10 -10 2919.58 214.129   8
   0 -10   9 1369.09 204.329  41
   0 -10   9 1340.05 176.133   4
   0  10  -9 1583.96 190.739   8
   0 -10   8 64547.3 1643.27   4
   0 -10   8 58966.7 1648.92  41
   0  10  -8 61817.5 1644.34   8
   0 -10   8 61162.8 1645.90  17
   0 -10   7 2944.50 205.862   4
   0 -10   7 2309.50 200.501  41
   0  10  -7 2850.98 203.853   8
   0 -10   7 2597.26 207.624  17
   0 -10   6 160.418 158.879  41
   0 -10   6 61.2558 164.392  17
   0 -10   6 112.144 157.270   4
   0 -10   5 4982.92 261.043  41
   0 -10   5 5184.19 262.246  17
   0 -10   5 4860.73 247.791   4
   0 -10   4 127.422 168.488   4
   0 -10   4 486.707 168.977  41
   0 -10   4 278.114 147.589  13
   0 -10   4 190.490 168.012  17
   0 -10   3 64343.0 1680.19   4
   0 -10   3 61744.8 1680.02  41
   0 -10   3 62996.1 1671.63  13
   0 -10   3 62608.1 1677.29  17
   0 -10   2 1245.25 193.215   4
   0 -10   2 1749.08 199.771  41
   0 -10   2 1381.74 171.935  13
   0 -10   2 1162.74 181.266  17
   0 -10   1 2187.82 196.657  13
   0 -10   1 2381.52 231.205   4
   0 -10   1 2369.35 208.857  17
   0 -10   0 13869.5 462.575  17
   0 -10   0 13760.7 477.395   4
   0  10   0 12712.9 440.088  52
   0  10   1 308.269 162.844  52
   0  10   1 283.244 186.051  38
   0 -10  -1-6.67828 169.508  15
   0 -10  -1 245.367 181.738  17
   0 -10  -1-15.1031 213.614   4
   0  10   2 8980.82 377.185  38
   0  10   2 8910.11 369.655  10
   0 -10  -2 9031.66 379.810   4
   0 -10  -2 8522.61 344.909  15
   0 -10  -2 8605.51 357.951  17
   0  10   2 8742.05 354.197  52
   0  10   3 14688.6 517.541  10
   0  10   3 14414.8 503.621  52
   0  10   3 15016.9 515.164  38
   0  10   4 6856.94 323.314  10
   0  10   4 6237.15 313.600  38
   0  10   4 6187.57 310.012  52
   0  10   5 17376.9 574.940  52
   0  10   6 7275.70 335.574  22
   0  10   6 6667.79 302.778  10
   0  10   6 6479.87 305.659  52
   0  10   6 6705.83 306.187  16
   0  10   7 1886.65 207.755  22
   0 -10  -7 2033.19 201.596  41
   0  10   7 1808.63 188.500  52
   0  10   8 6641.32 282.301  22
   0  10   9 8913.60 306.624  22
   0 -11  20 2208.82 136.469  55
   0 -11  20 2576.78 156.570  44
   0 -11  19 244.302 140.716  55
   0  11 -19 293.249 129.621  26
   0 -11  19 490.632 147.287  50
   0  11 -18 784.242 167.002  26
   0 -11  18 973.973 181.934  50
   0 -11  18 913.906 183.155  35
   0 -11  17 425.154 202.780  35
   0 -11  17 211.467 168.589  18
   0  11 -17 29.5937 170.341  26
   0 -11  17 274.732 185.503  50
   0 -11  16 12650.4 489.792  35
   0 -11  16 13339.6 476.444  18
   0 -11  15 1988.05 229.225  48
   0 -11  15 2225.63 239.457  50
   0 -11  15 2151.59 242.360  18
   0 -11  15 1874.62 260.410  35
   0  11 -15 2119.43 223.574  23
   0 -11  14 140.979 229.408  35
   0  11 -14 400.692 185.836   8
   0  11 -14 457.672 195.953  23
   0 -11  14 462.263 193.738  48
   0 -11  14 351.775 217.699  18
   0  11 -13 22809.7 687.122  23
   0 -11  13 20831.2 650.429   4
   0  11 -13 21511.0 674.383   8
   0 -11  13 21328.5 703.747  18
   0 -11  13 21870.9 684.201  48
   0 -11  12 7363.06 378.814  33
   0  11 -12 7647.11 337.511   8
   0  11 -12 7743.59 341.211  23
   0 -11  12 6574.87 349.974  37
   0 -11  12 7589.81 314.650   4
   0  11 -11 78005.1 2042.40   8
   0 -11  11 77185.9 2030.03   4
   0 -11  11 74472.9 2065.52  33
   0  11 -10 22526.5 703.638   8
   0 -11  10 22255.6 735.289  33
   0 -11  10 24500.9 702.501   4
   0 -11   9 100.862 168.599   4
   0 -11   9 161.120 191.356  41
   0  11  -9 132.192 180.442   8
   0 -11   8 1574.03 209.761  17
   0  11  -8 1396.73 155.945   1
   0 -11   8 1451.26 196.649   4
   0 -11   8 993.178 201.997  41
   0 -11   7 55570.7 1505.13  17
   0 -11   7 57782.0 1502.73   4
   0  11  -7 53480.7 1469.33   1
   0 -11   7 55675.4 1503.61  41
   0 -11   6 13312.8 454.441  17
   0  11  -6 12096.9 405.285   1
   0 -11   6 13633.4 453.938   4
   0 -11   6 12579.8 444.068  41
   0 -11   5 22554.0 671.262   4
   0 -11   5 21337.1 666.218  17
   0 -11   5 21655.7 655.950  13
   0 -11   5 21640.0 674.333  41
   0 -11   4 421.579 182.532   4
   0 -11   4 156.990 182.596  17
   0 -11   4 13.2672 164.941  13
   0 -11   4 418.390 186.513  41
   0 -11   3 41520.6 1135.29   4
   0 -11   3 39567.9 1127.57  17
   0 -11   3 40197.8 1119.26  13
   0 -11   3 39875.3 1134.51  41
   0 -11   2 4523.44 273.917   4
   0 -11   2 4550.19 268.313  17
   0 -11   2 4050.25 244.531  13
   0 -11   2 3994.28 266.403  41
   0 -11   1 7855.95 357.331   4
   0 -11   1 8075.41 350.702  17
   0 -11   1 8010.02 330.949  13
   0 -11   1 8054.16 365.489  41
   0 -11   0 1829.70 219.493  17
   0 -11   0 1550.38 233.170   4
   0 -11  -1 926.956 189.897  15
   0  11   1 805.980 217.929  10
   0 -11  -1 581.809 221.111   4
   0  11   1 1362.58 225.922  38
   0 -11  -1 1018.95 207.732  17
   0 -11  -1 1169.89 225.198  41
   0  11   2 424.913 195.499  38
   0  11   2-7.06724 169.747  52
   0 -11  -2 307.309 213.830   4
   0  11   2 137.145 198.804  10
   0  11   3 2384.68 210.047  52
   0 -11  -3 2014.33 245.017  41
   0  11   3 2029.13 230.038  38
   0  11   4 607.707 198.966  10
   0  11   5 2541.39 204.502  52
   0  11   5 2815.91 212.058  10
   0  11   5 2538.90 218.387  16
   0 -11  -5 2803.67 232.599  41
   0  11   6 1553.25 195.713  22
   0 -11  -6 849.949 177.347  41
   0  11   7 5.25666 142.125  22
   0  11   8 7431.32 254.316  27
   0  11   8 8413.41 278.801  22
   0 -12  20 102.565 94.1193  55
   0  12 -19-101.136 126.960  26
   0 -12  19-68.0713 136.708  50
   0  12 -18 91.0608 149.866  26
   0 -12  18-18.1409 158.081  50
   0 -12  18 6.44653 166.069  35
   0 -12  17 2921.12 218.875  18
   0 -12  17 2776.35 224.214  50
   0 -12  17 2719.02 234.580  35
   0  12 -17 2628.39 218.209  26
   0 -12  16 5499.85 301.675  18
   0 -12  15 767.431 196.804  48
   0 -12  15 942.654 210.405  50
   0 -12  15 706.125 237.413  35
   0  12 -15 1088.23 198.981  23
   0 -12  14 358.344 188.839  48
   0 -12  14 361.518 229.524  18
   0 -12  14 441.812 239.241  35
   0  12 -14 798.018 211.917  23
   0  12 -13 25.7759 198.158  23
   0 -12  13 138.658 231.487  18
   0 -12  13 33.8126 183.621  48
   0 -12  13 61.7049 241.084  33
   0 -12  13 302.031 171.006   4
   0  12 -12 1242.06 212.139  23
   0 -12  12 386.290 241.560  37
   0 -12  12 1181.34 193.193   4
   0 -12  12 995.757 276.926  33
   0 -12  11 13541.9 468.855   4
   0 -12  11 12938.9 522.685  33
   0 -12  10 9947.24 394.472   4
   0  12 -10 9721.63 366.611   1
   0 -12  10 10470.8 436.083  33
   0 -12   9 16332.7 580.791  41
   0 -12   9 17691.9 562.675   4
   0  12  -9 16866.9 534.325   1
   0 -12   8 14146.3 502.435  41
   0 -12   8 15334.2 513.354  17
   0  12  -8 13555.6 459.078   1
   0 -12   8 14543.5 498.298   4
   0 -12   7 1858.59 217.481  41
   0 -12   7 1576.18 208.256  17
   0 -12   7 1766.99 213.357   4
   0  12  -7 1165.37 160.768   1
   0 -12   6 348.553 190.735   4
   0 -12   6 474.481 194.510  41
   0 -12   6 415.702 184.473  13
   0 -12   6 573.271 206.093  17
   0 -12   5 2671.55 237.425   4
   0 -12   5 2683.97 238.705  41
   0 -12   5 2596.42 230.443  13
   0 -12   5 3054.39 246.150  17
   0 -12   4 16459.3 559.625   4
   0 -12   4 16115.2 556.600  41
   0 -12   4 16385.6 545.225  13
   0 -12   4 16645.2 561.908  17
   0 -12   3 2568.04 248.442   4
   0 -12   3 2759.32 254.685  41
   0 -12   3 3217.55 237.354  13
   0 -12   3 3178.79 253.428  17
   0 -12   2 495.434 222.057   4
   0 -12   2 535.374 221.807  41
   0 -12   2 43.9554 179.094  13
   0 -12   2 56.7467 199.251  17
   0 -12   1 289.666 198.028  17
   0 -12   1 228.741 216.653   4
   0 -12   1 273.157 209.495  41
   0 -12   0 394.654 201.210  17
   0 -12   0 395.236 210.104  41
   0 -12   0 525.266 188.114  15
   0  12   0 700.253 203.952  38
   0  12   0 414.946 220.363  10
   0 -12   0 432.819 224.898   4
   0  12   1 366.361 203.210  38
   0 -12  -1 954.423 222.973  41
   0  12   1 451.832 219.199  10
   0 -12  -1 600.160 220.862   4
   0  12   2 1278.31 216.967  38
   0 -12  -2 1349.40 229.578  41
   0  12   3 235.016 186.995  10
   0  12   3 641.605 181.342  38
   0 -12  -3 355.445 194.117  41
   0 -12  -4 1186.18 191.529  41
   0  12   4 1464.85 194.203  10
   0  12   5 1404.94 185.161  22
   0 -12  -5 1873.22 180.697  41
   0  12   6 558.752 146.885  22
   0  12   7 975.615 114.690  22
   0 -13  20 933.738 108.501  55
   0 -13  19 374.587 122.256  50
   0  13 -19 429.153 125.437  26
   0 -13  18 898.038 147.827  18
   0  13 -18 777.503 159.683  26
   0 -13  18 947.157 157.026  50
   0 -13  18 946.091 172.967  35
   0  13 -17 2045.94 200.278  26
   0 -13  17 2053.28 194.547  50
   0 -13  17 1957.94 203.176  18
   0 -13  17 2042.24 220.874  35
   0  13 -16 9786.31 368.581  23
   0 -13  16 8400.77 357.982  50
   0 -13  16 9608.21 380.561  18
   0 -13  16 8704.94 361.607  48
   0 -13  16 9492.64 392.769  35
   0 -13  15 7707.67 363.923  18
   0  13 -14 1085.81 209.155  23
   0 -13  14 1006.33 196.879  50
   0 -13  14 790.264 186.651  48
   0 -13  14 862.942 226.974  35
   0  13 -14 656.853 176.845   1
   0  13 -13 599.231 205.022  23
   0 -13  13 384.673 214.353  18
   0 -13  13 279.328 183.635  48
   0  13 -13 469.507 169.808   1
   0 -13  13 468.792 175.536   4
   0 -13  13 151.974 246.353  33
   0  13 -12 978.997 178.266   1
   0 -13  12 762.967 191.803   4
   0 -13  12 966.282 248.012  37
   0  13 -12 846.708 218.360  23
   0 -13  12 675.112 265.655  33
   0 -13  11-147.507 261.310  33
   0  13 -11-155.560 208.022  23
   0  13 -11 70.3981 155.953   1
   0 -13  11 149.072 189.212   4
   0 -13  10 2176.68 284.770  33
   0 -13  10 2319.36 229.348   4
   0  13 -10 1747.25 181.884   1
   0 -13   9 3785.82 284.172  41
   0 -13   9 3793.98 264.933   4
   0 -13   8 6728.83 324.017  13
   0 -13   8 6627.68 341.495  41
   0 -13   8 6987.68 338.392   4
   0 -13   7 3769.48 253.697  13
   0 -13   7 3258.87 273.656  17
   0 -13   7 3470.33 280.867  41
   0 -13   7 3694.32 272.899   4
   0 -13   6 1646.94 203.498  13
   0 -13   6 1917.43 242.467  17
   0 -13   6 1738.88 234.685  41
   0 -13   6 1675.80 242.148   4
   0 -13   5 14649.1 504.530  13
   0 -13   5 14554.2 526.855  17
   0 -13   5 13920.4 525.180  41
   0 -13   5 14977.0 531.944   4
   0 -13   4 20270.1 664.901  13
   0 -13   4 22252.4 694.898  17
   0 -13   4 20781.6 687.256  41
   0 -13   4 22135.6 698.917   4
   0 -13   3 14070.4 501.911  13
   0 -13   3 14754.6 532.844  41
   0 -13   3 14914.2 535.305   4
   0 -13   3 14784.0 525.826  17
   0 -13   2 14457.4 552.310  41
   0 -13   2 15494.0 538.488  17
   0 -13   2 15842.6 555.646   4
   0 -13   1-101.312 207.954  41
   0  13  -1-150.857 208.267  10
   0  13  -1 34.5922 197.910  38
   0 -13   1 146.326 226.097   4
   0 -13   1 16.0491 194.008  17
   0 -13   1 14.8227 179.069  15
   0 -13   0 169.843 209.615  41
   0  13   0 331.730 198.459  38
   0  13   1 10707.0 421.833  10
   0  13   2 719.615 193.533  10
   0 -13  -2 846.786 200.697  41
   0  13   2 771.236 185.055  38
   0 -13  -3 577.543 179.092  41
   0  13   3 948.013 175.162  10
   0  13   4 1086.99 167.719  22
   0  13   4 1465.22 158.998  16
   0 -13  -4 1416.90 167.683  41
   0  13   5 1425.59 148.512  22
   0  14 -19 554.913 118.962  26
   0  14 -18 677.915 144.323  26
   0 -14  18 274.755 127.855  18
   0 -14  18 514.944 153.302  35
   0  14 -17 107.629 160.291  26
   0 -14  17 487.924 179.424  35
   0 -14  17 384.409 165.655  18
   0 -14  16 186.612 143.738  13
   0  14 -16 414.109 171.996  23
   0 -14  16-174.368 157.628  48
   0 -14  16 64.5399 181.988  18
   0 -14  16 254.831 192.250  35
   0 -14  15 3282.51 256.061  18
   0 -14  15 2750.47 221.174  48
   0 -14  15 3165.71 254.698  35
   0 -14  14 8522.07 345.459   4
   0 -14  14 9281.44 395.540  18
   0 -14  13 277.259 177.018  48
   0 -14  13 278.322 244.988  33
   0  14 -13 144.592 194.262  23
   0  14 -13-7.05428 154.194   1
   0 -14  13 71.5843 171.791   4
   0 -14  12 12117.2 516.590  33
   0  14 -12 13675.1 486.951  23
   0  14 -11 4031.37 280.554  23
   0 -14  11 3827.97 324.581  33
   0 -14  11 4240.93 272.388   4
   0 -14  11 4051.93 274.763  13
   0  14 -10 135.114 206.457  23
   0 -14  10 8.56647 193.702  13
   0 -14  10-117.883 259.138  33
   0 -14  10-244.092 204.896   4
   0 -14   9-8.68174 213.575   4
   0  14  -9 90.2798 193.547  23
   0 -14   9 205.646 189.427  13
   0 -14   9 311.669 234.296  41
   0 -14   8 389.354 214.236   4
   0 -14   8 18.7698 211.929  41
   0 -14   8 59.7426 193.287  13
   0  14  -8 126.259 187.318  23
   0  14  -7 3203.31 241.393  23
   0 -14   7 3473.01 259.576  13
   0 -14   7 3528.77 276.040   4
   0 -14   7 3311.33 276.116  17
   0 -14   7 2814.57 273.559  41
   0  14  -6 1665.33 198.395  23
   0 -14   6 1587.67 245.178   4
   0 -14   6 1672.72 244.554  17
   0 -14   6 1468.20 252.466  41
   0 -14   6 1757.06 217.665  13
   0 -14   5 1396.94 244.805   4
   0 -14   5 1767.74 243.996  17
   0 -14   5 1540.00 243.808  41
   0 -14   5 1409.02 207.349  13
   0 -14   4 26.8172 229.006   4
   0 -14   4-112.606 209.421  17
   0 -14   4-167.028 215.162  41
   0 -14   4 70.7044 187.541  13
   0 -14   3 2350.31 254.020  41
   0  14  -2 5009.92 303.544  38
   0 -14   2 4421.48 296.827   4
   0 -14   2 4204.81 300.824  41
   0 -14   2 5037.46 284.061  17
   0 -14   2 4548.64 264.314  15
   0 -14   1 11137.5 441.525   4
   0 -14   1 12067.1 432.861  17
   0  14  -1 12084.2 453.634  10
   0  14   0 2872.44 233.350  10
   0 -14   0 2813.64 242.100  41
   0  14   0 2438.68 224.659  38
   0  14   1-94.2934 169.637  10
   0 -14  -1 48.6777 168.655  41
   0  14   1-112.089 168.201  38
   0 -14  -2 34.9589 159.024  41
   0  14   2-33.9422 151.873  10
   0  14   3 174.318 136.909  22
   0 -14  -3 248.131 130.279  41
   0  14   3 167.305 128.545  16
   0  14   4 2456.48 152.673  22
   0  15 -19 70.3496 94.1505  26
   0  15 -18 391.353 127.966  26
   0 -15  18 378.720 122.756  18
   0 -15  18 328.187 133.520  35
   0  15 -17 1305.83 163.716  26
   0 -15  17 1634.40 180.628  35
   0 -15  17 1507.62 172.376  18
   0  15 -16 3398.66 215.646  23
   0 -15  16 3018.16 193.828  48
   0 -15  16 3420.23 230.323  18
   0 -15  16 3496.04 231.484  35
   0 -15  16 3258.89 194.268  13
   0 -15  15 275.053 189.233  18
   0 -15  15 29.0579 179.838  35
   0  15 -15 311.861 174.115  23
   0 -15  15 206.672 147.757  13
   0 -15  14-24.4286 195.788  18
   0 -15  14-124.484 191.058  35
   0  15 -14-22.5217 178.555  23
   0 -15  14-315.567 169.580  13
   0 -15  13 24.0366 220.926  33
   0 -15  13-127.977 193.985  35
   0 -15  13-13.9685 166.406   4
   0 -15  13-138.961 211.027  18
   0 -15  13 106.236 171.581  13
   0 -15  12 6630.86 317.759  13
   0 -15  12 6833.29 320.022   4
   0 -15  11 3999.90 269.438   4
   0  15 -11 3538.49 256.579  23
   0  15 -10 861.754 196.473  23
   0 -15  10 1073.11 273.295  33
   0 -15   9 6317.24 354.962  41
   0  15  -9 6553.02 315.575  23
   0 -15   8 23170.4 746.789  41
   0  15  -8 23263.8 710.859  23
   0 -15   7 4949.57 316.595  41
   0  15  -7 3849.96 248.186  23
   0 -15   6-92.2043 224.324  41
   0 -15   5 4089.29 290.126   4
   0 -15   5 4098.34 261.481  13
   0 -15   4 9167.61 393.793   4
   0  15  -4 8820.68 386.446  10
   0  15  -3 1206.36 215.629  10
   0 -15   3 1604.38 190.164  15
   0 -15   3 757.303 213.098   4
   0 -15   3 662.727 216.374  41
   0  15  -3 1148.01 213.077  38
   0  15  -2 13081.8 455.327  38
   0 -15   2 11627.5 421.625  15
   0 -15   2 11942.3 451.758  41
   0  15  -2 12945.8 458.173  10
   0 -15   2 12667.9 457.308   4
   0  15  -1 5289.98 274.638  10
   0  15  -1 4938.56 261.890  38
   0 -15   1 4682.89 268.646  41
   0  15   0 6063.00 272.825  10
   0  15   0 5617.39 258.632  38
   0 -15   0 5179.44 269.639  41
   0 -15  -1 1116.49 157.554  41
   0  15   1 1318.22 154.817  10
   0  15   2 150.308 122.293  22
   0  15   2 122.247 115.270  16
   0 -16  18-3.67175 116.780  35
   0  16 -18 36.2994 107.977  26
   0 -16  17 176.097 131.596  35
   0  16 -17 154.510 122.619  26
   0 -16  17 125.495 135.011  18
   0  16 -16 357.856 141.230  26
   0 -16  16 367.884 129.451  13
   0 -16  16 422.307 153.959  35
   0 -16  16 537.208 158.645  18
   0  16 -15 132.556 156.414  23
   0 -16  15-58.7326 167.835  18
   0 -16  15-55.2598 135.102  13
   0 -16  15-168.567 165.603  35
   0  16 -14 3466.61 221.416  23
   0 -16  14 2760.74 239.359  18
   0 -16  14 3095.05 221.134  35
   0 -16  14 3135.30 211.787  13
   0  16 -13 691.850 182.937  23
   0 -16  13 505.284 180.962  35
   0 -16  13 835.506 174.931   4
   0 -16  13 761.253 167.579  13
   0 -16  13 622.581 205.260  18
   0  16 -12 977.393 185.326  23
   0 -16  12 1422.43 240.996  33
   0 -16  12 1547.06 193.740   4
   0 -16  12 905.978 184.540  13
   0 -16  12 1155.28 221.945  18
   0 -16  11-83.3453 186.982   4
   0  16 -11 184.444 172.528  23
   0 -16  11 181.610 242.033  33
   0 -16  11 414.472 184.333  13
   0 -16  10 2089.33 235.834   4
   0  16 -10 1743.76 192.250  23
   0 -16  10 2110.34 269.409  33
   0 -16  10 1880.07 215.414  13
   0  16  -9 2370.48 199.242  23
   0 -16   9 1794.29 212.360  13
   0 -16   9 2217.87 233.872   4
   0 -16   8 1027.79 221.546   4
   0 -16   8 1336.00 208.899  13
   0 -16   8 1321.97 235.025  41
   0 -16   7 5758.04 307.432   4
   0 -16   7 5005.78 306.358  41
   0 -16   7 5442.21 287.939  13
   0  16  -6 1272.24 208.404  10
   0 -16   6 1304.75 224.601   4
   0 -16   6 1352.67 223.026  41
   0  16  -5 2263.34 226.547  38
   0 -16   5 2269.27 240.854  41
   0 -16   5 2609.62 246.650   4
   0  16  -5 2150.13 217.126  10
   0  16  -4 3669.87 243.712  10
   0 -16   4 3163.59 223.556  15
   0  16  -4 4195.16 244.174  38
   0 -16   4 3553.50 253.183  41
   0 -16   4 3793.25 255.528   4
   0  16  -3 83.7767 163.916  10
   0 -16   3 207.640 145.697  15
   0 -16   3-45.9343 183.729   4
   0 -16   3-62.1578 177.052  41
   0  16  -3 326.340 168.463  38
   0 -16   2 953.359 178.389  41
   0  16  -2 912.670 163.508  38
   0  16  -2 842.152 170.071  10
   0 -16   1 1611.64 175.954  41
   0  16  -1 1703.88 159.657  38
   0  16  -1 1823.85 165.156  10
   0  16   0 887.109 127.897  10
   0 -16   0 614.969 135.935  41
   0  16   0 832.176 127.709  16
   0  16   1 201.605 92.1685  22
   0  17 -17 432.748 103.640  26
   0 -17  16 444.093 136.258  18
   0 -17  16 351.163 105.411  13
   0  17 -16 213.532 111.941  26
   0 -17  15 2041.96 183.027  18
   0 -17  15 2196.60 159.776  13
   0  17 -15 1830.83 163.981  23
   0 -17  14 3654.49 228.416  18
   0  17 -14 3788.46 212.349  23
   0 -17  14 3947.91 210.450  13
   0  17 -13 834.648 158.224  23
   0 -17  13 954.575 183.235  18
   0 -17  13 1013.58 162.171   4
   0 -17  13 970.360 158.906  13
   0 -17  12 4590.69 271.814  18
   0 -17  12 5229.88 258.868  13
   0 -17  12 5288.81 259.482   4
   0  17 -12 5462.11 250.390  23
   0 -17  11 1823.40 197.288   4
   0  17 -11 1692.90 171.722  23
   0 -17  11 1254.38 199.128  18
   0 -17  11 1701.55 191.457  13
   0 -17  10 7039.52 315.005  13
   0 -17  10 6747.87 350.862  33
   0 -17   9 283.499 184.101   4
   0 -17   9 81.9274 161.631  13
   0  17  -9 112.727 151.953  10
   0 -17   9-129.806 214.477  33
   0 -17   8 1845.25 209.079   4
   0 -17   8 1614.71 194.603  13
   0  17  -8 1473.91 181.857  10
   0 -17   7 2069.80 225.117  41
   0  17  -7 2443.89 212.132  38
   0 -17   7 2180.48 219.113   4
   0  17  -7 2283.25 196.309  10
   0  17  -6 4759.32 246.386  10
   0  17  -6 4571.64 253.500  38
   0 -17   6 4743.25 271.024  41
   0 -17   6 4956.47 252.171  15
   0 -17   6 4970.95 270.879   4
   0  17  -5 928.858 166.988  10
   0  17  -5 1011.47 170.817  38
   0 -17   5 1073.45 190.182  41
   0 -17   5 1116.28 158.874  15
   0 -17   5 897.728 184.094   4
   0 -17   4 168.632 161.953  41
   0  17  -4-83.4505 143.885  38
   0 -17   4-21.5857 127.084  15
   0  17  -4 98.2007 142.377  10
   0 -17   3 3860.88 223.809  41
   0  17  -3 4277.03 204.721  38
   0  17  -3 4179.35 211.039  10
   0 -17   2 2353.23 169.671  41
   0  17  -2 2564.69 160.426  10
   0  17  -2 2340.76 153.103  38
   0 -18  15 519.298 102.543  13
   0 -18  15 203.762 119.973  18
   0 -18  14 266.722 117.886  13
   0 -18  14 90.7347 130.316  18
   0  18 -13 345.691 111.097  38
   0 -18  13 56.0185 127.212  13
   0 -18  13 191.832 136.647  18
   0 -18  12 793.747 152.025  18
   0 -18  12 956.378 144.944  13
   0 -18  12 765.265 145.827   4
   0 -18  11 913.287 158.019  18
   0 -18  11 989.907 158.505  13
   0 -18  11 1258.08 162.422   4
   0 -18  10 71.7024 150.698   4
   0 -18  10-15.2978 140.280  18
   0  18 -10 177.695 141.642  38
   0  18  -9 3615.80 204.050  38
   0  18  -9 3404.61 179.547  10
   0 -18   8 185.932 158.200   4
   0  18  -8 4.98369 136.316  38
   0 -18   8 244.190 146.752  15
   0  18  -8 57.9850 119.137  10
   0  18  -7 241.138 125.156  10
   0  18  -7 242.238 138.207  38
   0 -18   7 54.0144 156.610   4
   0 -18   7-5.51030 174.789  33
   0 -18   7 148.227 132.850  15
   0  18  -6 103.461 116.606  10
   0 -18   6 167.965 120.492  15
   0  18  -6-48.0262 125.123  38
   0  18  -5-221.076 113.313  38
   0  18  -5 36.1986 110.822  10
   0  18  -4 853.881 103.467  38
   0  19 -10 1041.16 115.997  38
   0  19  -9 308.251 102.531  38
   0  19  -8 5005.72 190.306  38
  -1  19  -6 2402.14 134.987  38
  -1  19  -7 2572.88 153.223  38
  -1  19  -8 3991.10 193.731  38
   1 -19   8 4455.93 202.055  15
   1 -19   9 1526.53 157.166   4
  -1  19  -9 1443.43 143.744  38
   1 -19   9 1753.57 149.115  15
   1 -19  10 22.4926 126.476  15
   1 -19  10 203.816 124.208   4
  -1  19 -10-24.2323 115.171  38
   1 -19  11 2631.78 165.719  15
   1 -19  11 2424.88 164.059   4
  -1  19 -11 2095.98 150.713  38
   1 -18   3 2782.40 169.476  41
  -1  18  -4 657.266 126.835  10
   1 -18   4 814.592 157.707  41
  -1  18  -4 928.162 125.567  38
  -1  18  -5 142.875 134.535  38
   1 -18   5 113.576 153.881  41
   1 -18   5 57.6582 130.411  15
  -1  18  -5 41.4751 128.970  10
  -1  18  -6 13106.7 432.701  10
   1 -18   6 13828.4 439.811  15
  -1  18  -6 13064.3 435.811  38
   1 -18   6 13110.9 448.277  41
   1 -18   6 14539.1 456.031   4
   1 -18   7 2247.84 187.994  15
   1 -18   7 2123.52 200.038   4
  -1  18  -7 1996.96 184.782  38
  -1  18  -7 2022.26 174.691  10
  -1  18  -8 546.714 149.737  10
   1 -18   8 591.253 159.574  15
   1 -18   8 559.326 174.009   4
   1 -18   9 295.980 167.697   4
  -1  18  -9-15.1588 138.141  10
   1 -18  10 5601.09 267.136  18
  -1  18 -10 5833.84 252.514  10
   1 -18  11 3112.25 208.390  18
   1 -18  11 3374.24 210.578   4
   1 -18  11 3458.11 205.560  13
   1 -18  12 1096.24 153.245  13
   1 -18  12 1003.16 163.590  18
   1 -18  12 1000.33 156.550   4
  -1  18 -12 1042.11 148.134  23
  -1  18 -13 85.7309 125.669  23
   1 -18  13 19.5744 128.846  13
   1 -18  13 269.645 150.366  18
   1 -18  14 2424.91 162.425  13
  -1  18 -14 2506.44 167.850  23
   1 -18  14 2898.71 186.308  18
   1 -18  15 9845.77 332.414  13
   1 -18  15 10637.5 356.820  18
   1 -18  16 1177.10 132.212  18
  -1  17   0 2456.01 129.549  22
   1 -17   1-44.3119 129.499  41
  -1  17  -1 3.73834 114.199  10
   1 -17   2 253.553 155.944  41
  -1  17  -2 222.463 122.243  38
  -1  17  -2 271.727 135.580  10
   1 -17   3 186.350 134.940  15
   1 -17   3 244.792 164.545  41
  -1  17  -3 428.120 147.127  38
  -1  17  -3 331.800 149.728  10
   1 -17   4 39.0123 148.710  15
   1 -17   4-93.5302 186.945  41
  -1  17  -4 130.296 156.151  38
  -1  17  -4 48.3106 156.850  10
  -1  17  -5 338.189 165.382  38
   1 -17   5 119.203 163.383  15
   1 -17   5-48.3944 189.592   4
   1 -17   5 434.379 187.813  41
  -1  17  -5 168.462 164.391  10
   1 -17   6 2179.82 208.197  15
   1 -17   6 1937.03 224.342  41
   1 -17   6 1916.55 219.959   4
   1 -17   7 4533.44 283.444  41
   1 -17   7 5181.71 287.345   4
   1 -17   8 7284.83 314.786  13
   1 -17   8 7166.39 330.720   4
   1 -17   8 6765.42 333.357  41
   1 -17   9 2849.58 231.944  18
   1 -17   9 2959.16 232.912   4
   1 -17   9 3213.15 228.038  13
   1 -17  10 747.708 178.125  13
  -1  17 -10 679.844 161.982  23
   1 -17  10 255.753 185.118  18
   1 -17  10 552.393 190.277   4
   1 -17  11 5636.55 304.177  18
   1 -17  11 5748.46 289.049   4
   1 -17  11 6191.97 288.221  13
  -1  17 -11 6424.06 287.172  23
   1 -17  12 227.470 163.226  13
  -1  17 -12 264.349 166.475  23
   1 -17  12 584.878 167.286   4
   1 -17  13 2681.56 201.831  13
  -1  17 -13 3030.69 211.192  23
   1 -17  13 2780.51 230.221  18
  -1  17 -14 352.923 156.693  23
   1 -17  14 241.128 138.828  13
   1 -17  14 481.934 176.531  18
  -1  17 -15 623.360 151.226  23
   1 -17  15 355.833 126.057  13
   1 -17  15 521.959 161.358  18
   1 -17  16 345.280 144.839  18
  -1  17 -16 482.859 133.425  23
   1 -17  17 294.923 116.595  18
  -1  17 -17 22.8202 108.758  26
  -1  17 -18 1999.03 118.792  26
   1 -16  -1 437.146 130.757  41
  -1  16   1 512.370 120.266  16
  -1  16   1 426.107 117.780  10
  -1  16   0 182.041 134.420  10
   1 -16   0 121.226 150.591  41
  -1  16  -1 1902.39 181.833  10
  -1  16  -1 1470.24 167.755  38
   1 -16   1 1417.63 190.832  41
   1 -16   2 10435.6 403.873  41
  -1  16  -2 10585.3 388.341  38
   1 -16   2 9787.38 371.664  15
  -1  16  -3 8579.66 358.855  10
  -1  16  -3 8330.84 344.568  38
   1 -16   3 8301.97 358.621  41
   1 -16   3 8668.43 365.825   4
   1 -16   3 8403.26 347.085  17
   1 -16   3 7620.92 332.449  15
  -1  16  -4 3551.45 247.130  38
   1 -16   4 3489.67 263.529  41
   1 -16   4 3516.02 264.564   4
   1 -16   4 3722.63 256.440  17
   1 -16   4 3549.75 238.314  15
   1 -16   5 888.605 209.280  41
   1 -16   5 1080.04 216.227  17
   1 -16   5 859.477 224.243   4
   1 -16   6 920.406 223.583  17
   1 -16   6 1089.86 221.186   4
   1 -16   7 1415.39 228.185   4
   1 -16   7 1286.34 212.932  13
   1 -16   8 11312.8 437.866   4
   1 -16   8 10693.3 426.133  13
   1 -16   9 1794.17 231.547   4
   1 -16   9 1365.17 206.854  13
   1 -16  10 1744.16 223.691   4
   1 -16  10 1956.89 216.972  13
   1 -16  10 1926.99 250.167  33
   1 -16  11 14405.4 539.793  18
   1 -16  11 14589.6 519.643  13
  -1  16 -12 1605.52 206.832  23
   1 -16  12 1402.37 192.088   4
   1 -16  12 1436.59 230.605  18
   1 -16  12 885.866 185.470  13
  -1  16 -13 649.363 188.690  23
   1 -16  13 531.841 167.295  13
   1 -16  13 195.423 156.684  48
   1 -16  13 544.711 177.711  35
   1 -16  13 120.993 199.502  18
  -1  16 -14 988.854 187.645  23
   1 -16  14 849.020 166.002  13
   1 -16  14 550.663 160.233  48
   1 -16  14 1017.85 179.665  35
   1 -16  14 696.118 204.141  18
  -1  16 -15 1137.87 177.331  23
   1 -16  15 693.083 145.654  13
   1 -16  15 763.780 155.295  48
   1 -16  15 861.541 194.594  18
   1 -16  15 779.747 168.423  35
   1 -16  16 10.1183 130.770  48
   1 -16  16 72.7060 151.070  35
  -1  16 -16 71.4217 143.401  23
   1 -16  16 146.053 163.801  18
   1 -16  17 605.587 141.217  35
  -1  16 -17 668.213 137.935  26
   1 -16  17 607.686 144.126  18
  -1  16 -18 261.233 113.619  26
   1 -16  18 291.095 110.225  18
   1 -15  -3 1292.75 133.866  41
  -1  15   3 1620.28 136.637  22
   1 -15  -2 353.386 159.826  41
   1 -15  -2 274.327 143.113  24
  -1  15   2 258.772 135.640  10
   1 -15  -1-78.2232 171.515  41
  -1  15   1-95.8960 155.257  10
  -1  15   0 2825.99 218.248  10
  -1  15   0 2736.53 206.551  38
   1 -15   0 2887.32 237.530  41
  -1  15  -1 8901.68 364.912  10
  -1  15  -1 8298.52 350.056  38
   1 -15   1 8353.79 348.238  17
   1 -15   1 8175.81 335.405  15
   1 -15   1 8001.93 369.274  41
   1 -15   2 12320.5 442.548  15
   1 -15   2 11463.2 450.344  17
  -1  15  -2 12736.0 462.520  10
   1 -15   2 12743.1 475.088   4
  -1  15  -2 12323.0 457.676  38
   1 -15   2 12424.2 471.438  41
   1 -15   3 523.036 208.323  17
   1 -15   3 258.023 211.927   4
   1 -15   3 425.917 188.667  15
   1 -15   4-45.3928 211.365  41
   1 -15   5 54.8709 213.349  41
   1 -15   6-27.4774 221.165  41
   1 -15   6 124.926 190.066  13
   1 -15   7 1758.72 248.425  17
   1 -15   7 1195.70 226.736  13
   1 -15   7 1653.95 235.431  41
   1 -15   7 1641.23 254.278   4
   1 -15   8 1288.84 209.393  13
   1 -15   8 1243.56 242.958  41
   1 -15   8 1205.23 231.048   4
   1 -15   9 1741.77 238.577  41
   1 -15   9 1652.17 228.419  13
   1 -15  10 35068.9 1064.84  33
   1 -15  10 37146.3 1048.20  13
  -1  15 -11 130.909 154.186   1
   1 -15  11 149.644 187.838  35
  -1  15 -11 308.343 202.013  23
   1 -15  11 301.672 246.112  33
  -1  15 -12 400.082 206.583  23
   1 -15  12 228.830 182.710   4
   1 -15  13 1932.81 203.488   4
   1 -15  13 1947.22 241.783  18
   1 -15  13 1992.40 205.160  13
  -1  15 -14-62.6112 190.871  23
   1 -15  14 34.2216 158.052  13
   1 -15  14 83.9079 205.264  18
   1 -15  14-171.991 171.849  48
   1 -15  14 404.731 194.325  35
  -1  15 -15 277.447 172.890  23
   1 -15  15 78.1656 147.939  13
   1 -15  15-29.2986 185.890  35
   1 -15  15 309.507 193.102  18
   1 -15  15 125.623 164.268  48
   1 -15  16-67.0832 171.098  35
  -1  15 -16 155.190 156.717  23
   1 -15  16-180.050 179.485  18
   1 -15  16-220.089 152.138  48
   1 -15  17 515.004 163.874  35
   1 -15  17 264.020 138.503  48
  -1  15 -17 454.425 143.103  23
   1 -15  17 285.874 156.786  18
  -1  15 -18 4.67447 127.861  26
   1 -15  18 203.474 125.653  18
  -1  15 -19 316.162 103.767  26
   1 -15  19 311.740 111.651  55
  -1  14   5 50.3870 99.0366  22
   1 -14  -4 959.657 140.829  41
  -1  14   4 907.933 143.681  22
  -1  14   3-79.7625 139.716  10
   1 -14  -3-135.380 167.973  41
  -1  14   2 470.431 167.780  10
   1 -14  -2 221.383 187.888  41
  -1  14   1 174.601 181.813  10
  -1  14   1 231.086 170.163  38
   1 -14  -1 206.564 201.943  41
  -1  14   0 940.051 201.818  38
  -1  14   0 813.307 210.399  10
   1 -14   0 926.202 203.822  17
   1 -14   0 537.723 174.884  15
  -1  14  -1 868.392 214.084  38
   1 -14   1 848.229 213.277  17
   1 -14   1 1163.16 241.131   4
   1 -14   1 924.059 225.649  41
   1 -14   1 783.411 192.242  15
   1 -14   2 18168.1 623.851  41
   1 -14   3 1747.99 250.910   4
   1 -14   3 1364.88 240.166  17
   1 -14   3 1392.79 230.849  41
   1 -14   4 736.348 232.645  17
   1 -14   4 419.566 230.012   4
   1 -14   4 569.293 230.669  41
   1 -14   4 803.040 212.972  13
   1 -14   5 8475.64 389.580  17
   1 -14   5 8585.46 396.668   4
   1 -14   5 7963.80 376.284  41
   1 -14   5 8204.44 369.522  13
   1 -14   6 8662.33 383.969  17
   1 -14   6 8016.96 380.412   4
   1 -14   6 7747.88 374.515  41
   1 -14   6 8581.61 364.020  13
   1 -14   7 207.564 218.525  17
   1 -14   7 266.584 222.575   4
   1 -14   7 358.660 216.714  41
   1 -14   7 75.5915 196.147  13
   1 -14   8 3037.59 271.005  17
   1 -14   8 2589.76 244.732  41
   1 -14   8 2411.56 234.336  13
   1 -14   8 2650.72 254.051   4
   1 -14   9 8078.12 384.379  41
  -1  14  -9 7610.56 331.082   1
   1 -14   9 8564.11 376.183   4
   1 -14   9 8449.71 359.299  13
  -1  14 -10 3115.46 225.662   1
   1 -14  10 3757.63 264.754   4
   1 -14  10 3905.68 308.607  33
   1 -14  10 3785.67 264.991  13
   1 -14  11 15406.8 512.085   4
  -1  14 -11 14016.4 488.005   1
   1 -14  11 14887.7 515.718  13
  -1  14 -12 3038.90 264.317  23
   1 -14  12 3223.84 271.377  35
   1 -14  12 3109.55 287.892  18
   1 -14  12 3379.63 241.441  13
   1 -14  12 3026.17 238.336   4
  -1  14 -12 3378.95 229.795   1
   1 -14  13 1670.56 243.883  35
  -1  14 -13 1709.59 233.717  23
  -1  14 -13 1673.62 199.648   1
   1 -14  14 998.513 228.567  18
   1 -14  14 814.141 175.984  13
  -1  14 -15-76.0241 183.703  23
   1 -14  15 209.683 146.244  13
   1 -14  15 106.398 203.994  35
   1 -14  15-99.8174 204.122  18
   1 -14  15 267.534 181.844  48
   1 -14  16 7475.09 332.811  35
   1 -14  16 7612.90 338.028  18
   1 -14  16 6782.15 318.241  48
  -1  14 -16 7662.02 318.027  23
   1 -14  17 2086.23 204.798  35
   1 -14  17 1538.27 183.663  48
  -1  14 -17 1891.74 174.828  23
   1 -14  17 2117.46 194.970  18
  -1  14 -18 2099.36 167.992  26
   1 -14  18 1646.19 157.499  18
   1 -14  19 108.709 118.414  55
  -1  14 -19 88.4430 109.277  26
  -1  13   6 4721.35 203.163  22
   1 -13  -5 6280.56 277.026  41
  -1  13   5 7346.26 282.737  22
   1 -13  -4 341.803 177.760  41
  -1  13   3 1530.44 196.628  10
   1 -13  -3 1083.36 213.622  41
  -1  13   2 137.670 179.720  10
  -1  13   2 331.995 178.079  38
  -1  13   1 6923.32 333.152  38
   1 -13  -1 7427.33 361.961  41
   1 -13  -1 6589.27 310.351  15
   1 -13  -1 6143.43 317.436  17
  -1  13   0 20020.1 647.263  38
   1 -13   0 19555.6 659.316   4
   1 -13   0 19283.6 657.971  41
   1 -13   0 20526.5 647.276  17
   1 -13   0 19637.8 636.416  15
   1 -13   1 2367.17 257.874  41
   1 -13   1 2624.68 276.416   4
   1 -13   1 2627.31 239.656  15
   1 -13   1 2717.20 248.782  17
   1 -13   2 349.531 235.423   4
   1 -13   2 449.040 206.303  41
   1 -13   2 146.069 214.284  17
   1 -13   3 2809.23 263.793  41
   1 -13   3 2788.61 272.436   4
   1 -13   3 3153.08 242.740  13
   1 -13   3 2895.08 263.808  17
   1 -13   4 991.491 213.694  41
   1 -13   4 1120.75 225.916   4
   1 -13   4 1126.04 212.347  13
   1 -13   4 1244.96 230.601  17
   1 -13   5 226.026 205.271  41
   1 -13   5 51.5497 214.655   4
   1 -13   5 126.820 191.539  13
   1 -13   5 111.587 209.620  17
   1 -13   6 110.147 199.170  41
   1 -13   6 320.542 214.087   4
   1 -13   6 63.4614 184.491  13
   1 -13   6 272.991 206.301  17
   1 -13   7 283.452 194.455  41
   1 -13   7 238.210 200.054   4
  -1  13  -7 349.429 149.802   1
   1 -13   7 612.747 184.632  13
   1 -13   7 397.936 216.382  17
   1 -13   8 1471.01 220.994  41
   1 -13   8 1792.45 232.211   4
  -1  13  -8 1624.96 182.917   1
   1 -13   8 1370.58 210.091  13
   1 -13   8 1566.88 223.902  17
   1 -13   9 986.771 200.931  13
   1 -13   9 665.261 220.507  41
   1 -13   9 515.488 195.437   4
  -1  13  -9 792.922 163.303   1
   1 -13  10 33946.0 997.511  33
  -1  13 -10 32489.6 959.764   1
   1 -13  10 34486.4 975.649   4
   1 -13  11 453.794 257.579  33
   1 -13  11 853.417 193.453   4
  -1  13 -11 478.927 184.203   1
   1 -13  12 14469.5 526.578  18
  -1  13 -12 13539.0 478.006   1
   1 -13  12 13754.0 473.089   4
   1 -13  12 13034.6 514.591  33
   1 -13  13-18.8773 232.495  18
   1 -13  13 291.558 224.975  35
  -1  13 -13 226.910 211.845  23
  -1  13 -13 234.562 173.542   1
   1 -13  14 705.407 185.286  50
   1 -13  14 1045.12 209.346  48
   1 -13  14 980.829 228.759  35
  -1  13 -14 722.768 183.365   1
  -1  13 -14 824.911 198.000  23
   1 -13  15 8.63777 198.364  18
   1 -13  16 489.395 208.907  35
   1 -13  16 1049.46 195.542  48
   1 -13  16 546.385 173.688  50
   1 -13  16 394.622 199.000  18
  -1  13 -16 784.720 180.315  23
   1 -13  17 609.823 191.701  35
   1 -13  17 646.746 179.036  48
   1 -13  17 1071.34 167.251  50
   1 -13  17 638.880 178.619  18
  -1  13 -17 844.867 156.241  23
   1 -13  18 15.6329 138.196  50
   1 -13  18 124.903 136.375  18
  -1  13 -18 101.348 143.368  26
   1 -13  19 347.263 133.570  55
  -1  13 -19 242.900 119.393  26
   1 -13  20 1356.36 119.516  55
   1 -13  20 1459.83 118.147  44
  -1  12   7 323.168 130.627  22
   1 -12  -7 102.243 113.204  41
   1 -12  -6-46.0625 155.753  41
  -1  12   6 63.2461 154.046  22
  -1  12   5 2985.11 230.229  22
  -1  12   5 2726.61 196.924  52
   1 -12  -5 2701.19 233.144  41
  -1  12   4 2388.35 200.390  52
  -1  12   4 2681.66 215.307  10
  -1  12   3 6129.83 311.580  10
  -1  12   2 28625.6 871.900  52
  -1  12   2 29828.9 883.629  38
   1 -12  -1 15904.0 572.754   4
  -1  12   1 17017.2 556.936  38
   1 -12  -1 15284.5 548.078  17
   1 -12  -1 15987.2 543.722  15
  -1  12   1 16604.1 562.864  10
   1 -12   0 2686.84 266.256   4
   1 -12   0 2837.19 250.285  41
   1 -12   0 2377.46 229.051  15
   1 -12   0 2377.12 237.388  17
   1 -12   1-72.8461 200.530  41
   1 -12   1 180.104 215.018   4
   1 -12   1 228.155 200.687  17
   1 -12   2 66.5563 203.894   4
   1 -12   2 43.8306 191.277  41
   1 -12   2-7.49080 179.394  13
   1 -12   2 24.2630 201.923  17
   1 -12   3 49673.6 1345.22   4
   1 -12   3 47665.4 1348.48  41
   1 -12   3 47234.6 1330.08  13
   1 -12   3 48570.1 1342.24  17
   1 -12   4 12139.8 450.434   4
   1 -12   4 11807.5 444.185  41
   1 -12   4 11405.9 429.152  13
   1 -12   4 11880.5 447.080  17
   1 -12   5 1977.28 230.419   4
   1 -12   5 1550.44 207.197  41
   1 -12   5 1865.90 203.217  13
   1 -12   5 1975.50 218.686  17
  -1  12  -6 4636.30 236.090   1
   1 -12   6 5361.51 276.683   4
   1 -12   6 4271.42 266.527  41
   1 -12   6 4794.75 263.788  13
   1 -12   6 5033.58 284.796  17
  -1  12  -7 4312.50 233.619   1
   1 -12   7 4682.29 271.396   4
   1 -12   7 4826.87 268.481  41
   1 -12   7 4499.00 266.823  13
   1 -12   7 4740.57 270.227  17
  -1  12  -8 8919.55 348.880   1
   1 -12   8 9586.27 370.855   4
   1 -12   8 9559.69 384.783  17
   1 -12   8 9038.22 374.045  41
  -1  12  -9 1291.66 171.792   1
   1 -12   9 1199.74 189.372   4
   1 -12   9 1393.39 206.088  17
   1 -12   9 1360.27 199.919  41
   1 -12  10 6994.50 311.210   4
  -1  12 -10 6653.66 302.735   1
   1 -12  10 7385.26 360.095  33
   1 -12  11 68889.8 1810.73   4
   1 -12  11 66483.5 1840.71  33
   1 -12  12 11208.3 406.735   4
   1 -12  12 12001.0 459.761  33
   1 -12  12 11816.1 472.670  18
  -1  12 -13 758.757 217.165  23
   1 -12  13 609.818 234.619  18
   1 -12  13 680.656 204.022  48
   1 -12  13 421.494 189.953  50
   1 -12  13 422.367 228.610  35
  -1  12 -14 1658.87 225.846  23
   1 -12  14 1718.54 237.256  18
   1 -12  14 1527.11 213.102  50
   1 -12  14 1553.86 232.377  48
   1 -12  14 1455.35 246.062  35
  -1  12 -15 155.680 184.383  23
   1 -12  15 106.994 195.747  48
   1 -12  15 110.687 187.644  50
   1 -12  15-253.549 222.873  35
   1 -12  16-202.669 203.585  18
  -1  12 -16 185.765 170.763  23
   1 -12  17 1971.20 219.206  35
   1 -12  17 1978.04 214.880  48
   1 -12  17 1993.50 203.945  50
   1 -12  17 1809.53 198.601  18
   1 -12  18 2118.54 190.439  50
   1 -12  18 2235.74 176.334  18
  -1  12 -18 2039.11 182.737  26
   1 -12  19 620.794 143.316  55
  -1  12 -19 710.963 125.627  26
   1 -12  20-26.1837 98.6003  55
   1 -12  20 83.7581 107.832  44
   1 -11  -8 1204.74 141.730  41
  -1  11   8 1318.60 154.926  22
  -1  11   7 1818.89 192.875  22
  -1  11   7 1728.75 172.198  52
   1 -11  -7 1773.75 197.625  41
  -1  11   6 457.671 163.207  52
  -1  11   6 524.018 194.556  22
  -1  11   5 844.087 185.207  52
  -1  11   5 1183.08 193.675  10
  -1  11   4 294.338 186.182  52
  -1  11   4 187.059 171.131  38
  -1  11   3 5589.28 296.200  10
  -1  11   3 4834.04 279.385  38
  -1  11   3 4603.25 283.707  52
  -1  11   2 3984.28 267.450  10
  -1  11   2 4451.96 274.037  38
  -1  11   2 3983.24 264.236  52
   1 -11  -2 4412.28 268.901  15
   1 -11  -2 4097.08 269.774  17
   1 -11  -1 201.140 219.410   4
   1 -11  -1 85.1361 187.803  17
   1 -11  -1 415.986 179.841  15
   1 -11   0 3553.48 268.450   4
   1 -11   0 3075.97 241.488  17
   1 -11   1 254.894 205.461   4
   1 -11   1 394.291 185.537  17
   1 -11   1 442.899 180.471  13
   1 -11   2 1904.38 224.170   4
   1 -11   2 2223.26 218.531  17
   1 -11   2 2526.96 220.300  41
   1 -11   2 2151.18 203.584  13
   1 -11   3 5369.27 284.325   4
   1 -11   3 5187.37 274.331  17
   1 -11   3 4909.93 279.490  41
   1 -11   3 5576.50 267.249  13
   1 -11   4 20163.5 633.115   4
   1 -11   4 21087.2 637.144  17
   1 -11   4 20260.4 637.346  41
   1 -11   4 20141.4 626.097  13
   1 -11   5 5292.23 271.154   4
  -1  11  -5 4921.15 230.492   1
   1 -11   5 5455.55 268.793  17
   1 -11   5 5506.78 266.461  41
   1 -11   5 5241.32 253.793  13
   1 -11   6 211.454 165.544   4
  -1  11  -6 69.0950 128.285   1
   1 -11   6 53.5506 162.565  17
   1 -11   6 33.3497 171.369  41
   1 -11   6 185.687 155.793  13
   1 -11   7-152.440 165.282  41
   1 -11   7-6.70393 169.817  17
   1 -11   7 233.823 166.529   4
  -1  11  -7 67.2996 139.115   1
   1 -11   8 11892.1 434.444  41
   1 -11   8 12038.6 434.938  17
   1 -11   8 12726.1 428.803   4
  -1  11  -8 12782.5 422.431   1
   1 -11   9 2642.94 226.863  41
   1 -11   9 2714.90 204.024   4
   1 -11   9 2593.01 218.774  17
   1 -11  10 15047.3 485.565   4
   1 -11  10 14485.5 522.406  33
   1 -11  11 6397.09 283.892   4
   1 -11  11 6462.86 337.013  33
   1 -11  12 9882.83 422.709  18
   1 -11  12 10134.4 409.948  33
  -1  11 -13 11275.5 431.366  23
   1 -11  13 11630.4 435.773  48
   1 -11  13 11232.9 443.907  18
   1 -11  13 10568.2 446.236  35
   1 -11  13 9898.00 419.210  50
  -1  11 -14 4116.91 266.163  23
   1 -11  14 4196.99 285.786  48
   1 -11  14 4421.94 299.805  18
   1 -11  14 4055.80 275.168  50
   1 -11  14 4067.27 300.637  35
   1 -11  15 402.471 198.566  48
   1 -11  15 66.8264 201.630  50
   1 -11  15 373.585 221.994  35
   1 -11  15 297.150 223.695  18
  -1  11 -15-45.1070 174.616  23
   1 -11  16 766.528 205.039  18
   1 -11  16 662.491 225.280  35
   1 -11  17 162.836 183.705  50
   1 -11  17 70.3249 186.891  35
   1 -11  17-144.657 170.317  18
  -1  11 -18 4448.51 233.374  26
   1 -11  18 4673.96 250.207  50
  -1  11 -19-23.4287 118.958  26
   1 -11  19 133.231 133.745  55
   1 -11  20 6585.41 233.534  44
   1 -11  20 5435.03 213.317  55
  -1  10   9 1100.45 154.497  22
  -1  10   8 606.754 132.137  11
  -1  10   8 819.063 168.755  52
  -1  10   8 917.830 178.200  22
  -1  10   7 2156.13 180.563  11
  -1  10   7 2304.93 218.078  52
  -1  10   7 2446.94 229.109  22
  -1  10   6 6.71345 166.921  10
  -1  10   5 106.994 206.103  52
  -1  10   4 11626.5 451.061  52
  -1  10   4 12301.5 440.644  38
  -1  10   4 12660.7 456.882  10
   1 -10  -3 328.061 190.053  17
  -1  10   3 231.588 197.250  10
   1 -10  -3 159.683 182.396  15
  -1  10   3 339.386 190.595  38
   1 -10  -2 23301.2 723.780   4
  -1  10   2 22035.3 702.923  38
   1 -10  -2 22998.0 701.497  15
   1 -10  -2 23682.3 707.328  17
   1 -10  -1 15907.6 524.134  15
   1 -10  -1 16061.5 536.158   4
   1 -10  -1 15263.5 519.393  17
   1 -10   0 14289.5 493.289   4
   1 -10   0 14064.1 483.925  17
   1 -10   1 347.879 160.792  13
   1 -10   1-13.3534 185.370   4
   1 -10   1 410.577 168.017  17
   1 -10   2 421.601 146.262  13
   1 -10   2 401.555 174.664   4
   1 -10   2 337.361 165.608  17
   1 -10   3 26331.4 778.566  17
   1 -10   3 27090.2 780.939   4
   1 -10   3 27395.5 773.624  13
   1 -10   3 26897.7 784.915  41
   1 -10   4 5347.30 261.213  17
   1 -10   4 5554.06 257.045   4
   1 -10   4 5715.27 255.195  13
   1 -10   4 5292.66 253.288  41
   1 -10   5 6325.46 281.053   4
   1 -10   5 7015.87 281.005  41
   1 -10   5 6312.68 284.786  17
   1 -10   6 1608.99 172.482   4
   1 -10   6 1612.01 175.299  41
   1 -10   6 1401.26 182.507  17
   1 -10   7 10532.4 368.783   4
   1 -10   7 10473.3 375.016  41
   1 -10   7 10487.6 374.972  17
   1 -10   8 13584.6 453.165   4
   1 -10   8 14238.5 470.952  41
   1 -10   8 14968.1 468.432  17
   1 -10   9 726.205 178.672  41
   1 -10   9 880.233 206.884  33
   1 -10   9 880.255 154.787   4
  -1  10  -9 1009.43 170.874   8
   1 -10  10 1213.12 223.776  33
   1 -10  10 1401.35 158.441   4
  -1  10 -10 1020.53 177.976   8
   1 -10  11-109.846 204.406  18
   1 -10  11 208.762 209.807  33
  -1  10 -11 222.387 168.526   8
   1 -10  11 341.575 140.732   4
  -1  10 -12 3083.84 225.031   8
   1 -10  12 3055.32 260.883  35
   1 -10  12 3016.00 250.810  18
   1 -10  13 2193.34 249.510  18
  -1  10 -13 2051.44 217.251  23
  -1  10 -13 2111.69 208.887   8
   1 -10  13 2727.42 233.986  50
   1 -10  13 2467.09 254.048  35
   1 -10  13 2427.49 245.602  48
  -1  10 -14-37.8220 184.143  23
   1 -10  14-137.906 211.754  18
   1 -10  14-245.684 227.319  35
   1 -10  14 9.11526 195.348  48
   1 -10  14 101.788 202.364  50
  -1  10 -15 453.989 178.325  23
   1 -10  15 500.569 209.206  50
   1 -10  15 138.838 199.783  48
   1 -10  15 262.815 211.004  35
   1 -10  15 222.544 207.743  18
   1 -10  16 269.364 215.741  35
   1 -10  16 887.557 212.988  50
   1 -10  16 306.888 197.770  48
   1 -10  17 18096.9 574.551  18
   1 -10  17 18944.2 606.797  35
  -1  10 -17 18685.7 588.628  26
   1 -10  17 18451.9 600.194  50
  -1  10 -18 2630.29 186.606  26
   1 -10  18 2814.35 213.855  55
   1 -10  18 3055.01 222.988  50
   1 -10  19 2760.32 194.586  44
   1 -10  19 2447.04 179.712  55
   1 -10  20 90.8630 111.673  44
   1 -10  20 152.066 91.9348  55
  -1   9  10 8960.45 313.348  11
  -1   9  10 10050.0 338.949  22
  -1   9   9 9759.24 345.763  11
  -1   9   9 10089.2 376.421  22
  -1   9   9 9389.38 362.045  52
  -1   9   8 741.863 201.648  22
  -1   9   8 634.460 179.431  52
  -1   9   8 655.796 162.592  11
  -1   9   7 415.378 225.224  22
  -1   9   7 628.363 193.143  52
  -1   9   7 431.532 170.815  11
  -1   9   6 2982.29 227.202  11
   1  -9  -6 3759.61 263.574  43
  -1   9   6 3000.76 233.761  10
  -1   9   6 2962.78 264.870  52
  -1   9   5 827.361 178.331  11
  -1   9   5 929.172 202.547  10
  -1   9   5 854.595 210.797  52
  -1   9   5 597.034 182.325  38
   1  -9  -5 1064.50 213.455  43
  -1   9   4 19804.9 629.390  11
   1  -9  -4 20454.5 656.511  43
  -1   9   4 20812.7 653.399  10
  -1   9   4 21578.6 644.798  38
   1  -9  -4 20039.3 636.845  15
   1  -9  -4 21250.2 645.296  17
   1  -9  -3 453.301 178.348  15
   1  -9  -3 150.140 201.985   4
   1  -9  -3 365.339 185.753  43
  -1   9   3 247.910 149.961  11
  -1   9   3 230.102 169.530  38
   1  -9  -3 348.398 171.818  17
   1  -9  -2 16748.7 543.401   4
   1  -9  -2 16899.1 529.582  15
   1  -9  -2 16022.7 524.604  17
   1  -9  -2 17014.6 539.094  43
  -1   9   2 15801.6 501.964  11
   1  -9  -1 6410.69 302.695   4
   1  -9  -1 6379.73 287.276  17
   1  -9  -1 6697.82 298.878  43
   1  -9   0 17112.0 531.530   4
   1  -9   0 17177.1 524.225  17
   1  -9   0 15966.1 518.508  43
   1  -9   0 16197.2 512.712  13
   1  -9   1 626.479 159.523   4
   1  -9   1 726.814 166.810  17
   1  -9   1 705.464 150.221  13
   1  -9   2 10408.0 374.008   4
   1  -9   2 10689.1 369.295  17
   1  -9   2 10794.6 362.409  13
   1  -9   3 18558.6 555.452   4
  -1   9  -3 18253.2 530.639   1
   1  -9   3 18522.0 552.359  17
   1  -9   3 18110.4 542.512  13
   1  -9   4 7913.96 301.000  17
  -1   9  -4 7972.83 281.985   1
   1  -9   4 7843.06 304.023   4
   1  -9   4 8243.76 301.480  41
   1  -9   5 24212.3 707.986  17
  -1   9  -5 25362.0 698.183   1
   1  -9   5 25524.4 711.185   4
   1  -9   5 24800.9 709.613  41
   1  -9   6 1080.12 161.236  17
   1  -9   6 1322.79 149.769  41
  -1   9  -6 1089.09 185.391   2
   1  -9   6 1029.52 156.079   4
  -1   9  -6 1108.32 140.484   1
   1  -9   7 17120.3 516.930  17
  -1   9  -7 17002.0 535.764   2
   1  -9   7 16918.7 504.930   4
   1  -9   7 16126.6 509.168  41
  -1   9  -7 17008.4 510.586   8
   1  -9   8 15749.8 479.415  17
   1  -9   8 14823.2 481.000  41
  -1   9  -8 14532.9 475.922   8
   1  -9   8 15801.1 468.654   4
   1  -9   9 4002.42 249.209  33
  -1   9  -9 4134.13 217.593   5
  -1   9  -9 3962.17 223.933   8
   1  -9   9 4048.36 205.425   4
   1  -9  10 6863.77 306.608  33
   1  -9  10 6382.96 252.731   4
  -1   9 -10 6162.92 274.364   5
  -1   9 -10 6366.31 275.483   8
   1  -9  11 24006.6 708.529  33
  -1   9 -11 23412.4 698.373   8
  -1   9 -11 22771.6 697.087   5
   1  -9  11 24254.5 717.748  18
   1  -9  12-92.5175 197.135  18
   1  -9  12 554.976 207.716  35
  -1   9 -12 110.739 162.234   8
   1  -9  12 522.093 187.826  48
  -1   9 -12 40.0115 168.222   5
   1  -9  13 23380.3 707.019  35
  -1   9 -13 22491.7 673.404   5
  -1   9 -13 22771.3 675.761  23
   1  -9  13 21905.5 696.236  18
   1  -9  13 22721.9 699.251  48
   1  -9  13 22180.7 693.197  50
  -1   9 -14 8231.93 357.825   5
  -1   9 -14 9546.01 362.941  23
   1  -9  14 9761.24 394.921  50
   1  -9  14 9443.09 392.674  18
   1  -9  14 9093.84 390.103  48
   1  -9  14 9417.11 399.123  35
   1  -9  15 18865.7 629.189  50
   1  -9  15 18394.7 635.213  48
   1  -9  15 18731.6 628.953  35
   1  -9  15 19339.2 621.767  18
   1  -9  16 264.232 200.928  35
   1  -9  16 207.006 197.751  50
  -1   9 -17 4485.99 244.219  26
   1  -9  18 1845.72 199.595  50
   1  -9  18 1379.86 182.307  55
   1  -9  19-11.0786 141.628  44
   1  -9  19-207.780 126.378  55
   1  -9  20-197.546 112.431  44
  -1   8  12 442.177 93.9113  30
  -1   8  11 2925.26 175.049  11
  -1   8  10 1745.70 201.752  22
  -1   8  10 1461.31 190.645  52
  -1   8  10 1660.15 170.974  11
  -1   8   9 4109.56 276.164  22
  -1   8   9 4103.19 258.244  52
  -1   8   9 4287.43 247.402  11
  -1   8   8 3573.44 271.294  22
  -1   8   8 3058.62 255.083  52
  -1   8   7 490.958 184.657  11
   1  -8  -7 511.356 201.050  43
  -1   8   7 593.081 200.869  52
  -1   8   6 1320.89 197.674  10
  -1   8   6 973.265 188.963  11
  -1   8   6 996.368 217.183  52
   1  -8  -6 879.273 215.473  43
  -1   8   5 14659.1 491.018  38
  -1   8   5 15446.2 506.693  11
   1  -8  -5 15495.2 500.914  17
   1  -8  -5 14595.2 496.802  15
  -1   8   5 15126.4 504.481  10
   1  -8  -5 15187.8 523.146  43
  -1   8   4 7926.33 322.230  38
   1  -8  -4 8441.56 345.424  43
  -1   8   4 7978.34 325.781  11
  -1   8   4 8618.33 335.885  10
   1  -8  -4 7767.93 327.750  15
   1  -8  -4 7999.90 327.707  17
  -1   8   3 21329.7 630.172  38
   1  -8  -3 21401.2 643.159   4
   1  -8  -3 20719.6 639.577  43
   1  -8  -3 20965.8 630.798  15
   1  -8  -3 20964.7 629.726  17
  -1   8   3 20162.2 618.080  11
   1  -8  -2 12864.8 435.624   4
   1  -8  -2 12529.6 431.772  43
   1  -8  -2 12573.4 422.353  17
  -1   8   2 12477.8 407.469  11
   1  -8  -2 13098.1 423.379  15
   1  -8  -1 88090.8 2269.58   4
   1  -8  -1 87179.1 2268.10  43
   1  -8  -1 86299.3 2263.16  17
  -1   8   1 86720.9 2243.58  11
   1  -8   0 21554.7 621.923   4
   1  -8   0 21795.8 621.995  43
  -1   8   0 20507.0 588.883  11
   1  -8   0 21447.1 616.246  13
   1  -8   0 21352.3 619.650  17
   1  -8   1 1401.69 152.727  13
   1  -8   1 1274.55 161.370  17
   1  -8   1 1183.39 164.087   4
   1  -8   2 1224.83 153.600  13
   1  -8   2 1169.92 157.456  17
   1  -8   2 1253.51 159.530   4
   1  -8   3 1063.89 148.157  13
   1  -8   3 696.666 153.334   4
  -1   8  -3 688.108 158.514   2
  -1   8  -3 760.838 121.967   1
   1  -8   3 524.376 140.106  17
  -1   8  -4 3917.04 224.663   2
  -1   8  -4 4361.42 194.453   1
   1  -8   4 4403.58 212.672   4
   1  -8   4 4684.99 217.715  17
   1  -8   5 7846.30 259.318  24
   1  -8   5 8595.80 298.173  17
  -1   8  -5 7978.46 309.532   2
   1  -8   5 7808.50 288.556   4
   1  -8   5 8294.86 290.310  41
  -1   8  -6 3486.46 213.072   2
   1  -8   6 2924.53 179.234   4
  -1   8  -6 3125.46 183.782   8
   1  -8   6 2934.12 142.753  24
   1  -8   6 3168.18 188.855  17
  -1   8  -7 15742.4 496.046   2
   1  -8   7 16101.7 468.083   4
  -1   8  -7 15461.4 477.498   8
   1  -8   7 16425.6 479.687  17
  -1   8  -7 15528.8 476.600   5
  -1   8  -8 19113.7 594.926   2
   1  -8   8 19430.3 559.033   4
  -1   8  -8 19200.0 570.907   8
   1  -8   8 20230.9 574.091  17
  -1   8  -8 19696.1 571.983   5
  -1   8  -9 633.160 148.564   8
  -1   8  -9 807.323 148.402   5
  -1   8  -9 832.881 188.736   2
  -1   8 -10 2928.48 197.846   5
  -1   8 -10 3373.46 202.733   8
   1  -8  10 3523.26 230.658  33
   1  -8  10 3409.97 213.668  18
   1  -8  11 993.337 184.442  18
   1  -8  11 957.132 188.982  35
  -1   8 -11 1330.94 169.703   5
   1  -8  12 48546.2 1314.05  35
  -1   8 -12 46957.5 1284.76   5
  -1   8 -12 47873.0 1284.97  23
  -1   8 -12 45785.3 1274.86   8
   1  -8  12 46928.7 1297.85  18
   1  -8  12 47094.8 1308.35  48
  -1   8 -13 18611.2 592.102   5
  -1   8 -13 19100.8 589.680  23
   1  -8  13 19270.1 618.625  18
   1  -8  13 19025.9 619.482  35
   1  -8  13 18789.9 616.483  50
   1  -8  13 19190.2 625.952  48
  -1   8 -14 3042.46 224.053   5
   1  -8  14 3304.65 255.547  50
   1  -8  14 3202.73 256.433  18
   1  -8  14 3218.61 258.577  35
   1  -8  14 2672.99 244.467  48
   1  -8  15 13583.8 509.792  50
   1  -8  15 14005.8 504.996  35
   1  -8  15 14219.2 486.168  18
   1  -8  15 13392.9 511.998  48
   1  -8  16 2313.41 240.112  50
  -1   8 -16 2146.74 208.436  26
   1  -8  17 911.161 189.048  55
   1  -8  18 2435.09 195.892  55
   1  -8  18 2985.35 216.316  44
   1  -8  19 516.128 116.752  55
   1  -8  19 621.064 147.111  44
   1  -8  20 1299.90 120.403  53
   1  -8  20 1221.23 118.776  25
   1  -8  20 1002.66 121.786  44
  -1   7  13 1437.95 118.936  27
  -1   7  12 1907.56 157.037  11
  -1   7  11 9824.65 353.835  11
  -1   7  11 9501.71 362.501  52
  -1   7  11 8933.31 363.225  22
  -1   7  10 887.953 182.039  11
  -1   7  10 968.417 209.970  22
  -1   7  10 433.621 194.258  52
  -1   7   9 4879.21 303.777  22
  -1   7   9 5079.85 289.684  52
  -1   7   8 3034.99 268.096  22
   1  -7  -8 2954.30 250.456  43
  -1   7   8 3306.04 256.879  52
  -1   7   8 3074.49 244.907  11
  -1   7   7 2039.39 200.508  10
  -1   7   7 1594.08 206.249  11
   1  -7  -7 1837.00 226.959  43
  -1   7   7 1808.43 238.735  52
   1  -7  -6 532.393 196.653  43
  -1   7   6 294.521 166.217  10
  -1   7   6 283.254 180.270  11
   1  -7  -5 621.330 165.781  15
  -1   7   5 519.730 153.423  38
   1  -7  -5 585.967 166.033  17
   1  -7  -5 353.757 179.355  43
  -1   7   5 598.292 168.353  11
  -1   7   5 651.862 170.380  10
   1  -7  -4 15345.4 484.347  15
   1  -7  -4 15873.4 486.486  17
  -1   7   4 14718.7 478.322  38
  -1   7   4 15891.9 493.592  11
   1  -7  -4 14469.3 497.231  43
   1  -7  -3 1037.31 153.369  15
   1  -7  -3 643.666 168.304  43
   1  -7  -3 792.476 175.477   4
  -1   7   3 732.639 143.972  11
  -1   7   3 843.569 133.861   7
   1  -7  -3 712.872 151.064  17
   1  -7  -2 7929.81 307.884  43
   1  -7  -2 8325.60 300.724  15
   1  -7  -2 8296.41 310.956   4
   1  -7  -2 7991.86 301.495  17
  -1   7   1 30981.0 836.760   6
   1  -7  -1 30199.7 861.006  13
   1  -7  -1 32718.8 870.432  17
   1  -7  -1 33703.1 877.306   4
   1  -7   0 32467.6 894.936  43
   1  -7   0 33306.4 898.374   4
   1  -7   1 4854.76 217.605  43
  -1   7  -2 27071.0 736.769   2
  -1   7  -2 27118.9 729.452   1
  -1   7  -3 3967.03 180.035   1
  -1   7  -3 4540.61 203.655   2
   1  -7   4 141240. 3560.70  41
  -1   7  -4 141748. 3563.24   2
   1  -7   4 139984. 3556.95   4
   1  -7   4 137061. 3558.57  17
   1  -7   5 20646.7 544.946  24
  -1   7  -5 21752.7 583.765   2
   1  -7   5 21697.7 566.337   4
   1  -7   5 22019.1 570.229  41
   1  -7   6 62811.7 1613.78  24
   1  -7   6 64505.9 1640.22  41
  -1   7  -6 61294.0 1650.31   2
   1  -7   6 63781.8 1633.07   4
  -1   7  -7 492.533 175.317   2
   1  -7   7 576.572 81.3803  12
   1  -7   7 722.514 147.354  41
  -1   7  -8 577.186 129.605   5
  -1   7  -8 654.215 179.616   2
  -1   7  -8 468.698 134.640   8
   1  -7   8 480.634 174.105  33
  -1   7  -9 15729.5 482.920   2
  -1   7  -9 15059.2 453.340   5
   1  -7   9 13689.6 447.073  37
  -1   7  -9 14987.2 453.901   8
   1  -7   9 14829.2 467.891  18
   1  -7   9 14614.8 437.567  20
  -1   7 -10 8865.01 312.737   8
   1  -7  10 8598.69 332.144  18
  -1   7 -10 8075.79 310.579   5
  -1   7 -11 23667.9 695.289   5
   1  -7  11 24165.5 721.263  35
  -1   7 -11 23872.5 691.313   8
   1  -7  11 23509.5 713.681  18
   1  -7  11 25090.3 723.792  48
   1  -7  12 74.3144 186.302  35
   1  -7  12-206.697 185.171  50
   1  -7  12 123.430 169.361  48
  -1   7 -12 161.192 142.970  23
   1  -7  12 118.762 176.456  18
  -1   7 -12-91.4195 152.522   5
   1  -7  13 3237.11 206.381  12
   1  -7  13 3137.80 248.881  48
   1  -7  13 2813.88 252.292  35
   1  -7  13 3327.50 244.780  18
  -1   7 -13 2813.58 211.639   5
   1  -7  13 3061.52 243.178  50
   1  -7  14 699.779 187.667  18
   1  -7  14 481.213 214.262  50
   1  -7  14 407.889 194.621  48
   1  -7  14 467.839 204.120  35
   1  -7  14 708.643 172.702  12
   1  -7  15 1280.91 191.836  18
   1  -7  15 1323.07 229.371  50
   1  -7  15 1568.68 187.185  12
   1  -7  15 1261.13 181.094  36
   1  -7  15 1539.59 220.207  35
   1  -7  16 468.252 203.695  50
   1  -7  16 295.536 161.208  36
   1  -7  17 290.267 167.189  55
   1  -7  17 331.628 185.612  50
   1  -7  17 125.351 149.922  12
   1  -7  18 1122.76 154.563  55
   1  -7  18 1557.73 188.389  44
   1  -7  18 1717.22 157.662  12
   1  -7  19 2132.78 168.044  44
   1  -7  19 1821.97 133.200  12
   1  -7  20 612.699 97.1023  25
   1  -7  20 469.779 103.890  44
   1  -7  20 658.845 99.5611  53
  -1   6  13 633.817 129.003  11
  -1   6  12-71.1673 151.988  11
  -1   6  12 327.413 125.958  36
  -1   6  11 6597.50 316.169  22
  -1   6  11 6048.22 307.385  52
  -1   6  11 6409.51 298.644  11
  -1   6  11 6024.34 271.267  36
  -1   6  10 995.969 216.882  52
  -1   6  10 1449.48 232.542  22
  -1   6   9 225.172 153.684  12
  -1   6   9 213.010 183.215  11
  -1   6   9-53.3549 221.318  22
   1  -6  -9 574.555 213.507  43
  -1   6   9 274.332 201.191  52
  -1   6   8 9358.47 401.931  22
   1  -6  -8 9814.53 392.866  43
  -1   6   8 8553.26 390.709  52
  -1   6   8 9000.15 383.912  11
  -1   6   7 636.488 186.143  11
  -1   6   7 890.883 166.437  10
   1  -6  -7 263.523 192.856  43
  -1   6   7 515.823 196.297  52
  -1   6   6 23873.2 700.321  10
  -1   6   6 24275.8 721.954  11
   1  -6  -6 23453.0 723.083  43
  -1   6   6 24137.7 692.290  38
   1  -6  -6 23931.1 704.298  17
   1  -6  -6 24362.9 704.008  15
  -1   6   5 5080.72 240.233  10
   1  -6  -5 4998.94 259.222  43
  -1   6   5 4799.13 224.569  38
  -1   6   5 4993.92 252.699  11
   1  -6  -5 4895.12 239.793  17
   1  -6  -5 5142.63 238.587  15
   1  -6  -4 53.0074 140.396  15
   1  -6  -4 131.803 152.711  43
   1  -6  -4 295.857 143.904  17
  -1   6   4 141.656 119.002   7
   1  -6  -3 17787.1 531.094   1
   1  -6  -3 19296.3 552.334   4
   1  -6  -3 18714.5 540.378  15
   1  -6  -3 19968.5 547.117  17
  -1   6   3 17546.1 511.849  53
   1  -6  -2 1153.76 155.883  43
   1  -6  -2 969.284 151.105   4
   1  -6  -2 1472.78 130.820   1
  -1   6   2 1306.81 107.923   6
   1  -6  -1 44437.9 1176.16  43
   1  -6   0 19134.4 570.573  13
   1  -6   0 21201.1 579.988   4
  -1   6   0 20869.9 554.004   2
   1  -6   0 20741.5 578.530  43
   1  -6   0 20346.0 574.532  17
   1  -6   1 2510.41 149.097  13
   1  -6   1 2430.99 158.343  17
   1  -6   1 2451.47 156.796  43
   1  -6   1 2632.25 159.246   4
  -1   6  -1 2559.70 140.877   2
   1  -6   2 153880. 3906.13  17
   1  -6   2 153348. 3906.61  43
  -1   6  -2 154890. 3902.34   2
   1  -6   2 152922. 3905.90   4
  -1   6  -2 155371. 3898.53   1
   1  -6   3 5501.51 203.176   4
  -1   6  -3 5374.70 197.401   1
  -1   6  -3 5351.17 213.153   2
   1  -6   3 5272.27 208.989  17
   1  -6   4 67278.7 1738.23  17
   1  -6   4 68128.5 1735.45   4
  -1   6  -4 66608.3 1743.55   2
  -1   6  -4 66643.6 1738.06   8
   1  -6   4 69211.5 1739.45  41
   1  -6   5 8282.29 274.220  41
   1  -6   5 8018.79 230.905  36
   1  -6   5 8340.17 242.858  34
   1  -6   5 8840.40 237.206  12
   1  -6   5 8587.59 232.907  14
   1  -6   5 8391.57 255.858  24
  -1   6  -5 10184.6 301.624   2
  -1   6  -5 9467.12 281.168   5
   1  -6   5 8988.01 280.994  17
  -1   6  -5 9157.25 278.438   8
   1  -6   6 14212.5 386.051  34
  -1   6  -6 15018.2 421.863   8
  -1   6  -6 15182.1 438.641   2
   1  -6   6 14302.1 423.001  41
   1  -6   6 14791.1 392.054  12
   1  -6   6 13817.2 375.800  14
   1  -6   6 14183.4 420.535  17
  -1   6  -6 14774.7 421.255   5
   1  -6   7 83120.5 2117.71  33
   1  -6   7 80355.5 2073.51  11
  -1   6  -7 83802.7 2107.79   8
  -1   6  -7 85621.1 2122.66   2
   1  -6   7 81824.2 2080.70  42
   1  -6   8 42828.9 1172.90  27
   1  -6   8 46374.5 1202.60  33
  -1   6  -8 46045.6 1204.79   2
   1  -6   8 45504.8 1187.79  37
   1  -6   8 45818.7 1184.38  20
  -1   6  -9 16336.7 483.905   5
   1  -6   9 15642.4 462.794  27
   1  -6   9 16494.1 466.126  20
   1  -6   9 16600.1 499.966  18
   1  -6   9 16326.5 472.818  37
  -1   6  -9 16052.4 503.099   2
  -1   6 -10 8542.70 306.188   5
   1  -6  10 8244.17 321.433  48
  -1   6 -10 8964.34 303.891   8
   1  -6  10 8354.12 321.170  18
   1  -6  10 8338.08 328.577  35
  -1   6 -11 21364.5 619.097  23
   1  -6  11 21233.1 642.860  18
  -1   6 -11 21452.7 625.921   5
   1  -6  11 20833.7 649.616  48
   1  -6  11 21488.2 646.143  35
   1  -6  12 782.935 197.345  50
   1  -6  12 462.813 183.093  48
   1  -6  12 658.358 181.865  18
   1  -6  12 675.093 178.128  35
  -1   6 -12 286.610 152.195   5
   1  -6  13 3868.98 262.883  48
   1  -6  13 4088.42 266.733  35
   1  -6  13 4186.37 243.090  18
   1  -6  13 3760.75 268.401  50
  -1   6 -13 3993.79 229.337   5
   1  -6  14 2277.79 205.126  18
   1  -6  14 2100.06 244.970  50
   1  -6  14 2479.10 210.660  12
   1  -6  14 2314.16 232.960  35
   1  -6  15 6942.69 318.033  12
   1  -6  15 7369.46 354.202  50
   1  -6  16 1617.78 224.409  50
   1  -6  16 1420.95 187.935  36
   1  -6  17-12.9900 158.338  12
   1  -6  17 321.122 147.324  36
   1  -6  17 24.5922 154.165  55
   1  -6  17 255.202 183.571  44
   1  -6  18 15.8334 134.472  12
   1  -6  18 50.9981 154.813  44
  -1   6 -18 211.910 141.800   3
   1  -6  19 1023.47 130.170  25
   1  -6  19 1079.51 140.320  53
   1  -6  19 913.705 136.114  44
   1  -6  19 826.296 118.105  12
  -1   5  14 3125.97 159.003  36
  -1   5  14 4382.11 188.706  11
  -1   5  13 298.664 133.339  36
  -1   5  13 224.738 151.516  11
  -1   5  12 1572.09 207.868  52
  -1   5  12 1570.76 194.925  11
  -1   5  12 1314.60 176.197  36
  -1   5  12 1551.53 167.000  12
  -1   5  11 3195.95 220.305  12
  -1   5  11 4094.00 282.993  22
  -1   5  11 3926.38 266.053  52
  -1   5  10 5338.90 308.293  22
  -1   5  10 4664.51 290.836  11
   1  -5 -10 4871.57 295.822  43
  -1   5  10 5373.59 309.170  52
  -1   5   9 29578.8 879.073  22
  -1   5   9 28791.8 860.377  11
   1  -5  -9 28298.0 868.156  43
  -1   5   9 29081.0 877.970  52
  -1   5   8 26711.5 801.674  22
  -1   5   8 26073.4 798.463  52
  -1   5   8 26011.0 791.883  11
   1  -5  -8 26554.1 798.512  43
  -1   5   7 3908.59 242.857  11
   1  -5  -7 3519.45 251.665  43
  -1   5   7 4151.89 210.380  10
  -1   5   6 24767.4 699.389  38
   1  -5  -6 23880.8 711.765  28
  -1   5   6 24942.0 707.264  10
   1  -5  -6 25663.7 714.988  15
   1  -5  -6 24344.1 729.804  43
  -1   5   6 25490.3 728.953  11
  -1   5   5 156.730 103.154  53
  -1   5   5 256.874 132.519  10
   1  -5  -5 99.0321 156.596  43
   1  -5  -5 244.905 135.241  15
   1  -5  -4 1797.05 143.694   1
  -1   5   4 2233.74 129.578  53
   1  -5  -4 1823.71 148.621  28
  -1   5   4 1856.23 145.973  38
   1  -5  -3 26877.8 751.385  43
  -1   5   3 26388.7 720.617  53
   1  -5  -3 27744.8 737.712   1
  -1   5   3 27636.6 714.995   6
   1  -5  -3 26655.3 733.944  28
   1  -5  -2 59134.2 1539.85  43
  -1   5   2 57116.8 1512.88  53
  -1   5   2 60812.9 1511.86   6
   1  -5  -2 58723.9 1528.03   1
   1  -5  -2 61823.0 1540.58   4
   1  -5  -2 58037.7 1526.05  28
  -1   5   1 9814.07 271.667   2
   1  -5  -1 9615.90 292.101   1
   1  -5  -1 9865.05 309.552   4
   1  -5  -1 9345.25 309.441  43
   1  -5  -1 9113.64 300.185  13
   1  -5   0 14898.1 418.611  17
  -1   5   0 13819.9 400.477   2
   1  -5   0 14741.6 421.513   4
   1  -5   0 14309.3 413.804  13
   1  -5   1 381.310 106.260  17
  -1   5  -1 466.523 98.7071   1
  -1   5  -1 205.280 108.154   2
   1  -5   1 418.665 111.929   4
   1  -5   1 383.135 108.869  43
   1  -5   1 378.137 108.812  13
   1  -5   2 53207.3 1322.23  17
   1  -5   2 49293.2 1289.66  32
   1  -5   2 53302.0 1321.95  43
  -1   5  -2 53196.1 1317.00   1
   1  -5   2 52933.0 1320.90   4
  -1   5  -2 53678.0 1320.87   2
  -1   5  -3 567.348 119.923   2
   1  -5   3 586.704 109.115   4
   1  -5   3 668.019 67.2027  32
   1  -5   3 630.182 111.476  17
  -1   5  -3 484.371 113.031   8
   1  -5   3 624.539 99.6271  41
  -1   5  -4 118980. 3003.58   8
  -1   5  -4 118119. 3009.04   2
   1  -5   4 124514. 3004.69  41
   1  -5   4 119321. 2979.22  36
   1  -5   4 115301. 2976.66  31
   1  -5   4 118852. 2992.56  24
   1  -5   4 121310. 3004.09  17
   1  -5   4 118884. 2982.01  14
   1  -5   4 118240. 2981.78  12
  -1   5  -4 119174. 3002.89   5
  -1   5  -5 1693.20 122.126   8
  -1   5  -5 1921.89 145.422   2
   1  -5   5 1794.75 126.021  41
   1  -5   5 1647.26 88.7858  34
   1  -5   5 1611.79 81.6293  31
   1  -5   5 1581.58 100.545  24
  -1   5  -5 1577.74 123.111   5
   1  -5   5 1585.09 123.125  17
   1  -5   5 1601.02 80.1648  14
   1  -5   6 400.526 107.648  17
   1  -5   6 537.454 116.908  41
   1  -5   6 498.111 73.6156  14
   1  -5   6 574.709 134.464  33
   1  -5   6 547.728 96.5731  27
   1  -5   6 438.837 68.8438  11
  -1   5  -6 446.727 110.203   8
  -1   5  -6 508.098 138.605   2
  -1   5  -6 451.873 115.013   5
   1  -5   7 130752. 3331.85  42
   1  -5   7 130914. 3344.46  37
   1  -5   7 133082. 3355.37  33
   1  -5   7 132474. 3339.38  27
   1  -5   7 132769. 3345.61  20
  -1   5  -7 130564. 3346.31   8
   1  -5   7 131209. 3329.36  11
  -1   5  -7 130544. 3347.61   5
  -1   5  -7 135635. 3359.04   2
   1  -5   8 1453.05 113.735  42
   1  -5   8 1511.19 136.378  37
  -1   5  -8 832.837 163.164   2
   1  -5   8 1489.60 118.896  30
   1  -5   8 1662.21 119.903  27
   1  -5   8 1395.18 107.239  11
   1  -5   8 1429.68 121.671  20
  -1   5  -8 1004.84 130.377   8
   1  -5   9-33.2211 135.267  18
   1  -5   9 151.769 149.739  35
   1  -5   9-50.2191 101.052  30
   1  -5   9 136.662 105.149  27
   1  -5   9-42.8849 96.7225  11
   1  -5   9 103.404 98.1935  20
   1  -5   9 79.6961 97.6546  46
   1  -5   9 104.668 147.878  48
  -1   5  -9-13.2528 151.471   2
  -1   5  -9 43.8226 128.215   5
  -1   5 -10 2449.27 169.480   5
   1  -5  10 2398.83 186.477  35
   1  -5  10 2415.81 146.982  11
   1  -5  10 2518.94 189.444  18
   1  -5  10 2426.51 195.920  48
   1  -5  11 184.248 155.570  18
   1  -5  11 138.961 127.389  27
  -1   5 -11 36.3471 138.652   5
   1  -5  11 69.9333 155.744  35
   1  -5  11 177.265 112.745  11
   1  -5  11 172.473 163.975  48
   1  -5  11 33.0767 158.961  50
   1  -5  12 1038.81 170.742  18
   1  -5  12 1320.61 193.926  35
   1  -5  12 1045.89 141.697  11
  -1   5 -12 809.630 155.700   5
   1  -5  12 825.100 194.315  50
   1  -5  12 1276.40 190.518  48
   1  -5  12 1037.25 146.983  27
   1  -5  13 6606.23 289.250  18
   1  -5  13 6396.36 323.726  50
   1  -5  13 6230.91 306.635  35
   1  -5  14 774.024 215.208  50
   1  -5  14 448.331 178.812  12
   1  -5  15 93.7081 195.641  50
   1  -5  15 185.795 183.259  55
   1  -5  15-62.1859 179.876  12
   1  -5  16 15863.7 525.634  12
   1  -5  17 5428.74 263.478  36
   1  -5  17 5591.06 267.378  12
   1  -5  17 5894.47 286.024  44
  -1   5 -17 4814.27 255.241   3
   1  -5  18 312.082 134.303  36
   1  -5  18 334.513 150.312  44
   1  -5  18 497.900 141.111  12
   1  -5  19 672.704 112.324  25
   1  -5  19 699.310 109.866  12
   1  -5  19 852.547 123.779  44
   1  -5  19 786.661 120.557  53
  -1   4  15 40.8487 104.059  11
  -1   4  15-56.1279 93.2911  36
  -1   4  14 1652.44 169.612  11
  -1   4  14 1974.05 162.015  36
  -1   4  13 84.0416 142.574  12
  -1   4  13 232.491 167.285  11
  -1   4  13-76.5380 155.080  36
  -1   4  12 652.456 189.533  11
  -1   4  12 897.733 171.348  12
  -1   4  11-16.7095 185.645  11
  -1   4  11 103.510 205.262  52
  -1   4  11 186.042 210.266  22
   1  -4 -10 13109.6 478.684  43
  -1   4  10 12655.6 487.480  22
  -1   4  10 13189.3 477.545  52
  -1   4  10 12119.9 466.712  11
  -1   4   9 86.1386 188.004  11
  -1   4   9 383.494 197.621  22
  -1   4   9 424.423 192.175  52
  -1   4   9 152.781 142.905  53
   1  -4  -9 365.572 201.493  43
   1  -4  -8 1018.36 180.050  28
  -1   4   8 1174.36 193.404  11
   1  -4  -8 1438.59 183.269   3
  -1   4   8 1386.30 214.164  22
   1  -4  -8 1310.17 207.934  43
  -1   4   8 1059.13 158.378  44
  -1   4   8 1251.45 200.560  52
  -1   4   8 999.135 148.727  53
   1  -4  -7 14964.9 479.418   3
  -1   4   7 14941.3 457.466  10
  -1   4   7 15419.9 473.470  44
   1  -4  -7 14853.3 482.293  28
  -1   4   7 14924.3 496.787  11
   1  -4  -6 3290.77 199.646   3
  -1   4   6 3572.64 173.083  38
   1  -4  -6 3603.45 198.562  15
  -1   4   6 3626.63 189.717  44
  -1   4   6 3369.31 181.044  10
   1  -4  -5 1870.59 151.062  28
   1  -4  -5 1808.62 153.706   3
  -1   4   5 1618.70 135.593  38
  -1   4   5 1790.24 143.561  44
  -1   4   5 1950.57 137.109   7
   1  -4  -4 10018.8 322.182  15
   1  -4  -4 9839.86 321.342  28
  -1   4   4 9716.10 289.664  51
   1  -4  -4 10305.2 322.392   3
   1  -4  -4 9892.61 319.771   1
  -1   4   4 9841.23 311.614  38
  -1   4   4 10171.8 295.018   6
  -1   4   4 10309.8 308.993   7
  -1   4   4 10171.6 317.688  44
   1  -4  -3 2799.59 145.421  28
  -1   4   3 2763.91 120.809   6
  -1   4   3 2710.78 144.448   7
  -1   4   3 2688.74 113.850  51
   1  -4  -3 2694.04 148.865  15
   1  -4  -3 2678.56 143.448   1
   1  -4  -3 2566.61 162.806   4
   1  -4  -3 2393.15 149.709   3
   1  -4  -2 14323.8 392.849  28
  -1   4   2 13214.7 362.038  25
  -1   4   2 14264.0 402.598  40
   1  -4  -2 13649.2 405.141  43
  -1   4   2 13796.4 377.221  53
  -1   4   2 13978.1 373.579   6
   1  -4  -2 14501.9 404.397   4
   1  -4  -2 14073.8 392.656   1
   1  -4  -1 396.805 97.0131  28
  -1   4   1 297.374 64.8557  53
   1  -4  -1 280.213 109.047   4
   1  -4  -1 285.716 93.4220   1
  -1   4   1 449.472 71.5453   2
   1  -4  -1 375.207 106.556  13
   1  -4  -1 181.296 112.252  43
  -1   4   1 338.264 110.784  40
   1  -4   0 88461.1 2296.37   1
   1  -4   0 89850.7 2301.79   4
   1  -4   0 93219.0 2303.58  43
   1  -4   0 91462.2 2300.68  13
   1  -4   1 22859.0 621.489  17
  -1   4  -1 23622.8 617.193   1
   1  -4   1 23102.8 621.932   4
   1  -4   1 24225.7 623.163  43
   1  -4   1 23568.5 621.472  13
   1  -4   2 3094.89 104.821  32
   1  -4   2 3442.27 141.075  17
   1  -4   2 3086.12 142.599  43
  -1   4  -3 36421.3 936.132   8
   1  -4   3 36847.1 932.544   4
   1  -4   3 36196.5 916.176  36
   1  -4   3 35186.9 924.296  32
   1  -4   3 35742.6 928.451  24
   1  -4   3 37293.6 935.743  41
   1  -4   3 36862.2 935.009  17
  -1   4  -3 35883.3 934.534   5
   1  -4   3 35884.2 918.226  12
   1  -4   4 483570. 12234.8  11
  -1   4  -4 485122. 12248.7   8
   1  -4   4 494768. 12249.7  41
   1  -4   4 495656. 12240.4  34
   1  -4   4 482776. 12237.0  31
   1  -4   4 475047. 12246.6  32
   1  -4   4 492014. 12242.8  24
   1  -4   4 490766. 12248.9  17
   1  -4   4 492542. 12236.8  14
  -1   4  -4 489059. 12249.4   5
   1  -4   5 18686.1 497.275  11
  -1   4  -5 19019.0 511.691   8
  -1   4  -5 18991.9 524.076   2
   1  -4   5 18709.1 510.149  17
   1  -4   5 19033.3 516.444  41
   1  -4   5 19554.6 502.334  34
   1  -4   5 18204.8 500.271  31
   1  -4   5 18743.5 507.830  30
   1  -4   5 18594.7 513.632  32
   1  -4   5 18820.0 520.391  33
   1  -4   5 19479.9 507.357  27
   1  -4   5 19225.7 497.625  14
  -1   4  -5 18922.5 513.113   5
  -1   4  -6 11106.6 335.406   5
   1  -4   6 11963.0 326.440  42
   1  -4   6 11749.0 335.083  37
   1  -4   6 11559.9 330.180  30
   1  -4   6 11795.5 348.079  33
   1  -4   6 11755.0 330.935  27
  -1   4  -6 10909.0 331.648   8
   1  -4   6 11338.9 322.519  11
   1  -4   6 11332.7 353.131  18
   1  -4   6 11446.4 338.381  20
  -1   4  -6 11171.0 347.067   2
   1  -4   6 11245.7 320.811  14
  -1   4  -7 21789.0 588.513   5
   1  -4   7 21151.3 581.455  37
   1  -4   7 21200.4 581.835  30
  -1   4  -7 22513.6 601.280   2
   1  -4   7 20876.0 579.698  42
  -1   4  -7 21475.5 584.984   8
   1  -4   7 21539.6 583.296  20
   1  -4   7 21244.9 602.762  18
   1  -4   7 21739.9 580.214  11
  -1   4  -8 27397.8 742.337   5
   1  -4   8 27142.5 735.292  42
   1  -4   8 26693.0 760.489  35
   1  -4   8 27511.2 735.813  11
  -1   4  -8 28229.5 748.690   2
  -1   4  -8 26482.1 734.846   8
   1  -4   8 27770.8 734.002  30
   1  -4   8 27392.7 733.051  20
   1  -4   9 1421.23 165.959  48
   1  -4   9 1321.61 127.542  46
   1  -4   9 1372.48 159.147  35
   1  -4   9 1543.72 122.835  30
  -1   4  -9 1563.73 125.830  23
   1  -4   9 1372.67 120.922  20
  -1   4  -9 1377.27 154.573   2
   1  -4   9 1445.35 154.178  18
  -1   4  -9 1444.67 131.226   8
   1  -4  10 103.765 115.997  11
  -1   4 -10 146.762 127.305   5
   1  -4  10 172.606 150.723  35
   1  -4  10 56.5929 140.591  18
   1  -4  10 134.992 151.728  50
   1  -4  10 146.468 151.231  48
   1  -4  11 626.463 150.505  18
   1  -4  11 750.884 170.147  35
   1  -4  11 656.361 138.267  11
   1  -4  11 300.150 131.166  54
   1  -4  11 538.074 162.474  50
   1  -4  11 553.888 175.060  48
  -1   4 -11 493.464 143.508   5
   1  -4  12 1751.86 168.019  11
   1  -4  12 2150.92 180.486  18
   1  -4  12 1939.03 200.201  35
   1  -4  12 1926.64 221.272  50
   1  -4  12 1727.30 171.994  54
   1  -4  13 693.220 200.206  50
   1  -4  13 580.310 153.594  11
   1  -4  13 641.802 160.702  27
   1  -4  14 331.255 158.808  27
   1  -4  14 728.676 172.132  11
   1  -4  14 939.543 186.821  55
   1  -4  14 592.005 191.256  12
   1  -4  14 703.635 205.278  50
   1  -4  15 1403.29 190.293  55
   1  -4  15 1444.60 202.650  12
   1  -4  15 1564.36 220.677  50
   1  -4  15 1701.08 230.421  44
   1  -4  16 369.366 172.237  12
   1  -4  17 137.959 162.256  44
   1  -4  17 175.518 153.108  36
   1  -4  17 126.959 151.290  12
   1  -4  18 3777.98 199.222  12
   1  -4  18 3925.19 203.869  44
   1  -4  18 3525.61 196.505  36
   1  -4  18 3460.47 198.800  53
   1  -4  18 3609.95 186.018  25
   1  -4  19 1510.72 116.033  12
   1  -4  19 1577.24 123.473  53
  -1   3  16 732.659 98.0634  36
  -1   3  15 877.532 128.556  12
  -1   3  15 922.086 140.128  11
  -1   3  15 958.263 137.492  36
  -1   3  14 410.753 151.792  12
  -1   3  14 365.990 157.073  11
  -1   3  14 545.077 159.625  36
  -1   3  13 4268.42 245.452  12
  -1   3  13 3931.61 253.244  11
  -1   3  12 11004.7 438.002  11
  -1   3  12 11710.6 445.020  52
  -1   3  12 11247.6 452.196  22
  -1   3  11 1644.97 217.817  11
  -1   3  11 1193.28 209.518  52
  -1   3  11 1014.27 173.505  53
   1  -3 -11 1245.75 221.564  43
  -1   3  11 1136.31 242.111  22
   1  -3 -10 88.8147 180.087   3
   1  -3 -10 340.541 184.209  28
  -1   3  10 132.889 206.780  22
  -1   3  10 32.5225 189.580  52
  -1   3  10 127.910 155.211  44
  -1   3  10 79.6607 184.489  11
   1  -3  -9 1176.02 187.419   3
   1  -3  -9 1098.71 186.613  28
  -1   3   9 1058.07 196.137  11
  -1   3   9 1116.24 196.842  22
  -1   3   9 1261.00 169.275  44
  -1   3   9 1332.69 189.352  52
  -1   3   8 15384.1 513.576  11
   1  -3  -8 15946.0 506.562  28
  -1   3   8 15315.5 492.477  44
   1  -3  -8 15658.3 502.765   3
  -1   3   8 16388.9 517.191  22
   1  -3  -7 16175.5 483.661   3
  -1   3   7 15598.6 471.484  44
   1  -3  -7 14489.2 475.608  28
  -1   3   6 17990.9 509.223   7
   1  -3  -6 18660.1 533.771   3
  -1   3   6 18866.6 510.173  50
  -1   3   6 17646.6 514.429  10
  -1   3   6 18006.1 525.476  44
  -1   3   6 17819.4 509.552  38
  -1   3   5 1859.69 142.835  40
  -1   3   5 1808.25 126.766  38
  -1   3   5 1804.07 132.064   7
  -1   3   5 1589.51 114.159   6
   1  -3  -5 1693.16 142.130   3
  -1   3   5 1813.63 117.544  50
  -1   3   5 1610.45 133.403  10
  -1   3   5 1959.84 138.264  44
   1  -3  -5 1614.12 150.813  15
  -1   3   4 2606.52 132.097  38
  -1   3   4 2226.87 92.7861  55
  -1   3   4 2344.14 117.427  50
   1  -3  -4 2424.82 154.517   3
  -1   3   4 2388.05 137.733  44
  -1   3   4 2495.12 145.297  40
   1  -3  -4 2464.76 151.081  15
  -1   3   4 2768.81 137.417   7
  -1   3   4 2504.53 119.306   6
  -1   3   3 17642.9 468.057   6
  -1   3   3 18294.4 483.826   7
   1  -3  -3 17552.0 486.125  28
  -1   3   3 17321.0 483.882  44
   1  -3  -3 16775.5 492.075   4
  -1   3   3 18445.2 493.218  40
   1  -3  -3 17522.6 489.929  15
  -1   3   3 17368.0 456.749  55
  -1   3   3 17594.2 467.314  50
  -1   3   3 18318.6 466.739  51
  -1   3   2 96036.0 2341.26  40
   1  -3  -2 93052.3 2338.77  15
   1  -3  -2 92253.7 2336.11  28
  -1   3   2 92622.9 2333.31  44
   1  -3  -2 90674.5 2334.85   3
   1  -3  -2 89626.9 2339.34   4
  -1   3   2 90748.4 2318.93  50
  -1   3   2 93138.2 2319.06  51
  -1   3   2 91569.3 2321.72   6
   1  -3  -1 106.762 82.8687  28
  -1   3   1 144.599 31.6022  25
  -1   3   1 164.045 100.434  40
   1  -3  -1 145.458 103.490   4
   1  -3  -1 95.6893 78.7201   1
  -1   3   1 208.228 55.1790  53
   1  -3  -1 97.2678 85.0999  13
   1  -3   0 16366.4 447.615  13
   1  -3   0 16641.4 449.590  43
  -1   3   0 16478.0 451.731  40
   1  -3   0 17295.2 453.123   4
  -1   3   0 16814.5 446.584   1
   1  -3   0 17118.8 446.841   1
  -1   3  -1 421124. 10580.4  40
   1  -3   1 420137. 10582.2  43
   1  -3   1 418974. 10581.5  17
   1  -3   1 428377. 10581.4   4
  -1   3  -1 419718. 10580.4   1
   1  -3   2 13688.7 354.418  36
   1  -3   2 12777.2 354.969  47
   1  -3   2 14027.0 369.292  17
   1  -3   2 14355.5 367.751   4
  -1   3  -2 14109.2 369.623   8
   1  -3   2 13773.1 352.445   9
   1  -3   2 14050.7 356.238  12
   1  -3   3 107419. 2710.44  14
   1  -3   3 107263. 2716.41  32
   1  -3   3 109220. 2716.02  27
   1  -3   3 108675. 2714.88  24
   1  -3   3 110060. 2716.52  41
   1  -3   3 108651. 2716.17  17
  -1   3  -3 106262. 2716.13   5
   1  -3   3 107015. 2709.07  11
   1  -3   3 106681. 2709.98   9
  -1   3  -3 106215. 2715.83   8
   1  -3   4 213581. 5420.10  11
  -1   3  -4 212735. 5422.86   8
   1  -3   4 223610. 5426.82  41
   1  -3   4 217677. 5422.41  34
   1  -3   4 215109. 5427.73  33
   1  -3   4 212861. 5428.41  32
   1  -3   4 219390. 5424.89  30
   1  -3   4 216808. 5422.41  31
   1  -3   4 216126. 5425.14  27
  -1   3  -4 213013. 5424.22   5
   1  -3   4 213080. 5419.58  14
   1  -3   4 215422. 5423.11  17
   1  -3   5 58322.0 1481.80  42
   1  -3   5 58411.7 1478.98  37
   1  -3   5 57451.8 1482.77  30
   1  -3   5 58233.0 1486.83  33
   1  -3   5 56490.3 1482.60  31
   1  -3   5 57451.8 1490.76  32
   1  -3   5 58892.3 1486.17  20
   1  -3   5 58127.1 1494.63  18
  -1   3  -5 58318.8 1479.41   8
  -1   3  -5 58666.3 1482.84   5
   1  -3   5 57208.3 1478.79  14
   1  -3   5 58660.8 1480.77  11
   1  -3   6 23486.6 649.058  42
   1  -3   6 23453.1 665.341  35
   1  -3   6 23085.1 652.396  31
   1  -3   6 24267.6 649.509  11
   1  -3   6 24735.6 648.015  14
  -1   3  -6 24681.2 644.695   8
  -1   3  -6 25457.7 651.423   5
  -1   3  -6 25664.1 657.959   2
   1  -3   6 23661.5 661.553  18
   1  -3   6 24932.1 650.462  20
   1  -3   7 235.242 102.214  20
   1  -3   7 240.294 103.214  11
   1  -3   7 193.304 125.777  48
   1  -3   7 183.527 131.845  35
  -1   3  -7 121.967 98.4670   8
   1  -3   7 226.289 112.861  42
   1  -3   7 128.476 116.535  18
  -1   3  -7 301.567 110.529   5
  -1   3  -7 162.420 119.684   2
   1  -3   8 26987.1 737.195  42
   1  -3   8 26713.5 750.499  35
   1  -3   8 27067.7 726.863  20
  -1   3  -8 26398.1 720.223  23
   1  -3   8 27740.3 735.019  46
  -1   3  -8 28110.9 734.284   2
  -1   3  -8 26998.4 733.539   5
  -1   3  -8 26345.3 721.957   8
   1  -3   9 13021.3 418.846  50
   1  -3   9 12442.2 407.666  18
   1  -3   9 12437.9 383.185  20
   1  -3   9 12833.5 400.129  11
   1  -3   9 13680.9 396.527  46
   1  -3   9 13442.4 424.518  48
   1  -3   9 12680.1 414.630  35
   1  -3  10 34870.6 954.864  35
   1  -3  10 34400.5 964.891  48
   1  -3  10 34420.5 945.467  54
   1  -3  10 34742.2 962.716  50
   1  -3  10 34178.9 941.268  18
  -1   3 -10 33410.6 934.672   5
   1  -3  10 35094.0 943.749  11
   1  -3  11 12181.7 399.219  54
   1  -3  11 11937.7 425.920  50
   1  -3  11 11623.3 391.701  18
   1  -3  11 11843.6 400.117  11
   1  -3  12 5649.07 266.687  11
   1  -3  12 5222.56 246.774  30
   1  -3  12 5267.26 259.658  54
   1  -3  12 5386.43 272.810  55
   1  -3  12 5576.20 297.117  50
   1  -3  12 5699.70 248.687  18
   1  -3  13 63744.9 1715.02  55
   1  -3  13 64027.8 1728.64  50
   1  -3  13 63852.6 1710.42  11
   1  -3  14 19152.1 608.678  27
   1  -3  14 20264.1 637.763  44
   1  -3  14 19257.6 629.515  50
   1  -3  14 18905.3 604.992  11
   1  -3  14 18426.9 602.081  55
   1  -3  14 20557.2 634.046  12
   1  -3  15 223.229 161.318  27
   1  -3  15-95.0690 191.619  44
   1  -3  15 96.3473 182.985  36
   1  -3  16 1175.81 193.446  44
   1  -3  16 1082.33 184.768  36
   1  -3  16 911.097 182.903  12
   1  -3  17 433.634 149.709  12
   1  -3  17 636.624 158.889  53
   1  -3  17 527.234 140.072  25
   1  -3  17 631.264 153.670  36
   1  -3  17 292.169 156.259  44
   1  -3  18 1146.36 115.500  25
   1  -3  18 1491.28 141.522  53
   1  -3  18 1230.47 137.623  12
   1  -3  18 1201.91 136.571  36
  -1   2  16 940.429 131.020  11
  -1   2  16 878.033 125.218  12
  -1   2  16 1107.05 130.688  36
  -1   2  15 582.230 157.825  11
  -1   2  15 615.661 149.622  12
  -1   2  15 505.847 152.272  36
  -1   2  14 1043.19 178.140  12
  -1   2  14 1311.64 190.136  11
  -1   2  13-15.9315 184.198  52
  -1   2  12 389.277 200.587  11
  -1   2  12 166.482 167.627  44
  -1   2  12 408.144 213.927  22
  -1   2  12 98.9080 187.534  52
   1  -2 -11 1019.01 198.578  28
  -1   2  11 887.873 224.304  22
  -1   2  11 867.924 179.020  44
  -1   2  11 1189.28 209.507  11
   1  -2 -11 1415.08 201.047   3
  -1   2  11 808.462 197.739  52
   1  -2 -10 499.565 176.725  28
  -1   2  10 475.354 204.332  22
  -1   2  10 394.219 160.734  44
  -1   2  10 305.923 179.364  11
   1  -2 -10 543.061 176.316   3
  -1   2  10 395.468 174.644  52
  -1   2   9 13737.1 457.874  52
  -1   2   9 13202.9 427.092  50
  -1   2   9 13476.5 463.098  11
  -1   2   9 13192.9 443.420  44
   1  -2  -9 13483.8 452.557   3
  -1   2   9 14034.6 468.947  22
   1  -2  -8 1173.34 166.938   3
  -1   2   8 1083.76 181.783  22
  -1   2   8 1075.07 147.424  44
  -1   2   7 3569.41 221.035  22
  -1   2   7 3455.46 157.772  10
  -1   2   7 3605.68 174.907  50
  -1   2   7 3880.76 174.709  40
   1  -2  -7 3439.46 202.221   3
  -1   2   6 4392.26 169.556  38
  -1   2   6 4058.84 176.969   7
   1  -2  -6 4333.28 201.537   3
  -1   2   6 4068.25 151.629  55
  -1   2   6 4222.77 178.330  50
  -1   2   6 3859.87 168.459  10
  -1   2   6 4150.37 189.504  44
  -1   2   6 4214.68 181.020  40
  -1   2   5 32757.2 850.161  38
  -1   2   5 33263.1 855.195   7
   1  -2  -5 34146.1 871.559   3
  -1   2   5 31942.4 851.627  10
   1  -2  -5 32525.9 867.677  15
  -1   2   5 32595.8 855.776  50
  -1   2   5 31343.7 839.451  55
  -1   2   5 32626.6 860.694  40
  -1   2   4 4512.50 172.739   7
  -1   2   4 4356.26 157.332   6
  -1   2   4 4631.52 144.634  55
  -1   2   4 4406.93 167.199  50
   1  -2  -4 4766.37 183.158  15
  -1   2   4 4725.64 161.151  38
  -1   2   4 5025.57 178.644  40
  -1   2   3 4637.70 136.966  55
   1  -2  -3 4525.09 170.513   3
   1  -2  -3 4835.05 177.973  15
  -1   2   3 4825.18 175.377  40
  -1   2   3 4745.46 168.899   7
  -1   2   3 4623.02 149.403   6
  -1   2   2 295197. 7113.51  40
  -1   2   2 275381. 7092.21  55
  -1   2   2 296223. 7097.58  51
  -1   2   2 282325. 7105.58  44
  -1   2   2 275715. 7097.31   6
   1  -2  -2 289791. 7110.75   3
   1  -2  -2 279452. 7112.20   4
   1  -2  -2 290357. 7112.50  15
  -1   2   1 45378.5 1135.73  44
  -1   2   1 43886.6 1128.99   6
   1  -2  -1 44588.9 1144.87   4
  -1   2   1 45095.4 1144.03   3
   1  -2  -1 44951.1 1142.86   3
  -1   2   1 46266.7 1145.53  40
   1  -2  -1 45809.2 1144.03  28
   1  -2   0 35019.8 922.477  13
   1  -2   0 36707.3 923.121  28
   1  -2   0 37404.1 924.449  43
  -1   2   0 37645.2 924.755  40
  -1   2   0 34704.0 922.909   3
  -1   2   0 35956.3 922.968   1
   1  -2   0 36096.1 924.274   4
   1  -2   0 36345.2 922.573   1
   1  -2   1 2337.20 75.2903  36
   1  -2   1 2127.33 85.5577   4
   1  -2   1 2492.30 77.2796  50
   1  -2   1 2471.44 88.4303  43
  -1   2  -1 2320.62 83.3928  40
   1  -2   1 2169.10 76.7506  12
   1  -2   2 926.850 54.8870   4
   1  -2   2 816.901 79.0220  51
   1  -2   2 929.441 57.8190  11
   1  -2   2 816.235 61.0027   9
  -1   2  -2 893.009 60.8799   8
   1  -2   2 760.859 61.2440  47
   1  -2   2 801.768 58.5633  41
   1  -2   2 820.231 62.3349  12
   1  -2   2 890.977 63.6523  14
   1  -2   2 760.469 70.3637  30
   1  -2   2 810.118 66.3025  27
   1  -2   2 727.634 71.4334  24
  -1   2  -2 893.301 60.7091   5
   1  -2   2 812.798 60.5910  17
  -1   2  -3 63530.6 1586.40   5
   1  -2   3 63233.4 1598.38  51
   1  -2   3 63143.6 1597.48  18
   1  -2   3 61371.4 1595.05  20
   1  -2   3 60976.5 1592.18  47
   1  -2   3 61626.7 1599.69  39
   1  -2   3 63323.5 1590.20  34
   1  -2   3 63798.1 1583.26  37
   1  -2   3 61658.9 1593.29  32
   1  -2   3 62602.6 1590.87  30
   1  -2   3 63422.1 1588.31  33
   1  -2   3 63706.0 1588.93  11
  -1   2  -3 62766.0 1584.48   8
   1  -2   3 60913.9 1589.31   9
   1  -2   3 63698.1 1588.59  14
   1  -2   3 60702.2 1596.81  16
   1  -2   3 63235.7 1584.82  17
  -1   2  -4 32910.8 870.397   8
  -1   2  -4 34628.2 875.552   5
   1  -2   4 34408.9 884.193  52
   1  -2   4 34042.3 890.155  51
   1  -2   4 33861.3 881.462  20
   1  -2   4 33804.4 886.808  18
   1  -2   4 33555.8 885.181  47
   1  -2   4 34652.5 892.232  39
   1  -2   4 34745.2 881.265  42
   1  -2   4 34440.8 888.687  35
   1  -2   4 33819.9 886.789  32
   1  -2   4 33653.7 881.490  31
   1  -2   4 34263.5 879.734  11
   1  -2   4 34370.4 878.907  14
   1  -2   4 34260.3 888.303  16
   1  -2   5 259.892 105.118  52
   1  -2   5 241.120 91.7357  20
   1  -2   5 377.616 97.4632  11
   1  -2   5 335.635 108.854  16
   1  -2   5 212.564 110.019  18
   1  -2   5 278.667 91.7801  42
   1  -2   5 298.737 117.445  39
   1  -2   5 230.320 112.280  35
   1  -2   5 124.387 95.1901  31
   1  -2   5 92.2201 112.957  32
   1  -2   5 234.290 127.160  22
   1  -2   5 204.748 98.3683  14
  -1   2  -5 265.651 88.0038   5
  -1   2  -6 9291.13 275.403   5
  -1   2  -6 10054.4 277.276   2
   1  -2   6 8342.92 287.478  52
   1  -2   6 9268.71 288.672  18
   1  -2   6 9209.32 278.476  20
   1  -2   6 8823.28 293.902  48
   1  -2   6 8626.10 283.062  46
   1  -2   6 9350.52 291.959  39
   1  -2   6 8509.97 280.705  42
   1  -2   6 8780.37 292.975  35
   1  -2   6 8915.44 290.785  31
   1  -2   6 9082.88 296.596  22
   1  -2   6 8917.48 283.985  11
   1  -2   6 9286.97 285.264  16
   1  -2   7 1025.63 145.397  48
   1  -2   7 763.675 122.093  46
   1  -2   7 868.435 142.213  50
   1  -2   7 772.432 132.087  42
   1  -2   7 669.064 131.309  35
   1  -2   7 1015.01 144.590  39
  -1   2  -7 607.367 112.852   2
  -1   2  -7 623.037 111.375   5
   1  -2   7 709.881 141.177  22
  -1   2  -7 692.714 87.1504  23
   1  -2   7 527.913 110.015  20
   1  -2   7 730.558 133.581  52
   1  -2   7 634.134 121.382  11
   1  -2   7 807.053 124.941  18
   1  -2   7 624.746 127.845  16
   1  -2   8 9018.65 307.991  46
   1  -2   8 8817.27 317.763  35
   1  -2   8 10174.7 315.877  11
   1  -2   8 8772.48 307.229  54
   1  -2   8 8899.88 314.407  52
   1  -2   8 9447.90 298.489  20
   1  -2   8 9173.09 314.053  39
  -1   2  -8 9482.28 302.206   5
   1  -2   8 9662.32 305.549  16
   1  -2   9 30452.8 826.709  11
   1  -2   9 30401.2 829.616  52
   1  -2   9 28962.0 832.804  50
   1  -2   9 28201.3 806.893  20
   1  -2   9 30938.0 820.525  18
   1  -2   9 30024.2 841.408  48
   1  -2   9 30493.0 831.500  35
   1  -2  10 250.565 142.757  11
   1  -2  10 376.427 127.679  18
   1  -2  10 149.542 139.753  54
   1  -2  10 170.014 142.203  52
   1  -2  10 249.552 161.434  50
   1  -2  11 9764.33 335.951  18
   1  -2  11 9949.50 361.450  11
   1  -2  11 9563.17 352.968  54
   1  -2  11 9087.32 362.813  50
   1  -2  11 9754.55 356.637  55
   1  -2  12 1802.93 193.473  11
   1  -2  12 2044.90 221.874  44
   1  -2  12 1815.69 212.006  50
   1  -2  12 1725.65 192.093  55
   1  -2  13 236.981 159.846  30
   1  -2  13 72.1186 170.242  12
   1  -2  13 29.5640 176.239  11
   1  -2  13 156.048 198.422  44
   1  -2  14 168.348 173.524  27
   1  -2  14 377.374 199.135  44
   1  -2  14 367.260 183.218  12
   1  -2  14 268.122 173.544  11
   1  -2  15 7711.24 329.697  12
   1  -2  15 7198.21 314.503  11
   1  -2  16 183.938 159.554  36
   1  -2  16 430.075 145.969  25
   1  -2  16 33.6915 150.483  12
   1  -2  16 172.608 144.425  11
   1  -2  16 112.299 161.945  44
   1  -2  16 356.762 163.555  53
   1  -2  17 1603.78 162.294  12
   1  -2  17 1524.75 161.813  36
   1  -2  17 1524.97 154.032  53
   1  -2  17 1784.38 142.270  25
   1  -2  18 709.268 114.131  36
   1  -2  18 763.151 105.300  53
   1  -2  18 684.781 109.980  12
  -1   1  17 22.1430 107.947  36
  -1   1  17 28.3192 95.6150  12
  -1   1  16 130.677 141.790  36
  -1   1  16 294.727 141.362  12
  -1   1  16 318.987 137.045  11
  -1   1  15 4203.23 242.171  11
  -1   1  15 4179.29 238.644  12
  -1   1  15 3783.55 215.898  53
  -1   1  14 174.865 177.299  11
  -1   1  13 15286.5 519.873  52
  -1   1  13 15300.9 515.675  44
   1  -1 -13 14747.0 515.383   3
  -1   1  13 15538.6 528.931  11
  -1   1  12 10373.4 414.244  11
   1  -1 -12 10537.8 413.275  28
   1  -1 -12 10599.9 415.896   3
  -1   1  12 10797.8 405.178  44
  -1   1  12 11553.3 421.124  52
  -1   1  11 50595.5 1411.78  11
  -1   1  11 53771.2 1427.69  22
   1  -1 -11 52327.2 1408.91   3
  -1   1  11 51388.3 1403.03  44
  -1   1  11 51625.9 1406.58  52
  -1   1  11 49311.6 1383.81  50
  -1   1  10 123.931 187.926  22
   1  -1 -10 104.680 169.031   3
  -1   1  10 110.375 173.265  11
  -1   1  10 224.053 145.191  44
  -1   1  10 33.9024 143.731  50
  -1   1  10 127.606 168.001  52
  -1   1   9 11587.7 418.306  22
  -1   1   9 11689.5 411.941  11
  -1   1   9 11945.2 402.716  52
  -1   1   9 11896.5 389.103  50
  -1   1   9 11905.6 399.816  44
   1  -1  -9 11917.9 407.376   3
  -1   1   8 29692.9 803.840  40
  -1   1   8 30510.5 847.530  22
  -1   1   7 21797.0 609.444  50
  -1   1   7 21238.4 596.169   7
   1  -1  -7 21239.2 599.491  26
  -1   1   7 21898.2 596.850  40
  -1   1   7 22070.0 589.591  39
  -1   1   7 22123.9 586.708  16
  -1   1   7 21617.0 587.860  19
  -1   1   6 29506.1 778.700  40
  -1   1   6 30108.5 779.202   7
   1  -1  -6 29062.8 778.487  26
  -1   1   6 29133.7 799.369  22
  -1   1   6 28376.9 769.072  35
  -1   1   6 29544.6 759.945  18
  -1   1   6 29233.1 768.224  10
  -1   1   5 35727.1 938.144  35
  -1   1   5 35805.7 936.847  38
  -1   1   5 37389.4 947.518   7
   1  -1  -5 36673.6 946.128  26
  -1   1   5 36655.6 937.219  10
  -1   1   5 35847.3 929.538  18
  -1   1   5 36812.8 947.587  40
  -1   1   4 1075.04 107.033   7
  -1   1   4 1075.60 78.7514  38
  -1   1   4 1170.69 81.6922  35
   1  -1  -4 1035.54 113.334  15
   1  -1  -4 940.479 96.5492  26
   1  -1  -4 919.173 46.8371  49
  -1   1   4 1049.80 81.8336  10
  -1   1   4 1025.38 63.0840  18
  -1   1   4 1102.66 58.7333   2
   1  -1  -3 20554.4 553.929  26
  -1   1   3 20374.4 543.891  38
  -1   1   3 21582.5 544.902  35
  -1   1   3 21557.0 558.536   7
  -1   1   3 21235.1 537.894  18
   1  -1  -3 21288.3 560.820  15
  -1   1   2 57939.2 1447.68   7
   1  -1  -2 56364.2 1438.33  29
   1  -1  -2 56944.0 1449.48  15
   1  -1  -2 57400.0 1445.82  26
   1  -1  -1 94785.6 2375.75   3
   1  -1  -1 93980.6 2376.27  15
   1  -1  -1 94161.2 2372.39  29
  -1   1   0 23391.8 602.991   6
   1  -1   0 24464.7 603.392   6
   1  -1   0 24306.5 610.323  29
   1  -1   0 23831.8 609.118  28
   1  -1   0 23608.9 604.714  25
   1  -1   0 23482.2 605.498  18
   1  -1   0 23889.6 609.200   4
   1  -1   0 24159.4 608.023   1
  -1   1   0 23647.4 608.805   3
  -1   1   0 24150.3 608.394   1
   1  -1   0 24094.4 605.190  55
   1  -1   1 125383. 3235.71   6
   1  -1   1 128873. 3229.69   5
   1  -1   1 129324. 3230.12   4
  -1   1  -1 127461. 3229.89   4
   1  -1   1 132324. 3236.16  50
   1  -1   1 130903. 3237.80  18
   1  -1   1 128508. 3230.34   8
   1  -1   1 129147. 3234.87   9
   1  -1   1 127166. 3235.34  11
   1  -1   1 130092. 3236.27  49
   1  -1   1 128812. 3235.11  45
   1  -1   1 127569. 3239.85  39
   1  -1   1 131824. 3235.93  36
   1  -1   1 131783. 3237.28  35
   1  -1   1 128417. 3236.93  30
   1  -1   1 128784. 3235.93  29
   1  -1   1 130915. 3236.65  24
   1  -1   1 128162. 3236.77  27
   1  -1   1 127515. 3235.99  14
   1  -1   1 130460. 3236.05  12
   1  -1   1 129160. 3230.39  13
   1  -1   1 119473. 3238.54  16
   1  -1   2 253212. 6438.80   6
  -1   1  -2 253158. 6428.89   5
   1  -1   2 258558. 6439.95  51
   1  -1   2 260891. 6439.51  50
   1  -1   2 255621. 6427.12  21
   1  -1   2 255027. 6438.62  20
   1  -1   2 258183. 6440.12  18
   1  -1   2 259177. 6436.91   9
   1  -1   2 255720. 6436.91  11
  -1   1  -2 255013. 6426.93   8
   1  -1   2 262152. 6434.23  49
   1  -1   2 259819. 6441.93  39
   1  -1   2 258530. 6437.68  34
   1  -1   2 260076. 6439.91  35
   1  -1   2 254100. 6432.58  29
   1  -1   2 256041. 6438.13  32
   1  -1   2 257250. 6437.53  22
   1  -1   2 257236. 6436.60  14
   1  -1   2 250024. 6440.63  16
   1  -1   3 46306.8 1153.08   6
   1  -1   3 43938.6 1129.55   4
   1  -1   3 44692.7 1152.19  50
   1  -1   3 43850.0 1153.01  51
   1  -1   3 46005.4 1150.97  52
   1  -1   3 45716.1 1151.99  18
   1  -1   3 44413.9 1147.83  20
   1  -1   3 45622.2 1149.98   9
   1  -1   3 45623.1 1151.71  47
   1  -1   3 45379.1 1153.77  39
   1  -1   3 46083.2 1150.11  42
   1  -1   3 45151.7 1151.91  35
   1  -1   3 44436.7 1150.79  32
   1  -1   3 44734.5 1149.77  31
   1  -1   3 45481.5 1152.48  22
   1  -1   3 45018.7 1148.90  11
   1  -1   3 45594.2 1148.57  14
   1  -1   3 44808.7 1150.66  16
   1  -1   4 31465.2 807.874   6
   1  -1   4 30259.5 806.698  47
   1  -1   4 30520.7 806.386  48
   1  -1   4 30319.1 804.927  42
   1  -1   4 29933.2 806.574  39
   1  -1   4 31094.4 807.469  35
   1  -1   4 31308.1 806.404  31
   1  -1   4 31081.1 807.186  32
   1  -1   4 31875.5 807.348  22
   1  -1   4 29573.4 807.924  50
   1  -1   4 30112.9 807.123  51
   1  -1   4 30117.4 804.713  52
   1  -1   4 31667.8 804.590  18
   1  -1   4 30094.4 801.078  20
   1  -1   4 30661.9 803.299  11
   1  -1   4 30536.6 802.295  14
   1  -1   4 31895.9 804.996  16
   1  -1   5 125263. 3046.16   6
   1  -1   5 120531. 3043.63  46
   1  -1   5 120765. 3048.05  48
   1  -1   5 116451. 3045.89  47
   1  -1   5 118528. 3042.70  39
   1  -1   5 117561. 3042.75  42
   1  -1   5 120598. 3044.89  35
   1  -1   5 121000. 3046.18  31
   1  -1   5 119988. 3043.12  11
   1  -1   5 122777. 3043.38  14
   1  -1   5 119643. 3046.63  22
   1  -1   5 118071. 3038.59  20
   1  -1   5 121238. 3042.42  18
   1  -1   5 118773. 3044.68  52
   1  -1   5 117677. 3045.90  50
   1  -1   5 120548. 3047.27  51
   1  -1   5 120494. 3040.31  16
   1  -1   6 17466.2 503.170  51
   1  -1   6 17934.5 497.186  52
   1  -1   6 17196.6 497.515  50
   1  -1   6 17195.3 498.441  54
   1  -1   6 18199.1 491.602  18
   1  -1   6 17797.1 488.492  20
   1  -1   6 16565.5 497.456  42
   1  -1   6 17313.3 497.842  39
   1  -1   6 17409.5 494.191  35
   1  -1   6 17819.8 496.129  11
  -1   1  -6 17257.4 458.818  23
   1  -1   6 17323.5 505.593  22
   1  -1   6 17142.2 494.847  46
   1  -1   6 17778.6 502.252  48
  -1   1  -6 17793.6 470.858   2
   1  -1   6 17748.8 491.545  16
   1  -1   7 4526.38 203.092  39
   1  -1   7 4542.98 202.275  35
   1  -1   7 4599.29 208.253  54
   1  -1   7 4283.18 204.839  50
   1  -1   7 4456.33 209.439  52
   1  -1   7 4650.87 217.734  22
  -1   1  -7 4653.31 167.593   2
   1  -1   7 4739.03 190.769  18
   1  -1   7 4894.86 194.747  20
   1  -1   7 4262.90 194.898  16
   1  -1   7 4160.97 204.166  46
   1  -1   7 4765.17 213.947  48
   1  -1   8 5257.86 225.121  11
   1  -1   8 5087.56 240.943  22
   1  -1   8 5164.26 226.859  39
   1  -1   8 5067.59 212.466  20
   1  -1   9 1085.27 171.252  22
   1  -1   9 997.065 130.187  18
   1  -1   9 1097.23 143.224  16
   1  -1   9 898.644 158.022  11
   1  -1   9 1219.43 164.273  50
   1  -1   9 1063.97 140.904  55
   1  -1   9 975.891 149.724  54
   1  -1   9 1151.55 164.577  52
   1  -1  10 1582.01 163.179  55
   1  -1  10 1857.33 185.072  52
   1  -1  10 1808.42 184.242  54
   1  -1  10 1921.01 206.597  22
   1  -1  10 1500.64 183.033  50
   1  -1  10 2093.80 154.647  18
   1  -1  10 2011.98 178.589  39
   1  -1  10 1995.53 179.980  11
   1  -1  11 5191.97 258.887  50
   1  -1  11 4586.37 251.732  52
   1  -1  11 4652.91 233.140  55
   1  -1  11 4824.02 272.863  44
   1  -1  11 4313.67 255.323  11
   1  -1  12 9962.17 406.697  44
   1  -1  12 10879.5 401.858  11
   1  -1  13 662.738 201.977  44
   1  -1  13 776.869 202.928  12
   1  -1  13 1257.75 192.108  11
   1  -1  14 8511.39 358.806  44
   1  -1  14 7716.02 355.238  36
   1  -1  15 298.635 171.899  12
   1  -1  15 97.7583 163.238  27
   1  -1  15 117.193 147.862  25
   1  -1  15 248.876 164.694  11
   1  -1  15 182.808 175.815  44
   1  -1  15-22.3178 178.657  36
   1  -1  15 198.696 166.087  53
   1  -1  16 3776.64 214.807  53
   1  -1  16 3806.03 210.959  11
   1  -1  16 3395.77 216.697  36
   1  -1  16 3735.08 217.400  12
   1  -1  17 2419.25 156.601  53
   1  -1  17 2797.87 165.071  12
   1  -1  17 2516.60 168.094  36
  -1   0  18 233.427 90.6752  36
  -1   0  17 1793.61 151.856  12
  -1   0  17 1944.83 159.798  36
  -1   0  16 708.379 138.758  53
  -1   0  16 554.033 158.987  36
  -1   0  16 291.004 150.839  12
  -1   0  16 521.391 148.640  11
  -1   0  15 1250.79 195.001  12
  -1   0  15 1361.32 179.177  44
  -1   0  15 1150.18 183.467  11
  -1   0  14 7331.51 321.698  44
   1   0 -14 6726.24 314.965  28
   1   0 -14 6790.55 318.171   3
  -1   0  13 166.089 177.089  52
  -1   0  13-7.92012 180.640  11
  -1   0  13 76.3291 165.673  50
  -1   0  13 236.658 179.287  44
  -1   0  12 603.034 180.863  52
  -1   0  12 327.997 177.568  11
   1   0 -12 153.579 179.653   5
   1   0 -12 262.372 188.572   3
  -1   0  12 363.004 179.003  44
  -1   0  12 403.230 170.159  50
  -1   0  11 10181.7 391.769  22
  -1   0  11 8327.69 357.198  11
  -1   0  11 9388.14 354.977  50
  -1   0  11 8834.19 359.894  52
   1   0 -11 9818.58 368.223   3
  -1   0  11 9246.92 360.078  44
  -1   0  10 17056.6 546.131  22
  -1   0  10 17062.3 537.193  11
  -1   0  10 16849.9 524.961  50
  -1   0  10 16595.2 526.134  52
  -1   0   9 32578.4 893.321   7
  -1   0   9 32507.3 917.770  52
  -1   0   9 34853.7 921.283  50
  -1   0   9 33606.8 933.861  22
  -1   0   8 82515.7 2122.98  35
  -1   0   8 82715.3 2116.03  40
  -1   0   8 83108.0 2117.04  19
   1   0  -8 82390.8 2128.04  26
  -1   0   7 91732.3 2300.82  40
  -1   0   7 89764.6 2293.77  39
   1   0  -7 90362.3 2308.42  26
  -1   0   7 92636.2 2328.64  22
  -1   0   7 91489.5 2300.53  19
  -1   0   7 89804.9 2291.47  18
  -1   0   7 89541.2 2304.24  35
  -1   0   7 91101.0 2305.07   7
  -1   0   7 88114.1 2288.69  16
  -1   0   6 1959.98 110.801  39
  -1   0   6 2084.94 101.090  18
  -1   0   6 1906.01 155.081  22
   1   0  -6 1815.13 123.388  26
  -1   0   6 2014.97 125.876  35
  -1   0   6 1833.96 101.478  16
  -1   0   6 2069.13 132.846   7
  -1   0   5 20981.0 579.791  54
  -1   0   5 21882.5 571.516  18
  -1   0   5 22112.3 568.643  16
  -1   0   5 22424.1 602.330  22
   1   0  -5 21790.4 585.037  26
  -1   0   5 21902.6 585.716   7
  -1   0   5 22050.7 572.056  39
  -1   0   4 46173.7 1171.84  39
  -1   0   4 48751.4 1179.52  54
  -1   0   4 45809.8 1173.08  18
  -1   0   4 45692.4 1174.74   2
  -1   0   4 46584.7 1195.23  22
  -1   0   4 45417.2 1169.46  16
  -1   0   4 45771.1 1169.48  10
  -1   0   4 46682.4 1185.38   7
  -1   0   3 267565. 6396.07  37
  -1   0   3 259475. 6394.08  22
  -1   0   3 263101. 6382.77  54
  -1   0   3 250993. 6377.41  39
  -1   0   3 245759. 6375.97  10
  -1   0   3 261933. 6390.19   7
  -1   0   2 18558.0 467.170  37
  -1   0   2 16971.3 459.894   7
  -1   0   2 17515.9 460.719  22
   1   0  -2 17438.4 458.404  26
   1   0  -1 8222.12 211.941  20
  -1   0   1 7750.56 210.929  10
  -1   0   1 8937.19 225.253  33
  -1   0   1 7881.29 215.189  22
   1   0  -1 8811.81 220.527  26
   1   0  -1 8330.04 211.143  16
  -1   0   1 7977.47 220.990   7
  -1   0   0 36336.4 920.717   3
   1   0   0 37089.9 927.286  55
   1   0   0 37191.6 926.662  53
   1   0   0 35461.1 926.170  20
   1   0   0 35883.6 926.470  11
   1   0   0 35922.5 926.315  10
   1   0   0 37191.7 926.700  18
  -1   0   0 36515.6 920.793  41
   1   0   0 38295.9 927.379  36
   1   0   0 36056.4 925.628  38
   1   0   0 37024.6 925.916  30
   1   0   0 37025.2 920.998  28
   1   0   0 36903.6 925.758  27
   1   0   0 36911.2 927.093  25
  -1   0   0 35779.6 923.036   7
   1   0   0 36357.0 926.845  12
   1   0   0 36390.3 926.673  14
   1   0   1 897.211 69.0065   6
   1   0   1 873.631 67.3705  38
   1   0   1 916.487 67.3725  34
   1   0   1 979.448 60.4270  12
   1   0   1 935.038 69.7519  14
   1   0   1 1024.94 66.2557  10
   1   0   1 1020.55 67.9295   9
   1   0   1 1013.06 63.1788  11
   1   0   1 923.410 67.4484  20
   1   0   1 925.664 61.7457  18
   1   0   1 875.287 65.6035  52
   1   0   1 928.044 61.5108  55
   1   0   1 898.987 65.3546  45
   1   0   1 859.550 64.5321  44
   1   0   2 18447.1 460.798  52
   1   0   2 17982.3 457.896  55
   1   0   2 18074.6 457.525  50
   1   0   2 16994.0 447.765  21
   1   0   2 16952.4 454.968  18
   1   0   2 17549.4 456.829  20
  -1   0  -2 16732.4 437.766   4
   1   0   2 17783.2 453.215  48
   1   0   2 17385.4 459.638  42
   1   0   2 16973.8 458.293  38
   1   0   2 17843.1 456.121  32
   1   0   2 16835.4 456.524  10
   1   0   2 17208.2 457.394   9
   1   0   2 16742.8 456.045  14
   1   0   2 16741.6 457.244  11
   1   0   2 17079.9 457.072   6
   1   0   3 86830.9 2159.11  47
   1   0   3 86429.0 2156.59  48
   1   0   3 86355.6 2158.82  46
   1   0   3 83820.0 2139.87  49
   1   0   3 84125.8 2158.30  42
   1   0   3 86308.5 2157.80  38
   1   0   3 87239.4 2159.32  31
   1   0   3 86062.3 2157.57  32
   1   0   3 83890.2 2139.78  29
   1   0   3 83400.9 2156.72  10
   1   0   3 86858.8 2158.27   9
   1   0   3 87996.3 2160.78  52
   1   0   3 84129.7 2157.47  50
   1   0   3 83532.9 2156.51  20
   1   0   3 84833.5 2155.59  18
   1   0   3 84774.8 2157.96  14
   1   0   3 82826.0 2157.07  11
   1   0   3 85597.6 2157.13   6
   1   0   4 677.820 110.575   6
   1   0   4 671.448 110.709  52
   1   0   4 723.374 112.468  51
   1   0   4 659.536 109.451  54
   1   0   4 601.972 105.508  20
   1   0   4 735.374 107.183  10
   1   0   4 743.027 109.565  11
   1   0   4 672.786 116.434  46
   1   0   4 659.043 106.620  47
   1   0   4 552.284 109.789  48
   1   0   4 719.781 112.549  50
   1   0   4 655.846 114.334  42
   1   0   4 614.080 112.179  38
   1   0   4 768.572 115.085  31
   1   0   4 806.544 112.523  32
   1   0   4 762.395 106.855  16
   1   0   4 708.752 102.536  18
   1   0   4 635.515 115.285  14
  -1   0  -5 44635.0 1160.82   2
   1   0   5 46934.2 1194.36  51
   1   0   5 45786.6 1193.38  54
   1   0   5 44090.7 1194.00  52
   1   0   5 46200.1 1192.52  50
   1   0   5 46317.8 1184.66  18
   1   0   5 45107.7 1186.00  20
   1   0   5 46199.7 1194.68  42
   1   0   5 46495.3 1193.80  11
   1   0   5 45680.1 1193.34  31
   1   0   5 45278.3 1194.16  22
   1   0   5 45083.6 1184.85  16
   1   0   5 47788.7 1191.95   6
   1   0   5 45179.4 1192.91  48
   1   0   5 46553.1 1191.36  46
   1   0   5 45358.5 1193.90  47
   1   0   6 7537.82 273.815  51
   1   0   6 8354.99 276.459  54
   1   0   6 7865.38 275.110  50
   1   0   6 7637.35 265.765  55
   1   0   6 8122.93 275.073  52
   1   0   6 7611.29 254.598  18
   1   0   6 7792.47 263.397  20
   1   0   6 7977.28 275.730  22
   1   0   6 7465.73 271.903   6
   1   0   6 6992.41 271.906  46
   1   0   6 7733.48 262.101  16
   1   0   7 50611.0 1301.65  11
   1   0   7 48712.1 1289.24  20
   1   0   7 49901.8 1291.33  39
   1   0   7 48974.3 1289.85  55
   1   0   7 49075.5 1298.85  51
   1   0   7 47211.8 1295.10  54
   1   0   8 1161.97 172.746  22
   1   0   8 1361.13 153.280  50
   1   0   8 1257.67 154.492  11
   1   0   8 1080.24 131.369  18
   1   0   8 1427.19 147.448  16
   1   0   8 1470.85 161.788  52
   1   0   8 1263.81 158.000  54
   1   0   9 50176.7 1365.60  50
   1   0   9 50718.1 1374.54  52
   1   0   9 49642.5 1352.77  55
   1   0   9 51534.5 1374.26  11
   1   0   9 51410.8 1378.41  22
   1   0   9 51113.5 1378.88  44
   1   0   9 52251.7 1352.30  16
   1   0   9 50059.8 1344.71  18
   1   0   9 52168.7 1360.52  39
   1   0  10 1399.53 194.961  22
   1   0  10 1343.92 190.035  44
   1   0  10 1180.96 183.160  11
   1   0  10 1220.25 168.935  39
   1   0  10 1155.65 182.990  52
   1   0  10 1307.95 155.967  55
   1   0  11 2112.67 223.620  44
   1   0  11 2133.26 219.669  52
   1   0  11 2265.00 232.402  22
   1   0  12 2405.44 226.266  12
   1   0  12 2427.65 226.790  11
   1   0  12 2173.32 229.204  44
   1   0  13 411.141 190.241  44
   1   0  13 258.684 180.367  12
   1   0  13 405.167 191.674  11
   1   0  14 13601.1 480.988  12
   1   0  14 13785.2 477.864  11
   1   0  15 42.9468 156.295  27
   1   0  15-37.8412 154.284  11
   1   0  15 33.0304 151.179  12
   1   0  15 169.072 159.249  36
   1   0  15-134.397 156.462  53
   1   0  16 398.757 130.580  11
   1   0  16 385.974 131.691  12
   1   0  16 286.777 131.044  53
   1   0  16 329.219 140.052  36
   1   0  17 621.038 102.791  12
   1   0  17 626.638 113.537  36
  -1  -1  18 11839.6 365.919  12
  -1  -1  18 11650.1 365.811  36
  -1  -1  17 5206.67 242.178  12
  -1  -1  17 4800.45 223.320  53
  -1  -1  17 5588.66 248.526  36
  -1  -1  16 4414.62 253.186  12
  -1  -1  16 4418.23 235.411  44
  -1  -1  16 4503.13 236.375  11
   1   1 -15 460.403 175.969   3
  -1  -1  15 579.357 175.840  11
  -1  -1  14 8932.10 362.570  50
  -1  -1  14 7995.54 358.646  11
   1   1 -14 8397.86 365.685   3
  -1  -1  13 6663.58 317.216  11
  -1  -1  13 5999.69 308.773  44
  -1  -1  13 5897.85 306.980  50
  -1  -1  13 6182.04 295.494  52
   1   1 -13 6729.87 310.732   5
  -1  -1  12 29458.6 865.331  52
  -1  -1  12 28492.9 870.039  50
  -1  -1  12 30460.0 875.401  11
  -1  -1  11 764.687 172.415  11
  -1  -1  11 1076.21 176.384  50
  -1  -1  11 875.152 157.179  52
   1   1 -10 2266.55 158.359  26
  -1  -1  10 2288.44 171.950  52
  -1  -1  10 2300.62 188.148  50
  -1  -1  10 2457.33 191.185  11
  -1  -1  10 1750.65 158.350  35
  -1  -1   9 49129.7 1279.80  22
  -1  -1   9 46347.2 1250.81  35
  -1  -1   9 47286.8 1240.36  19
   1   1  -8 37254.0 999.733  26
  -1  -1   8 37182.4 981.026  40
  -1  -1   8 37678.0 982.053  18
  -1  -1   8 37864.1 990.093  19
  -1  -1   8 37591.2 1003.07  52
  -1  -1   8 37266.6 988.804  54
  -1  -1   8 38043.7 999.880  35
  -1  -1   7 65639.3 1688.73  19
  -1  -1   7 64141.9 1681.20  18
  -1  -1   7 65775.0 1690.39   7
  -1  -1   7 68132.8 1684.03  54
  -1  -1   7 64296.3 1708.89  22
  -1  -1   6 2453.21 151.551  48
  -1  -1   6 1622.92 129.071   7
  -1  -1   6 1943.46 152.962  22
   1   1  -6 1895.97 115.207  23
  -1  -1   6 1887.93 131.425  19
  -1  -1   6 1917.83 108.285  18
  -1  -1   6 2256.29 107.542  54
  -1  -1   6 1758.25 88.0907  16
  -1  -1   5 86305.5 2118.98  37
  -1  -1   5 84112.3 2103.56   2
   1   1  -5 82229.8 2105.73  23
  -1  -1   5 82084.9 2122.02  22
  -1  -1   5 82522.9 2097.13  54
  -1  -1   5 85643.4 2110.16  19
  -1  -1   5 80128.9 2100.67  18
  -1  -1   5 82114.3 2116.97  48
  -1  -1   5 82682.4 2109.36   7
  -1  -1   4 297615. 7552.06   7
  -1  -1   4 308014. 7562.49  33
  -1  -1   4 295465. 7560.12  22
   1   1  -4 302667. 7551.55  23
  -1  -1   4 312993. 7561.08  37
  -1  -1   4 300079. 7540.19  54
  -1  -1   4 303449. 7557.43  48
  -1  -1   4 290688. 7548.80   2
  -1  -1   3 32537.9 845.566  33
   1   1  -3 33170.4 835.761  23
  -1  -1   3 31380.9 835.128   7
  -1  -1   3 31912.5 844.749  37
  -1  -1   3 33025.4 835.850  48
  -1  -1   2 29530.9 776.183  48
   1   1  -2 30806.6 781.348  23
  -1  -1   2 31335.6 781.110   7
   1   1  -1 13062.0 337.402  20
   1   1  -1 13571.5 335.152  46
  -1  -1   1 13332.6 340.649  41
   1   1  -1 13122.2 334.804  34
   1   1  -1 12627.7 335.652  14
   1   1  -1 12846.5 332.697  27
   1   1  -1 13048.3 342.452  23
  -1  -1   1 12894.8 340.349   7
   1   1  -1 12489.6 339.382   5
   1   1   0 117332. 2960.70  45
   1   1   0 118894. 2961.65  46
  -1  -1   0 116546. 2956.56  17
   1   1   0 116833. 2959.82  36
   1   1   0 117382. 2959.91  14
   1   1   0 118223. 2959.24  12
   1   1   0 117331. 2953.26  26
   1   1   0 119367. 2962.01  25
   1   1   0 116918. 2956.29  23
   1   1   0 117505. 2959.84   9
   1   1   0 117703. 2955.91   8
   1   1   0 116031. 2959.63  11
   1   1   0 116330. 2962.00  20
  -1  -1   0 116417. 2955.89  19
   1   1   0 118606. 2955.39   5
   1   1   0 119483. 2962.24  54
   1   1   0 118404. 2963.03  55
   1   1   0 116107. 2962.69  53
   1   1   0 121513. 2959.73  52
   1   1   1 31960.5 813.345  46
   1   1   1 31842.0 812.993  44
   1   1   1 32178.2 812.337  42
  -1  -1  -1 31960.3 800.624  43
   1   1   1 31419.7 814.057  38
   1   1   1 31456.3 811.396  14
   1   1   1 31464.9 807.996  12
   1   1   1 30997.9 810.623  11
   1   1   1 31095.4 809.536   9
   1   1   1 30500.5 813.008  10
  -1  -1  -1 31508.0 795.190   3
  -1  -1  -1 31516.3 802.052   4
   1   1   1 31978.7 809.636  21
   1   1   1 31334.2 813.063  20
   1   1   1 32085.2 812.611  52
   1   1   1 31059.0 810.712  55
   1   1   1 31600.1 814.093  54
   1   1   1 31194.9 810.818  18
  -1  -1  -1 31556.1 799.461  17
   1   1   2 36841.4 976.413   7
   1   1   2 38729.9 998.947   6
  -1  -1  -2 37701.9 985.977   4
   1   1   2 42064.0 998.414  55
   1   1   2 41636.8 1004.83  52
   1   1   2 39522.7 1006.45  54
   1   1   2 40011.1 995.825  21
   1   1   2 39095.1 1001.67  20
   1   1   2 38373.0 1000.53  10
   1   1   2 36073.9 997.148   9
   1   1   2 42141.4 1004.93  46
   1   1   2 41629.6 1003.44  44
   1   1   2 40911.8 1004.43  42
   1   1   2 39119.2 1002.88  38
   1   1   2 40984.9 996.599  32
   1   1   2 40320.5 1002.16  31
   1   1   2 37429.2 999.244  11
   1   1   2 39009.9 1000.78  14
  -1  -1  -2 38259.6 983.394  15
   1   1   2 39106.5 998.320  18
   1   1   3 4857.11 173.543   6
   1   1   3 4839.06 126.554   7
  -1  -1  -3 4540.75 145.005   4
   1   1   3 4488.05 161.240  55
   1   1   3 4423.35 179.161  54
   1   1   3 4314.21 177.688  52
   1   1   3 4761.67 176.722  20
   1   1   3 4586.93 174.315   9
   1   1   3 4736.58 170.626  10
   1   1   3 4401.25 173.474  47
   1   1   3 4166.76 179.656  46
   1   1   3 4339.57 128.139  49
   1   1   3 4321.06 171.120  44
   1   1   3 4170.41 167.679  50
   1   1   3 4418.17 183.232  42
   1   1   3 4235.56 174.892  38
   1   1   3 4554.36 166.998  32
   1   1   3 4338.24 174.814  31
  -1  -1  -3 4232.43 120.870  26
   1   1   3 4566.14 172.967  11
   1   1   3 4461.29 174.774  14
   1   1   3 4567.94 164.710  18
  -1  -1  -3 4687.13 141.245  15
   1   1   4 10271.5 297.758   6
   1   1   4 9799.06 253.945   7
   1   1   4 9719.08 296.924  51
   1   1   4 9704.94 295.135  50
   1   1   4 9241.18 287.175  55
   1   1   4 9490.57 300.689  54
   1   1   4 9175.38 299.590  52
   1   1   4 9754.49 297.187  20
   1   1   4 9918.29 295.047  10
   1   1   4 9652.06 296.964  47
   1   1   4 9511.24 303.372  46
   1   1   4 9373.54 301.054  44
   1   1   4 9176.09 305.738  42
   1   1   4 9492.87 297.414  38
   1   1   4 10096.1 305.530  31
   1   1   4 9229.11 253.026  29
  -1  -1  -4 9266.12 252.903  26
   1   1   4 9908.76 302.010  11
   1   1   4 10077.2 289.088  18
   1   1   5 2814.96 141.332  18
   1   1   5 2688.29 155.229  38
   1   1   5 2695.76 159.653  11
   1   1   5 2863.01 159.482  10
   1   1   5 2504.82 157.325  20
   1   1   5 2783.75 163.987  52
   1   1   5 2554.76 153.509  50
   1   1   5 2134.23 160.439  54
   1   1   5 2704.20 159.430  51
   1   1   5 2625.00 142.182  55
   1   1   5 2596.80 158.859   6
   1   1   5 2846.03 96.5639   7
   1   1   5 2780.85 162.477  47
   1   1   5 2709.38 163.424  46
   1   1   5 2729.55 159.925  44
   1   1   6 2344.41 176.311  11
   1   1   6 3244.76 156.586  55
   1   1   6 3211.28 177.860  51
   1   1   6 3036.88 167.305  50
   1   1   6 3042.18 188.064  54
   1   1   6 2653.07 150.768  18
   1   1   6 2769.92 167.144  38
   1   1   7 287.303 150.030  52
   1   1   7 146.978 109.142  55
   1   1   7 79.1303 149.385  22
   1   1   7 24.1909 141.248  11
   1   1   7 108.179 126.686  16
   1   1   7 186.651 139.472  44
   1   1   7 98.0369 125.071   6
   1   1   8 206.231 141.130  39
  -1  -1  -8 296.622 141.994   3
   1   1   8 59.1744 140.875  44
   1   1   8 135.056 146.781  11
   1   1   8 81.4717 164.944  22
   1   1   8 216.430 158.531  52
   1   1   8 123.501 133.520  16
   1   1   8 237.536 113.718  18
   1   1   9 25068.7 739.380  44
   1   1   9 24075.6 727.205  11
   1   1   9 25711.8 740.667  22
   1   1   9 24450.8 730.830  52
   1   1   9 24829.4 708.398  16
   1   1   9 24684.5 714.301  39
   1   1  10 852.830 194.414  22
   1   1  10 627.859 182.650  44
   1   1  10 864.600 179.560  11
   1   1  10 687.953 176.019  52
   1   1  10 860.306 175.278  39
   1   1  11 82.8417 200.739  22
   1   1  11 336.454 192.550  52
   1   1  11 251.750 178.230  11
   1   1  11 140.813 183.583  44
   1   1  11 300.425 182.910  12
   1   1  12 1126.26 175.216  25
   1   1  12 918.036 207.478  11
   1   1  12 1244.50 196.281  44
   1   1  12 1023.07 193.233  12
   1   1  12 1296.28 201.779  53
   1   1  13 1451.45 200.739  53
   1   1  13 1513.68 209.006  36
   1   1  14 6257.20 292.733  36
   1   1  14 5828.32 273.682  30
   1   1  14 6920.94 300.928  11
   1   1  14 5875.00 284.777  53
   1   1  14 6259.30 288.179  12
   1   1  15 309.685 142.224  12
   1   1  15-106.928 142.722  11
   1   1  15-16.4602 144.127  27
   1   1  15-52.6462 142.046  36
   1   1  15 62.4673 131.564  53
   1   1  16-96.1895 104.175  12
   1   1  16 58.9070 112.232  36
   1   1  16-189.906 115.293  11
  -1  -2  18 109.679 123.360  36
  -1  -2  18 246.778 125.267  12
  -1  -2  18 399.133 116.033  53
  -1  -2  17 49.6643 153.517  36
   1   2 -17 194.314 141.576   3
  -1  -2  17 312.777 154.450  12
  -1  -2  17 227.392 141.691  44
   1   2 -16 593.260 175.320   3
   1   2 -16 906.011 174.729  28
  -1  -2  16 912.337 173.442  44
   1   2 -15-60.7921 189.724   3
  -1  -2  15 64.0963 174.958  44
  -1  -2  15 89.2803 178.520  50
  -1  -2  14 4349.39 260.093  11
  -1  -2  14 4883.42 279.591  50
   1   2 -14 4364.78 265.583   5
  -1  -2  14 5103.10 287.820  44
   1   2 -13 31433.9 882.502   5
  -1  -2  13 29168.4 879.707  50
  -1  -2  13 29461.4 870.854  11
   1   2 -12 3896.23 249.865   5
   1   2 -12 4619.80 225.669  26
  -1  -2  12 4421.23 255.161  50
  -1  -2  12 4210.51 229.044  52
  -1  -2  12 4375.95 242.318  11
  -1  -2  11 12018.8 393.798  11
   1   2 -11 12558.3 407.861   5
   1   2 -11 10845.3 377.207  26
  -1  -2  11 10558.8 378.855  35
  -1  -2  11 11036.5 377.467  52
  -1  -2  10 26234.0 732.296  11
   1   2 -10 26120.1 726.722  26
   1   2 -10 25644.3 737.490   5
  -1  -2  10 25828.5 726.804  35
  -1  -2  10 24907.5 719.932  52
  -1  -2   9 57166.2 1479.86  19
  -1  -2   9 56202.7 1474.37  18
  -1  -2   9 57113.2 1484.14  52
  -1  -2   8 7689.49 249.130  18
  -1  -2   8 7793.42 258.262  19
  -1  -2   8 6846.30 233.031  54
  -1  -2   8 7037.88 249.177  52
   1   2  -8 7268.96 246.713  23
  -1  -2   7 5769.37 232.659  37
   1   2  -7 5642.76 201.406  23
  -1  -2   7 5209.00 210.043   7
  -1  -2   7 5025.46 197.941  18
  -1  -2   7 5679.95 209.652  19
  -1  -2   7 5558.18 227.695  48
  -1  -2   7 5418.58 197.965  52
  -1  -2   7 5366.84 182.951  54
  -1  -2   6 30987.0 800.643  37
  -1  -2   6 29656.7 785.977   7
   1   2  -6 29952.3 783.945  23
  -1  -2   6 30078.3 787.420  19
  -1  -2   6 29332.9 755.204  20
  -1  -2   6 30109.9 794.945  48
  -1  -2   6 29051.3 775.427  52
  -1  -2   5 6051.21 226.085  37
  -1  -2   5 5588.60 230.569  33
   1   2  -5 5753.36 191.133  23
  -1  -2   5 6054.49 206.058  48
  -1  -2   5 5145.49 199.500   7
  -1  -2   5 4997.09 192.192   2
  -1  -2   5 5490.14 150.369  20
  -1  -2   5 6035.92 201.074  19
  -1  -2   4 59923.8 1529.32  33
   1   2  -4 61510.2 1518.26  23
  -1  -2   4 60720.9 1516.25   7
  -1  -2   4 61254.8 1518.22  19
  -1  -2   4 57599.1 1493.32  20
   1   2  -4 62250.8 1519.98   5
  -1  -2   4 60505.3 1518.35   2
  -1  -2   3 154972. 4001.71   2
   1   2  -3 161621. 4000.39   5
  -1  -2   3 159808. 4002.20  41
  -1  -2   3 158806. 4001.31  19
  -1  -2   3 158483. 3999.09   7
   1   2  -2 38952.8 1008.30   5
   1   2  -2 38487.9 994.916  14
  -1  -2   2 40681.2 1010.43  41
   1   2  -2 39818.6 993.365  42
  -1  -2   2 40454.7 1011.18  19
  -1  -2   2 39425.3 1009.63  17
  -1  -2   1 11556.5 317.321  17
  -1  -2   1 11814.1 317.732  41
   1   2  -1 11755.2 309.413  42
   1   2  -1 12002.8 310.149  36
   1   2  -1 11569.9 309.025  14
   1   2  -1 11428.8 308.259  11
   1   2  -1 11663.1 316.624   8
   1   2  -1 11744.6 311.082   9
  -1  -2   1 11530.0 316.891  19
   1   2  -1 11613.2 315.145   5
   1   2  -1 11944.2 306.598  52
   1   2   0 62474.2 1561.55  52
   1   2   0 61938.7 1565.54  53
   1   2   0 62912.1 1565.89  21
   1   2   0 61485.1 1559.47   9
   1   2   0 61891.9 1557.97   8
   1   2   0 61222.3 1560.10  11
   1   2   0 63994.3 1561.24  45
   1   2   0 63195.8 1563.41  42
  -1  -2   0 62511.4 1558.43  43
   1   2   0 61753.7 1558.92  36
   1   2   0 59519.4 1548.12   3
   1   2   0 60267.6 1561.65  25
  -1  -2   0 61887.0 1559.48  17
   1   2   0 61388.6 1562.20  14
   1   2   0 62101.1 1557.60  12
   1   2   1 201668. 5073.01  53
   1   2   1 199194. 5070.39  55
   1   2   1 206126. 5072.77  21
   1   2   1 204341. 5076.56  46
   1   2   1 203410. 5074.91  42
  -1  -2  -1 197874. 5063.87  43
  -1  -2  -1 202794. 5062.40  13
   1   2   1 200637. 5072.36  14
   1   2   1 195244. 5070.03  11
   1   2   1 207152. 5067.30  12
   1   2   1 205080. 5063.79  32
   1   2   1 205053. 5070.79  31
   1   2   1 202257. 5069.39  25
   1   2   1 199761. 5054.91  23
  -1  -2  -1 201341. 5057.49   1
  -1  -2  -1 202494. 5066.00   4
   1   2   1 195564. 5068.42   9
  -1  -2  -1 200826. 5063.18  17
   1   2   2 19273.1 525.189   6
   1   2   2 19525.5 531.826  44
   1   2   2 19005.6 536.105  46
   1   2   2 20038.0 523.841  47
  -1  -2  -2 20066.9 515.082  43
   1   2   2 19926.3 531.406  42
   1   2   2 19519.6 528.581  38
  -1  -2  -2 18632.4 507.348  13
   1   2   2 19738.2 527.526  11
   1   2   2 19808.1 517.197  32
  -1  -2  -2 19587.6 503.087  28
   1   2   2 20117.9 527.781  31
   1   2   2 19462.6 528.745  10
   1   2   2 19101.1 524.068   9
   1   2   2 19568.4 535.327  54
   1   2   2 19613.1 520.747  55
  -1  -2  -2 18759.9 504.033   3
  -1  -2  -2 19600.0 514.014   4
  -1  -2  -2 19234.8 509.579  17
   1   2   2 19557.2 523.060  18
  -1  -2  -3 14323.1 395.579   3
  -1  -2  -3 14531.8 400.526   4
   1   2   3 14743.8 411.697  18
  -1  -2  -3 14887.9 395.993  15
   1   2   3 14352.9 422.231  38
   1   2   3 14927.0 422.590  31
   1   2   3 14486.5 419.314  11
   1   2   3 14514.5 421.962  10
   1   2   3 14970.6 422.084  44
   1   2   3 15088.4 416.217  47
   1   2   3 14972.5 415.193   6
   1   2   3 14549.2 382.610   7
   1   2   3 15551.5 428.792  54
   1   2   3 14515.8 407.061  55
   1   2   4 209738. 5272.34  55
   1   2   4 207303. 5287.89  52
   1   2   4 211177. 5281.13  38
   1   2   4 213479. 5285.33  11
   1   2   4 211110. 5282.14  10
   1   2   4 211774. 5274.63  18
  -1  -2  -4 208599. 5261.50  15
   1   2   4 214841. 5281.96  47
   1   2   4 206893. 5286.13  44
  -1  -2  -4 207122. 5263.53   4
  -1  -2  -4 208984. 5264.27   3
   1   2   4 206909. 5246.70   7
   1   2   4 205720. 5275.75   6
   1   2   5 5699.05 239.856  11
   1   2   5 5845.74 216.104  18
   1   2   5 6039.77 240.158  44
   1   2   5 5610.16 237.236  38
   1   2   5 6057.69 215.776  55
   1   2   5 6310.06 231.043  51
   1   2   5 6180.41 245.565  52
   1   2   6 21882.1 639.685   6
   1   2   6 22936.1 652.021  11
   1   2   6 23176.8 642.862  10
   1   2   6 23475.0 640.871  51
   1   2   6 22730.8 656.469  52
   1   2   6 22297.2 626.600  55
   1   2   6 22369.6 649.703  44
  -1  -2  -6 22867.1 630.975   3
   1   2   7 1244.51 153.223  16
   1   2   7 1061.57 146.707   6
   1   2   7 939.108 166.003  52
   1   2   7 996.741 153.733  51
   1   2   7 1065.96 170.080  22
  -1  -2  -7 1078.81 144.222   3
   1   2   7 1137.81 164.639  44
   1   2   7 1083.94 165.709  11
   1   2   8 2923.07 205.984  52
   1   2   8 2779.12 221.531  22
   1   2   8 2744.22 197.508  11
   1   2   8 2975.13 197.679  39
   1   2   8 2819.61 187.502  16
   1   2   8 2555.49 200.271  44
   1   2   9 59903.9 1603.12  52
   1   2   9 58196.1 1599.36  11
   1   2   9 60287.3 1605.62  22
   1   2   9 59131.3 1579.68  39
   1   2   9 60442.0 1602.50  44
   1   2   9 58040.1 1574.54  16
   1   2  10 4808.60 278.799  22
   1   2  10 4428.99 235.567  25
   1   2  10 4790.73 283.748  52
   1   2  10 4982.38 262.053  53
   1   2  10 4271.34 261.743  11
   1   2  10 4763.42 271.403  44
   1   2  10 4658.29 265.779  12
   1   2  11 15131.8 540.083  22
   1   2  11 15392.6 533.333  11
   1   2  11 15800.6 538.024  44
   1   2  11 15244.6 523.261  12
   1   2  11 15900.0 529.071  53
   1   2  11 15463.5 541.716  52
   1   2  12-207.932 178.324  53
   1   2  12 169.344 185.188  36
   1   2  12 46.4529 175.059  12
   1   2  13 5047.52 269.914  11
   1   2  13 4861.59 255.799  53
   1   2  13 4900.85 262.841  12
   1   2  14 490.058 165.174  27
   1   2  14 275.689 136.276  53
   1   2  14 509.948 147.446  12
   1   2  14 621.515 156.505  36
   1   2  14 474.033 159.847  11
   1   2  15 1108.63 140.026  27
   1   2  15 699.578 126.002  12
   1   2  15 1189.77 142.421  11
   1   2  15 915.229 136.470  36
   1   2  16 205.843 86.6151  36
  -1  -3  19 1283.12 113.417  12
  -1  -3  19 1155.85 114.316  36
  -1  -3  18 593.961 141.137  12
  -1  -3  18 768.518 135.601  44
  -1  -3  18 814.229 142.166  36
  -1  -3  17-32.8813 154.035  12
   1   3 -17-11.6739 152.836  28
  -1  -3  17 255.329 151.497  44
   1   3 -17-101.792 158.864   3
   1   3 -16 4776.79 272.338   3
  -1  -3  15 327.421 194.954  50
  -1  -3  15 83.3985 181.915  44
   1   3 -15 490.136 202.557   3
  -1  -3  15 86.0690 159.455  11
   1   3 -14 22337.5 665.381   5
  -1  -3  14 20453.4 673.559  50
  -1  -3  14 20821.4 648.089  11
  -1  -3  13 11119.4 394.014  11
   1   3 -13 10556.6 387.805  26
  -1  -3  13 11467.6 399.399  35
   1   3 -13 11121.4 414.511   5
  -1  -3  13 10721.8 423.658  50
  -1  -3  12 287.788 160.197  35
   1   3 -12 107.809 147.278  26
   1   3 -12 79.9641 167.578   5
  -1  -3  12 111.263 146.763  11
   1   3 -11 3609.90 209.383  26
  -1  -3  11 3662.17 203.690  11
   1   3 -11 3853.35 227.763   5
  -1  -3  11 4027.35 220.944  35
  -1  -3  10 956.829 154.210  35
   1   3 -10 1026.33 162.461   5
  -1  -3  10 924.900 139.086  11
  -1  -3  10 1040.62 165.033  48
  -1  -3  10 811.119 119.208  52
   1   3  -9 3406.13 172.663  23
  -1  -3   9 3229.66 156.815  52
  -1  -3   9 3542.20 174.690  18
  -1  -3   9 3733.87 183.575  19
  -1  -3   9 3024.80 194.716  48
   1   3  -9 3764.81 203.149   5
   1   3  -8 6931.72 245.820  23
  -1  -3   8 6594.27 224.045  52
  -1  -3   8 6691.94 215.206  54
  -1  -3   8 6348.14 240.983  18
  -1  -3   8 7368.56 252.786  19
  -1  -3   8 7233.94 261.422  48
  -1  -3   8 7036.53 272.346  37
  -1  -3   7 12109.0 367.324  37
  -1  -3   7 11597.0 374.004  33
   1   3  -7 10866.7 343.282  23
  -1  -3   7 10844.2 318.629  52
  -1  -3   7 11825.5 345.773  19
  -1  -3   7 11066.1 354.251  48
   1   3  -7 11047.3 347.482   5
  -1  -3   6 18785.5 547.048  37
  -1  -3   6 19565.3 555.224  33
   1   3  -6 19422.4 530.429  23
  -1  -3   6 19742.7 532.544  19
  -1  -3   6 18730.4 490.100  20
  -1  -3   6 19498.6 530.547   2
   1   3  -6 18672.8 532.502   5
  -1  -3   6 19155.0 502.109  52
  -1  -3   6 19935.9 532.467  48
  -1  -3   5 1071.06 160.268  33
  -1  -3   5 1359.55 129.450  19
  -1  -3   5 1070.15 45.6663  46
  -1  -3   5 992.212 121.198   2
   1   3  -5 1127.05 117.304   5
  -1  -3   5 1217.24 61.9852  52
  -1  -3   4 177153. 4560.87   2
   1   3  -4 183715. 4559.31   5
  -1  -3   4 182699. 4559.70  19
  -1  -3   4 179220. 4560.31  41
   1   3  -3 22791.1 592.020   5
   1   3  -3 22183.1 592.977   8
  -1  -3   3 22853.1 595.739  19
  -1  -3   3 22115.7 599.462   2
  -1  -3   3 22145.3 594.189  17
  -1  -3   3 22031.0 593.649  41
  -1  -3   2 200936. 4941.61  41
   1   3  -2 198404. 4938.41   5
   1   3  -2 195882. 4925.78  14
   1   3  -2 198957. 4939.40   8
   1   3  -2 193112. 4922.59  52
  -1  -3   2 199812. 4940.03  19
  -1  -3   2 197581. 4940.98  17
  -1  -3   2 192993. 4943.17   2
   1   3  -1 8949.47 230.963   1
  -1  -3   1 8242.95 258.429   2
   1   3  -1 8676.38 257.418  21
   1   3  -1 8410.24 236.824   9
   1   3  -1 8103.57 246.752   8
   1   3  -1 8407.08 235.175  11
   1   3  -1 8767.80 241.921  45
  -1  -3   1 8364.60 251.541  17
   1   3  -1 8418.98 234.298  36
   1   3   0 107194. 2778.23   3
  -1  -3   0 106300. 2790.61   2
   1   3   0 111955. 2798.60  21
   1   3   0 108723. 2788.03   9
   1   3   0 112880. 2789.26  45
  -1  -3   0 113368. 2791.16  43
   1   3   0 111810. 2787.33  36
   1   3   0 113131. 2789.99  31
   1   3   0 111821. 2780.20  32
  -1  -3   0 111511. 2792.06  17
   1   3   0 111310. 2785.14  12
   1   3   0 108626. 2789.65  11
  -1  -3  -1 958171. 24040.0  17
  -1  -3  -1 958926. 24041.3  43
   1   3   1 973394. 24045.7  11
  -1  -3  -1 958271. 24038.7  13
   1   3   1 963766. 24039.1  12
   1   3   1 968390. 24044.9  31
   1   3   1 957639. 24034.2  32
   1   3   1 951418. 24042.4  25
   1   3   1 963749. 24042.8   9
   1   3   1 961633. 24049.0  21
  -1  -3  -1 952397. 24042.7   4
  -1  -3  -1 951297. 24035.4   2
  -1  -3  -1 951350. 24031.3   1
   1   3   1 965155. 24048.7  53
   1   3   2 4400.14 171.458   6
   1   3   2 3849.01 165.644  53
   1   3   2 4077.49 160.116  55
   1   3   2 4280.52 172.433   9
  -1  -3  -2 4205.66 164.834   4
  -1  -3  -2 4272.64 142.110   1
  -1  -3  -2 4367.79 135.799   2
   1   3   2 4021.46 167.194  47
  -1  -3  -2 3937.82 159.958  43
   1   3   2 4625.73 179.118  38
   1   3   2 4284.83 177.797  31
  -1  -3  -2 4182.27 135.998  28
   1   3   2 4361.51 160.188  25
   1   3   2 4547.42 175.619  11
  -1  -3  -2 4016.23 150.443  13
  -1  -3  -2 3936.14 153.446  17
   1   3   3 22434.4 612.887   6
   1   3   3 22086.0 582.459   7
   1   3   3 23404.3 608.550  55
   1   3   3 22950.8 618.466  53
   1   3   3 22675.9 623.460  10
  -1  -3  -3 21808.3 604.244   4
  -1  -3  -3 23035.9 608.707  43
   1   3   3 22907.5 623.742  38
  -1  -3  -3 21885.3 589.608  28
   1   3   3 21996.1 607.345  25
   1   3   3 23564.6 616.592  47
   1   3   3 23023.2 626.069  44
   1   3   3 22563.6 619.973  11
  -1  -3  -3 22117.8 598.635  17
  -1  -3  -3 22653.9 598.973  15
   1   3   4 81884.8 2034.95  47
   1   3   4 79046.0 2040.18  44
  -1  -3  -4 80130.3 2024.60  43
   1   3   4 79853.1 2036.97  38
  -1  -3  -4 75261.9 2008.62  28
   1   3   4 79074.1 2025.98  25
  -1  -3  -4 79457.3 2014.52  17
  -1  -3  -4 78409.3 2014.75  15
   1   3   4 80836.9 2037.30  53
   1   3   4 78682.7 2022.91  55
   1   3   4 81680.0 2045.40  52
  -1  -3  -4 78553.2 2011.87   3
  -1  -3  -4 78426.6 2019.44   4
   1   3   5 1333.10 145.303  11
   1   3   5 1227.31 148.051  10
  -1  -3  -5 909.006 122.635  43
   1   3   5 1028.31 133.080  51
   1   3   5 747.594 151.412  52
   1   3   5 787.041 107.012  55
   1   3   5 1147.40 141.226   6
  -1  -3  -6 19724.6 600.583  43
   1   3   6 21848.3 620.259  38
   1   3   6 21890.2 630.400  11
   1   3   6 22035.3 631.474  44
   1   3   6 22622.8 625.620  10
   1   3   6 22539.1 615.338   6
   1   3   6 22261.1 624.904  53
   1   3   6 20183.7 594.875  55
   1   3   6 20476.1 628.598  52
   1   3   7 5064.14 241.098  16
   1   3   7 5095.83 239.314  38
   1   3   7 5119.55 254.887  11
   1   3   7 5361.47 224.717  25
   1   3   7 5098.83 252.015  44
   1   3   7 5434.09 242.864  10
   1   3   7 5278.98 230.587   6
   1   3   7 4840.75 232.806  51
   1   3   7 5008.77 257.764  52
   1   3   7 5034.40 241.628  53
   1   3   8 18964.4 582.927  53
   1   3   8 19299.8 601.757  52
   1   3   8 18756.2 595.879  22
   1   3   8 18532.4 561.327  25
   1   3   8 18902.6 595.945  11
   1   3   8 17988.8 571.975  39
   1   3   8 19648.2 577.559  16
   1   3   8 18368.5 587.282  44
   1   3   9 23310.2 699.839  12
   1   3   9 23238.6 714.324  11
   1   3   9 24124.3 724.564  22
   1   3   9 23101.7 701.535  53
   1   3   9 22119.0 715.482  52
   1   3   9 23312.4 690.161  16
   1   3   9 23092.7 691.984  39
   1   3  10 26209.6 817.757  11
   1   3  10 27479.5 832.822  22
   1   3  10 27785.7 834.601  52
   1   3  10 27622.0 813.628  53
   1   3  10 27427.9 809.958  12
   1   3  11 2431.68 222.477  12
   1   3  11 2804.56 237.568  11
   1   3  11 3028.08 266.435  22
   1   3  11 2521.64 224.885  36
   1   3  11 2637.52 218.458  53
   1   3  12 685.121 180.403  11
   1   3  12 487.424 165.427  12
   1   3  13 3978.98 225.246  12
   1   3  13 4271.41 243.940  11
   1   3  13 3880.64 232.066  36
   1   3  13 4338.06 219.886  53
   1   3  14 648.437 126.240  12
   1   3  14 693.356 148.719  27
   1   3  14 530.270 143.371  11
   1   3  14 618.062 138.592  36
   1   3  15-113.617 99.0710  27
   1   3  15-134.680 96.9291  36
   1   3  15 46.4458 105.985  11
  -1  -4  19 383.843 109.571  53
  -1  -4  19 473.688 95.1775  25
  -1  -4  19 326.989 111.090  12
   1   4 -18 822.794 156.431   3
  -1  -4  18 974.901 153.770  36
  -1  -4  18 1030.18 153.159  44
   1   4 -18 1039.47 150.091  28
  -1  -4  18 884.069 148.801  12
   1   4 -17 175.940 175.471   3
  -1  -4  17 597.002 170.843  44
  -1  -4  17 515.968 174.897  50
  -1  -4  17 312.396 163.980  12
   1   4 -16 10256.4 412.714   3
  -1  -4  15 14514.4 517.390  50
   1   4 -15 14376.1 495.739   5
   1   4 -14 9280.50 361.012  26
   1   4 -14 9739.36 380.448   5
  -1  -4  14 9370.61 368.238  35
  -1  -4  14 8967.84 389.596  50
   1   4 -13 1606.56 186.287  26
  -1  -4  13 1616.29 197.672  35
   1   4 -13 1732.47 201.587   5
  -1  -4  13 1694.76 219.425  50
  -1  -4  13 1474.35 167.195  11
  -1  -4  12 17182.1 531.283  11
   1   4 -12 17245.1 551.531  26
  -1  -4  12 17317.8 558.075  35
   1   4 -12 18465.7 548.163   8
   1   4 -12 18734.4 566.253   5
  -1  -4  11 7995.75 289.720  18
   1   4 -11 8280.05 313.110   5
  -1  -4  11 7247.37 279.032  11
  -1  -4  11 7527.55 318.469  48
  -1  -4  11 7914.86 315.241  35
  -1  -4  10 104.264 153.129  48
   1   4 -10 114.163 151.661   5
  -1  -4  10 17.5200 125.296  18
   1   4  -9 2108.41 176.351   5
  -1  -4   9 1941.79 133.049  11
  -1  -4   8 157867. 3943.90  33
  -1  -4   8 155081. 3931.77  48
   1   4  -8 150739. 3922.74  23
  -1  -4   8 155931. 3935.99  37
  -1  -4   8 153623. 3923.55  19
  -1  -4   7 43939.1 1159.64  33
   1   4  -7 43066.2 1136.97  23
  -1  -4   7 42555.5 1138.91  48
  -1  -4   7 42121.4 1150.57  37
  -1  -4   7 44020.0 1137.86  19
  -1  -4   6 9772.71 291.292  19
  -1  -4   6 8445.55 222.917  46
  -1  -4   6 9934.18 313.137  33
   1   4  -6 9807.37 285.732   5
  -1  -4   5 8103.97 266.545  19
  -1  -4   5 7587.21 268.722   2
  -1  -4   5 8095.14 268.215  41
   1   4  -5 7856.11 263.355   5
  -1  -4   4 331.428 107.353  17
  -1  -4   4 404.148 126.640   2
   1   4  -4 311.262 114.412   5
  -1  -4   4 490.201 112.548  19
  -1  -4   4 328.298 111.392  41
   1   4  -4 295.719 104.709   8
  -1  -4   3 1218.13 116.984  17
  -1  -4   3 1153.89 129.974   2
   1   4  -3 1368.71 114.684   8
  -1  -4   3 1138.08 110.154  41
   1   4  -3 1224.86 116.892   5
   1   4  -2 15411.9 433.123   5
   1   4  -2 15740.5 409.175  31
   1   4  -2 16049.8 434.550  21
   1   4  -2 16031.1 410.422  11
   1   4  -2 15726.4 432.796   8
   1   4  -2 15456.2 413.360   9
  -1  -4   2 15841.9 436.711  17
  -1  -4   2 14995.6 438.923   2
  -1  -4   2 16327.4 438.646  41
   1   4  -1 6314.66 175.917  36
   1   4  -1 6200.52 181.083  31
   1   4  -1 5860.48 161.631  32
   1   4  -1 5877.17 209.081  21
   1   4  -1 5778.05 179.134  11
   1   4  -1 5505.05 180.604   9
   1   4  -1 5694.55 195.866   8
   1   4  -1 6254.18 183.975  45
   1   4  -1 6034.43 174.754   1
  -1  -4   1 5575.08 203.242   2
  -1  -4   1 6108.56 204.375  17
   1   4   0 27949.7 750.087  21
  -1  -4   0 28033.1 741.103  17
  -1  -4   0 28842.4 741.347  43
   1   4   0 28567.8 730.291  36
   1   4   0 27918.7 718.693  32
   1   4   0 28305.1 736.085  31
  -1  -4   0 27554.4 736.507   2
   1   4   0 27509.9 722.242   3
  -1  -4   0 27605.5 743.587   4
   1   4   0 28414.1 726.899  12
   1   4   0 28481.7 735.946  11
   1   4   0 28444.8 733.348   9
   1   4   1 290.014 92.6561  47
  -1  -4  -1 298.470 104.302  43
   1   4   1 374.711 85.1779  36
   1   4   1 339.421 82.9150  12
  -1  -4  -1 434.650 94.2073  13
   1   4   1 304.347 90.2788  25
  -1  -4  -1 408.050 108.011   4
  -1  -4  -1 399.103 85.3857   2
   1   4   1 268.066 100.509   9
   1   4   1 464.005 99.4528  11
   1   4   1 325.697 104.160  53
  -1  -4  -1 364.156 94.7355  17
   1   4   2 339.931 103.802  47
  -1  -4  -2 386.794 111.143  43
   1   4   2 417.434 115.748   6
   1   4   2 510.427 98.0813  12
  -1  -4  -2 481.118 95.5425  13
   1   4   2 515.821 95.1754  25
  -1  -4  -2 499.368 83.3753   1
  -1  -4  -2 540.744 118.652   4
   1   4   2 390.174 115.632  11
   1   4   2 525.759 115.454  53
  -1  -4  -2 569.414 104.869  17
   1   4   3 1270.50 131.926  53
  -1  -4  -3 1178.90 103.776   1
  -1  -4  -3 1453.81 133.101   4
  -1  -4  -3 1423.88 128.700  43
   1   4   3 1213.28 142.925  38
  -1  -4  -3 1217.37 116.899  15
   1   4   3 1318.21 113.568  25
  -1  -4  -3 1205.41 118.141  17
   1   4   3 1414.35 130.870  47
   1   4   3 1393.03 88.9974   7
  -1  -4  -4 17088.2 500.796  43
   1   4   4 18258.0 523.467  10
  -1  -4  -4 16911.5 497.278   4
   1   4   4 16919.6 492.576  25
   1   4   4 17944.4 517.728  11
   1   4   4 17639.4 506.882   6
  -1  -4  -4 17744.5 489.660  17
   1   4   5 13477.7 417.351  38
   1   4   5 12696.4 415.038  10
   1   4   5 12307.2 419.571  11
   1   4   5 12646.9 399.602   6
   1   4   5 13082.2 426.083  52
   1   4   5 13031.3 410.915  53
   1   4   6 22.0171 147.678  38
   1   4   6 229.660 128.972  12
   1   4   6 310.281 156.803  10
   1   4   6 237.780 154.786  11
   1   4   6 137.723 137.533   6
   1   4   6 190.763 147.998  52
   1   4   6 232.258 128.984  53
   1   4   6 4.67650 129.632  51
   1   4   7 186.682 157.642  38
   1   4   7 171.364 144.873  12
   1   4   7 322.783 162.045  16
   1   4   7 320.272 159.143  10
   1   4   7 317.984 161.740  11
   1   4   7 287.978 172.975  52
   1   4   7 306.628 141.438  53
   1   4   7 185.454 141.644   6
   1   4   8 6277.03 317.838  22
   1   4   8 6820.69 295.379  53
   1   4   8 6680.66 315.063  52
   1   4   8 6320.39 288.910  12
   1   4   8 6351.88 308.519  11
   1   4   8 6421.34 295.267  16
   1   4   9 4513.44 266.552  36
   1   4   9 4942.18 259.340  12
   1   4   9 4931.40 293.655  22
   1   4   9 5082.19 265.336  39
   1   4   9 4537.93 279.724  11
   1   4   9 5077.60 267.462  16
   1   4   9 4907.56 255.736  53
   1   4   9 4979.02 291.129  52
   1   4  10 624.330 213.553  22
   1   4  10 1410.96 212.507  52
   1   4  10 1224.62 184.049  53
   1   4  10 1212.47 211.089  11
   1   4  10 943.853 183.466  36
   1   4  10 971.099 181.295  12
   1   4  11 4504.67 276.069  11
   1   4  11 5095.23 296.209  22
   1   4  11 4447.92 249.125  12
   1   4  12 9915.74 366.430  36
   1   4  12 9432.26 353.559  12
   1   4  12 10124.6 379.469  11
   1   4  13 828.553 136.158  36
   1   4  13 377.126 144.436  30
   1   4  13 515.637 149.966  11
   1   4  14 12.0813 112.164  11
   1   4  14 6.48955 97.7943  36
   1   4  14 125.974 119.271  27
  -1  -5  19 154.412 108.757  12
  -1  -5  19 181.756 113.991  44
   1   5 -19 73.3585 116.879  28
  -1  -5  18 122.477 133.500  12
  -1  -5  18 10.9147 133.263  36
  -1  -5  18-115.082 148.900  44
   1   5 -18 207.919 159.895   3
  -1  -5  17 10703.2 420.934  50
   1   5 -17 12119.4 436.569   3
  -1  -5  17 11998.0 432.147  44
  -1  -5  17 11515.7 412.070  12
  -1  -5  16 3817.38 273.021  50
   1   5 -15 6096.49 289.603  26
  -1  -5  15 5932.69 325.216  50
  -1  -5  15 5900.19 298.935  35
   1   5 -15 6085.99 305.142   5
   1   5 -14 227.026 186.463   5
   1   5 -14 452.114 176.854  26
  -1  -5  14 269.973 184.674  35
  -1  -5  14 490.877 208.656  50
   1   5 -13 599.406 166.856  26
   1   5 -13 156.880 181.279   5
  -1  -5  13 494.353 188.330  35
   1   5 -13 240.677 156.949   8
  -1  -5  12 9305.34 363.884  48
   1   5 -12 8806.09 329.208  23
  -1  -5  12 9256.23 336.342  18
   1   5 -12 9282.71 350.929   5
   1   5 -12 8914.97 339.678   8
  -1  -5  12 9206.12 362.263  35
  -1  -5  11 1472.84 176.231  48
   1   5 -11 1676.74 159.739  23
   1   5 -11 1710.24 184.117   5
   1   5 -11 1711.93 167.331   8
  -1  -5  11 1398.40 161.345  18
   1   5 -10 16014.7 481.175  23
   1   5 -10 16322.2 493.977   5
   1   5 -10 16390.2 483.159   8
  -1  -5  10 15422.4 484.558  18
  -1  -5  10 15097.8 498.744  37
  -1  -5  10 15132.1 493.776  48
   1   5  -9 93678.6 2369.39   5
   1   5  -9 89739.4 2361.37   8
  -1  -5   8 24026.5 675.200  33
   1   5  -8 23178.2 642.995  23
  -1  -5   8 24054.1 646.670  48
  -1  -5   8 23832.5 665.288  37
  -1  -5   8 21352.1 599.072  11
   1   5  -8 22805.5 637.543   8
   1   5  -8 22671.6 639.997   5
  -1  -5   7 25070.8 657.912  33
  -1  -5   7 21868.5 581.598  11
   1   5  -6 36201.2 838.663   5
   1   5  -6 35143.5 837.517   8
  -1  -5   5 59017.9 1563.17   2
   1   5  -5 62463.7 1559.10   5
  -1  -5   5 58523.7 1558.75  41
  -1  -5   5 60015.1 1559.80  17
   1   5  -5 61317.5 1557.27   8
  -1  -5   4 12389.9 377.375   2
   1   5  -4 12801.2 364.376   5
   1   5  -4 12845.2 368.417   8
  -1  -5   4 11550.8 363.706  41
  -1  -5   4 12108.1 367.645  17
  -1  -5   3 1513.37 132.456   2
   1   5  -3 1378.52 127.176   5
   1   5  -3 1417.66 72.3098   9
   1   5  -3 1484.79 125.605   8
  -1  -5   3 1299.92 133.495  17
   1   5  -3 1178.56 113.592  21
  -1  -5   3 1056.16 119.308  41
   1   5  -3 1002.82 61.4568  52
  -1  -5   2 6393.49 228.273   2
   1   5  -2 6862.96 198.733   1
   1   5  -2 6496.86 219.735   8
   1   5  -2 6488.30 186.950  11
   1   5  -2 6432.48 188.766   9
  -1  -5   2 6084.43 228.212  41
   1   5  -2 6317.22 196.868  45
  -1  -5   2 6218.85 227.799  17
   1   5  -2 6425.93 227.311  21
   1   5  -1 68091.6 1732.04   9
   1   5  -1 67347.8 1734.13  11
   1   5  -1 68149.3 1755.76  21
   1   5  -1 67481.5 1728.25  36
  -1  -5   1 70192.7 1751.99  17
  -1  -5   1 68416.8 1748.38   2
  -1  -5   1 69295.3 1752.78   4
   1   5   0 4218.78 142.889  12
   1   5   0 4224.82 163.113  11
  -1  -5   0 4135.91 171.763  13
  -1  -5   0 3987.21 175.182  17
   1   5   0 4092.01 147.617  36
  -1  -5   0 3631.51 171.602  43
   1   5   0 4235.69 181.921  21
  -1  -5   0 4343.65 187.011   4
   1   5   1 14899.2 418.699  47
   1   5   1 15139.5 427.873  11
  -1  -5  -1 15337.9 425.051  13
   1   5   1 14606.6 410.127  12
  -1  -5  -1 14942.9 430.319  43
   1   5   1 14737.2 415.658  36
  -1  -5  -1 14540.9 428.474  17
  -1  -5  -1 14847.5 435.090   4
  -1  -5  -2 2162.30 147.390  43
   1   5   2 1816.26 126.724  36
   1   5   2 2009.38 122.219  12
  -1  -5  -2 2195.71 133.635  13
   1   5   2 1847.45 133.626  47
   1   5   2 1904.34 139.789  53
  -1  -5  -2 2247.22 141.169  17
   1   5   3 69440.7 1746.72  10
   1   5   3 65650.2 1720.19  47
  -1  -5  -3 67090.6 1725.35  43
   1   5   3 63982.0 1738.53  38
   1   5   3 68753.9 1734.18  11
   1   5   3 65448.8 1712.39  25
  -1  -5  -3 67106.0 1717.55  17
  -1  -5  -3 64179.0 1714.93  15
   1   5   3 67868.0 1727.44   6
   1   5   4 1009.27 123.895  12
  -1  -5  -4 1046.15 145.534   4
   1   5   4 1078.60 148.706  11
   1   5   4 1163.23 163.813  10
   1   5   4 1173.98 141.498  53
   1   5   4 1262.18 157.651  52
   1   5   4 1212.85 140.657   6
   1   5   4 1010.11 163.831  38
   1   5   5 74393.4 1934.69  38
   1   5   5 75549.4 1936.82  10
   1   5   5 73508.8 1915.50  12
   1   5   5 75724.9 1934.41  11
   1   5   5 71371.2 1914.26   6
   1   5   5 73506.0 1941.07  52
   1   5   5 71358.3 1923.18  53
   1   5   6 17000.4 544.011  38
   1   5   6 17505.8 536.239  36
   1   5   6 18299.9 551.476  11
   1   5   6 17090.6 526.642  12
   1   5   6 17087.3 545.709  10
   1   5   6 16641.7 520.970   6
   1   5   6 17691.2 538.168  53
   1   5   6 16844.5 556.609  52
   1   5   7 18750.8 597.879  11
   1   5   7 18684.3 579.770  12
   1   5   7 19082.5 613.376  52
   1   5   7 19009.8 587.424  53
   1   5   7 19412.9 596.565  10
   1   5   7 18942.8 596.220  16
   1   5   7 18238.1 583.379  36
   1   5   7 19042.4 592.711  38
   1   5   8 10215.4 389.756  36
   1   5   8 10241.9 380.894  12
   1   5   8 10604.3 429.264  22
   1   5   8 9930.79 395.119  39
   1   5   8 10722.3 415.655  11
   1   5   8 10416.1 395.223  16
   1   5   8 10891.8 390.498  53
   1   5   8 10911.2 423.507  52
   1   5   9 20929.2 666.042  12
   1   5   9 22798.3 703.878  22
   1   5   9 22646.5 702.972  52
   1   5   9 22244.0 672.340  53
   1   5   9 22534.0 690.123  11
   1   5   9 21492.6 669.791  16
   1   5   9 21742.7 675.848  36
   1   5  10 2550.46 195.866  12
   1   5  10 2975.37 250.089  22
   1   5  10 2533.76 231.660  52
   1   5  11 1565.64 194.089  11
   1   5  11 1751.65 208.474  22
   1   5  11 1775.66 176.880  36
   1   5  12 636.832 157.981  11
   1   5  12 649.549 135.242  36
   1   5  13 308.220 127.408  27
   1   5  13 279.300 95.9653  36
   1   5  13 85.8030 116.408  30
   1   5  13 321.820 119.557  11
  -1  -6  19 155.206 125.802  44
  -1  -6  19 125.512 107.009  12
   1   6 -19 43.3449 139.990   3
  -1  -6  18 3855.28 218.570  12
  -1  -6  18 4436.88 245.881  44
  -1  -6  18 4045.90 244.165  50
  -1  -6  17 7396.85 337.360  50
  -1  -6  17 6717.06 301.143  12
   1   6 -16 185.813 167.564  26
  -1  -6  16 460.618 187.975  35
  -1  -6  16 650.753 216.083  50
   1   6 -15 942.039 198.845  26
   1   6 -15 1054.84 203.754   5
  -1  -6  15 1337.31 211.974  35
  -1  -6  15 1184.74 238.162  50
   1   6 -14 25240.5 737.988  26
  -1  -6  14 24481.2 741.906  35
   1   6 -14 25129.2 737.704   5
   1   6 -13 15384.9 503.187   5
  -1  -6  13 14574.0 486.153  18
   1   6 -13 14463.1 487.766   8
  -1  -6  13 15016.1 516.956  35
  -1  -6  13 15012.2 519.490  48
   1   6 -12 11331.5 394.980  23
  -1  -6  12 10945.9 397.353  18
   1   6 -12 11764.4 398.977   8
  -1  -6  12 10925.8 412.439  48
   1   6 -12 12078.4 416.554   5
   1   6 -11 32479.1 903.662   5
   1   6 -11 31563.1 895.468  23
  -1  -6  11 31391.3 898.193  18
   1   6 -11 32478.7 897.060   8
  -1  -6  11 31635.7 907.779  48
  -1  -6  11 32765.8 909.810  37
  -1  -6  10 1027.36 200.719  37
   1   6 -10 1308.16 168.462  23
   1   6 -10 1640.28 158.611   8
  -1  -6  10 1367.35 165.749  48
   1   6 -10 1442.67 165.075   5
  -1  -6  10 1500.53 218.203  33
  -1  -6   9 4969.81 275.682  33
   1   6  -9 4422.96 216.648   5
   1   6  -9 4627.29 217.168  23
   1   6  -9 4343.97 215.672   8
   1   6  -8 9274.56 321.414   8
   1   6  -8 10053.7 333.879   5
   1   6  -7 17965.0 521.079   8
   1   6  -7 17764.1 520.191   5
  -1  -6   6 3044.80 186.084  41
  -1  -6   5 14397.2 443.456  41
   1   6  -5 15327.7 428.048  21
   1   6  -4 241.015 125.033   5
   1   6  -4 192.726 124.976   8
   1   6  -4 220.181 53.7558   9
   1   6  -4 320.357 118.655  21
  -1  -6   4 277.927 135.485  17
  -1  -6   4 344.289 122.060  41
   1   6  -3 17637.5 466.485   1
   1   6  -3 17789.5 459.843  45
   1   6  -3 16473.6 445.575   9
   1   6  -3 17475.3 487.294   8
   1   6  -3 16637.7 451.944  52
   1   6  -3 17290.6 488.354  21
  -1  -6   3 17191.7 491.187  17
  -1  -6   3 18239.7 495.752  41
   1   6  -2 93.5022 81.3186   1
   1   6  -2 47.5186 118.387   8
   1   6  -2-28.5489 70.7291   9
   1   6  -2 82.1373 66.0350  11
   1   6  -2 99.6599 73.8048  45
   1   6  -2 3.25713 124.299  21
  -1  -6   2 77.3988 129.200  41
  -1  -6   2 117.311 129.294  17
   1   6  -1 7520.64 234.780  11
   1   6  -1 7355.11 270.121  21
   1   6  -1 7783.82 221.218  36
  -1  -6   1 7662.61 266.195  17
   1   6   0 123443. 3140.37  11
   1   6   0 125644. 3134.96  47
   1   6   0 124128. 3130.53  36
  -1  -6   0 126193. 3153.89  17
  -1  -6   0 126181. 3151.43  13
   1   6   0 120166. 3124.08  12
   1   6   1 26039.0 688.607  47
  -1  -6  -1 25749.6 713.155   4
  -1  -6  -1 25009.1 704.969  43
   1   6   1 25517.1 685.469  36
   1   6   2 66864.0 1708.15  38
   1   6   2 64353.2 1672.20  36
   1   6   2 64997.1 1685.89  11
  -1  -6  -2 64234.6 1690.26   4
   1   6   2 63325.1 1671.73  47
   1   6   2 65569.7 1685.94   6
   1   6   3 7880.18 292.005  11
   1   6   3 7580.50 314.771  10
   1   6   3 8072.79 314.891  38
   1   6   3 8230.39 308.195  52
   1   6   3 8163.97 291.751   6
  -1  -6  -3 7898.21 297.269   4
   1   6   4 1090.99 178.455  10
   1   6   4 1388.37 162.220  11
   1   6   4 1526.07 181.216  38
   1   6   4 1518.50 146.503  36
   1   6   4 1654.46 180.612  52
   1   6   4 1219.59 152.900   6
  -1  -6  -4 1220.26 165.030   4
   1   6   5 39015.6 1069.56  10
   1   6   5 37101.3 1036.53  12
   1   6   5 38209.1 1061.00  11
   1   6   5 37874.5 1040.97   6
   1   6   5 37566.5 1052.88  53
   1   6   5 38733.6 1071.99  52
   1   6   5 39479.5 1068.39  38
   1   6   5 38385.3 1046.19  36
   1   6   6 18183.6 564.199  36
   1   6   6 18096.2 581.358  38
   1   6   6 18190.9 578.512  11
   1   6   6 19030.8 584.712  10
   1   6   6 18190.0 595.702  52
   1   6   6 17730.0 551.628  12
   1   6   7 1883.88 206.306  11
   1   6   7 1501.72 210.428  10
   1   6   7 2063.78 218.829  52
   1   6   7 1991.05 223.823  16
   1   6   7 1531.48 205.332  38
   1   6   7 2007.16 187.301  36
   1   6   8 664.205 163.059  36
   1   6   8 919.823 195.261  16
   1   6   8 867.941 194.466  11
   1   6   8 838.417 214.978  52
   1   6   8 603.150 218.253  22
   1   6   8 786.221 190.890  39
   1   6   9 58.5350 182.625  52
   1   6   9 191.906 201.619  22
   1   6  10 23976.1 730.522  11
   1   6  10 24758.0 743.656  22
   1   6  11 1478.93 171.533  11
   1   6  11 1321.29 180.691  22
   1   6  12 4.50411 127.387  30
   1   6  12 144.209 119.801  11
   1   6  12-60.9358 130.305  27
   1   6  13 58.5382 91.5722  27
   1   7 -20 1155.76 121.547  28
  -1  -7  20 1143.03 113.898  44
   1   7 -19 330.084 145.647   3
  -1  -7  19 337.025 141.149  44
  -1  -7  19 391.520 144.886  50
  -1  -7  18 2883.90 183.753  12
  -1  -7  18 3260.90 228.805  50
   1   7 -17 8298.17 328.879   5
  -1  -7  17 7765.56 315.115  12
   1   7 -17 7686.49 324.536  26
  -1  -7  16 3837.04 262.496  35
  -1  -7  16 3419.82 273.743  50
   1   7 -16 3723.36 245.339  26
   1   7 -15 6762.65 314.279   5
   1   7 -15 5742.63 301.384  26
  -1  -7  15 5973.42 315.169  35
  -1  -7  15 5791.44 330.250  50
   1   7 -14 3891.17 245.867   8
   1   7 -14 4045.73 264.842   5
  -1  -7  13 845.033 178.126  48
   1   7 -13 520.018 173.977   8
   1   7 -13 344.673 164.324  23
   1   7 -13 751.966 185.335   5
  -1  -7  13 625.280 177.934  18
   1   7 -12 4126.75 241.367   5
   1   7 -12 3596.24 227.343  23
  -1  -7  12 3424.10 237.965  18
   1   7 -12 4115.66 232.500   8
  -1  -7  12 3979.27 245.417  48
  -1  -7  12 3511.88 250.251  37
  -1  -7  11 31014.2 896.378  33
   1   7 -11 31202.3 868.338  23
  -1  -7  11 29924.3 879.241  37
   1   7 -11 30488.6 861.093   8
  -1  -7  11 30157.7 872.457  48
   1   7 -11 30278.2 870.138   5
  -1  -7  10 33575.8 942.575  33
   1   7 -10 31876.0 905.915  23
  -1  -7  10 31921.0 922.314  37
  -1  -7  10 31906.6 905.771  48
   1   7 -10 33034.2 905.899   5
   1   7 -10 32016.9 898.901   8
  -1  -7   9 789.497 208.411  33
   1   7  -9 512.617 162.148  23
   1   7  -9 839.308 152.381   8
   1   7  -9 1026.02 162.686   5
   1   7  -8 3553.56 193.470   5
  -1  -7   8 3944.98 253.138  33
   1   7  -8 3671.72 199.265   8
   1   7  -7 67050.7 1716.93   8
   1   7  -7 66422.0 1716.77   5
   1   7  -7 64259.0 1693.08  21
   1   7  -6 17807.1 516.572  21
   1   7  -6 18476.9 534.937   5
   1   7  -6 18199.3 532.387   8
  -1  -7   6 19247.3 543.194  17
   1   7  -5 20790.2 592.992  21
   1   7  -5 21261.3 603.405   5
  -1  -7   5 21387.7 613.583  17
   1   7  -5 22134.8 608.561   8
   1   7  -4 2393.33 166.103   8
   1   7  -4 2805.09 115.076  45
   1   7  -4 2313.47 132.702   1
  -1  -7   4 2634.96 171.666  41
   1   7  -4 2472.01 158.728  21
   1   7  -3 333.218 72.6588  45
   1   7  -3 371.458 131.706  21
  -1  -7   3 217.861 138.064   4
   1   7  -3 351.857 93.4575   1
  -1  -7   3 233.094 138.386  41
  -1  -7   2 1422.69 154.733   4
  -1  -7   1 2992.43 178.437  17
  -1  -7   1 3022.22 181.557   4
   1   7  -1 2578.70 129.519  11
   1   7   0 202.729 122.247  52
  -1  -7   0 202.761 130.191  17
  -1  -7   0 186.944 124.853  13
  -1  -7   0 432.238 146.293   4
  -1  -7  -1 41100.2 1126.57  13
   1   7   1 42403.8 1122.57  11
   1   7   1 40465.9 1134.07  52
  -1  -7  -1 44114.8 1144.52   4
  -1  -7  -1 42707.5 1133.04  17
   1   7   1 43415.2 1133.64   6
   1   7   2 2202.78 168.029   6
   1   7   2 2506.65 164.431  11
   1   7   2 2116.73 200.083  10
   1   7   2 2069.48 196.816  38
  -1  -7  -2 2201.93 186.313   4
  -1  -7  -2 2261.38 165.732  17
   1   7   2 2159.75 172.454  52
   1   7   3 14447.9 470.311  38
   1   7   3 14562.6 478.503  10
   1   7   3 13612.6 447.837  11
   1   7   3 13640.3 441.665   6
  -1  -7  -3 14148.9 450.722  43
   1   7   3 15118.2 468.264  52
  -1  -7  -3 13448.6 452.737   4
   1   7   4 6316.97 273.307  11
   1   7   4 6061.27 293.821  10
   1   7   4 6352.56 301.418  38
   1   7   4 5688.89 285.984  52
   1   7   4 6163.81 264.244   6
   1   7   5 14922.0 491.571  11
   1   7   5 14429.5 510.956  10
   1   7   5 14686.2 506.761  38
   1   7   5 14428.9 502.622  52
   1   7   6 420.583 199.153  10
   1   7   6 235.444 175.054  11
   1   7   6 366.519 185.281  52
   1   7   6 357.950 189.627  38
   1   7   7 212.811 184.565  11
   1   7   7 233.387 219.464  22
   1   7   7-58.7334 195.351  52
   1   7   7-67.8293 192.110  16
   1   7   8 635.065 219.827  22
   1   7   8 410.372 204.919  52
   1   7   8 960.265 192.456  16
   1   7   9 207.646 156.382  11
   1   7   9-67.6633 197.391  22
   1   7  10 1940.76 175.173  11
   1   7  10 1579.35 193.763  22
   1   7  11 4411.37 215.125  30
   1   7  11 4443.77 201.713  11
   1   7  11 4396.00 212.823  27
   1   7  12 1302.88 110.221  30
   1   7  12 1239.32 108.931  27
  -1  -8  20 447.314 109.670  44
  -1  -8  19 1179.80 161.696  44
  -1  -8  19 992.344 166.674  50
   1   8 -19 1207.91 171.587   3
   1   8 -18 3870.83 213.411   5
  -1  -8  18 4186.21 255.023  50
   1   8 -18 4115.81 223.862  26
   1   8 -17 1481.78 187.864   5
  -1  -8  17 1399.59 200.624  35
   1   8 -17 908.693 180.318  26
  -1  -8  16 18621.4 635.841  50
  -1  -8  16 19321.6 624.014  35
   1   8 -16 19039.7 619.309  26
   1   8 -15 326.197 174.640   8
   1   8 -15 341.435 198.126  26
   1   8 -15 119.364 186.366   5
  -1  -8  15 191.344 213.764  35
  -1  -8  14 15088.6 539.215  35
   1   8 -14 15119.7 500.393  23
   1   8 -14 15574.8 511.257   5
   1   8 -14 14966.7 498.762   8
  -1  -8  14 13722.3 505.414  48
  -1  -8  14 13751.9 499.134  18
  -1  -8  13 28396.1 834.321  37
   1   8 -13 26974.2 824.119  23
   1   8 -13 28854.3 834.436   5
   1   8 -13 28625.8 827.569   8
  -1  -8  13 28101.5 843.890  48
  -1  -8  13 28641.0 839.535  18
  -1  -8  12 4124.89 271.758  37
   1   8 -12 4228.68 248.642   5
   1   8 -12 3699.07 235.076  23
   1   8 -12 3917.22 238.202   8
  -1  -8  12 3868.92 242.402  48
  -1  -8  12 4135.71 250.896  18
   1   8 -11 1022.56 169.711   5
   1   8 -11 864.250 175.204  23
  -1  -8  11 1330.61 239.681  33
  -1  -8  11 1213.22 223.473  37
  -1  -8  11 1144.82 175.871  48
   1   8 -11 1290.85 170.260   8
   1   8 -10 3564.68 225.549   5
   1   8 -10 3751.40 224.517  23
  -1  -8  10 3136.81 276.351  33
   1   8 -10 3510.11 210.326   8
  -1  -8   9 70.5936 201.947  33
   1   8  -9 154.638 149.651   8
   1   8  -9 123.046 135.002   5
   1   8  -8 6336.52 261.991   5
  -1  -8   8 6159.10 283.914  41
   1   8  -8 6094.32 262.389   8
   1   8  -8 6317.49 230.491  21
   1   8  -7 2534.21 178.106   5
  -1  -8   7 2692.02 194.252  41
   1   8  -7 2718.78 187.594   8
   1   8  -7 2759.07 159.032  21
   1   8  -6 10935.5 356.899   8
  -1  -8   6 10237.1 360.187  41
  -1  -8   6 10382.9 360.041  17
   1   8  -6 10579.9 349.072   5
   1   8  -6 9938.96 332.289  21
  -1  -8   5 24721.6 722.306  41
  -1  -8   5 25948.6 725.505  17
   1   8  -5 25040.5 689.341   1
   1   8  -5 25923.5 714.437   8
  -1  -8   4 17557.1 536.927  41
  -1  -8   4 17660.8 533.073  17
   1   8  -4 17415.2 495.100   1
  -1  -8   4 17924.0 529.184   4
   1   8  -4 18483.9 528.642   8
  -1  -8   3 2544.26 186.196  41
  -1  -8   3 2534.98 180.101   4
  -1  -8   3 2282.27 175.108  17
  -1  -8   2 423.246 146.608  41
  -1  -8   2 325.038 126.797  13
  -1  -8   2 305.525 143.459   4
  -1  -8   2 480.444 146.437  17
  -1  -8   1 419.549 132.119  13
  -1  -8   1 191.030 143.066   4
  -1  -8   1 330.086 146.465  17
   1   8   0 6427.23 251.421  52
  -1  -8   0 6420.10 274.910   4
  -1  -8   0 6152.76 265.290  17
  -1  -8   0 6119.70 251.627  13
  -1  -8  -1 3662.41 224.474   4
   1   8   1 3802.26 207.972   6
   1   8   1 3971.71 209.477  52
  -1  -8  -1 3862.98 208.838  17
   1   8   2 2775.45 231.613  38
   1   8   2 2499.05 176.663  11
   1   8   2 2937.78 231.689  10
   1   8   2 2427.30 187.704   6
   1   8   2 2534.66 197.458  52
  -1  -8  -2 2812.28 215.002   4
   1   8   3 4643.43 274.988  38
   1   8   3 4906.97 244.699  11
   1   8   3 5717.50 276.788  10
   1   8   3 4969.30 242.436   6
  -1  -8  -3 5162.21 269.954   4
   1   8   3 4954.21 265.349  52
   1   8   4 5766.13 278.818  52
   1   8   4 4956.87 260.133  11
   1   8   4 4812.55 289.037  10
   1   8   4 5563.15 294.114  38
   1   8   5 3636.52 259.722  52
   1   8   5 3621.25 235.389  11
   1   8   5 3791.27 267.933  10
   1   8   5 3818.97 265.787  38
   1   8   6 5005.48 284.983  52
   1   8   6 4181.35 255.785  11
   1   8   6 4576.39 283.075  10
   1   8   6 4328.27 281.401  16
   1   8   6 4870.14 279.456  38
   1   8   7 16021.5 548.802  22
   1   8   7 15142.6 514.082  11
   1   8   7 15891.2 524.800  16
   1   8   7 15901.6 536.901  52
   1   8   8 1751.10 210.805  22
   1   8   8 1793.49 181.742  11
   1   8   9 180.596 159.544  22
   1   8   9-15.7527 133.851  11
   1   8  10 750.536 118.735  11
   1   8  11 389.514 94.3011  27
   1   8  11 139.581 99.3488  30
  -1  -9  20 1485.65 134.965  44
   1   9 -19 1540.62 147.865  26
  -1  -9  19 1788.87 179.079  50
  -1  -9  19 1770.35 150.426  55
   1   9 -18 166.602 150.068  26
  -1  -9  18 128.738 179.546  50
   1   9 -17 704.382 183.489  26
   1   9 -17 566.975 170.487   5
  -1  -9  17 616.574 198.757  35
  -1  -9  16 444.745 216.308  35
  -1  -9  16 680.874 229.984  50
   1   9 -16 1010.38 199.192  26
  -1  -9  15 987.190 206.396  18
   1   9 -15 1527.67 199.168   8
  -1  -9  15 1162.67 237.602  35
   1   9 -15 1190.87 202.989   5
  -1  -9  15 1549.55 218.321  48
  -1  -9  14 68.0795 196.242  48
   1   9 -14 30.4169 175.718   8
   1   9 -14 228.596 184.685  23
   1   9 -14-24.0560 182.736   5
  -1  -9  14-157.191 202.022  18
   1   9 -13 9437.65 378.874   5
   1   9 -13 9486.40 385.724  23
  -1  -9  13 9973.76 398.413  37
   1   9 -13 10613.1 387.907   8
  -1  -9  13 9479.95 386.628  48
  -1  -9  13 9098.65 397.759  18
  -1  -9  12 8838.23 384.314  37
  -1  -9  12 8411.40 393.923  33
   1   9 -12 8917.33 362.634  23
   1   9 -12 8939.19 351.887   8
  -1  -9  12 8223.21 353.411  48
   1   9 -12 8738.65 359.651   5
  -1  -9  11 879.698 238.244  37
  -1  -9  11 1126.19 262.874  33
   1   9 -11 1040.38 173.890   8
   1   9 -11 1057.20 196.078  23
  -1  -9  11 1396.04 186.676  48
   1   9 -11 1076.37 187.647   5
   1   9 -10 90.0467 162.477   8
  -1  -9  10 99.6712 227.821  33
   1   9 -10 52.0958 155.771   5
   1   9 -10 156.205 171.263  23
   1   9  -9 4343.75 235.534   5
   1   9  -9 4556.05 234.034   8
   1   9  -8 18169.0 569.706   5
  -1  -9   8 18692.5 579.595  41
   1   9  -8 19249.4 572.252   8
   1   9  -7 1003.36 161.056   8
  -1  -9   7 772.119 174.152  41
   1   9  -6 2146.09 173.170   8
  -1  -9   6 1666.71 184.326  17
   1   9  -6 2025.16 156.837  21
  -1  -9   6 1721.19 187.999  41
   1   9  -6 1960.92 140.171   1
  -1  -9   6 1852.76 177.704   4
  -1  -9   5 1210.71 165.886   4
   1   9  -5 1029.65 114.280   1
  -1  -9   5 1108.67 177.138  17
   1   9  -5 987.771 159.010   8
  -1  -9   5 1135.88 171.637  41
   1   9  -5 858.502 144.872  21
  -1  -9   4 3849.23 221.164   4
  -1  -9   4 3834.79 221.927  17
  -1  -9   4 3383.34 218.725  41
  -1  -9   3 77759.5 1981.18   4
  -1  -9   3 75689.8 1978.09  17
  -1  -9   3 72551.6 1978.45  41
  -1  -9   2 40682.8 1098.96  17
  -1  -9   2 38718.2 1102.33  41
  -1  -9   2 39930.9 1087.86  13
  -1  -9   2 40523.5 1100.46   4
  -1  -9   1 639.188 163.231  17
  -1  -9   1 615.058 174.309  41
  -1  -9   1 864.124 149.421  13
  -1  -9   1 571.955 176.188   4
   1   9   0 185.157 146.443   6
  -1  -9   0 210.362 161.510  17
  -1  -9   0 441.431 175.829   4
  -1  -9   0 322.044 152.111  13
  -1  -9  -1 36652.5 1024.71  17
   1   9   1 36099.2 1047.16  10
   1   9   1 38176.8 1018.51   6
   1   9   1 35364.7 1015.67  52
   1   9   1 36217.4 1043.05  38
  -1  -9  -1 37918.9 1038.74   4
   1   9   2 13401.5 473.442  52
   1   9   2 13972.7 505.169  38
  -1  -9  -2 15117.9 493.056   4
   1   9   2 14994.7 511.348  10
   1   9   3 9144.52 364.614  52
   1   9   3 9403.64 389.243  38
   1   9   3 9125.61 389.484  10
   1   9   4 7629.90 342.003  52
   1   9   4 7915.10 354.087  38
   1   9   4 7690.59 359.043  10
   1   9   5 1336.60 202.619  52
   1   9   5 998.354 216.164  10
   1   9   5 1389.84 209.853  38
   1   9   6 4837.69 268.344  16
   1   9   6 3928.60 233.763  11
   1   9   7 434.077 140.910  11
   1   9   7 364.781 186.983  22
   1   9   7 162.006 167.405  16
   1   9   8 892.678 135.945  11
   1   9   8 1024.12 172.451  22
   1   9   9 4512.86 190.991  11
   1   9   9 4602.32 213.128  27
   1   9  10 115.372 91.4353  30
  -1 -10  20 436.845 120.520  50
  -1 -10  20 71.9983 112.924  44
   1  10 -19 251.769 129.018  26
  -1 -10  19-245.865 157.312  50
   1  10 -18 82.2498 155.948  26
  -1 -10  18 146.577 172.551  50
  -1 -10  18 212.943 170.525  35
   1  10 -17 60.0151 174.108  26
  -1 -10  17 388.287 202.504  35
  -1 -10  17-104.107 191.947  50
   1  10 -17 289.574 170.146   5
   1  10 -16 5936.49 296.579   5
   1  10 -16 5841.33 299.094  26
   1  10 -16 4913.62 269.989   8
  -1 -10  16 5773.55 322.497  50
  -1 -10  16 5824.19 322.320  35
  -1 -10  15 5103.94 318.843  35
   1  10 -15 5474.07 291.718   5
   1  10 -15 4801.09 273.495  23
   1  10 -15 4613.91 274.807   8
  -1 -10  15 4947.59 292.015  18
  -1 -10  15 4590.06 284.785  48
  -1 -10  14 149.784 201.056  18
  -1 -10  14-22.3729 211.879  37
   1  10 -14-117.835 185.835   8
   1  10 -14-16.0428 183.954  23
  -1 -10  14 75.5568 188.598  48
   1  10 -14 49.0447 179.316   5
   1  10 -13 4140.51 258.493   5
   1  10 -13 3856.38 266.124  23
  -1 -10  13 3717.12 295.235  37
   1  10 -13 4326.80 264.308   8
  -1 -10  13 3845.45 254.974  48
  -1 -10  13 3883.77 287.532  18
  -1 -10  12 30423.4 917.830  37
  -1 -10  12 31235.8 938.690  33
   1  10 -12 30094.2 887.988   8
   1  10 -12 31394.3 900.106  23
   1  10 -12 30301.9 893.805   5
  -1 -10  12 30079.6 891.809  48
  -1 -10  11 9435.37 433.745  33
   1  10 -11 9798.06 373.627   8
   1  10 -11 9446.22 376.557  23
   1  10 -11 10004.9 378.267   5
  -1 -10  11 8743.76 365.689  48
   1  10 -10 5513.92 280.533  23
   1  10 -10 5407.72 277.893   5
  -1 -10  10 5162.42 330.987  33
   1  10 -10 5329.84 275.259   8
   1  10  -9 8535.99 341.808   8
  -1 -10   8 1927.23 213.242  41
   1  10  -8 1483.00 185.581   8
  -1 -10   8 1643.50 190.131   4
  -1 -10   7 465.256 177.311  41
   1  10  -7 486.427 153.938   8
  -1 -10   7 609.929 165.257   4
  -1 -10   7 498.879 181.829  17
  -1 -10   6 2103.79 203.721   4
  -1 -10   6 2142.86 210.314  17
  -1 -10   6 1967.58 196.483  41
  -1 -10   5 5073.27 257.823   4
  -1 -10   5 5049.55 267.630  17
  -1 -10   5 4985.01 263.399  41
  -1 -10   4 805.451 189.011  41
  -1 -10   4 665.206 176.682  17
  -1 -10   4 901.959 172.533   4
  -1 -10   4 934.912 157.968  13
  -1 -10   3 6017.78 296.941  41
  -1 -10   3 6701.69 299.273  17
  -1 -10   3 6729.05 296.947   4
  -1 -10   3 6410.02 284.209  13
  -1 -10   2 48666.1 1345.79  41
  -1 -10   2 49722.5 1336.26  17
  -1 -10   2 48622.6 1336.72   4
  -1 -10   2 48449.3 1321.68  13
  -1 -10   1 402.751 190.034   4
  -1 -10   1 209.892 177.409  17
  -1 -10   1 400.817 189.713  41
   1  10  -1 278.486 157.264   6
  -1 -10   1 121.303 156.901  13
  -1 -10   0 2807.69 248.380  41
   1  10   0 3033.14 249.978  10
   1  10   0 2955.25 210.203   6
  -1 -10   0 3052.07 242.287   4
   1  10   0 3276.79 247.058  38
  -1 -10   0 3071.91 227.518  17
   1  10   1 3753.92 279.130  10
  -1 -10  -1 3901.47 263.646   4
   1  10   1 3465.87 256.141  38
  -1 -10  -1 3733.53 261.152  41
   1  10   2 2132.73 198.819  52
   1  10   2 2497.70 242.462  10
  -1 -10  -2 1968.91 229.711   4
   1  10   2 2024.78 236.410  38
  -1 -10  -2 2182.90 241.066  41
  -1 -10  -3 14220.0 517.270  41
   1  10   3 14663.6 518.599  38
   1  10   3 14056.1 491.951  52
  -1 -10  -4 926.031 202.746  41
   1  10   4 538.724 199.266  38
   1  10   4 1058.94 185.272  52
   1  10   5 11081.5 419.207  38
   1  10   5 11307.5 426.986  16
   1  10   5 12056.8 431.000  10
   1  10   6 7571.45 323.655  16
   1  10   6 8263.71 342.334  22
   1  10   7 5506.89 260.629  22
   1  10   8 1970.90 138.788  27
   1  10   8 2130.00 159.177  22
   1  10   9 2443.20 133.638  30
  -1 -11  20 1668.45 138.508  50
  -1 -11  20 1528.28 120.443  55
  -1 -11  19 1599.18 167.024  50
   1  11 -19 1537.07 152.431  26
   1  11 -18 37.6340 150.797  26
  -1 -11  18 125.390 170.392  50
  -1 -11  18 58.0760 172.366  35
   1  11 -17 1325.68 197.421  26
  -1 -11  17 986.013 209.272  35
  -1 -11  17 1077.13 196.782  50
   1  11 -16 3568.24 232.371   8
  -1 -11  16 3707.81 248.621  18
  -1 -11  15 8380.74 390.254  35
   1  11 -15 8378.40 351.309  23
  -1 -11  14 803.886 228.095  37
   1  11 -14 1174.75 206.085   8
   1  11 -14 837.815 203.816  23
  -1 -11  14 915.858 177.655   4
  -1 -11  14 712.495 191.365  48
  -1 -11  14 685.831 222.079  18
  -1 -11  13 3215.34 312.473  33
   1  11 -13 3406.64 256.098  23
   1  11 -13 3201.64 245.823   8
  -1 -11  13 3162.55 226.427   4
  -1 -11  13 2656.77 237.235  48
  -1 -11  13 3581.11 287.132  37
  -1 -11  12 20271.5 696.059  33
   1  11 -12 20945.8 647.627  23
   1  11 -12 20057.7 637.774   8
  -1 -11  12 20125.8 625.761   4
  -1 -11  12 18847.3 625.262  48
  -1 -11  12 19454.2 669.428  37
   1  11 -11 1054.60 209.092  23
   1  11 -11 1328.24 196.149   8
  -1 -11  11 1070.70 282.306  33
  -1 -11  11 1177.63 197.476   4
   1  11 -10 7908.62 334.811   8
   1  11 -10 8029.42 339.418  23
  -1 -11  10 7490.84 391.628  33
  -1 -11  10 7323.21 329.578   4
   1  11  -9 7415.96 296.374   1
  -1 -11   9 7842.67 332.268   4
  -1 -11   9 7335.13 356.752  41
   1  11  -9 8168.99 342.333  23
   1  11  -9 8001.26 333.717   8
  -1 -11   8 119.004 180.560  41
  -1 -11   8 94.2500 169.381   4
  -1 -11   7 3509.04 243.499  41
  -1 -11   7 3317.88 247.339   4
  -1 -11   6 1390.95 209.322  17
  -1 -11   6 1373.72 192.813   4
  -1 -11   6 1590.36 208.546  41
   1  11  -5 27149.6 776.546  23
  -1 -11   5 26209.1 801.829  41
  -1 -11   5 27533.1 802.244  17
  -1 -11   5 26641.4 796.474   4
  -1 -11   5 26393.7 786.946  13
   1  11  -4 55507.5 1522.36  23
  -1 -11   4 55610.5 1557.91  41
  -1 -11   4 58711.6 1559.05   4
  -1 -11   4 58508.3 1545.55  13
  -1 -11   4 58458.7 1558.52  17
  -1 -11   3 1871.65 225.481  41
  -1 -11   3 2304.04 228.214   4
  -1 -11   3 2323.29 202.551  13
  -1 -11   3 2254.83 233.575  17
  -1 -11   2 540.559 206.679  41
  -1 -11   2 562.872 191.424  17
  -1 -11   2 808.525 209.209   4
  -1 -11   2 485.678 170.499  13
  -1 -11   1 10399.8 428.915  41
  -1 -11   1 11520.2 424.251  17
  -1 -11   1 10916.7 430.074   4
  -1 -11   1 10357.8 394.327  13
   1  11  -1 11989.8 403.453   6
  -1 -11   0 28757.3 875.017   4
  -1 -11   0 28972.7 884.440  41
   1  11   0 30620.9 888.325  10
   1  11   0 29776.1 886.397  38
  -1 -11  -1 13148.6 482.915   4
   1  11   1 13683.9 497.410  10
   1  11   1 13249.8 484.789  38
  -1 -11  -1 13379.5 492.515  41
   1  11   2 4215.01 274.974  10
   1  11   2 4135.02 282.105  38
  -1 -11  -2 4460.91 285.828  41
   1  11   3 251.713 205.541  10
   1  11   4 1346.83 202.798  10
  -1 -11  -4 971.282 191.038  41
   1  11   4 1073.97 189.698  38
   1  11   5 2978.16 215.816  16
   1  11   5 3282.56 231.032  22
   1  11   6 1081.42 165.127  22
   1  11   7 170.270 116.739  22
  -1 -12  20-3.06226 92.4069  55
  -1 -12  20 101.302 99.7833  50
   1  12 -19 420.929 131.471  26
  -1 -12  19 538.323 144.695  50
   1  12 -18 1368.74 176.448  26
  -1 -12  18 1693.70 191.015  35
  -1 -12  18 1509.65 184.117  50
   1  12 -17 1681.75 197.538  26
  -1 -12  17 1429.04 184.070  18
  -1 -12  17 1308.83 207.129  35
  -1 -12  17 1424.92 200.736  50
  -1 -12  16 1627.10 215.239  50
  -1 -12  16 1865.56 216.613  18
   1  12 -15 4713.07 263.409   8
  -1 -12  15 4132.45 280.365  18
  -1 -12  15 4260.71 300.030  35
   1  12 -15 4427.17 271.376  23
   1  12 -14 285.410 200.907  23
  -1 -12  14 682.030 229.398  18
  -1 -12  14 553.924 185.823  48
  -1 -12  13 8671.22 420.973  33
   1  12 -13 8387.66 377.767  23
   1  12 -13 8254.64 364.345   8
  -1 -12  13 8480.65 351.675   4
  -1 -12  13 8074.29 400.788  37
  -1 -12  13 7968.05 348.839  48
  -1 -12  12 5814.91 378.310  33
   1  12 -12 5606.44 321.749  23
   1  12 -12 6364.71 306.908   8
  -1 -12  12 6153.82 306.739   4
  -1 -12  12 5866.51 360.018  37
  -1 -12  12 5468.67 287.306  48
   1  12 -11 6623.13 295.951   1
  -1 -12  11 7239.96 329.371   4
   1  12 -11 7331.19 347.582  23
  -1 -12  11 6877.83 397.023  33
   1  12 -11 7597.23 339.639   8
   1  12 -10 27768.8 846.182  23
  -1 -12  10 28538.8 841.000   4
  -1 -12  10 28099.2 887.728  33
  -1 -12   9 1356.19 213.676   4
  -1 -12   9 1238.26 235.511  41
   1  12  -9 1087.08 210.590  23
  -1 -12   8 250.602 196.914   4
  -1 -12   8-87.0860 204.530  41
   1  12  -8 45.3152 173.209  23
  -1 -12   7 28782.2 856.758   4
  -1 -12   7 28998.3 871.141  41
   1  12  -7 28802.2 844.347  23
  -1 -12   6 780.373 193.221  13
  -1 -12   6 846.489 222.728  41
   1  12  -6 775.431 176.010  23
  -1 -12   6 781.607 216.758   4
  -1 -12   6 695.480 216.254  17
  -1 -12   5 594.380 189.069  13
  -1 -12   5 537.139 206.446  41
   1  12  -5 504.295 168.327  23
  -1 -12   5 362.341 207.000   4
  -1 -12   5 228.803 203.134  17
  -1 -12   4 20365.9 667.533  41
  -1 -12   4 21411.6 671.855  17
  -1 -12   4 21391.5 675.084   4
  -1 -12   4 20272.9 648.122  13
  -1 -12   3 1788.47 236.394  41
  -1 -12   3 2247.36 239.162  17
  -1 -12   3 1793.62 238.295   4
  -1 -12   3 1501.75 204.696  13
  -1 -12   2 898.372 187.522  13
   1  12  -2 1146.15 222.780  10
   1  12  -2 683.607 178.802   6
  -1 -12   2 684.012 224.170   4
  -1 -12   2 819.150 213.078  41
  -1 -12   2 982.103 218.652  17
   1  12  -1 16057.4 566.045  38
  -1 -12   1 15622.6 547.227   4
   1  12  -1 16494.9 557.604  10
  -1 -12   1 15678.9 555.947  41
  -1 -12   1 15602.8 541.517  17
   1  12   0 18145.8 624.653  10
  -1 -12   0 18216.4 618.926  41
  -1 -12   0 17874.3 611.217   4
  -1 -12  -1 12646.8 480.436  41
   1  12   1 13465.6 481.126  38
  -1 -12  -2-182.904 189.610  41
   1  12   2 23.6813 182.794  10
  -1 -12  -3 5024.52 269.219  41
   1  12   3 5495.88 277.619  38
   1  12   3 5701.01 281.135  10
   1  12   4 46.4498 155.920  16
   1  12   4 252.218 163.928  22
   1  12   5-73.4325 138.021  22
   1  12   6 366.208 99.7739  30
   1  12   6 275.421 102.938  22
   1  13 -19 129.749 119.413  26
  -1 -13  19 260.104 128.156  35
  -1 -13  19 16.0973 119.303  50
   1  13 -18 453.121 144.374  26
  -1 -13  18 353.485 144.645  50
  -1 -13  18 388.975 160.624  35
  -1 -13  17 5878.03 278.382  18
  -1 -13  17 5547.53 274.878  50
  -1 -13  17 5932.72 291.936  35
   1  13 -17 6379.76 283.799  26
  -1 -13  16 227.421 176.536  50
  -1 -13  16 111.632 202.976  35
   1  13 -16 104.204 177.423  26
  -1 -13  16 419.344 185.187  18
  -1 -13  15 1364.69 219.611  18
   1  13 -14 2435.22 225.376  23
  -1 -13  14 2011.42 206.025   4
   1  13 -13 20183.7 644.761  23
  -1 -13  13 20721.6 682.532  33
  -1 -13  12 345.703 190.159   4
  -1 -13  12 395.649 258.785  37
   1  13 -12 419.512 205.762  23
  -1 -13  12 282.160 290.926  33
  -1 -13  11 7732.77 428.418  33
   1  13 -11 8178.78 369.939  23
  -1 -13  11 7769.32 357.578   4
  -1 -13  10 38855.5 1141.02  33
  -1 -13  10 37727.7 1097.26   4
   1  13 -10 38186.1 1097.83  23
  -1 -13   9 17640.0 590.178   4
  -1 -13   9 15901.8 601.180  41
   1  13  -9 17826.6 580.151  23
  -1 -13   8 4486.55 296.584  41
   1  13  -8 4527.82 270.738  23
  -1 -13   8 4318.14 286.746  13
  -1 -13   8 4662.05 289.939   4
  -1 -13   7 7867.29 370.956  41
   1  13  -7 7515.99 331.679  23
  -1 -13   7 7676.47 351.353  13
  -1 -13   7 7694.23 368.664   4
  -1 -13   6 283.571 208.773  41
  -1 -13   6-17.6368 208.083   4
   1  13  -6 127.977 163.280  23
  -1 -13   6 81.0422 189.084  13
  -1 -13   5 1301.79 234.066  41
  -1 -13   5 1370.13 229.910   4
  -1 -13   5 928.424 230.034  17
  -1 -13   5 1421.82 203.389  13
  -1 -13   4 8375.16 385.315  41
  -1 -13   4 7865.03 353.811  13
  -1 -13   4 9097.49 382.283  17
  -1 -13   4 9229.85 394.946   4
  -1 -13   3 1913.35 245.983  41
  -1 -13   3 1944.98 250.217   4
  -1 -13   3 2040.28 210.615  13
  -1 -13   3 1904.32 237.697  17
   1  13  -3 1801.10 242.061  10
   1  13  -2 14861.2 541.627  38
  -1 -13   2 15058.9 538.191  41
   1  13  -1 144.346 207.336  38
  -1 -13   1-321.867 208.394   4
  -1 -13   1 33.9824 202.420  41
   1  13   0 3973.33 262.758  10
  -1 -13   0 4005.36 262.333   4
  -1 -13   0 3640.49 263.596  41
   1  13   1 3408.52 244.897  10
   1  13   1 3229.13 243.452  38
  -1 -13  -1 2957.16 229.305  41
   1  13   2 1035.35 184.161  10
   1  13   2 704.256 172.611  38
  -1 -13  -2 655.156 174.397  41
   1  13   3 1712.37 175.950  16
   1  13   4 4290.38 201.398  22
   1  13   4 4510.64 201.593  16
   1  14 -19 298.307 109.258  26
  -1 -14  19 208.631 120.489  35
  -1 -14  18 218.014 116.344  18
  -1 -14  18 144.572 142.348  35
   1  14 -18 44.6626 129.988  26
  -1 -14  17 6675.95 282.925  18
   1  14 -17 7145.35 286.773  26
  -1 -14  17 6223.49 263.243  13
  -1 -14  17 6906.30 300.367  35
   1  14 -16 1718.95 187.492  26
  -1 -14  16 1429.35 208.034  35
  -1 -14  16 1660.45 199.565  18
  -1 -14  15 5164.06 293.420  18
  -1 -14  15 4921.35 294.125  35
   1  14 -15 5875.88 287.596  23
  -1 -14  14 1525.33 192.837   4
  -1 -14  14 1707.69 230.285  18
  -1 -14  13 731.373 187.282   4
   1  14 -12 16.4267 188.093  23
  -1 -14  12-30.5271 274.155  33
   1  14 -11 7332.57 341.584  23
  -1 -14  11 7429.14 405.875  33
  -1 -14  10 16512.2 574.031   4
  -1 -14  10 16750.7 617.632  33
   1  14 -10 16896.2 563.929  23
  -1 -14  10 17525.6 581.618  13
  -1 -14   9 3429.04 272.262   4
   1  14  -9 3202.86 242.399  23
  -1 -14   9 2956.16 263.376  13
  -1 -14   8 9740.55 416.375   4
   1  14  -8 8791.58 369.779  23
  -1 -14   8 9882.87 427.746  41
  -1 -14   8 9731.17 400.600  13
  -1 -14   7 3488.03 277.838   4
   1  14  -7 2936.04 221.367  23
  -1 -14   7 2725.38 249.899  13
  -1 -14   7 3052.11 286.305  41
  -1 -14   6 1890.54 228.295  13
  -1 -14   6 1899.53 254.819  41
  -1 -14   6 2356.36 256.916   4
  -1 -14   5 3477.45 286.814  41
   1  14  -4 3144.99 268.657  38
  -1 -14   4 3322.99 276.985  41
   1  14  -3-74.4408 205.308  10
  -1 -14   3-162.476 204.742   4
  -1 -14   2 2394.84 232.928  41
   1  14  -2 2668.39 240.227  10
  -1 -14   2 2916.96 247.660   4
   1  14  -1 7.48712 185.423  10
   1  14  -1 221.886 187.923  38
  -1 -14   1 306.224 187.758  41
  -1 -14   1 74.1321 183.433   4
   1  14   0 386.894 171.378  10
  -1 -14   0 243.844 166.533  41
   1  14   0 177.260 170.928  38
   1  14   1 2144.66 192.651  10
   1  14   1 1973.92 181.821  38
  -1 -14  -1 1735.16 174.725  41
   1  14   2 1389.47 156.529  16
   1  14   3 188.656 109.724  22
   1  14   3 216.663 106.459  16
   1  15 -19-39.1309 86.4892  26
   1  15 -18 363.107 118.459  26
  -1 -15  18 398.334 130.042  35
  -1 -15  17 43.4116 133.971  18
  -1 -15  17-17.0419 113.050  13
   1  15 -17 145.683 130.135  26
  -1 -15  17 166.136 147.998  35
  -1 -15  16 356.675 163.457  18
  -1 -15  16 239.772 136.369  13
   1  15 -16-74.4389 148.824  26
  -1 -15  16-162.581 168.149  35
  -1 -15  15-55.0939 179.558  18
  -1 -15  15-6.24184 147.764  13
  -1 -15  15 349.619 184.265  35
   1  15 -15 43.5794 152.679  26
   1  15 -15 84.1329 164.037  23
   1  15 -14 1808.98 206.380  23
  -1 -15  14 1517.03 191.546  13
  -1 -15  14 1603.64 184.821   4
  -1 -15  14 1252.80 217.223  18
  -1 -15  14 1610.57 214.110  35
  -1 -15  13 2551.77 215.651   4
   1  15 -13 2574.75 223.471  23
  -1 -15  13 2513.99 216.937  13
  -1 -15  13 2508.45 278.168  33
  -1 -15  12 373.888 256.332  33
   1  15 -12 431.977 185.369  23
  -1 -15  12 443.265 184.024   4
  -1 -15  12 402.563 182.220  13
  -1 -15  12 421.363 233.500  37
  -1 -15  11-116.594 198.424  13
  -1 -15  11 113.507 192.296   4
  -1 -15  10 1235.36 212.789  13
  -1 -15  10 820.789 203.860   4
  -1 -15   9 546.790 199.696  13
  -1 -15   9 504.338 216.988   4
  -1 -15   8 534.788 194.321  13
  -1 -15   8 132.072 215.308   4
   1  15  -7 1983.20 216.624  10
  -1 -15   7 2802.84 232.630  13
  -1 -15   7 2511.51 257.759   4
   1  15  -6 534.936 192.375  10
  -1 -15   6 277.861 184.634  13
  -1 -15   6 340.742 213.769   4
   1  15  -5-72.1586 192.024  38
   1  15  -5 145.001 188.300  10
  -1 -15   5 8.47430 206.047  41
  -1 -15   5 328.051 207.640   4
  -1 -15   4 593.685 211.021   4
  -1 -15   4 510.872 165.168  15
   1  15  -4 855.713 200.591  10
   1  15  -4 632.643 192.581  38
  -1 -15   4 926.161 213.170  41
   1  15  -3 1683.94 205.652  10
   1  15  -3 1467.57 207.656  38
  -1 -15   3 1479.14 212.749  41
  -1 -15   3 1403.61 213.620   4
   1  15  -2 757.457 179.529  10
   1  15  -2 597.953 176.705  38
  -1 -15   2 302.892 177.340  41
  -1 -15   2 610.594 181.490   4
   1  15  -1 540.616 161.099  10
  -1 -15   1 525.396 163.287  41
   1  15  -1 303.441 156.599  38
   1  15   0 842.395 154.474  16
   1  15   0 787.244 145.170  38
  -1 -15   0 940.479 148.031  41
   1  15   0 818.231 150.044  10
   1  15   1 146.612 115.567  16
   1  15   1 104.005 116.457  22
   1  16 -18 2863.91 145.154  26
  -1 -16  18 3284.98 152.940  35
  -1 -16  17 895.562 136.208  18
  -1 -16  17 1239.40 117.993  13
   1  16 -17 1363.86 129.024  26
  -1 -16  17 1355.20 143.961  35
  -1 -16  16 1551.92 168.115  18
  -1 -16  16 1896.79 151.083  13
   1  16 -16 1889.15 148.672  26
  -1 -16  16 1685.81 165.264  35
  -1 -16  15 171.676 163.725  18
  -1 -16  15 317.177 141.792  13
  -1 -16  15 409.535 153.082  35
   1  16 -15 303.320 133.810  26
   1  16 -14 996.766 167.880  23
  -1 -16  14 913.403 166.750  13
  -1 -16  14 954.705 187.895  18
  -1 -16  14 1174.69 164.436   4
  -1 -16  14 1085.33 175.994  35
  -1 -16  13 544.233 171.646  35
  -1 -16  13 1089.46 222.526  33
  -1 -16  13 853.034 198.742  18
  -1 -16  13 945.983 183.604  13
   1  16 -13 1042.07 169.400  23
  -1 -16  13 1310.25 182.073   4
   1  16 -12 2991.71 209.208  23
  -1 -16  12 2620.82 274.785  33
  -1 -16  12 2764.67 222.544  13
  -1 -16  12 2923.56 224.464   4
   1  16 -11 1287.65 176.740  23
  -1 -16  11 1827.40 270.091  33
  -1 -16  11 1632.28 199.198  13
  -1 -16  11 1673.17 202.590   4
   1  16 -10 290.140 151.628  23
  -1 -16  10 85.5634 189.133   4
  -1 -16  10-83.9835 182.743  13
  -1 -16  10 8.97872 247.589  33
  -1 -16   9 3368.27 252.988   4
  -1 -16   9 3099.04 236.441  13
  -1 -16   9 3298.64 293.913  33
   1  16  -9 3020.92 207.898  10
   1  16  -8 13320.4 466.152  10
  -1 -16   8 14369.7 489.349  13
  -1 -16   8 14838.3 506.694   4
  -1 -16   7 1250.72 216.483   4
  -1 -16   7 1269.33 223.298  41
   1  16  -7 1008.11 180.529  10
  -1 -16   7 1365.03 189.606  13
   1  16  -7 1128.00 194.943  38
   1  16  -6 4029.47 240.906  10
  -1 -16   6 3817.33 268.792  41
   1  16  -6 3529.41 246.529  38
  -1 -16   6 4462.38 274.607   4
  -1 -16   5 4196.10 256.453   4
  -1 -16   5 3906.69 252.201  41
   1  16  -5 3924.92 232.289  10
  -1 -16   5 3439.75 222.218  15
   1  16  -5 3541.73 239.888  38
   1  16  -4 13173.8 443.131  10
  -1 -16   4 12343.0 448.173  41
  -1 -16   4 13644.7 457.216   4
   1  16  -4 13210.8 448.469  38
   1  16  -3 10205.6 353.606  10
  -1 -16   3 9054.16 354.189  41
   1  16  -3 9748.23 351.866  38
   1  16  -2 469.868 138.625  10
  -1 -16   2 365.654 138.140  41
   1  16  -2 519.080 140.132  38
   1  16  -1-19.2560 115.129  16
   1  16  -1 203.331 110.789  38
   1  16  -1-70.3100 114.695  10
  -1 -17  16 104.886 112.300  18
  -1 -17  16 146.990 98.8324  13
  -1 -17  15-98.7137 134.940  18
  -1 -17  15 12.8403 116.015  13
  -1 -17  14 85.4307 150.062  18
  -1 -17  14-254.966 140.638  13
  -1 -17  13 737.043 169.775  18
  -1 -17  13 867.290 157.885  13
  -1 -17  13 1119.38 159.136   4
  -1 -17  12 24.6901 162.683  18
  -1 -17  12 54.1351 151.786  13
  -1 -17  12 270.710 155.993   4
   1  17 -12 135.259 132.923  38
  -1 -17  11 168.395 165.937   4
  -1 -17  11 264.929 215.246  33
  -1 -17  11 94.5130 158.637  13
   1  17 -11 91.4554 143.473  38
  -1 -17  10 752.669 178.866   4
   1  17 -10 556.608 154.717  38
  -1 -17  10 417.241 218.724  33
  -1 -17  10 860.811 177.012  13
  -1 -17   9 394.390 181.279   4
   1  17  -9 113.166 154.773  38
   1  17  -9 216.784 120.029   6
  -1 -17   9 99.6103 160.131  13
  -1 -17   9 575.519 221.997  33
   1  17  -8 1810.23 184.921  38
  -1 -17   8 1973.63 231.022  33
  -1 -17   8 1418.89 200.932   4
   1  17  -8 1616.73 158.224  10
   1  17  -7 627.426 159.252  38
  -1 -17   7 569.031 180.354   4
   1  17  -7 477.591 138.647  10
  -1 -17   7 387.912 152.147  15
   1  17  -6 2159.34 184.080  38
   1  17  -6 2142.57 165.696  10
  -1 -17   6 1919.40 165.367  15
  -1 -17   6 1792.26 194.553   4
   1  17  -5 751.499 144.215  38
   1  17  -5 501.468 133.995  10
  -1 -17   5 893.350 163.728   4
   1  17  -4 332.251 128.052  38
   1  17  -4 347.939 124.177  10
   1  17  -3 313.670 107.529  16
   1  17  -3 316.617 109.621  38
  -1 -18  14 147.842 109.013  13
  -1 -18  14 181.975 110.965  18
  -1 -18  13 623.443 135.262  18
  -1 -18  13 876.162 132.598  13
  -1 -18  13 682.156 120.603   4
  -1 -18  12 247.559 132.520  18
  -1 -18  12 224.868 135.526  13
  -1 -18  12 292.410 132.337   4
   1  18 -11 1392.12 131.965  38
  -1 -18  11 1488.60 155.106  18
   1  18 -10 9961.97 324.774  38
  -1 -18  10 8871.44 336.587  18
   1  18  -9 335.286 120.146  38
  -1 -18   9 222.640 153.236   4
  -1 -18   9 490.533 134.731  15
  -1 -18   9 545.119 173.958  33
  -1 -18   8 225.434 164.506  33
   1  18  -8 88.5837 114.842  38
  -1 -18   8 87.9898 144.231   4
  -1 -18   7 292.207 160.942  33
   1  18  -7 145.495 110.446  38
  -1 -18   7 102.973 133.789   4
   1  18  -6 6.49262 105.906  38
  -1 -18   6 8.90361 156.026  33
  -2  19  -5 494.569 97.9637  38
  -2  19  -6 290.425 116.175  10
  -2  19  -6 311.461 115.880  38
   2 -19   6 570.224 123.780  15
  -2  19  -7 5213.39 228.009  38
   2 -19   7 5553.42 233.232  15
  -2  19  -7 5721.18 226.377  10
  -2  19  -8 2081.62 163.347  38
  -2  19  -8 1987.22 154.798  10
   2 -19   8 2262.86 168.135  15
  -2  19  -9 5067.91 223.448  10
   2 -19   9 5576.43 238.992  15
   2 -19  10-71.9844 136.039  15
   2 -19  10 75.3001 133.604   4
  -2  19 -10 117.543 112.046  10
   2 -19  11 3661.08 191.902  15
   2 -19  12 4.29427 114.766  15
  -2  19 -12-99.2909 111.104  23
   2 -19  13 38.7735 116.295  18
  -2  19 -13 325.683 104.821  23
  -2  19 -14 359.476 107.075  23
  -2  19 -15 2048.84 121.704  23
   2 -18   2 2487.95 170.193  41
   2 -18   3 53.5729 141.049  41
  -2  18  -3 264.752 121.987  10
  -2  18  -4 290.962 138.449  10
   2 -18   4 127.360 132.377  15
  -2  18  -4 74.5085 124.263  38
   2 -18   4 276.661 153.767  41
   2 -18   5 7880.55 303.287  15
  -2  18  -5 8067.15 307.235  10
  -2  18  -5 7328.56 298.034  38
   2 -18   5 8199.90 319.392  41
   2 -18   6 8187.18 321.266  15
  -2  18  -6 8046.63 321.859  10
  -2  18  -6 8428.48 324.194  38
   2 -18   6 8094.66 332.585  41
   2 -18   7 3733.63 243.454   4
   2 -18   7 3808.35 237.859  41
   2 -18   7 3891.90 227.625  15
   2 -18   8 869.529 181.181   4
   2 -18   8 892.235 172.592  15
   2 -18   9 12937.8 444.894   4
  -2  18 -10 1602.21 163.713  23
   2 -18  10 1625.23 182.773   4
   2 -18  11 449.592 161.784  18
   2 -18  11 365.506 158.717   4
  -2  18 -11 262.735 149.143  23
   2 -18  12 880.385 146.177  48
   2 -18  12 1289.99 173.461  18
  -2  18 -12 1132.17 158.905  23
   2 -18  12 1104.83 154.186  13
   2 -18  13-27.1332 128.539  48
   2 -18  13-44.8879 150.485  18
  -2  18 -13 47.4455 137.887  23
   2 -18  13 92.4408 129.619  13
   2 -18  14 990.993 134.691  48
   2 -18  14 1786.69 171.628  18
  -2  18 -14 1545.87 154.632  23
   2 -18  14 1287.81 134.755  13
   2 -18  15 124.409 101.512  48
   2 -18  15 208.571 136.439  18
  -2  18 -15 199.532 122.298  23
   2 -18  16 151.027 110.053  18
  -2  18 -16 67.8222 101.496  23
   2 -17   0 1278.95 149.269  41
  -2  17  -1 95.8632 122.796  10
   2 -17   1 32.2627 156.139  41
  -2  17  -2 851.440 157.676  10
   2 -17   2 1109.08 151.868  15
   2 -17   2 781.597 176.138  41
  -2  17  -3 1916.80 179.174  38
   2 -17   3 1715.35 198.152  17
  -2  17  -3 1963.97 187.197  10
   2 -17   3 1627.56 178.181  15
   2 -17   3 1672.89 200.689  41
  -2  17  -4 720.785 172.339  38
   2 -17   4 1076.84 189.129  17
   2 -17   4 534.236 173.686  15
   2 -17   4 372.907 181.585  41
  -2  17  -4 806.277 184.995  10
   2 -17   5 1074.30 209.483   4
   2 -17   5 1287.95 201.534  41
   2 -17   5 1337.63 192.129  15
   2 -17   5 1175.44 203.828  17
   2 -17   6 3570.39 262.362   4
   2 -17   6 3228.60 245.160  41
   2 -17   6 3324.98 234.846  15
   2 -17   6 3361.14 247.758  17
   2 -17   7 742.147 209.830   4
   2 -17   7 820.615 201.703  41
   2 -17   8 3553.63 267.744   4
   2 -17   8 3963.00 259.548  41
  -2  17  -8 3597.92 226.727  23
  -2  17  -9 167.331 167.790  23
   2 -17   9 223.019 185.250   4
   2 -17   9 379.932 182.188  18
   2 -17   9 271.564 197.516  41
   2 -17   9 109.272 170.037  13
   2 -17  10 1323.86 202.839   4
  -2  17 -10 1048.43 189.406  23
   2 -17  10 1414.62 204.860  18
   2 -17  10 1517.46 193.732  13
   2 -17  11 7465.14 313.948   4
   2 -17  11 6735.79 327.487  18
  -2  17 -11 7146.95 321.176  23
   2 -17  11 7319.91 314.720  13
   2 -17  12 168.482 156.960  13
   2 -17  12 540.698 198.004  18
  -2  17 -12 312.336 172.240  23
   2 -17  13 979.908 165.458  48
   2 -17  13 692.024 156.981  13
   2 -17  13 583.957 189.934  18
  -2  17 -13 559.837 177.374  23
   2 -17  14 376.906 149.964  48
   2 -17  14 377.911 136.089  13
   2 -17  14 659.280 180.644  18
  -2  17 -14 477.535 164.155  23
   2 -17  15 829.790 171.743  18
   2 -17  15 965.569 148.610  48
  -2  17 -15 990.236 158.256  23
   2 -17  16 6220.96 258.532  18
   2 -17  16 5392.31 236.010  48
  -2  17 -16 6148.87 248.338  23
   2 -17  17 1154.29 131.334  18
  -2  17 -18 193.781 90.4472  26
  -2  16   2 389.069 114.472  22
   2 -16  -2 287.819 122.808  41
  -2  16   1 300.707 122.695  10
   2 -16  -1 326.675 156.577  41
   2 -16  -1 159.145 125.347  24
   2 -16   0-65.3372 133.332  24
   2 -16   0 157.017 168.451  41
  -2  16   0 154.368 143.423  10
   2 -16   0-26.7152 131.741  15
   2 -16   0 202.822 154.527  17
   2 -16   1 356.436 185.747  41
  -2  16  -1 182.689 167.795  10
   2 -16   1 237.423 151.607  15
   2 -16   1 335.276 171.005  17
   2 -16   2-85.1674 184.249  17
  -2  16  -2-104.191 173.049  38
   2 -16   2 19.6931 164.766  15
   2 -16   2 325.484 189.703  41
  -2  16  -2 326.502 182.149  10
   2 -16   3 4763.94 287.318   4
   2 -16   3 3855.16 268.299  17
   2 -16   3 4211.33 260.817  15
   2 -16   3 3868.77 274.195  41
   2 -16   4 5904.43 327.564   4
   2 -16   4 5864.53 303.295  15
   2 -16   4 5833.40 321.527  17
   2 -16   4 6077.11 318.758  41
   2 -16   5 887.239 222.773   4
   2 -16   5 1167.16 227.600  17
   2 -16   6 2107.37 244.088   4
   2 -16   6 1421.63 234.952  17
   2 -16   7 102.986 206.572   4
   2 -16   7 461.898 218.849  17
   2 -16   7 649.131 193.475  13
   2 -16   8-64.9405 188.253  18
   2 -16   8 294.906 215.049  17
   2 -16   8 261.830 212.627   4
   2 -16   9 19719.5 639.158  13
   2 -16   9 20896.1 650.960   4
   2 -16   9 19078.4 644.808  18
   2 -16  10 939.631 214.843  18
   2 -16  10 1112.02 198.264  13
   2 -16  10 1046.93 210.546   4
   2 -16  11 616.889 207.849  18
   2 -16  11 601.116 183.142  13
   2 -16  11 822.153 191.805   4
   2 -16  12 2752.62 244.152  18
   2 -16  12 2502.78 217.127  13
   2 -16  12 2595.64 215.526   4
   2 -16  13 1683.82 228.093  18
   2 -16  13 1606.00 186.413  13
  -2  16 -13 1775.93 217.018  23
  -2  16 -14 2726.50 214.712  23
   2 -16  14 2012.64 180.109  13
   2 -16  14 1933.42 200.141  35
   2 -16  14 2017.14 227.270  18
   2 -16  14 2287.09 207.857  48
   2 -16  15 1307.88 178.153  35
  -2  16 -15 1678.09 184.799  23
   2 -16  15 1492.86 201.307  18
   2 -16  15 1673.90 181.379  48
   2 -16  16 88.3294 141.195  35
   2 -16  16 43.3668 165.649  18
  -2  16 -16 21.7880 142.093  23
   2 -16  16 11.4622 144.595  48
   2 -16  17 378.212 143.011  18
  -2  16 -17 301.933 124.458  23
   2 -16  17 138.998 129.698  48
  -2  16 -18 1274.10 132.003  26
   2 -16  18 1253.03 130.625  55
   2 -16  18 1478.75 128.570  18
  -2  15   4 299.834 102.632  22
  -2  15   3 291.908 128.607  22
   2 -15  -3 98.2885 145.313  41
   2 -15  -3-103.042 131.250  24
   2 -15  -2 488.879 177.629  41
   2 -15  -2 596.732 155.097  24
  -2  15   1 819.733 169.681  10
   2 -15  -1 951.548 203.854  41
   2 -15  -1 1018.31 174.859  17
   2 -15  -1 1078.92 157.953  15
   2 -15   0 473.835 171.752  15
   2 -15   0 746.557 212.020  41
   2 -15   0 495.335 190.689  17
  -2  15   0 753.643 172.626  38
  -2  15   0 706.430 183.560  10
   2 -15   1 15228.3 538.462  41
  -2  15  -1 15977.1 526.640  10
   2 -15   1 14437.9 509.666  15
   2 -15   1 14946.8 524.672  17
  -2  15  -1 15074.9 513.827  38
   2 -15   2 1922.99 210.876  24
  -2  15  -2 2093.72 195.264   7
   2 -15   2 2128.64 246.643  17
   2 -15   2 2415.84 257.839   4
   2 -15   2 2137.17 227.832  15
   2 -15   3 9825.48 415.511  41
   2 -15   4 36.2876 197.492  41
   2 -15   5 990.960 216.602  41
   2 -15   5 918.587 238.042   4
   2 -15   5 1199.98 242.380  17
   2 -15   6 92.0123 226.015  17
   2 -15   6 484.405 208.004  13
   2 -15   6 453.568 216.598  41
   2 -15   6 9.08430 223.416   4
   2 -15   7 17798.8 603.334  17
   2 -15   7 16704.7 586.525  13
   2 -15   7 16823.0 581.967  41
   2 -15   7 17255.0 597.907   4
   2 -15   8 1304.69 241.617  17
   2 -15   8 1343.82 218.579  13
   2 -15   8 1496.77 236.293  41
   2 -15   8 1416.64 244.544   4
   2 -15   9 7976.41 355.525  13
   2 -15   9 8514.57 374.083   4
   2 -15   9 7512.89 366.195  41
   2 -15  10 11471.6 427.168  13
   2 -15  10 10550.1 447.652  18
  -2  15 -10 10424.0 406.196   1
  -2  15 -11 15319.3 509.829   1
   2 -15  11 14156.1 508.866  35
  -2  15 -12 20035.8 634.892   1
   2 -15  12 20186.5 645.054  35
   2 -15  13 363.518 217.791  18
   2 -15  13 212.895 163.105  13
  -2  15 -14 1872.45 222.673  23
   2 -15  14 1562.19 180.238  13
   2 -15  14 1782.70 210.493  35
   2 -15  14 1860.41 234.680  18
   2 -15  14 1395.43 209.704  48
  -2  15 -15 2594.14 223.306  23
   2 -15  15 2459.53 235.343  18
   2 -15  15 2490.13 217.150  48
   2 -15  15 2613.62 220.392  35
  -2  15 -16 6278.36 278.491  23
   2 -15  16 5969.77 297.157  18
   2 -15  16 5782.78 285.881  48
   2 -15  16 6306.27 291.593  35
   2 -15  17 1577.02 174.838  48
   2 -15  17 2030.53 182.634  18
  -2  15 -17 1823.03 161.953  23
  -2  15 -18 843.114 136.913  26
   2 -15  18 839.266 133.624  18
   2 -15  18 892.593 141.521  55
   2 -15  19 949.952 118.239  55
  -2  15 -19 1275.23 114.974  26
  -2  14   5 722.932 121.245  22
   2 -14  -5 763.163 138.875  41
   2 -14  -5 797.615 139.059  24
   2 -14  -4 24.2443 164.651  41
  -2  14   4 238.189 143.372  22
   2 -14  -3-127.142 186.861  41
   2 -14  -2 457.089 206.139  41
  -2  14   2 691.618 182.647  10
   2 -14  -2 572.434 160.037  15
   2 -14  -2 750.573 179.614  17
  -2  14   1 6175.41 297.626  38
   2 -14  -1 7083.52 349.228  41
  -2  14   1 6668.97 316.131  10
   2 -14  -1 6530.62 306.949  15
   2 -14  -1 6644.83 322.576  17
   2 -14   0 393.416 201.942  17
   2 -14   0 356.648 185.676  15
   2 -14   1 425.969 228.531  41
   2 -14   2-8.93232 215.826  17
   2 -14   2-8.57501 197.750  15
   2 -14   2-197.557 211.653  41
   2 -14   2-92.7607 245.599   4
   2 -14   3 144.728 212.676  17
   2 -14   3 250.804 227.052   4
   2 -14   3 390.592 214.703  41
   2 -14   4 436.185 230.620  17
   2 -14   4 258.935 200.744  13
   2 -14   4 273.884 232.874   4
   2 -14   4 474.316 219.600  41
   2 -14   5 7624.87 370.202  17
   2 -14   5 7354.42 343.952  13
   2 -14   5 7650.98 370.861   4
   2 -14   5 7068.00 355.279  41
   2 -14   6 12006.9 473.895  17
   2 -14   6 11790.2 459.909  13
   2 -14   6 13212.4 477.852   4
   2 -14   6 11449.8 459.276  41
   2 -14   7 318.918 216.537  17
   2 -14   7 266.932 196.004  13
   2 -14   7 249.603 219.104   4
   2 -14   7 178.638 195.180  41
   2 -14   8 87.4737 208.213  17
   2 -14   8 265.860 189.141  13
   2 -14   8 226.255 208.300   4
  -2  14  -8 319.246 171.274   1
   2 -14   8 118.921 204.533  41
   2 -14   9 1037.64 218.904  41
   2 -14   9 972.366 210.999  13
   2 -14   9 1190.71 196.852  35
   2 -14   9 958.253 222.250  17
  -2  14  -9 798.822 178.761   1
   2 -14   9 950.135 212.914   4
   2 -14  10 7765.60 342.016  13
   2 -14  10 7158.87 362.296  18
  -2  14 -10 7603.70 332.637   1
   2 -14  10 8099.06 346.591   4
   2 -14  11 3116.13 245.853  13
   2 -14  11 3240.10 284.960  18
  -2  14 -11 2950.94 231.965   1
   2 -14  11 3078.54 244.753   4
   2 -14  11 2975.76 254.017  35
   2 -14  12 18327.3 590.735  13
   2 -14  12 18019.4 619.189  18
   2 -14  12 18614.2 609.176  35
  -2  14 -12 17623.4 594.465   1
   2 -14  13 3271.07 264.134  35
  -2  14 -13 3165.42 241.296   1
   2 -14  14-39.2239 155.659  13
   2 -14  15 2208.09 234.131  35
  -2  14 -15 2418.24 219.568  23
   2 -14  15 2043.88 245.217  18
   2 -14  15 1858.01 224.994  48
   2 -14  16 81.3714 181.313  35
   2 -14  16 416.564 175.277  48
  -2  14 -16-57.4012 161.948  23
   2 -14  16 30.2689 189.723  18
   2 -14  17 4046.13 235.851  18
   2 -14  17 3545.04 228.684  48
  -2  14 -17 3499.03 202.275  23
   2 -14  18 319.856 133.038  18
  -2  14 -18 495.903 139.149  26
   2 -14  18 176.822 145.005  55
  -2  14 -19 250.836 102.173  26
   2 -14  19 91.1751 115.076  55
  -2  13   7 3569.80 164.879  22
   2 -13  -7 3778.47 171.472  24
   2 -13  -6 3859.21 212.794  41
  -2  13   6 4267.39 210.410  22
  -2  13   5 393.396 163.269  22
  -2  13   5 511.714 132.355  52
   2 -13  -5 432.284 176.946  41
  -2  13   4-107.511 143.334  52
   2 -13  -4 180.758 191.933  41
  -2  13   3 4323.76 246.598  52
   2 -13  -3 4358.33 295.193  41
  -2  13   3 4853.61 264.325  10
   2 -13  -2 14619.5 518.132  15
   2 -13  -2 15254.1 534.490  17
  -2  13   1 11613.1 436.805  38
   2 -13  -1 12064.6 486.866  41
   2 -13   0 9678.12 434.802   4
   2 -13   0 9928.73 407.153  15
   2 -13   0 10049.0 418.834  17
   2 -13   0 10162.0 440.607  41
   2 -13   1 21227.1 695.507   4
   2 -13   1 21618.4 677.377  15
   2 -13   1 20287.3 674.189  17
   2 -13   1 20061.7 675.722  41
   2 -13   2 768.548 247.412   4
   2 -13   2 979.162 230.107  17
   2 -13   2 891.998 210.586  41
   2 -13   3 485.194 206.675  17
   2 -13   3 372.363 207.482  41
   2 -13   3 710.975 232.849   4
   2 -13   3 473.424 200.019  13
   2 -13   4 16585.4 573.403  17
   2 -13   4 16534.3 565.096  41
   2 -13   4 17335.5 576.239   4
   2 -13   4 16123.4 555.385  13
   2 -13   5 319.872 210.633  17
   2 -13   5 357.042 206.803  41
   2 -13   5 375.148 216.982   4
   2 -13   5 486.840 193.972  13
   2 -13   6 10046.5 410.661  17
   2 -13   6 9720.95 405.208  41
   2 -13   6 11297.9 422.132   4
   2 -13   6 10266.6 399.191  13
   2 -13   7-16.3593 198.876  17
   2 -13   7 133.471 178.295  41
   2 -13   7-95.3691 196.671   4
  -2  13  -7 254.174 166.300   1
   2 -13   7-23.3932 187.465  13
   2 -13   8 2836.90 248.436  17
   2 -13   8 2430.29 229.593  41
  -2  13  -8 2751.07 210.798   1
   2 -13   8 2622.93 240.813   4
   2 -13   8 2758.75 227.772  13
   2 -13   9 31370.4 897.440  17
   2 -13   9 30670.7 889.433   4
  -2  13  -9 29428.7 884.585   1
   2 -13   9 30599.4 894.958  13
   2 -13   9 29937.6 896.537  41
   2 -13  10 2461.04 223.993  13
   2 -13  10 2182.46 219.936   4
  -2  13 -10 2897.72 219.524   1
   2 -13  10 2311.51 236.072  35
   2 -13  11 45.5986 172.628  13
   2 -13  11-55.3696 227.303  18
   2 -13  11 251.526 176.424   4
  -2  13 -11 312.709 173.249   1
   2 -13  11 192.778 200.643  35
   2 -13  12 258.920 171.980  13
   2 -13  12 421.419 231.952  18
  -2  13 -12 338.889 181.692   1
   2 -13  12-78.1971 213.017  35
   2 -13  13 70.5522 162.084  13
   2 -13  13 206.330 225.793  18
   2 -13  13 177.557 206.878  35
  -2  13 -13 301.976 175.761   1
  -2  13 -14 6640.03 332.181  23
   2 -13  14 6589.45 343.517  48
  -2  13 -14 7330.75 324.311   1
   2 -13  14 6459.26 303.545  50
   2 -13  14 7168.63 351.145  35
   2 -13  15 499.771 209.007  18
  -2  13 -16 460.995 163.493  23
   2 -13  16 262.888 194.609  35
   2 -13  16 280.025 160.048  50
   2 -13  16 188.252 185.818  48
   2 -13  16 611.642 193.091  18
   2 -13  17 1004.02 185.475  48
   2 -13  17 820.947 174.166  18
   2 -13  18 2737.01 209.355  55
   2 -13  18 3098.27 190.990  18
  -2  13 -18 2903.93 193.075  26
   2 -13  19 137.120 125.722  55
  -2  13 -19 159.449 104.743  26
   2 -13  20 610.717 94.6020  55
  -2  12   8 208.307 106.636  22
   2 -12  -7 624.989 156.550  41
  -2  12   7 676.934 131.974  52
  -2  12   7 622.165 149.055  22
   2 -12  -6 11607.8 425.899  41
  -2  12   6 11185.4 386.967  52
  -2  12   6 10934.3 402.132  22
  -2  12   5 72.4268 163.622  52
  -2  12   4-55.3699 171.373  10
  -2  12   4 58.7168 179.547  52
  -2  12   3 311.484 186.770  52
  -2  12   2 532.560 207.673  10
   2 -12  -2 32.4363 194.869  15
   2 -12  -2 451.078 208.716  17
  -2  12   2 356.296 189.062  38
   2 -12  -1 596.301 209.098  15
   2 -12  -1 422.823 209.899  17
   2 -12   0 12148.6 481.639   4
   2 -12   0 12890.5 459.257  15
   2 -12   0 11647.1 458.676  17
   2 -12   1 3029.97 274.836   4
   2 -12   1 2654.43 251.601  17
   2 -12   2 895.495 221.721   4
   2 -12   2 1090.79 206.662  41
   2 -12   2 1225.05 208.365  13
   2 -12   2 1165.06 207.829  17
   2 -12   3 17179.7 565.284   4
   2 -12   3 16186.8 551.072  41
   2 -12   3 16096.9 541.062  13
   2 -12   3 16164.6 554.848  17
   2 -12   4 15.3060 187.260   4
   2 -12   4 184.260 193.407  17
   2 -12   4 415.029 188.059  41
   2 -12   4 552.804 165.737  13
   2 -12   5 459.168 149.946  24
   2 -12   5 415.059 183.138  41
   2 -12   5 370.100 185.234  13
   2 -12   5 387.650 199.577   4
   2 -12   5 337.594 187.353  17
   2 -12   6 1348.30 196.070  41
   2 -12   6 1102.65 181.976  13
  -2  12  -6 931.529 162.813   1
   2 -12   6 925.432 198.116   4
   2 -12   6 826.616 199.691  17
   2 -12   7 141.069 177.602  41
   2 -12   7 232.337 168.238  13
   2 -12   7 160.919 182.957   4
  -2  12  -7-6.40196 156.771   1
   2 -12   7 452.719 177.366  17
   2 -12   8 2250.06 210.270  41
   2 -12   8 1983.12 197.570  13
   2 -12   8 2231.21 210.203   4
  -2  12  -8 2217.83 199.075   1
   2 -12   8 2109.48 214.478  17
   2 -12   9 953.822 192.286  41
   2 -12   9 841.597 196.642  17
   2 -12   9 962.302 182.427  13
   2 -12   9 822.001 182.396   4
  -2  12  -9 573.295 169.768   1
  -2  12 -10 2708.69 222.472   1
   2 -12  10 2972.65 211.838   4
   2 -12  10 2587.98 239.576  35
  -2  12 -11 36101.8 1031.18   1
   2 -12  11 36176.4 1005.83   4
   2 -12  11 36463.1 1046.01  35
   2 -12  11 35383.2 1053.20  18
   2 -12  12 10164.2 429.703  18
   2 -12  12 9423.60 372.778  50
   2 -12  12 9389.17 397.951  35
   2 -12  13 1508.01 236.739  35
   2 -12  13 1505.03 232.615  18
   2 -12  13 1238.63 201.780  50
  -2  12 -14 3480.87 255.121  23
   2 -12  14 3006.83 272.203  35
   2 -12  14 3114.71 268.067  18
   2 -12  14 3136.40 238.717  50
   2 -12  14 2933.18 258.180  48
   2 -12  15 3890.85 287.213  35
   2 -12  15 3736.40 273.717  48
   2 -12  15 3468.26 250.378  50
  -2  12 -15 4148.27 255.396  23
   2 -12  16-7.24873 177.651  50
   2 -12  16 71.1011 196.195  18
   2 -12  17 651.316 171.269  50
   2 -12  17 641.382 181.490  48
   2 -12  17 145.420 165.242  18
   2 -12  18-10.2885 144.114  18
   2 -12  18 317.684 162.069  55
  -2  12 -18 109.280 137.376  26
   2 -12  19 2712.33 175.848  44
   2 -12  19 2728.80 174.613  55
   2 -12  20 3746.30 168.047  44
   2 -12  20 3867.21 156.578  25
   2 -12  20 3754.77 164.303  55
  -2  11   9 4024.40 189.676  22
  -2  11   8 293.200 147.073  22
   2 -11  -8 408.897 154.893  41
  -2  11   8 134.923 137.622  52
  -2  11   7 8077.96 332.944  52
  -2  11   7 8883.27 347.439  22
  -2  11   6 489.003 186.297  52
  -2  11   6 440.193 200.597  22
  -2  11   5 128.962 168.993  10
  -2  11   4 3512.37 252.851  10
  -2  11   4 3666.41 262.685  52
   2 -11  -4 3797.01 259.554  15
   2 -11  -3 2031.63 227.604  15
   2 -11  -3 2067.59 237.308  17
  -2  11   3 2024.93 225.855  10
  -2  11   3 2007.92 207.828  38
   2 -11  -2 3004.82 250.491  17
   2 -11  -2 2989.60 254.250  15
  -2  11   2 2493.63 224.017  38
   2 -11  -1 4420.48 301.965   4
   2 -11  -1 4258.07 276.907  17
   2 -11  -1 4530.95 277.349  15
   2 -11   0 273.513 210.200   4
   2 -11   0 147.193 188.716  17
   2 -11   0-68.5203 177.507  15
   2 -11   1 310.583 208.442   4
   2 -11   1 142.124 184.739  17
   2 -11   2 39184.0 1112.76   4
   2 -11   2 40699.5 1112.82  17
   2 -11   2 38584.3 1097.39  13
   2 -11   3 22014.6 673.605   4
   2 -11   3 22587.2 673.124  17
   2 -11   3 22365.3 671.970  41
   2 -11   3 20876.5 654.064  13
   2 -11   4 30023.6 883.566   4
   2 -11   4 30633.2 876.434  13
   2 -11   4 31624.5 886.954  17
   2 -11   4 30583.7 881.135  41
   2 -11   5 2073.53 170.889  24
   2 -11   5 2084.62 193.460  17
  -2  11  -5 1772.64 170.423   1
   2 -11   5 2443.09 206.999   4
   2 -11   5 1899.25 199.483  41
   2 -11   5 2015.81 188.500  13
   2 -11   6 14096.7 469.179  17
  -2  11  -6 13879.5 456.560   1
   2 -11   6 14827.5 474.230   4
   2 -11   6 14015.2 467.449  41
   2 -11   6 14335.8 468.684  13
   2 -11   7 595.374 168.492  17
  -2  11  -7 451.869 145.652   1
   2 -11   7 437.543 158.294   4
   2 -11   7 304.223 155.458  41
   2 -11   7 336.021 158.871  13
  -2  11  -8 369.401 159.166   1
  -2  11  -8 228.820 208.129   2
   2 -11   8 348.311 156.141   4
   2 -11   8 348.669 170.787  17
   2 -11   8 286.816 163.939  41
   2 -11   9 616.185 174.957  17
   2 -11   9 558.784 181.817  41
  -2  11  -9 595.276 166.965   1
   2 -11   9 811.152 159.483   4
   2 -11   9 781.982 193.460  33
   2 -11  10 28052.5 819.162  18
   2 -11  10 27201.0 776.370   4
   2 -11  10 26643.0 780.081  50
   2 -11  11 439.392 164.947  50
   2 -11  11 813.612 213.666  18
   2 -11  11 1030.50 209.377  35
   2 -11  12 73906.5 1971.19  35
   2 -11  12 70416.3 1944.85  50
   2 -11  12 76142.4 1978.12  18
   2 -11  13 10162.2 407.017  50
   2 -11  13 10992.7 438.334  18
   2 -11  13 10527.8 439.940  35
   2 -11  13 10799.8 438.838  48
  -2  11 -14 7359.83 333.390  23
   2 -11  14 7628.42 341.254  50
   2 -11  14 6874.87 356.582  18
   2 -11  14 7190.92 352.264  48
   2 -11  14 6472.16 353.835  35
   2 -11  15 2710.99 257.299  35
   2 -11  15 2955.05 248.133  48
  -2  11 -15 2745.98 220.608  23
   2 -11  15 2801.05 258.094  18
   2 -11  15 3087.80 250.208  50
   2 -11  16 513.895 194.595  18
   2 -11  17 2642.51 223.486  50
   2 -11  17 2712.01 209.357  18
   2 -11  18 630.423 165.586  55
   2 -11  18 503.284 138.276  18
  -2  11 -18 805.928 145.188  26
   2 -11  19 109.844 130.201  55
   2 -11  19 164.980 132.891  44
   2 -11  20 171.481 91.5454  25
   2 -11  20 287.937 98.7455  44
   2 -11  20 245.892 91.7238  55
  -2  10   9 693.339 121.979  11
  -2  10   9 760.751 156.092  52
  -2  10   9 854.403 158.487  22
  -2  10   8 1178.14 193.184  22
  -2  10   8 1044.12 183.303  52
  -2  10   8 1083.08 157.506  11
  -2  10   7 508.288 204.969  22
  -2  10   7 466.826 157.223  11
  -2  10   7 783.239 196.722  52
  -2  10   6 5551.30 276.367  11
   2 -10  -6 5591.95 328.017  43
  -2  10   6 5584.52 309.540  52
   2 -10  -5 181.714 193.398  17
  -2  10   5 61.1382 211.828  52
   2 -10  -5 146.430 215.225  43
  -2  10   5-101.571 181.145  10
  -2  10   5 117.229 166.309  11
   2 -10  -4 1135.43 209.574  17
   2 -10  -4 1346.46 237.299  43
   2 -10  -4 1361.82 212.658  15
  -2  10   4 867.057 170.561  11
  -2  10   4 940.521 202.554  10
   2 -10  -3 3894.20 272.180  43
  -2  10   3 3494.09 234.189  38
   2 -10  -3 3385.92 250.421  15
   2 -10  -3 3025.21 246.437  17
   2 -10  -2 248.824 212.801   4
   2 -10  -2 361.912 188.113  17
   2 -10  -2 426.357 195.523  15
   2 -10  -2 540.397 212.268  43
  -2  10   2 227.759 166.747   7
   2 -10  -1 2756.39 256.211   4
   2 -10  -1 3062.84 234.988  15
   2 -10  -1 3038.16 234.184  17
   2 -10  -1 3521.96 247.401  43
   2 -10   0 2167.91 207.218   4
   2 -10   0 1656.59 203.765  17
   2 -10   0 1640.51 200.208  43
   2 -10   1 1949.51 196.168  17
   2 -10   1 2268.13 211.438   4
   2 -10   1 1999.33 177.796  13
   2 -10   2 1044.80 182.080  17
   2 -10   2 1430.46 179.061   4
   2 -10   2 1227.75 176.107  13
   2 -10   3 3186.97 219.742  17
   2 -10   3 3127.36 222.511   4
   2 -10   3 3012.09 195.901  13
   2 -10   4 427.051 158.934  17
  -2  10  -4 465.372 165.597   2
   2 -10   4 207.950 155.698   4
   2 -10   4 494.729 147.511  41
   2 -10   4 271.996 148.839  13
   2 -10   5 1319.14 171.266  17
   2 -10   5 1655.20 174.878   4
  -2  10  -5 1481.52 195.146   2
   2 -10   5 1258.92 161.907  41
   2 -10   5 1481.53 170.281  13
   2 -10   6 132.200 150.292  17
  -2  10  -6 91.7570 169.504   2
   2 -10   6 175.748 151.733   4
   2 -10   6 75.4909 143.534  41
   2 -10   6 80.4532 141.437  13
  -2  10  -7 36845.9 1000.65   2
  -2  10  -7 34757.2 969.914   1
   2 -10   7 35035.4 967.242   4
   2 -10   7 36259.9 979.952  17
   2 -10   7 34025.8 972.455  41
   2 -10   8 12730.9 419.026   4
   2 -10   8 13846.3 438.488  17
   2 -10   8 13213.5 435.372  41
   2 -10   9 12221.2 407.556  17
   2 -10   9 11791.0 410.908  41
   2 -10   9 12645.0 393.115   4
   2 -10  10 21315.2 648.996  18
   2 -10  10 21166.5 624.692  20
  -2  10 -10 21448.4 660.293   2
   2 -10  10 19823.7 596.166   4
   2 -10  10 19759.7 617.482  50
   2 -10  10 21012.9 645.213  35
   2 -10  11 50712.5 1412.64  18
   2 -10  11 51057.7 1408.40  35
   2 -10  11 51403.6 1390.10  50
   2 -10  12 404.035 186.529  50
   2 -10  12 198.650 208.794  35
   2 -10  12 506.651 207.090  18
   2 -10  13 2094.31 229.279  50
   2 -10  13 1964.24 239.755  48
   2 -10  13 2354.46 240.294  18
   2 -10  13 1946.55 248.864  35
  -2  10 -14 3135.63 229.787  23
   2 -10  14 3015.89 263.125  18
   2 -10  14 2753.09 239.300  50
   2 -10  14 2596.06 256.954  35
   2 -10  14 2467.44 255.554  48
   2 -10  15 4057.20 272.496  18
   2 -10  15 4009.92 274.750  50
   2 -10  15 4245.42 294.355  48
   2 -10  15 4307.57 287.237  35
   2 -10  16 2298.14 219.771  18
   2 -10  16 2402.88 232.070  50
   2 -10  16 2412.26 245.703  48
  -2  10 -17 516.571 159.957  26
   2 -10  17 773.405 195.250  55
   2 -10  17 742.374 166.486  18
   2 -10  17 628.513 184.685  50
   2 -10  18 536.907 164.789  55
   2 -10  19 721.354 146.564  44
   2 -10  19 775.441 132.611  55
   2 -10  20 314.714 100.006  25
   2 -10  20 559.036 100.136  53
   2 -10  20 447.427 106.939  44
  -2   9  10 139.806 152.544  52
  -2   9  10 9.28653 125.429  11
  -2   9  10 485.555 156.307  22
  -2   9   9 152.702 168.731  52
  -2   9   9 237.340 171.053  22
  -2   9   9 501.955 151.239  11
  -2   9   8-13.6823 160.880  11
   2  -9  -8-39.1895 195.111  43
  -2   9   7 8.72642 218.012  22
   2  -9  -7 517.042 222.313  43
  -2   9   7 408.862 205.670  52
  -2   9   6 186.508 177.031  11
   2  -9  -6 509.440 224.938  43
  -2   9   6 411.015 212.367  52
   2  -9  -5 3739.87 282.666  43
   2  -9  -5 3949.70 258.791  15
   2  -9  -5 3493.13 253.812  17
  -2   9   5 3399.39 242.589  10
  -2   9   5 3159.29 237.949  11
   2  -9  -4 11426.5 438.307  43
   2  -9  -4 10361.7 410.749  17
   2  -9  -4 10633.8 417.508  15
  -2   9   4 11271.6 389.500  38
  -2   9   4 10750.7 407.228  10
  -2   9   4 10556.3 399.076  11
   2  -9  -3 85.1014 179.565  15
   2  -9  -3-133.056 194.168  43
  -2   9   3 189.819 159.845  38
  -2   9   3 85.8202 154.688  11
   2  -9  -3 106.888 174.561  17
  -2   9   3 325.170 160.905   7
   2  -9  -2 2077.84 207.564  43
   2  -9  -2 1846.79 222.075   4
   2  -9  -2 1690.69 195.483  17
  -2   9   2 1557.75 167.132  11
   2  -9  -2 1935.64 201.404  15
   2  -9  -1 41821.5 1144.96  15
   2  -9  -1 42583.4 1152.82   4
   2  -9  -1 41656.9 1149.29  43
   2  -9  -1 40107.8 1140.68  17
   2  -9   0 21459.6 651.712   4
   2  -9   0 21911.8 650.740  43
   2  -9   0 21940.0 651.126  17
   2  -9   1 922.091 159.917  13
   2  -9   1 706.948 173.262   4
   2  -9   1 1134.59 168.640  43
   2  -9   1 1196.76 170.813  17
   2  -9   2 31723.6 872.140  17
   2  -9   2 30740.6 864.032  13
  -2   9  -2 30480.8 853.576   2
   2  -9   2 32104.5 872.983   4
   2  -9   3 20853.0 602.854  17
   2  -9   3 20111.8 592.991  13
  -2   9  -3 20345.9 585.714   1
  -2   9  -3 19903.5 588.923   2
   2  -9   3 20428.9 601.227   4
   2  -9   4 72780.0 1940.22  17
  -2   9  -4 75419.0 1943.39   2
   2  -9   4 77279.9 1943.26   4
  -2   9  -4 73489.6 1932.41   1
   2  -9   4 73401.6 1938.85  13
   2  -9   5 526.450 144.100  17
   2  -9   5 242.263 120.427  24
   2  -9   5 444.436 143.066   4
  -2   9  -5 231.499 163.752   2
  -2   9  -5 382.073 133.672   1
   2  -9   5 374.579 141.792  13
   2  -9   6 2262.58 148.677  24
   2  -9   6 1963.46 164.435   4
  -2   9  -6 2514.07 200.610   2
  -2   9  -6 2178.20 170.035   1
   2  -9   6 2359.86 179.613  17
   2  -9   7 86678.8 2274.37  41
  -2   9  -7 88286.6 2293.05   2
   2  -9   7 87525.4 2265.95   4
   2  -9   7 88998.5 2277.61  17
   2  -9   8 87474.0 2251.18  41
   2  -9   8 85126.7 2235.11   4
  -2   9  -8 84536.2 2266.36   2
   2  -9   8 89458.1 2250.85  17
   2  -9   9 507.096 121.052   4
   2  -9   9 462.289 161.806  18
   2  -9  10 51148.2 1353.63  20
   2  -9  10 49494.4 1381.16  18
   2  -9  10 49318.9 1361.03  50
   2  -9  10 52081.4 1382.77  35
   2  -9  11 1184.76 206.834  35
   2  -9  11 1217.87 201.885  18
   2  -9  11 745.084 177.405  50
   2  -9  12 87032.8 2272.66  35
   2  -9  12 85111.8 2269.49  18
   2  -9  12 83882.0 2258.03  50
   2  -9  12 86192.6 2274.90  48
  -2   9 -13 12843.7 439.504  23
   2  -9  13 11953.4 467.785  18
   2  -9  13 12241.4 454.351  50
   2  -9  13 13315.8 475.132  48
   2  -9  13 11969.0 459.394  35
   2  -9  14 88.3458 210.244  35
   2  -9  14 167.240 194.317  48
   2  -9  14 93.0855 190.271  50
   2  -9  14 168.994 196.617  18
   2  -9  15 1313.89 228.971  35
   2  -9  15 1260.74 219.032  18
   2  -9  15 1615.44 219.705  48
   2  -9  15 1263.02 226.638  50
   2  -9  16 15350.4 513.254  18
   2  -9  16 15315.7 532.287  50
   2  -9  17 5660.29 263.834  18
   2  -9  17 5539.23 291.559  55
   2  -9  17 5902.70 295.173  50
   2  -9  18 3147.31 210.164  55
   2  -9  18 3103.04 213.982  44
   2  -9  19 221.599 117.715  55
   2  -9  19 193.443 134.175  44
   2  -9  20-24.9913 87.6596  53
   2  -9  20 72.8580 89.6305  25
   2  -9  20-77.0675 96.0587  44
  -2   8  12 1267.19 122.783  11
  -2   8  11 4953.25 228.972  11
  -2   8  11 4754.58 241.112  52
  -2   8  10 5732.56 274.132  11
  -2   8  10 5784.92 291.633  22
  -2   8  10 6011.51 287.367  52
   2  -8  -9 3508.25 254.751  43
  -2   8   9 3577.95 238.011  11
  -2   8   8 2962.90 260.535  52
  -2   8   8 3218.02 268.133  22
   2  -8  -8 3261.70 281.512  43
  -2   8   7 1169.72 201.296  11
   2  -8  -7 1230.26 236.999  43
  -2   8   7 983.345 232.979  52
  -2   8   6 10339.2 386.333  10
   2  -8  -6 10878.4 410.046  17
  -2   8   6 10520.9 411.504  11
   2  -8  -6 10115.7 432.786  43
  -2   8   5 2948.38 216.641  10
   2  -8  -5 2793.30 234.313  17
   2  -8  -5 2907.90 234.638  15
  -2   8   5 2793.71 224.018  11
   2  -8  -5 2564.23 258.923  43
  -2   8   4 2474.82 186.035  38
   2  -8  -4 2249.75 208.307  15
   2  -8  -4 2495.13 217.047  17
  -2   8   4 2557.13 181.897   7
   2  -8  -4 2554.56 222.753  43
  -2   8   4 2568.20 215.170  11
   2  -8  -3 9801.40 364.626  15
   2  -8  -3 9553.24 370.316  17
  -2   8   3 10000.5 346.052   7
   2  -8  -3 9900.81 380.298  43
   2  -8  -2 2606.47 220.242   4
   2  -8  -2 3051.94 198.715  15
   2  -8  -2 2687.06 207.116  17
   2  -8  -2 2959.02 205.893  43
   2  -8  -1 1344.60 186.585   4
   2  -8  -1 1252.26 169.410  17
   2  -8  -1 1271.81 165.264  43
   2  -8   0 597.106 148.006  13
  -2   8   0 651.494 116.164   2
   2  -8   0 574.524 163.943   4
   2  -8   0 355.533 153.510  17
   2  -8   0 446.119 153.636  43
   2  -8   1 1220.06 153.044  13
   2  -8   1 1284.57 156.391  17
   2  -8   1 1302.88 161.267   4
  -2   8  -1 1094.86 132.728   2
   2  -8   2 23728.4 671.724  13
   2  -8   2 24456.8 679.591  17
  -2   8  -2 23545.8 665.473   2
   2  -8   2 23851.8 676.048   4
   2  -8   3 27371.5 748.881  13
   2  -8   3 27591.1 752.389  17
  -2   8  -3 27092.6 749.127   2
  -2   8  -3 27064.6 739.421   1
   2  -8   3 26175.6 747.912   4
   2  -8   4 38503.0 1062.61  41
  -2   8  -4 40588.3 1075.16   2
  -2   8  -4 41037.9 1065.79   1
   2  -8   4 39664.6 1067.40  17
   2  -8   5 3914.74 181.097  24
   2  -8   5 3672.44 143.584  14
   2  -8   5 3935.92 195.269  41
  -2   8  -5 3426.94 221.939   2
  -2   8  -5 4062.95 188.691   1
   2  -8   5 3946.98 195.540  17
   2  -8   6 2381.01 165.858  17
   2  -8   6 2009.80 119.358  34
   2  -8   6 2353.03 145.053  24
   2  -8   6 2109.75 158.880  41
  -2   8  -6 2006.45 188.644   2
   2  -8   7 11451.9 364.610  17
  -2   8  -7 11299.1 392.917   2
   2  -8   7 11216.6 363.986  41
  -2   8  -8 86077.5 2142.34   8
   2  -8   8 85010.8 2137.24  17
  -2   8  -8 83313.8 2158.88   2
   2  -8   9 4794.57 237.556  33
  -2   8  -9 5871.67 244.264   5
  -2   8  -9 5877.06 246.518   8
  -2   8  -9 6345.11 282.362   2
   2  -8   9 5184.14 266.194  35
   2  -8   9 5654.11 250.839  20
   2  -8   9 5768.22 264.205  18
   2  -8  10 1137.34 185.422  35
  -2   8 -10 982.969 154.673   8
   2  -8  10 794.717 145.376  20
   2  -8  10 1044.55 183.031  18
   2  -8  10 1084.54 177.562  50
  -2   8 -10 972.319 154.843   5
   2  -8  11 8650.93 303.281  12
   2  -8  11 8466.76 338.329  50
   2  -8  11 8511.35 347.503  35
   2  -8  11 8409.94 346.912  18
  -2   8 -11 8630.14 323.838   5
   2  -8  12 783.591 145.223  12
   2  -8  12 1032.40 202.398  48
   2  -8  12 994.859 189.194  50
   2  -8  12 1073.71 210.609  35
   2  -8  12 1077.86 195.485  18
  -2   8 -12 858.391 166.987   5
   2  -8  13 5716.00 308.626  48
   2  -8  13 5826.05 262.366  12
   2  -8  13 6130.59 315.258  18
   2  -8  13 5685.38 299.848  50
   2  -8  13 4963.45 295.958  35
   2  -8  14 552.001 202.796  18
   2  -8  14 506.342 161.638  12
   2  -8  14 363.407 208.246  35
   2  -8  14 553.524 211.782  48
   2  -8  14 494.104 197.518  50
   2  -8  15 6175.55 304.913  18
   2  -8  15 6075.65 280.005  12
   2  -8  15 6001.96 326.535  48
   2  -8  15 5388.28 308.234  50
   2  -8  16-83.8966 156.227  12
   2  -8  16-20.6134 166.022  18
   2  -8  16-99.9655 198.227  50
   2  -8  16 16.6450 194.679  55
   2  -8  17 2171.10 173.947  12
   2  -8  17 2041.10 220.947  44
   2  -8  17 1971.74 204.798  55
   2  -8  18 601.536 132.969  12
   2  -8  18 832.947 169.260  44
   2  -8  18 847.093 151.528  55
   2  -8  19 1921.00 157.679  44
   2  -8  19 1671.45 131.942  55
   2  -8  20-5.69478 79.9057  25
   2  -8  20 77.0052 88.9349  44
   2  -8  20 53.0310 84.5027  53
  -2   7  13 1312.06 123.811  11
  -2   7  12 1087.80 150.050  11
  -2   7  11 2269.50 213.246  22
  -2   7  11 1804.32 198.277  52
  -2   7  11 2251.67 199.079  11
   2  -7 -10 1093.22 211.906  43
  -2   7  10 1468.16 193.965  11
  -2   7   9 2530.07 250.441  22
   2  -7  -9 2447.55 256.890  43
  -2   7   9 1693.66 240.972  52
  -2   7   8 8274.99 381.070  22
  -2   7   8 8361.70 372.590  52
   2  -7  -8 7581.33 383.317  43
  -2   7   8 8170.88 361.099  11
  -2   7   7 309.247 197.716  11
   2  -7  -7 173.696 217.899  43
   2  -7  -7 238.573 186.455  17
   2  -7  -6 98309.6 2536.66  15
   2  -7  -6 96024.3 2536.41  17
   2  -7  -6 95113.9 2555.92  43
  -2   7   6 95802.8 2515.41  10
  -2   7   6 98338.6 2541.76  11
  -2   7   5 14739.4 472.047  10
   2  -7  -5 15379.9 510.448  43
  -2   7   5 14776.6 461.211   7
   2  -7  -5 14244.0 488.280  17
   2  -7  -5 14948.1 488.180  15
   2  -7  -4 307.494 161.906  17
   2  -7  -4 212.323 168.554  43
  -2   7   4 463.167 141.033   7
   2  -7  -4 484.527 161.159  15
  -2   7   4 178.473 130.935  38
   2  -7  -3 2245.32 192.801  43
  -2   7   3 2617.05 173.900   7
   2  -7  -3 2638.44 205.237   4
   2  -7  -3 2664.73 193.710  15
   2  -7  -2 26302.5 779.274  43
   2  -7  -2 28532.0 783.239   4
   2  -7  -2 28196.0 776.099  15
   2  -7  -2 27343.8 775.806  17
  -2   7   1 32567.8 863.407   2
   2  -7  -1 33620.1 910.416   4
   2  -7  -1 33347.4 903.678  17
   2  -7   0 24271.1 685.767  17
   2  -7   0 25015.5 691.325   4
  -2   7   0 24298.8 659.233   2
   2  -7   0 24196.0 687.170  43
  -2   7  -1 3781.89 181.198   2
   2  -7   1 3862.92 199.105  43
  -2   7  -2 76157.3 1921.51   1
  -2   7  -2 74766.4 1921.97   2
   2  -7   2 72815.7 1925.37  43
   2  -7   3 10185.4 286.973  32
  -2   7  -3 11080.2 341.296   2
   2  -7   3 11459.2 340.851   4
  -2   7  -3 10922.2 334.405   1
   2  -7   3 10193.1 288.679  50
   2  -7   3 10756.7 336.200  17
   2  -7   3 11121.9 335.037  13
   2  -7   4 870.514 124.589  24
   2  -7   4 886.294 124.150  41
   2  -7   4 871.196 137.262  17
   2  -7   4 1055.59 130.657   4
  -2   7  -4 855.458 148.936   2
  -2   7  -4 953.614 130.883   1
   2  -7   4 773.983 86.2311  32
   2  -7   5 79447.4 2090.16  32
   2  -7   5 80502.0 2099.40  24
   2  -7   5 81898.3 2107.36  41
   2  -7   5 81995.2 2109.12  17
  -2   7  -5 83712.6 2122.95   2
   2  -7   5 87723.3 2106.94   4
   2  -7   5 82006.4 2085.07  14
   2  -7   6 421.983 78.9411  14
   2  -7   6 459.368 80.0783  12
   2  -7   6 426.704 111.671  24
   2  -7   6 345.576 122.865  41
   2  -7   6 517.831 127.481  17
   2  -7   6 269.594 65.8346  36
   2  -7   6 396.483 93.0511  34
   2  -7   6 542.474 115.638   4
  -2   7  -6 566.420 167.969   2
   2  -7   7 3114.49 179.184  33
  -2   7  -7 2645.55 202.507   2
   2  -7   7 2682.18 148.962   4
   2  -7   7 3065.75 127.804  36
   2  -7   7 2963.32 137.749  34
   2  -7   7 3154.61 170.609  41
   2  -7   7 2865.95 134.320  12
   2  -7   8 41110.5 1042.32  36
   2  -7   8 41942.7 1085.43  35
   2  -7   8 40193.7 1045.86  12
  -2   7  -8 38772.3 1058.55   5
   2  -7   8 40355.0 1082.72  18
  -2   7  -8 38765.1 1079.26   2
   2  -7   8 37774.8 1037.89   4
   2  -7   8 39795.0 1059.64  33
   2  -7   9 1515.32 180.932  18
  -2   7  -9 1776.59 154.306   8
  -2   7  -9 1680.22 191.618   2
  -2   7  -9 1640.04 150.167   5
   2  -7   9 1348.74 165.497  50
   2  -7   9 1563.26 125.355  36
   2  -7   9 1494.83 177.684  35
   2  -7  10 11093.4 353.030  12
   2  -7  10 10735.0 384.772  50
   2  -7  10 10432.0 379.274  18
   2  -7  10 10802.4 355.902  20
  -2   7 -10 10425.7 388.124   2
   2  -7  10 10756.9 391.158  35
  -2   7 -10 11321.0 364.209   5
   2  -7  11 17322.8 518.223  12
   2  -7  11 17884.1 555.577  48
   2  -7  11 16638.5 545.827  35
   2  -7  11 16395.9 511.651  36
   2  -7  11 17704.3 549.702  18
   2  -7  11 16163.7 541.641  50
  -2   7 -11 17371.4 523.296   5
   2  -7  12 170.319 181.762  18
   2  -7  12 7.62147 190.672  35
   2  -7  12 207.870 139.850  36
   2  -7  12 291.629 183.875  50
   2  -7  12 247.962 183.746  48
   2  -7  12 154.011 147.177  12
   2  -7  13 3111.18 214.732  12
   2  -7  13 3464.21 237.649  18
   2  -7  13 3336.02 257.233  35
   2  -7  13 3318.60 210.192  36
   2  -7  13 3081.31 258.572  48
   2  -7  13 3437.45 259.183  50
   2  -7  13 2828.76 211.035  54
   2  -7  14 5328.81 268.758  12
   2  -7  14 5769.75 291.841  18
   2  -7  14 5271.66 264.196  36
   2  -7  14 4839.36 310.871  48
   2  -7  14 5378.93 308.661  50
   2  -7  15 7150.24 313.490  18
   2  -7  15 6365.61 303.607  12
   2  -7  15 6639.45 332.599  50
   2  -7  15 7368.47 343.244  55
   2  -7  15 6715.36 301.861  36
   2  -7  16 1258.55 212.731  50
   2  -7  16 1260.72 177.828  12
   2  -7  17 163.680 158.891  55
   2  -7  17 143.605 178.773  44
   2  -7  17 351.895 148.533  12
   2  -7  18 320.600 129.474  55
   2  -7  18 548.169 158.239  44
   2  -7  18 304.879 127.654  12
   2  -7  19 92.6495 114.723  25
   2  -7  19 236.175 96.6313  12
   2  -7  19 177.743 124.755  44
   2  -7  19 62.2935 119.579  53
  -2   6  14 2488.68 142.109  11
  -2   6  13 325.594 106.280  36
  -2   6  13 133.294 134.430  11
  -2   6  12 612.955 140.416  36
  -2   6  12 260.805 165.853  52
  -2   6  12 563.670 166.564  11
   2  -6 -11 248.029 190.368  43
  -2   6  11 619.446 183.981  11
  -2   6  10-8.67636 203.495  22
   2  -6 -10 61.7600 203.597  43
  -2   6  10-78.6170 198.220  52
  -2   6   9 2266.91 233.480  11
  -2   6   9 2118.86 252.997  22
  -2   6   9 2107.72 238.518  52
   2  -6  -9 2022.65 259.631  43
  -2   6   8 11126.3 447.819  22
   2  -6  -8 11153.7 422.534  17
   2  -6  -8 10615.5 450.231  43
  -2   6   8 11389.2 428.071  11
  -2   6   7 30.3580 186.357  11
   2  -6  -7 49.7772 171.938  28
   2  -6  -7 258.538 211.348  43
   2  -6  -6 3614.53 229.937  28
  -2   6   6 4481.82 215.278  10
  -2   6   6 4257.36 211.577   7
   2  -6  -6 3784.50 265.321  43
   2  -6  -6 4098.99 235.738  15
   2  -6  -5 15228.6 493.735  43
   2  -6  -5 14628.7 473.081  15
  -2   6   5 14646.7 453.378   7
   2  -6  -5 14597.6 471.181  28
   2  -6  -4 214.291 137.069  28
  -2   6   4 482.402 130.475   7
   2  -6  -4 264.729 150.664  15
   2  -6  -4 293.174 160.717  43
  -2   6   4 199.967 113.951  38
   2  -6  -3 187.434 161.285   4
   2  -6  -3 97.0881 121.964   1
  -2   6   3 188.897 134.052   7
   2  -6  -3 27.2138 145.016  15
   2  -6  -2 149.102 157.133   4
   2  -6  -2 468.734 128.163   1
  -2   6   2 167.049 73.8771   2
  -2   6   1 6762.55 202.606   6
  -2   6   1 7419.13 223.069   2
   2  -6  -1 6765.91 245.834   1
   2  -6  -1 6976.26 261.966  43
   2  -6   0 12589.1 387.656   4
   2  -6   0 13379.7 389.982  43
   2  -6   0 12165.1 383.079  13
   2  -6   1 61525.3 1596.49  17
   2  -6   1 59573.1 1591.88  13
   2  -6   1 62566.0 1597.67  43
  -2   6  -1 62347.4 1591.00   1
   2  -6   1 62831.6 1599.01   4
   2  -6   2 10268.5 302.103  17
   2  -6   2 8584.40 244.968  50
   2  -6   2 9227.31 242.740   9
  -2   6  -2 10834.3 297.337   1
   2  -6   2 10863.6 303.914   4
   2  -6   2 9820.94 295.083  13
   2  -6   2 9813.16 299.688  43
   2  -6   3 176814. 4599.21  32
  -2   6  -3 188166. 4621.00   1
   2  -6   3 194266. 4620.79   4
   2  -6   3 178435. 4599.15  50
   2  -6   3 182285. 4619.99  17
   2  -6   3 188393. 4620.21  13
   2  -6   4 8777.54 275.759  24
   2  -6   4 8869.89 277.077  41
   2  -6   4 9133.12 284.538  17
   2  -6   4 9110.20 278.465   4
   2  -6   4 8727.94 262.686  32
   2  -6   5 15922.7 437.694  41
   2  -6   5 15180.8 413.777  36
   2  -6   5 15911.3 432.265  32
   2  -6   5 15281.6 433.873  24
   2  -6   5 15534.1 439.270  17
   2  -6   5 15221.8 419.511  14
   2  -6   5 15048.0 417.613  12
   2  -6   5 16039.6 432.180   4
  -2   6  -6 10907.5 354.176   2
   2  -6   6 10836.2 315.911   4
   2  -6   6 11053.0 329.512  41
   2  -6   6 10920.4 309.110  36
   2  -6   6 10795.4 315.421  34
   2  -6   6 10479.7 331.423  33
   2  -6   6 10422.8 327.561  32
   2  -6   6 10256.3 306.157  31
  -2   6  -6 10510.3 327.910   8
  -2   6  -6 10460.0 327.640   5
   2  -6   6 10865.1 307.237  14
   2  -6   6 11023.1 312.602  12
   2  -6   6 11071.4 327.708  17
   2  -6   7 5015.83 197.587  17
  -2   6  -7 4905.16 237.308   2
   2  -6   7 4889.36 177.774   4
   2  -6   7 5043.94 185.879  36
   2  -6   7 5114.82 188.274  37
   2  -6   7 4933.29 230.764  35
   2  -6   7 4853.01 181.841  31
   2  -6   7 5053.04 209.466  33
  -2   6  -7 4946.28 202.621   5
   2  -6   7 5166.37 175.020  11
  -2   6  -7 5343.71 204.805   8
   2  -6   7 5450.41 192.263  12
   2  -6   7 4964.80 177.618  14
   2  -6   7 4777.20 219.568  20
  -2   6  -8 44961.3 1179.23   2
   2  -6   8 42865.3 1140.43  14
   2  -6   8 43821.2 1159.03  27
  -2   6  -8 45200.4 1156.72   8
   2  -6   8 43455.6 1140.66  11
   2  -6   8 44766.8 1179.91  18
   2  -6   8 44846.1 1165.76  20
   2  -6   8 43034.4 1148.25  42
   2  -6   9 2063.68 142.483  42
   2  -6   9 2214.56 180.862  35
   2  -6   9 2208.51 151.694  12
   2  -6   9 2045.76 148.094  27
   2  -6   9 1999.51 124.203  11
   2  -6   9 2266.99 188.504  18
  -2   6  -9 2199.47 187.327   2
   2  -6   9 2509.17 185.141  50
   2  -6  10 516.140 169.016  18
   2  -6  10 146.736 153.152  35
   2  -6  10 336.795 129.777  12
   2  -6  10 361.811 127.429  27
  -2   6 -10 269.725 160.823   2
  -2   6 -10 401.808 138.122   5
   2  -6  10 419.430 126.909  20
   2  -6  10 158.840 160.707  48
   2  -6  10 383.878 165.688  50
   2  -6  11 8246.21 306.151  12
   2  -6  11 7549.67 289.678  27
   2  -6  11 7988.85 331.412  35
   2  -6  11 8362.83 332.936  18
   2  -6  11 8003.88 329.765  50
   2  -6  11 7859.07 336.318  48
   2  -6  12 12688.0 427.990  12
   2  -6  12 12200.8 410.398  27
   2  -6  12 12746.8 439.882  18
   2  -6  12 12518.7 443.966  35
   2  -6  12 12227.7 452.538  50
   2  -6  12 12758.2 428.378  54
   2  -6  12 12552.3 459.926  48
   2  -6  13 3626.61 238.051  12
   2  -6  13 4049.29 245.188  18
   2  -6  13 3640.91 229.032  36
   2  -6  13 3439.11 230.741  54
   2  -6  13 3370.20 258.890  50
   2  -6  13 3721.28 267.024  48
   2  -6  14 11094.6 399.103  18
   2  -6  14 10370.3 390.948  36
   2  -6  14 10056.2 395.079  12
   2  -6  14 9993.92 410.308  55
   2  -6  14 9566.89 417.760  50
   2  -6  15 151.533 174.850  12
   2  -6  15 155.940 168.035  36
   2  -6  15 42.7962 191.593  50
   2  -6  15-65.6185 183.201  55
   2  -6  16 3789.20 238.773  12
   2  -6  17 229.316 144.369  12
   2  -6  17 180.366 146.248  36
   2  -6  17 152.649 144.926  55
   2  -6  17 191.076 159.683  44
   2  -6  18 7100.20 291.356  53
   2  -6  18 7257.17 276.645  12
   2  -6  18 7298.09 298.156  44
   2  -6  19 10.8076 98.9070  25
   2  -6  19-110.088 119.313  44
   2  -6  19 109.189 97.2169  12
   2  -6  19 103.882 107.921  53
  -2   5  14 1481.45 132.488  36
  -2   5  14 1600.32 150.718  11
  -2   5  13 105.321 154.954  11
  -2   5  13-37.4207 164.956  52
  -2   5  13 65.1816 138.379  36
   2  -5 -12 9683.95 385.304  43
  -2   5  12 9845.80 389.588  11
  -2   5  12 10040.9 368.274  12
  -2   5  12 10790.2 402.012  52
  -2   5  11 9138.89 395.483  52
   2  -5 -11 8336.93 390.019  43
  -2   5  10 110.985 202.100  11
   2  -5 -10 158.343 221.211  43
  -2   5  10 105.898 202.105  52
  -2   5  10-52.7103 207.692  22
  -2   5   9 3154.11 251.545  11
   2  -5  -9 2394.37 232.687  28
  -2   5   9 2908.69 260.559  22
   2  -5  -9 2394.41 264.476  43
  -2   5   9 2659.64 249.142  52
  -2   5   8 1398.13 215.891  11
  -2   5   8 1310.00 226.091  22
   2  -5  -8 1397.76 208.454  28
   2  -5  -8 1607.27 240.355  43
   2  -5  -7 27900.5 814.945  28
   2  -5  -7 28191.5 840.436  43
  -2   5   6 306.040 120.540  10
  -2   5   6 89.8074 130.327   7
   2  -5  -6 207.958 152.199  15
   2  -5  -6 182.608 154.526  28
  -2   5   5 10283.5 327.435   7
  -2   5   5 9420.48 308.183  38
   2  -5  -5 9740.01 341.068  28
   2  -5  -5 10153.7 347.636  15
   2  -5  -4 4356.08 215.383  15
  -2   5   4 4290.19 177.366  38
   2  -5  -4 4001.94 201.223   1
  -2   5   3 48290.1 1275.59  53
   2  -5  -3 50668.9 1317.66  43
  -2   5   3 51224.9 1313.30  40
   2  -5  -3 50568.8 1306.28   1
   2  -5  -3 50510.6 1307.74  28
   2  -5  -2 82813.7 2077.41  28
   2  -5  -2 79289.9 2081.28   4
   2  -5  -2 81995.0 2076.11   1
   2  -5  -2 84768.1 2081.04  15
  -2   5   2 78515.4 2038.09   6
  -2   5   2 79765.2 2044.49  53
   2  -5  -2 84354.8 2084.42  43
  -2   5   2 86907.8 2085.27  40
  -2   5   1 8582.33 233.110   6
   2  -5  -1 9118.04 274.730   1
   2  -5  -1 8561.58 284.618   4
   2  -5  -1 8296.28 280.370  43
  -2   5   1 8598.98 281.552  40
   2  -5  -1 8349.93 276.748  28
   2  -5   0 48299.3 1235.50  13
  -2   5   0 50823.2 1239.76  40
   2  -5   0 49539.9 1238.54  43
   2  -5   0 48843.5 1237.47   4
   2  -5   0 46137.5 1201.48  35
   2  -5   1 662.903 109.125  13
   2  -5   1 783.827 116.853  43
  -2   5  -1 821.374 111.310  40
  -2   5  -1 836.685 112.231   1
   2  -5   1 684.617 118.668   4
  -2   5  -2 44434.6 1185.97   1
   2  -5   2 46163.7 1188.18   4
   2  -5   2 47161.9 1187.52  13
   2  -5   2 45985.2 1164.42  50
   2  -5   2 46170.8 1187.41  17
   2  -5   2 44724.2 1161.56   9
   2  -5   2 47276.9 1190.01  43
  -2   5  -2 47776.3 1185.43  40
   2  -5   3 607.998 107.454  24
   2  -5   3 548.574 84.7733  50
   2  -5   3 620.258 60.1830   9
   2  -5   3 549.821 102.365   4
   2  -5   3 573.867 107.926  17
   2  -5   4 22751.5 598.485  17
   2  -5   4 22212.3 596.117  41
   2  -5   4 22170.4 584.066  36
   2  -5   4 21431.4 593.890  32
   2  -5   4 22022.4 599.262  24
   2  -5   4 22872.8 581.357   9
   2  -5   4 22021.0 586.645  12
   2  -5   4 22421.6 590.694  14
   2  -5   4 22982.6 594.118   4
   2  -5   5 9517.00 265.966   4
   2  -5   5 9335.12 275.810  17
   2  -5   5 9039.95 276.689  41
   2  -5   5 8756.21 273.826  34
   2  -5   5 8933.67 266.743  36
   2  -5   5 9376.22 271.557  12
   2  -5   5 9643.02 269.285  14
   2  -5   5 9169.07 275.730  33
   2  -5   5 8777.30 282.939  32
   2  -5   5 8767.37 279.497  24
   2  -5   5 9294.60 262.930  11
  -2   5  -5 8973.09 277.016   8
   2  -5   5 8764.70 299.133  18
  -2   5  -5 8764.65 275.500   5
   2  -5   6 96739.6 2448.99  20
   2  -5   6 95767.0 2452.62  18
  -2   5  -6 95659.3 2431.57   8
   2  -5   6 96045.3 2426.32  11
   2  -5   6 96526.0 2430.67  17
   2  -5   6 93982.9 2419.86   4
   2  -5   6 96482.4 2433.00  34
   2  -5   6 93383.5 2418.64  37
   2  -5   6 95961.2 2452.23  35
   2  -5   6 96105.5 2431.27  33
   2  -5   6 94761.8 2429.34  31
   2  -5   6 96260.6 2442.43  32
   2  -5   6 97098.5 2439.06  27
   2  -5   6 95208.6 2433.64  12
   2  -5   6 98379.0 2428.21  14
  -2   5  -6 94141.8 2432.67   5
   2  -5   7 19164.1 540.502  50
  -2   5  -7 18880.7 517.005   5
   2  -5   7 18102.4 514.642  42
   2  -5   7 18143.6 539.834  35
   2  -5   7 18208.5 522.142  30
   2  -5   7 18177.6 531.002  32
   2  -5   7 18404.5 514.852  31
   2  -5   7 19445.3 525.130  27
  -2   5  -7 19028.8 541.896   2
   2  -5   7 18102.5 491.504   4
   2  -5   7 18669.0 509.627  11
  -2   5  -7 18248.2 512.192   8
   2  -5   7 19230.6 532.501  20
   2  -5   7 18877.9 510.642  14
   2  -5   7 18474.8 519.731  12
   2  -5   8 68560.6 1784.56  42
   2  -5   8 67948.1 1779.32  14
   2  -5   8 69761.5 1789.87  30
   2  -5   8 69234.2 1791.59  27
   2  -5   8 71124.2 1811.31  18
   2  -5   8 70393.1 1792.45  20
  -2   5  -8 68706.0 1777.31   8
   2  -5   8 69349.1 1781.73  11
  -2   5  -8 71713.4 1802.38   2
  -2   5  -8 67133.3 1783.74   5
   2  -5   9 2047.32 177.879  48
   2  -5   9 1643.72 176.342  50
   2  -5   9 1650.80 139.005  42
   2  -5   9 1533.14 178.137  35
   2  -5   9 1731.91 141.239  30
  -2   5  -9 1599.46 166.843   2
   2  -5   9 1680.38 167.452  18
   2  -5  10 9540.50 350.228  48
   2  -5  10 9768.77 325.271  46
   2  -5  10 8566.97 317.701  42
   2  -5  10 9354.65 349.956  35
   2  -5  10 9158.63 326.146  12
   2  -5  10 9292.60 325.772  27
   2  -5  10 9739.79 315.229  11
   2  -5  10 9282.71 317.325  20
   2  -5  10 9814.80 345.949  18
   2  -5  10 8747.61 343.107  50
  -2   5 -10 9360.02 334.011   2
   2  -5  11 3757.05 248.463  50
   2  -5  11 4388.76 235.735  18
   2  -5  11 4089.99 207.468  11
   2  -5  11 4534.12 247.316  35
   2  -5  11 4053.97 208.514  30
   2  -5  11 4565.03 219.540  27
   2  -5  11 4238.92 229.054  12
   2  -5  11 4667.65 258.522  48
   2  -5  11 4511.16 216.133  46
   2  -5  12 2425.36 203.074  12
   2  -5  12 2585.66 192.141  27
   2  -5  12 2908.62 186.951  11
   2  -5  12 2500.11 204.488  18
   2  -5  12 2604.54 223.549  50
   2  -5  12 2480.35 203.464  54
   2  -5  12 2346.27 216.274  48
   2  -5  13 28261.1 801.442  12
   2  -5  13 26435.4 782.239  27
   2  -5  13 26707.7 774.827  11
   2  -5  13 29259.0 797.860  18
   2  -5  13 25256.0 811.118  50
   2  -5  13 26411.9 808.581  55
   2  -5  13 25641.2 783.935  54
   2  -5  13 27158.5 796.025  36
   2  -5  14 3678.12 252.036  12
   2  -5  14 3735.11 230.292  27
   2  -5  14 4406.35 240.178  18
   2  -5  14 4044.44 246.564  36
   2  -5  14 3698.61 277.289  50
   2  -5  14 3594.53 253.903  55
   2  -5  15-146.497 171.707  36
   2  -5  15-35.2902 188.172  44
   2  -5  15-22.9674 172.495  55
   2  -5  16 1490.20 192.673  36
   2  -5  16 1446.67 189.131  12
   2  -5  16 1417.67 180.971  55
   2  -5  17 354.716 155.261  12
   2  -5  17 534.158 166.512  44
   2  -5  17 636.268 155.576  36
   2  -5  18 121.703 127.966  12
   2  -5  18 98.3781 123.988  25
   2  -5  18 31.1634 131.285  53
   2  -5  18 250.227 136.715  44
   2  -5  18 4.50369 120.378  36
   2  -5  19 9635.23 304.796  53
   2  -5  19 9434.40 292.816  25
  -2   4  15 1175.88 124.935  36
  -2   4  15 942.809 134.269  11
  -2   4  14 97.1358 133.156  36
  -2   4  14 96.3073 130.306  12
  -2   4  14 63.8158 149.713  11
  -2   4  13 955.204 182.301  11
  -2   4  13 823.683 185.615  52
  -2   4  13 754.674 163.720  12
  -2   4  12 976.492 203.500  52
  -2   4  12 663.076 209.615  22
  -2   4  11 3231.80 267.529  52
   2  -4 -11 3239.99 276.544  43
  -2   4  11 3902.24 275.643  11
  -2   4  11 3103.39 275.571  22
  -2   4  10 49736.6 1366.11  11
   2  -4 -10 45889.0 1344.80  28
  -2   4  10 53085.1 1372.87  22
  -2   4  10 49599.1 1364.15  52
   2  -4 -10 46153.9 1368.96  43
   2  -4  -9 466.681 180.724   3
  -2   4   9 421.622 208.977  22
  -2   4   9 483.464 189.217  11
   2  -4  -9 538.636 189.345  28
  -2   4   8 864.357 191.863  22
  -2   4   8 807.941 141.042  44
   2  -4  -8 1000.64 179.598   3
   2  -4  -8 715.292 182.428  28
  -2   4   7 129.035 120.408  44
   2  -4  -7 154.989 147.094   3
  -2   4   7 42.5905 125.149   7
   2  -4  -7 230.849 145.191  28
   2  -4  -6-25.2231 138.898  28
   2  -4  -6-29.3369 137.459   3
  -2   4   6 64.4135 136.066  40
  -2   4   6-72.1444 110.570  44
  -2   4   6 120.565 125.342   7
   2  -4  -6 134.500 146.701  15
  -2   4   5 25818.6 708.589  44
  -2   4   5 25725.3 697.750  38
   2  -4  -5 26921.4 728.276   3
   2  -4  -5 26281.4 732.247  15
  -2   4   4 3387.56 145.686  38
   2  -4  -4 3115.50 179.204  28
   2  -4  -4 3074.14 173.271   1
   2  -4  -4 3385.88 179.420   3
  -2   4   4 3382.74 148.183  44
  -2   4   4 3241.50 173.034   7
  -2   4   4 3341.57 184.991  40
   2  -4  -3 62818.1 1567.44  28
  -2   4   3 57621.1 1528.85  50
   2  -4  -3 61407.4 1565.95   1
   2  -4  -3 62681.5 1565.00   3
  -2   4   3 63399.6 1572.12  40
  -2   4   3 63175.0 1564.17   7
   2  -4  -3 61636.3 1570.23  15
   2  -4  -2 107320. 2567.96  15
  -2   4   2 112224. 2570.34  40
   2  -4  -2 105278. 2562.48   1
   2  -4  -2 105495. 2568.42   4
   2  -4  -2 107340. 2565.30  28
  -2   4   1 599.643 40.7910   6
   2  -4  -1 443.705 115.576   4
   2  -4  -1 666.264 108.596   1
   2  -4  -1 522.457 110.451  28
   2  -4   0 321103. 8362.19  35
   2  -4   0 343656. 8386.13  13
  -2   4   0 344495. 8388.57  40
   2  -4   0 341759. 8388.17  43
   2  -4   0 351732. 8386.17   1
   2  -4   0 338640. 8387.19   4
   2  -4   1 30921.2 780.487  35
   2  -4   1 31169.8 794.150  13
   2  -4   1 29311.9 770.727  45
   2  -4   1 30561.7 794.685   4
  -2   4  -1 31821.7 794.580   1
  -2   4  -1 30336.8 794.810  40
   2  -4   1 31019.8 795.011  43
  -2   4  -2 82689.1 2087.95  40
   2  -4   2 83128.0 2090.87  43
   2  -4   2 81773.5 2087.81  35
  -2   4  -2 81374.0 2092.40   1
   2  -4   2 82469.7 2090.02   4
   2  -4   2 84098.0 2090.18  13
   2  -4   2 79725.7 2091.87  24
   2  -4   2 83753.6 2078.05   9
   2  -4   2 80961.0 2079.90  50
   2  -4   2 83151.5 2090.85  17
   2  -4   3 16395.9 439.369  50
   2  -4   3 16437.8 430.206   9
   2  -4   3 15890.0 431.386  47
   2  -4   3 16539.1 435.527  41
   2  -4   3 16806.3 433.488  36
   2  -4   3 16305.4 447.615  35
   2  -4   3 15727.5 434.067  12
   2  -4   3 16068.9 445.038  24
   2  -4   3 16043.3 434.801   4
   2  -4   3 16521.2 439.889  17
  -2   4  -4 133600. 3357.85   5
   2  -4   4 134120. 3351.90   4
   2  -4   4 131522. 3365.68  50
   2  -4   4 135890. 3373.97  18
   2  -4   4 133300. 3356.81  11
   2  -4   4 135188. 3356.09   9
   2  -4   4 129924. 3359.16  47
   2  -4   4 132124. 3356.06  41
   2  -4   4 133292. 3358.25  36
   2  -4   4 132305. 3361.72  34
   2  -4   4 133244. 3370.59  35
   2  -4   4 131912. 3363.74  32
   2  -4   4 131020. 3353.18  33
   2  -4   4 132304. 3363.69  24
   2  -4   4 133703. 3365.36  27
   2  -4   4 135924. 3360.49  12
   2  -4   4 132917. 3358.54  14
   2  -4   4 133173. 3356.96  17
   2  -4   5 42654.1 1065.93   4
   2  -4   5 40368.1 1091.72  50
   2  -4   5 42426.0 1096.13  20
   2  -4   5 42642.1 1099.43  18
   2  -4   5 43226.0 1081.47   9
   2  -4   5 42863.3 1079.47  11
  -2   4  -5 42954.6 1075.97   8
   2  -4   5 39671.6 1084.09  47
  -2   4  -5 42269.8 1077.00   5
   2  -4   5 41482.1 1097.56  35
   2  -4   5 40047.9 1061.94  37
   2  -4   5 41252.2 1083.11  34
   2  -4   5 41623.2 1081.71  31
   2  -4   5 41204.8 1088.23  30
   2  -4   5 41883.7 1089.82  32
   2  -4   5 41831.4 1087.34  27
   2  -4   5 42223.7 1080.00  14
   2  -4   5 41947.2 1083.98  12
   2  -4   5 42607.1 1075.56  17
  -2   4  -6 38341.6 991.418   5
   2  -4   6 37322.6 972.272   4
   2  -4   6 37886.9 1016.99  35
   2  -4   6 38005.8 998.696  31
   2  -4   6 39157.2 1010.33  32
   2  -4   6 38302.2 1002.04  30
   2  -4   6 37583.1 1002.37  27
   2  -4   6 39322.7 996.797  11
  -2   4  -6 39076.8 987.561   8
   2  -4   6 38824.8 1008.09  20
   2  -4   6 38056.2 1016.35  18
   2  -4   6 38014.1 995.477  14
   2  -4   6 38902.8 1002.56  12
   2  -4   6 36563.9 1010.30  50
  -2   4  -7 25194.8 697.566   5
   2  -4   7 26145.7 709.239  42
   2  -4   7 26156.8 726.313  35
   2  -4   7 26580.7 711.021  30
   2  -4   7 26807.9 723.278  32
   2  -4   7 26562.0 711.163  31
   2  -4   7 26089.8 711.961  27
   2  -4   7 26785.5 706.049  11
  -2   4  -7 25589.3 689.431   8
   2  -4   7 26499.6 712.261  20
   2  -4   7 26203.3 725.698  50
   2  -4   7 25854.6 703.966  14
  -2   4  -8 6018.08 215.128   5
  -2   4  -8 6184.07 234.030   2
   2  -4   8 5804.74 221.911  30
   2  -4   8 5434.57 229.483  31
   2  -4   8 5252.63 222.951  42
   2  -4   8 5533.03 225.919  27
   2  -4   8 5768.39 242.140  18
   2  -4   8 5886.82 224.112  20
   2  -4   9 893.895 157.448  18
   2  -4   9 786.468 161.708  35
   2  -4   9 1077.90 131.387  11
   2  -4   9 1041.04 152.349  48
   2  -4   9 1078.69 161.979  50
  -2   4  -9 962.773 142.525   2
   2  -4  10 346.490 137.148  18
   2  -4  10 222.267 158.874  35
   2  -4  10 156.282 127.857  30
   2  -4  10 209.163 140.352  27
   2  -4  10 243.259 127.521  11
   2  -4  10 450.876 128.346  20
   2  -4  10 385.836 141.906  54
   2  -4  10 185.796 163.697  50
   2  -4  10 317.449 135.242  46
   2  -4  10 284.801 161.022  48
   2  -4  11 1412.92 168.802  18
   2  -4  11 1167.84 153.361  30
   2  -4  11 1491.85 163.365  27
   2  -4  11 1432.63 180.545  12
   2  -4  11 1279.53 156.139  11
   2  -4  11 1269.98 177.299  54
   2  -4  11 1166.21 179.704  50
   2  -4  11 1419.71 180.888  48
   2  -4  11 1541.06 163.698  46
   2  -4  12 386.075 160.607  18
   2  -4  12 619.880 174.982  12
   2  -4  12 509.270 148.605  30
   2  -4  12 464.177 163.841  27
   2  -4  12 480.688 155.406  11
   2  -4  12 694.296 187.366  55
   2  -4  12 769.112 168.938  54
   2  -4  12 753.307 190.517  50
   2  -4  13 10246.2 394.245  36
   2  -4  13 10160.6 387.342  12
   2  -4  13 9352.65 375.835  27
   2  -4  13 10211.5 375.693  11
   2  -4  13 11059.1 381.602  18
   2  -4  13 10027.6 409.554  50
   2  -4  13 9472.55 378.010  54
   2  -4  13 10101.8 398.892  55
   2  -4  14 2397.73 223.754  12
   2  -4  14 2647.84 213.350  27
   2  -4  14 2524.99 205.444  11
   2  -4  14 2568.48 248.110  44
   2  -4  14 2667.46 232.840  36
   2  -4  14 2355.00 219.069  55
   2  -4  15-78.3213 174.711  36
   2  -4  15 299.671 161.930  11
   2  -4  15 252.209 202.104  44
   2  -4  16-15.5937 169.841  44
   2  -4  16 461.088 164.727  36
   2  -4  16 261.125 162.522  12
   2  -4  17 4166.10 227.403  12
   2  -4  17 4141.30 234.409  44
   2  -4  17 4299.14 228.522  36
   2  -4  17 4870.69 230.083  25
   2  -4  17 4435.47 235.674  53
   2  -4  18 439.841 115.463  25
   2  -4  18 395.683 122.993  53
   2  -4  18 525.237 119.039  36
   2  -4  18 427.321 121.098  12
  -2   3  16 320.302 106.944  11
  -2   3  16 183.840 96.7835  36
  -2   3  15 67.7828 139.785  11
  -2   3  15 20.5836 134.614  36
  -2   3  15 165.937 128.354  12
  -2   3  14 2236.69 194.416  12
  -2   3  14 2153.75 202.783  11
  -2   3  13 2365.66 227.952  11
  -2   3  12-114.270 214.116  22
   2  -3 -12-87.7151 210.477  43
  -2   3  12-8.44010 202.525  11
  -2   3  12 386.645 194.491  52
   2  -3 -12 199.308 187.193  28
  -2   3  11 160.707 207.419  11
   2  -3 -11-55.8142 190.341  28
  -2   3  11 33.3170 197.166  52
  -2   3  11-52.2536 205.884  22
  -2   3  10 10609.5 422.154  11
   2  -3 -10 10881.3 416.718  28
  -2   3  10 11061.1 430.207  22
   2  -3 -10 11423.6 415.314   3
  -2   3  10 10882.6 420.400  52
  -2   3  10 10384.3 383.134  44
  -2   3   9 507.193 185.073  22
  -2   3   9 290.138 135.638  44
   2  -3  -9 402.151 177.118   3
   2  -3  -9 468.915 175.320  28
  -2   3   8 3434.88 193.608  40
   2  -3  -8 3478.60 221.240  28
  -2   3   8 4012.26 236.695  22
   2  -3  -8 3685.47 222.482   3
  -2   3   8 3215.09 191.068  44
  -2   3   8 3423.02 190.717   7
  -2   3   7 7552.81 273.657   7
  -2   3   7 7631.78 311.143  22
   2  -3  -7 7748.56 298.242   3
  -2   3   6 461.227 92.3293  10
  -2   3   6 233.523 107.746  44
  -2   3   6 296.794 100.130  50
   2  -3  -6 448.535 148.999   3
  -2   3   6 260.066 128.136  40
  -2   3   5 2121.56 132.771  44
  -2   3   5 2125.68 120.780  50
  -2   3   5 2166.41 158.231  40
  -2   3   5 2244.04 113.903  38
  -2   3   4 3159.73 164.487   7
   2  -3  -4 2816.56 170.228   3
  -2   3   4 3111.57 135.946  44
   2  -3  -4 3213.63 174.496  15
  -2   3   4 3289.07 128.242  38
  -2   3   4 3319.19 167.133  40
   2  -3  -3 191.669 105.690  28
   2  -3  -3 245.293 117.219  15
  -2   3   3 251.525 111.078  40
  -2   3   3 264.339 77.3336  44
  -2   3   3 224.984 115.815   7
   2  -3  -2 92516.0 2322.53  49
  -2   3   2 90580.4 2316.62  44
   2  -3  -2 93180.5 2334.21   1
   2  -3  -2 88483.9 2332.26   3
   2  -3  -2 94718.1 2337.05  15
   2  -3  -2 92567.5 2334.94  28
   2  -3  -1 689.151 113.727   4
   2  -3  -1 719.050 93.8415   1
   2  -3  -1 728.399 104.158  28
   2  -3  -1 870.117 105.068  15
   2  -3  -1 766.439 91.9793  49
   2  -3   0 387940. 9644.94  13
   2  -3   0 384711. 9645.80  28
   2  -3   0 387186. 9644.92  43
   2  -3   0 384760. 9644.51  49
   2  -3   0 381497. 9630.37  55
   2  -3   0 382566. 9644.59   1
   2  -3   0 384046. 9646.37   4
   2  -3   1 683484. 17177.9  45
   2  -3   1 678786. 17189.5  49
   2  -3   1 690450. 17185.4  43
   2  -3   1 681344. 17181.4  35
   2  -3   1 697205. 17185.4  13
   2  -3   1 684912. 17185.2  18
   2  -3   1 690073. 17186.0   4
  -2   3  -1 680739. 17187.3   1
   2  -3   1 682350. 17179.9  51
   2  -3   2 1797.93 95.7338  17
  -2   3  -2 1609.75 89.2431  40
   2  -3   2 1674.49 107.464  35
   2  -3   2 1637.60 93.3211  36
   2  -3   2 1667.49 96.0722  12
   2  -3   2 1636.61 92.1474  13
   2  -3   2 1638.25 115.552  24
   2  -3   2 1786.04 92.5205   9
   2  -3   2 1563.91 111.519  18
   2  -3   2 1709.04 91.6412   4
   2  -3   2 1578.07 92.3358  50
   2  -3   2 1610.15 104.304  51
   2  -3   3 437192. 10999.8   4
   2  -3   3 437101. 11016.7  51
   2  -3   3 440733. 11013.0  50
   2  -3   3 442616. 11018.3  18
   2  -3   3 437035. 11009.2  11
   2  -3   3 442062. 11007.7   9
   2  -3   3 443788. 11009.7  47
  -2   3  -3 434528. 10997.5  40
   2  -3   3 441019. 11001.2  41
   2  -3   3 441811. 11013.0  34
   2  -3   3 440044. 11016.7  35
   2  -3   3 439933. 11009.9  36
   2  -3   3 446796. 11015.1  30
   2  -3   3 436472. 10996.9  33
   2  -3   3 438921. 11014.2  27
   2  -3   3 432431. 11012.8  24
   2  -3   3 443514. 11010.6  14
   2  -3   3 434679. 11010.1  12
   2  -3   3 434512. 11003.1  17
  -2   3  -4 8531.17 251.420   5
   2  -3   4 8916.52 239.374   4
   2  -3   4 9762.09 288.344  51
   2  -3   4 9174.66 277.573  50
   2  -3   4 9251.11 281.598  18
   2  -3   4 9014.00 283.489  20
  -2   3  -4 8494.36 248.629   8
   2  -3   4 9072.48 267.072   9
   2  -3   4 8808.07 265.722  11
   2  -3   4 9019.30 271.552  47
   2  -3   4 9575.11 295.911  39
   2  -3   4 9457.96 268.858  36
   2  -3   4 9216.56 270.967  34
   2  -3   4 8803.90 281.356  35
   2  -3   4 8932.13 274.003  30
   2  -3   4 9268.69 273.887  32
   2  -3   4 8750.87 275.467  27
   2  -3   4 9032.87 266.819  12
   2  -3   4 8893.41 267.027  14
   2  -3   4 9079.63 249.502  17
  -2   3  -5 5063.34 171.565   5
   2  -3   5 4871.16 144.738   4
   2  -3   5 5771.22 207.980  50
   2  -3   5 6031.16 215.859  51
   2  -3   5 5362.73 212.359  18
   2  -3   5 5977.32 204.992  20
  -2   3  -5 5414.67 165.059   8
   2  -3   5 5373.71 193.454   9
   2  -3   5 5556.48 190.476  11
   2  -3   5 5646.46 202.112  47
   2  -3   5 6126.15 223.589  39
   2  -3   5 5713.90 210.308  35
   2  -3   5 5789.09 197.566  34
   2  -3   5 5349.65 199.386  30
   2  -3   5 5338.26 192.231  31
   2  -3   5 5769.35 202.113  32
   2  -3   5 5880.98 196.726  27
   2  -3   5 5814.83 194.503  14
   2  -3   5 5279.86 196.432  12
   2  -3   5 5649.58 216.886  16
  -2   3  -6 128825. 3293.22   5
   2  -3   6 127082. 3313.55  47
   2  -3   6 129135. 3308.96  42
   2  -3   6 133264. 3321.20  39
   2  -3   6 133108. 3319.26  35
   2  -3   6 130840. 3309.92  31
   2  -3   6 130116. 3315.48  32
   2  -3   6 130028. 3308.80  30
   2  -3   6 133474. 3307.47  11
  -2   3  -6 128677. 3284.81   8
   2  -3   6 128460. 3322.19  51
   2  -3   6 130844. 3317.51  50
   2  -3   6 132035. 3310.47  20
   2  -3   6 135092. 3321.83  18
   2  -3   6 128565. 3305.14  14
   2  -3   6 130521. 3317.41  16
  -2   3  -7 99788.3 2516.02   5
   2  -3   7 98619.2 2543.75  50
   2  -3   7 100906. 2543.13  48
   2  -3   7 98878.8 2544.55  39
   2  -3   7 98184.3 2532.31  42
   2  -3   7 100368. 2544.50  35
   2  -3   7 99837.6 2531.01  11
   2  -3   7 98710.3 2528.74  14
   2  -3   7 98910.9 2530.56  20
   2  -3   7 99707.0 2537.40  16
   2  -3   7 98392.8 2539.34  32
   2  -3   7 95344.0 2532.11  31
   2  -3   8 9561.86 316.197  18
   2  -3   8 8451.30 296.744  20
   2  -3   8 9068.64 303.418  11
  -2   3  -8 8667.24 282.828   5
  -2   3  -8 9168.11 294.346   2
   2  -3   9 23785.3 682.018  11
   2  -3   9 24270.2 701.875  48
   2  -3   9 23673.1 684.573  46
   2  -3   9 24439.5 686.547  18
   2  -3   9 24353.5 691.525  54
   2  -3   9 24606.8 700.214  50
   2  -3   9 24951.7 695.167  39
   2  -3   9 22987.5 684.569  42
   2  -3  10 16009.5 491.764  11
   2  -3  10 15855.6 492.376  30
   2  -3  10 16397.1 497.418  18
   2  -3  10 15482.4 482.742  20
   2  -3  10 15694.5 508.354  48
   2  -3  10 15738.2 492.304  46
   2  -3  10 15862.1 502.737  54
   2  -3  10 16069.3 512.764  50
   2  -3  11 5536.33 254.538  30
   2  -3  11 5966.58 263.858  11
   2  -3  11 6071.69 265.108  18
   2  -3  11 5486.73 276.565  50
   2  -3  11 5569.88 266.644  54
   2  -3  11 5680.15 278.726  55
   2  -3  11 6079.70 273.208  12
   2  -3  12 14767.4 505.084  12
   2  -3  12 14365.5 482.065  30
   2  -3  12 15239.1 500.581  27
   2  -3  12 15989.3 494.605  11
   2  -3  12 15370.5 483.504  18
   2  -3  12 15899.5 522.677  44
   2  -3  12 14333.8 502.730  50
   2  -3  12 14067.0 494.914  55
   2  -3  12 13503.2 489.489  54
   2  -3  13 1504.26 211.822  36
   2  -3  13 1706.18 186.091  30
   2  -3  13 1464.01 202.232  27
   2  -3  13 1735.76 224.350  44
   2  -3  13 1278.73 186.624  11
   2  -3  13 1535.21 191.649  55
   2  -3  13 1309.73 209.030  12
   2  -3  14 1966.91 218.463  12
   2  -3  14 1464.44 198.288  27
   2  -3  14 1993.84 199.200  11
   2  -3  14 1850.77 219.491  36
   2  -3  14 1470.00 190.830  55
   2  -3  14 2009.20 225.993  44
   2  -3  15 1059.49 189.902  12
   2  -3  15 939.481 170.880  11
   2  -3  16 2707.61 201.744  36
   2  -3  16 2256.58 200.060  12
   2  -3  16 2197.48 202.228  53
   2  -3  16 2110.28 206.508  44
   2  -3  16 2460.05 192.485  25
   2  -3  17 1414.86 143.394  25
   2  -3  17 1368.03 158.206  36
   2  -3  17 1272.87 158.479  53
   2  -3  17 1522.41 158.332  12
   2  -3  18 760.569 111.793  36
   2  -3  18 942.702 116.248  12
  -2   2  17 405.992 94.1909  36
  -2   2  16 4.69817 124.912  36
  -2   2  16 146.145 124.160  11
  -2   2  16-13.4955 117.919  12
  -2   2  15 2458.90 193.904  11
  -2   2  15 1975.09 182.139  12
  -2   2  14 317.257 182.560  11
   2  -2 -14 330.654 181.127  43
  -2   2  14 102.602 160.428  52
   2  -2 -13 2388.86 218.953   3
   2  -2 -13 2033.69 216.253  28
  -2   2  13 2181.67 221.409  52
  -2   2  12 1582.72 223.937  11
  -2   2  12 805.150 210.943  52
   2  -2 -12 1220.78 207.025  28
   2  -2 -11 459.477 190.372  28
  -2   2  11 353.219 213.463  22
   2  -2 -11 260.474 183.337   3
  -2   2  11 555.466 203.541  11
  -2   2  11 311.553 187.814  52
  -2   2  11 289.893 156.045  44
   2  -2 -10 736.386 186.951   3
  -2   2  10 939.182 195.678  52
  -2   2  10 754.688 153.329  44
  -2   2  10 589.423 196.031  22
  -2   2   9 22256.7 649.532  44
  -2   2   9 21459.7 635.044   7
  -2   2   9 22137.8 639.225  40
  -2   2   9 23778.6 683.001  22
   2  -2  -9 22855.4 673.549   3
  -2   2   8 12665.6 426.077  22
  -2   2   8 11923.8 383.598   7
   2  -2  -8 13038.6 415.046   3
  -2   2   8 11909.3 388.888  44
  -2   2   7 7032.05 258.197   7
  -2   2   7 6838.09 282.058  22
   2  -2  -7 7607.41 273.778   3
  -2   2   7 6758.47 260.567  40
  -2   2   7 6973.38 249.708  50
   2  -2  -6 2386.69 171.747   3
  -2   2   6 2370.05 113.856  10
  -2   2   6 2335.60 182.010  22
  -2   2   6 2552.53 162.279  40
  -2   2   5 2777.32 118.898  10
  -2   2   5 3009.77 164.256   7
  -2   2   5 2843.96 103.447   2
   2  -2  -5 2971.75 164.169   3
  -2   2   5 2742.82 110.870  38
   2  -2  -4 639.705 74.2304  49
  -2   2   4 587.326 62.5268  38
  -2   2   4 598.461 53.3506  35
  -2   2   4 632.503 116.929   7
   2  -2  -4 628.429 118.429   3
   2  -2  -4 555.356 127.758  15
  -2   2   3 37413.7 970.229  35
   2  -2  -3 39856.4 986.813  49
   2  -2  -3 39720.7 1005.75  15
  -2   2   3 40585.5 1001.51   7
   2  -2  -2 40456.3 1035.54  15
  -2   2   2 40034.1 1032.41   7
   2  -2  -2 39550.4 1025.79  29
   2  -2  -2 40546.5 1032.19   3
   2  -2  -2 39508.9 1024.62  49
   2  -2  -1 3853.83 144.474  49
   2  -2  -1 3933.94 150.853  29
   2  -2  -1 4119.93 147.554  28
   2  -2  -1 4324.19 147.351   1
   2  -2  -1 3986.65 144.900   3
   2  -2  -1 3972.51 113.823  18
   2  -2  -1 4259.04 151.030  15
   2  -2   0 529840. 13447.7   6
   2  -2   0 536947. 13456.9  15
   2  -2   0 535096. 13457.8  28
   2  -2   0 543161. 13460.3  29
   2  -2   0 539810. 13450.3  25
   2  -2   0 540686. 13459.4  49
   2  -2   0 523627. 13451.7  18
   2  -2   0 543248. 13450.6  55
   2  -2   0 543750. 13456.5   1
   2  -2   1 153052. 3765.28  18
   2  -2   1 149305. 3761.48  45
   2  -2   1 148166. 3766.86  49
   2  -2   1 150812. 3757.63  43
   2  -2   1 143437. 3768.83  39
   2  -2   1 148425. 3763.29  36
   2  -2   1 145698. 3766.50  29
   2  -2   1 150186. 3766.39  24
   2  -2   1 153372. 3761.46   6
  -2   2  -1 149726. 3762.04   1
   2  -2   2 22623.4 577.206   6
   2  -2   2 22532.9 577.647  51
   2  -2   2 21813.2 574.370  50
   2  -2   2 21207.6 584.872  20
   2  -2   2 21537.8 578.708  18
   2  -2   2 21559.9 573.090  11
   2  -2   2 21348.5 571.885   9
   2  -2   2 21895.4 576.516  49
   2  -2   2 21157.8 586.977  39
   2  -2   2 22051.8 555.186  41
   2  -2   2 22616.0 575.129  36
   2  -2   2 21544.8 576.148  35
   2  -2   2 21987.4 576.478  29
   2  -2   2 21250.1 576.800  30
   2  -2   2 22489.4 577.442  24
   2  -2   2 21676.1 576.719  27
   2  -2   2 21576.3 574.171  12
   2  -2   2 22449.2 577.174  14
   2  -2   2 21822.4 560.030  13
   2  -2   2 22202.4 560.536  17
   2  -2   2 20427.1 584.374  16
  -2   2  -3 61371.2 1591.36   5
   2  -2   3 66371.4 1614.62   6
   2  -2   3 63586.9 1613.86  51
   2  -2   3 62604.5 1611.59  50
   2  -2   3 65630.5 1616.36  18
   2  -2   3 63570.9 1615.03  20
   2  -2   3 63840.3 1609.06  11
   2  -2   3 63564.0 1607.83   9
   2  -2   3 63718.7 1607.32  49
   2  -2   3 63655.1 1621.56  39
   2  -2   3 64078.8 1610.32  36
   2  -2   3 64674.3 1614.85  35
   2  -2   3 64568.2 1611.78  34
   2  -2   3 62796.1 1611.11  30
   2  -2   3 63984.3 1611.76  27
   2  -2   3 62880.6 1609.35  12
   2  -2   3 62384.9 1589.81  13
   2  -2   3 62204.8 1608.01  14
   2  -2   3 62766.0 1590.12  17
   2  -2   3 61105.3 1617.89  16
   2  -2   4 75337.9 1847.92   6
  -2   2  -4 71229.9 1822.02   5
   2  -2   4 70545.4 1845.01  50
   2  -2   4 72380.9 1848.02  51
   2  -2   4 72862.7 1848.54  18
   2  -2   4 71606.0 1843.44  20
   2  -2   4 73279.5 1841.29  11
   2  -2   4 70578.1 1840.19   9
   2  -2   4 70408.9 1843.70  47
   2  -2   4 71914.8 1852.79  39
   2  -2   4 71660.3 1843.27  34
   2  -2   4 72226.0 1847.42  35
   2  -2   4 72153.8 1844.53  32
   2  -2   4 73496.7 1841.17  22
   2  -2   4 73098.5 1844.23  12
   2  -2   4 73340.1 1841.17  14
   2  -2   4 72415.6 1848.71  16
   2  -2   5 59673.4 1486.02   6
  -2   2  -5 56321.0 1456.97   5
   2  -2   5 56650.9 1487.43  51
   2  -2   5 57515.1 1485.05  50
   2  -2   5 57710.6 1479.94  20
   2  -2   5 58343.5 1485.36  18
   2  -2   5 58867.9 1480.93   9
  -2   2  -5 54872.7 1446.22   8
   2  -2   5 57943.1 1477.65  11
   2  -2   5 57045.6 1481.75  47
   2  -2   5 57377.5 1479.81  42
   2  -2   5 58841.0 1487.68  39
   2  -2   5 57927.7 1485.19  35
   2  -2   5 58099.7 1483.18  32
   2  -2   5 58120.1 1480.27  31
   2  -2   5 59035.2 1481.52  22
   2  -2   5 59888.9 1478.68  14
   2  -2   5 59168.8 1483.26  16
  -2   2  -6 16777.2 440.550   5
   2  -2   6 16501.4 481.480  51
   2  -2   6 15604.0 474.095  50
   2  -2   6 16779.7 472.836  48
   2  -2   6 15138.4 470.140  47
   2  -2   6 16241.5 468.376  42
   2  -2   6 16694.1 480.352  39
   2  -2   6 16599.6 474.310  35
   2  -2   6 16202.8 468.660  31
   2  -2   6 16366.8 473.812  32
   2  -2   6 16602.6 469.483  22
   2  -2   6 16214.3 465.675  20
   2  -2   6 16606.9 469.725  18
  -2   2  -6 15303.9 419.900   8
   2  -2   6 16505.8 464.672  11
   2  -2   6 17574.8 468.846  14
   2  -2   6 16500.4 470.397  16
   2  -2   7 913.811 140.974  46
   2  -2   7 956.472 139.461  48
   2  -2   7 1051.78 146.026  42
   2  -2   7 1091.77 162.127  39
   2  -2   7 877.489 141.181  31
   2  -2   7 974.571 147.668  22
   2  -2   7 944.713 132.566  20
  -2   2  -7 1096.07 107.788   5
  -2   2  -7 1221.35 115.737   2
   2  -2   8 2959.19 178.810  18
   2  -2   8 2749.26 182.738  16
   2  -2   8 2910.92 176.288  11
   2  -2   8 3214.53 196.007  50
   2  -2   9 17339.1 522.989  54
   2  -2   9 16326.9 522.294  50
   2  -2   9 17224.0 524.290  55
   2  -2   9 17012.0 508.160  20
   2  -2   9 16930.8 510.510  18
   2  -2   9 17090.5 518.179  11
   2  -2   9 17365.4 525.979  39
   2  -2   9 17065.5 511.120  16
   2  -2   9 16483.6 523.321  48
   2  -2   9 17038.6 517.693  46
   2  -2  10 20980.2 621.082  55
   2  -2  10 20758.8 623.234  54
   2  -2  10 19984.3 622.815  50
   2  -2  10 20056.0 600.495  20
   2  -2  10 20377.1 604.591  18
   2  -2  10 19426.1 613.230  46
   2  -2  10 21542.4 619.110  39
   2  -2  10 20489.6 605.858  16
   2  -2  10 20673.0 614.348  11
   2  -2  11 19974.4 634.904  44
   2  -2  11 20573.1 613.041  11
   2  -2  11 19802.4 598.404  18
   2  -2  11 19915.6 610.511  55
   2  -2  11 18690.4 613.255  54
   2  -2  11 19991.0 615.898  12
   2  -2  12 1937.37 202.255  30
   2  -2  12 2444.27 206.813  55
   2  -2  12 2614.42 213.790  11
   2  -2  12 2951.41 246.247  44
   2  -2  12 2373.85 223.500  12
   2  -2  13 16605.8 570.510  36
   2  -2  13 16435.4 544.859  30
   2  -2  13 17778.8 566.469  27
   2  -2  13 17207.8 547.622  55
   2  -2  13 16844.5 554.519  11
   2  -2  13 16802.1 584.502  44
   2  -2  13 16970.5 570.772  12
   2  -2  14 6981.00 303.091  30
   2  -2  14 6371.99 311.619  27
   2  -2  14 7295.93 344.277  44
   2  -2  14 6448.80 326.059  36
   2  -2  15 263.926 168.486  12
   2  -2  15 100.779 151.270  25
   2  -2  15 6.59311 156.077  27
   2  -2  15 7.64265 173.435  53
   2  -2  15-13.1945 155.254  11
   2  -2  15 150.065 180.250  44
   2  -2  15-29.5301 164.769  36
   2  -2  16-73.8105 131.324  25
   2  -2  16 181.430 148.195  53
   2  -2  16-74.1104 135.314  11
   2  -2  16 153.028 143.664  12
   2  -2  16 124.082 155.898  36
   2  -2  17 10302.2 335.551  25
   2  -2  17 10851.2 356.920  53
   2  -2  17 11476.0 363.159  12
   2  -2  17 11419.5 363.601  36
   2  -2  18 1188.39 98.1568  36
  -2   1  17 4161.43 190.170  12
  -2   1  17 4174.59 191.379  36
  -2   1  16 2565.33 180.725  11
  -2   1  16 2555.37 185.088  12
  -2   1  15 10126.0 367.621  11
   2  -1 -15 8576.33 350.703  43
   2  -1 -14 129.304 176.934   3
   2  -1 -14 13.6669 169.728   5
  -2   1  14 231.099 183.678  11
   2  -1 -13-70.8658 185.420  28
  -2   1  13 82.8377 179.548  52
  -2   1  13 246.019 190.026  11
  -2   1  13-7.11847 161.656  44
   2  -1 -13-7.63464 192.514   5
   2  -1 -13 226.164 193.224   3
  -2   1  12 710.490 180.568  52
  -2   1  12 895.444 205.157  11
  -2   1  12 915.030 178.240  44
   2  -1 -12 856.788 207.765   3
  -2   1  11 1916.69 226.227  22
  -2   1  11 1654.50 193.268  52
  -2   1  11 1756.30 218.830  11
   2  -1 -11 2057.83 210.530   3
  -2   1  11 1874.66 181.929  44
  -2   1  11 1657.40 182.137  50
  -2   1  10 8185.49 298.088   7
  -2   1  10 7793.31 311.788  44
  -2   1  10 8800.20 352.358  22
   2  -1 -10 8662.42 333.503   3
  -2   1  10 7845.54 308.226  50
  -2   1  10 7667.88 322.393  52
  -2   1   9 211.361 129.083   7
  -2   1   9 298.512 171.871  22
   2  -1  -9 301.747 152.345   3
  -2   1   9 330.103 139.390  50
  -2   1   8 116.529 159.510  22
  -2   1   8 62.0279 124.596   7
  -2   1   8 21.1867 113.369  19
  -2   1   8 80.7265 121.872  40
  -2   1   7 16007.0 464.778  40
   2  -1  -7 15931.0 464.687  26
  -2   1   6 20002.9 562.737  22
   2  -1  -6 20036.7 548.573  26
  -2   1   6 19007.0 515.128   2
  -2   1   6 18796.3 509.516  16
  -2   1   6 20732.1 549.894   7
  -2   1   6 20399.5 525.107  35
  -2   1   5 34448.8 760.772  10
   2  -1  -5 36237.4 794.023  26
  -2   1   5 36260.2 805.393  22
  -2   1   5 36426.0 797.225   7
  -2   1   5 35957.7 774.060   2
  -2   1   4 2753.95 141.981  22
   2  -1  -4 2600.39 126.905  26
  -2   1   4 2712.64 138.863   7
   2  -1  -4 2570.51 109.486  29
   2  -1  -3 47018.5 1200.18  15
   2  -1  -3 45169.5 1187.80  29
  -2   1   3 46698.5 1196.56   7
   2  -1  -3 47483.9 1195.24  26
  -2   1   2 66728.4 1670.92  37
   2  -1  -2 64200.8 1666.45  26
   2  -1  -2 66186.1 1669.72  15
   2  -1  -2 64042.5 1664.24  29
   2  -1  -2 66620.5 1666.95   3
  -2   1   2 65865.7 1667.70   7
  -2   1   1 114050. 2865.82   7
   2  -1  -1 113513. 2855.50  18
   2  -1  -1 112719. 2865.73  15
   2  -1  -1 113268. 2862.93   3
  -2   1   1 114544. 2866.16  37
   2  -1   0 116268. 2805.76  55
   2  -1   0 111146. 2808.68  20
   2  -1   0 110382. 2803.98  18
   2  -1   0 109998. 2807.42  16
   2  -1   0 109476. 2802.94  15
   2  -1   0 106726. 2806.38  39
  -2   1   0 113640. 2803.09  37
  -2   1   0 113867. 2798.97  33
   2  -1   0 111839. 2803.09  28
   2  -1   0 113345. 2805.53  25
   2  -1   0 112084. 2807.16  24
   2  -1   0 113113. 2801.64   6
  -2   1   0 107867. 2804.16   7
   2  -1   0 111388. 2801.18   1
  -2   1   0 107336. 2802.55   3
   2  -1   1 19618.6 485.535   6
  -2   1  -1 18649.4 475.990   1
   2  -1   1 18385.6 483.020  53
   2  -1   1 18440.2 487.401  55
   2  -1   1 18518.0 486.412  18
   2  -1   1 18167.0 490.957  20
   2  -1   1 18361.6 487.173  11
   2  -1   1 18661.4 486.544   9
   2  -1   1 18552.1 479.888  44
   2  -1   1 18489.9 486.845  45
   2  -1   1 18085.2 492.047  39
   2  -1   1 17906.7 466.831  43
   2  -1   1 18512.4 488.202  36
   2  -1   1 18408.8 488.330  30
   2  -1   1 18442.8 487.227  27
   2  -1   1 18845.7 487.894  12
   2  -1   1 18689.0 488.219  14
   2  -1   1 18358.9 472.016  15
   2  -1   1 18510.0 491.003  16
   2  -1   2 29253.0 750.480  55
   2  -1   2 28998.5 748.014  20
   2  -1   2 28692.2 747.422  18
   2  -1   2 28025.2 744.830   9
   2  -1   2 27809.6 746.092  11
   2  -1   2 28884.8 742.072  49
   2  -1   2 29056.9 752.392  16
   2  -1   2 28321.7 746.046  36
   2  -1   2 28779.7 747.205  34
   2  -1   2 28848.9 742.007  29
   2  -1   2 28367.8 736.559  22
   2  -1   2 27525.3 746.347  12
   2  -1   2 29064.7 746.838  14
   2  -1   2 29560.1 747.553   6
   2  -1   3 8691.55 265.212  55
   2  -1   3 8597.50 259.995  18
   2  -1   3 8594.85 232.964  21
   2  -1   3 8515.95 260.868  20
   2  -1   3 8477.73 256.256   9
   2  -1   3 8428.87 257.533  11
   2  -1   3 9371.08 263.270  50
   2  -1   3 9233.50 245.800  49
   2  -1   3 8768.95 262.408  16
   2  -1   3 8985.81 263.526  34
   2  -1   3 8604.43 243.080  29
   2  -1   3 8402.20 249.739  22
   2  -1   3 8588.90 262.178   6
  -2   1  -3 7713.57 218.065   5
   2  -1   3 8478.67 254.027  12
   2  -1   3 8588.61 255.623  14
  -2   1  -4 14791.1 410.713   5
   2  -1   4 16826.8 449.778  52
   2  -1   4 16449.3 450.430  51
   2  -1   4 15785.1 445.909  50
   2  -1   4 15613.7 444.512  18
   2  -1   4 15876.8 443.048  20
   2  -1   4 15099.0 442.557  11
   2  -1   4 15581.1 444.288   9
   2  -1   4 16512.3 445.591  47
   2  -1   4 16174.9 438.046  48
   2  -1   4 16109.8 424.070  49
   2  -1   4 16164.7 450.078  39
   2  -1   4 16514.4 445.437  42
   2  -1   4 15211.6 439.653  12
   2  -1   4 15878.3 442.982  14
   2  -1   4 16170.9 445.607  31
   2  -1   4 16267.0 444.777  32
   2  -1   4 15632.7 422.228  29
   2  -1   4 16080.4 438.987  22
   2  -1   4 15891.0 446.566   6
   2  -1   4 15552.0 446.077  16
  -2   1  -5 47848.4 1252.40   5
   2  -1   5 48247.5 1281.96  55
   2  -1   5 47690.9 1280.39  50
   2  -1   5 50303.1 1286.14  51
   2  -1   5 48413.6 1282.52  52
   2  -1   5 50120.6 1280.81  18
   2  -1   5 48454.1 1278.06  20
   2  -1   5 50513.5 1281.39  11
   2  -1   5 47164.7 1277.97   9
   2  -1   5 47777.0 1283.16  46
   2  -1   5 49922.0 1278.21  48
   2  -1   5 49352.1 1284.31  47
   2  -1   5 50178.3 1282.83  39
   2  -1   5 49342.2 1281.65  42
   2  -1   5 50944.3 1280.54  14
   2  -1   5 49376.8 1282.25  31
   2  -1   5 48889.0 1279.86  32
   2  -1   5 48304.3 1277.65  22
   2  -1   5 51145.1 1281.47  16
   2  -1   5 51475.0 1284.37   6
   2  -1   6 6432.02 243.974  42
   2  -1   6 6222.41 249.064  39
   2  -1   6 6632.71 241.921  55
   2  -1   6 6432.18 252.091  54
   2  -1   6 6408.72 245.845  52
   2  -1   6 6644.02 259.517  51
   2  -1   6 6334.95 248.451  50
   2  -1   6 6600.00 250.979  31
   2  -1   6 6629.68 248.122  32
   2  -1   6 6406.94 244.055  22
   2  -1   6 6711.78 246.361  16
   2  -1   6 6311.58 249.701  46
   2  -1   6 6369.86 241.545  48
   2  -1   6 6507.98 252.683  47
   2  -1   6 6763.99 241.266  20
   2  -1   6 6435.64 237.712  18
  -2   1  -6 6396.76 206.419   5
   2  -1   7 23287.2 661.695  18
   2  -1   7 23815.9 675.006   6
   2  -1   7 24338.0 668.220  11
  -2   1  -7 23780.3 633.151   2
   2  -1   7 23770.0 670.834  48
   2  -1   8 40614.0 1075.68  46
   2  -1   8 38800.9 1076.94  54
   2  -1   8 39344.1 1075.12  50
   2  -1   8 39172.1 1069.93  55
   2  -1   8 40244.5 1079.34  52
   2  -1   8 40485.2 1080.25  51
   2  -1   8 38427.7 1062.14  18
   2  -1   8 38247.5 1065.21  20
   2  -1   8 40145.1 1071.55  11
   2  -1   8 38892.8 1074.18  22
   2  -1   8 40936.9 1075.79  39
   2  -1   8 39678.6 1064.67  16
   2  -1   9 38612.7 1088.99  44
   2  -1   9 39503.4 1081.82  50
   2  -1   9 39583.4 1074.63  55
   2  -1   9 38955.3 1082.33  54
   2  -1   9 38333.7 1065.35  20
   2  -1   9 39877.1 1068.20  18
   2  -1   9 38346.1 1081.18  22
   2  -1   9 39083.9 1065.81  16
   2  -1   9 39184.3 1075.65  11
   2  -1   9 40998.1 1079.47  39
   2  -1  10 159.606 167.074  39
   2  -1  10 80.6787 167.189  12
   2  -1  10 115.977 167.728  22
   2  -1  10 130.949 161.268  11
   2  -1  10 104.900 153.648  16
   2  -1  10 94.7575 131.716  18
   2  -1  10 29.4047 178.083  44
   2  -1  10 95.0317 162.690  54
   2  -1  10 188.118 146.923  55
   2  -1  11 4906.87 274.959  12
   2  -1  11 4726.77 277.902  44
   2  -1  11 5268.99 270.502  11
   2  -1  11 4747.73 262.147  39
   2  -1  11 4680.96 244.687  55
   2  -1  11 4369.16 230.783  18
   2  -1  11 4716.47 246.644  16
   2  -1  12 11235.6 406.695  55
   2  -1  12 11594.3 435.084  11
   2  -1  12 11906.9 435.432  12
   2  -1  12 11304.5 443.942  44
   2  -1  12 11582.5 437.702  36
   2  -1  13 8707.97 368.428  36
   2  -1  13 8076.33 351.170  30
   2  -1  13 8275.73 360.904  11
   2  -1  13 8764.03 364.166  12
   2  -1  13 8836.56 373.719  44
   2  -1  14 617.805 185.188  12
   2  -1  14 679.666 177.328  11
   2  -1  15 4302.86 227.351  25
   2  -1  15 4448.53 243.733  27
   2  -1  15 4492.88 246.195  53
   2  -1  15 4542.53 243.939  11
   2  -1  15 4406.43 249.517  36
   2  -1  15 4679.44 249.002  12
   2  -1  16 311.076 135.907  53
   2  -1  16 670.715 136.287  11
   2  -1  16 627.992 143.093  12
   2  -1  16 446.396 142.359  36
   2  -1  17-6.70239 91.2852  53
   2  -1  17 29.6644 103.663  36
   2  -1  17-10.9913 101.169  12
  -2   0  18 750.888 107.139  36
  -2   0  18 853.734 108.569  12
  -2   0  17 55.3596 129.647  36
  -2   0  17-9.81255 127.017  12
  -2   0  16 302.414 157.971  12
  -2   0  16 318.800 149.097  11
   2   0 -16 386.764 150.997  43
   2   0 -16 222.705 140.937  28
   2   0 -15 6001.40 294.503  28
   2   0 -15 6306.98 300.037   3
  -2   0  15 6347.80 293.129  11
  -2   0  14 15177.6 511.603  44
   2   0 -14 15676.0 526.313  28
   2   0 -14 16329.2 531.773   3
  -2   0  14 14828.0 508.628  52
  -2   0  13 247.326 194.824  11
   2   0 -13-23.3834 198.687   5
  -2   0  13 220.042 173.335  52
  -2   0  13 81.9884 169.590  50
  -2   0  13-51.6138 170.280  44
  -2   0  12 21296.7 671.081  11
  -2   0  12 20426.5 650.508  52
  -2   0  12 20397.0 649.395  50
   2   0 -12 23036.2 676.294   3
  -2   0  12 21757.1 655.540  44
  -2   0  11 927.275 172.375  52
  -2   0  11 944.670 192.434  11
  -2   0  11 1068.92 178.376  50
   2   0 -11 1236.13 203.245   3
  -2   0  10 14808.0 474.525  22
   2   0 -10 13531.6 437.092  26
  -2   0  10 13728.3 448.849  52
  -2   0  10 13448.2 433.083   7
  -2   0   9 3814.40 192.898   7
  -2   0   9 3522.55 175.693  40
   2   0  -9 3457.76 190.475  26
  -2   0   9 3562.39 229.770  22
  -2   0   8 82.4570 127.431   7
  -2   0   8-49.8734 126.046  19
  -2   0   8 98.0451 101.125  35
  -2   0   7 60019.2 1547.96  22
   2   0  -7 58221.4 1534.45  26
  -2   0   6 9186.92 300.437  22
   2   0  -6 9403.06 291.166  26
  -2   0   6 8937.43 249.582  18
  -2   0   6 9038.00 270.248   2
   2   0  -6 8729.38 251.494  29
  -2   0   6 9196.76 290.797   7
  -2   0   5 217.516 57.3244  18
  -2   0   5 268.675 113.369   7
   2   0  -5 454.848 104.592  26
  -2   0   5 296.427 127.728  22
  -2   0   4 326.745 118.298   7
  -2   0   4 160.487 124.602  37
  -2   0   4 202.452 110.687  22
   2   0  -4 192.950 101.011  26
  -2   0   3 225059. 5663.86   7
  -2   0   3 230453. 5670.25  37
  -2   0   3 221899. 5659.89  22
   2   0  -3 224158. 5663.95  26
  -2   0   2 385.926 111.656  33
   2   0  -2 341.733 81.1912  26
   2   0  -2 320.201 67.8523  24
   2   0  -2 371.035 51.1477  20
  -2   0   2 384.508 113.768  37
   2   0  -2 310.617 49.5761  16
  -2   0   2 535.582 102.951   7
   2   0  -1 220161. 5590.78  16
   2   0  -1 221584. 5589.71  38
   2   0  -1 218339. 5590.51  20
   2   0  -1 227257. 5595.64  26
   2   0  -1 219606. 5591.44  24
  -2   0   1 223405. 5595.59   7
   2   0  -1 229441. 5590.26   3
   2   0   0 56171.7 1389.96  53
   2   0   0 56172.5 1391.37  55
   2   0   0 54195.8 1387.99  20
   2   0   0 54016.4 1390.06  11
  -2   0   0 53451.9 1383.07   7
   2   0   0 54855.9 1388.83  18
   2   0   0 55689.6 1389.07  16
   2   0   0 54408.1 1388.35  34
   2   0   0 55886.6 1391.06  36
   2   0   0 56008.5 1388.96  38
   2   0   0 56267.4 1388.66  30
   2   0   0 54651.8 1377.66  28
   2   0   0 54423.9 1387.30  27
   2   0   0 55129.7 1389.92  25
   2   0   0 54796.1 1389.32  14
   2   0   0 52322.1 1376.26   5
   2   0   1 7853.65 239.127  53
   2   0   1 8362.27 241.658  55
   2   0   1 8212.69 240.498  20
   2   0   1 8221.86 242.563  18
   2   0   1 8141.67 241.187  11
   2   0   1 8664.15 244.693   9
   2   0   1 8147.35 246.711  10
   2   0   1 7994.88 219.349  48
   2   0   1 7926.59 242.208  45
   2   0   1 7662.49 238.000  44
  -2   0  -1 8056.77 212.264  41
   2   0   1 7758.98 243.693  38
   2   0   1 7963.94 241.105  34
   2   0   1 8087.27 241.275  36
   2   0   1 8519.47 241.718  12
   2   0   1 8572.89 244.075  14
   2   0   1 8073.97 241.059  25
   2   0   1 8262.02 243.711   6
  -2   0  -1 8359.20 216.299   7
   2   0   1 8223.75 247.233  16
   2   0   2 53511.7 1375.19  44
   2   0   2 51965.6 1362.77  48
   2   0   2 54327.0 1376.59  16
   2   0   2 52959.2 1373.58  36
   2   0   2 52750.4 1376.24  38
   2   0   2 53939.1 1373.93  12
   2   0   2 53849.5 1375.16  14
   2   0   2 53399.9 1373.77  11
   2   0   2 54879.7 1374.49   9
   2   0   2 53672.6 1376.30  10
  -2   0  -2 53090.1 1351.23   4
   2   0   2 54332.1 1375.10  18
   2   0   2 54442.4 1376.59  20
   2   0   2 54138.3 1365.47  21
   2   0   2 53811.9 1376.79  52
   2   0   2 53396.5 1375.13  55
   2   0   2 56573.9 1376.25   6
   2   0   3 30437.6 790.752   6
   2   0   3 30373.8 793.585  46
   2   0   3 29304.3 792.036  44
   2   0   3 30159.8 772.808  49
   2   0   3 30340.3 780.401  48
   2   0   3 29977.7 793.477  42
   2   0   3 30093.7 791.969  38
   2   0   3 30939.4 787.521  32
   2   0   3 28762.0 787.285  11
   2   0   3 29905.8 789.387   9
   2   0   3 28582.0 791.837  10
   2   0   3 30217.8 792.799  52
   2   0   3 30307.5 790.218  55
   2   0   3 29533.3 787.525  18
   2   0   3 29775.5 775.279  21
   2   0   3 30064.9 791.067  20
   2   0   3 29752.3 788.745  12
   2   0   3 30391.6 790.565  14
   2   0   3 29355.9 791.602  16
   2   0   4 35922.5 909.305   6
   2   0   4 32936.9 906.875  55
   2   0   4 34495.6 912.464  54
   2   0   4 34848.9 910.752  52
   2   0   4 33864.7 906.847  20
   2   0   4 34519.1 904.792  18
   2   0   4 34635.0 907.474  11
   2   0   4 33070.4 904.211   9
   2   0   4 34668.5 909.688  47
   2   0   4 33888.5 880.383  49
   2   0   4 33550.5 911.728  46
   2   0   4 34246.5 909.537  44
   2   0   4 34843.1 899.478  48
   2   0   4 34189.8 909.634  42
   2   0   4 34909.7 907.990  38
   2   0   4 34324.7 904.020  32
   2   0   4 33834.9 908.045  31
   2   0   4 33999.7 881.118  29
   2   0   4 35352.1 907.636  16
   2   0   4 33916.5 904.714  12
   2   0   4 34963.0 908.408  14
   2   0   5 17357.9 517.177  42
   2   0   5 17503.6 512.226  14
   2   0   5 17480.3 511.070  32
   2   0   5 17223.3 470.594  29
   2   0   5 18383.3 515.997  31
   2   0   5 18006.7 508.785  22
   2   0   5 17656.2 513.413  16
   2   0   5 17963.9 507.722  18
   2   0   5 17819.9 513.911  20
   2   0   5 18742.9 518.951  51
   2   0   5 18551.3 517.641  52
   2   0   5 18933.2 522.831  54
   2   0   5 18279.9 510.309  55
   2   0   5 18066.8 516.773  47
   2   0   5 19016.4 518.420  46
   2   0   5 17980.3 515.456  44
   2   0   6 42914.2 1141.23  11
   2   0   6 42613.7 1138.48  22
   2   0   6 42073.1 1136.21  20
   2   0   6 45204.2 1143.25   6
   2   0   6 42893.8 1142.15  51
   2   0   6 41543.2 1132.90  55
   2   0   7 1286.05 157.218  46
   2   0   7 1453.99 158.944  44
   2   0   7 1367.26 161.441   6
   2   0   7 1295.05 148.628  11
   2   0   7 1208.08 156.167  20
   2   0   7 1569.94 154.568  16
   2   0   7 1605.90 142.134  18
   2   0   7 1221.10 163.363  52
   2   0   7 1231.02 166.743  51
   2   0   7 1248.09 160.033  54
   2   0   8 1450.59 168.759  44
   2   0   8 1492.91 175.101  22
   2   0   8 1514.68 174.158  54
   2   0   8 1562.24 176.664  52
   2   0   8 1208.22 168.357  51
   2   0   8 1360.40 146.324  55
   2   0   8 1378.40 169.104  11
   2   0   8 1726.63 165.844  16
   2   0   8 1473.06 144.473  18
   2   0   8 1522.07 170.733  39
   2   0   9 88.9285 172.082  39
   2   0   9-69.6586 155.687  12
   2   0   9 96.5789 170.395  22
   2   0   9 199.759 164.394  54
   2   0   9 90.0141 133.020  55
   2   0   9 309.730 159.924  52
   2   0   9 76.2828 156.001  11
   2   0   9 109.274 155.388  16
   2   0   9 47.1285 129.989  18
   2   0   9 48.8540 154.280  44
   2   0  10 1758.33 204.584  39
   2   0  10 1643.39 194.498  12
   2   0  10 2169.33 219.788  22
   2   0  10 1547.73 199.004  11
   2   0  10 2030.33 213.730  44
   2   0  10 1789.71 165.042  18
   2   0  10 1939.69 187.613  16
   2   0  10 2000.25 176.497  55
   2   0  11 832.110 193.995  12
   2   0  11 655.098 202.484  44
   2   0  11 473.875 190.632  36
   2   0  11 943.107 192.263  39
   2   0  11 727.415 177.049  11
   2   0  12 12280.6 453.791  12
   2   0  12 11765.1 433.178  25
   2   0  12 12462.1 466.797  44
   2   0  12 12158.1 454.215  11
   2   0  12 12186.3 460.143  53
   2   0  12 12166.6 457.252  36
   2   0  13-7.31074 170.669  30
   2   0  13 77.0569 157.946  25
   2   0  13-82.0422 179.569  53
   2   0  13 154.748 186.433  44
   2   0  13 122.120 191.838  36
   2   0  14 3727.75 229.936  30
   2   0  14 4018.61 248.183  27
   2   0  14 3814.06 219.231  25
   2   0  14 3743.89 240.928  53
   2   0  14 3794.50 237.835  11
   2   0  14 3656.27 239.526  36
   2   0  14 4251.59 238.399  12
   2   0  15 311.845 150.781  27
   2   0  15 611.397 152.342  11
   2   0  15 400.501 154.242  36
   2   0  15 381.856 143.647  12
   2   0  15 146.219 140.808  53
   2   0  16 414.361 120.654  11
   2   0  16 336.678 118.080  12
   2   0  16 372.473 115.407  53
   2   0  16 142.300 120.976  36
  -2  -1  18 20.2267 107.940  12
  -2  -1  18-4.08207 110.644  36
   2   1 -17 567.764 132.756  28
  -2  -1  17 656.237 129.547  53
  -2  -1  17 285.386 148.272  12
   2   1 -16 248.800 167.198   3
  -2  -1  16 470.268 151.050  11
   2   1 -16 131.870 157.774  28
   2   1 -15 4659.74 261.853   5
   2   1 -15 4356.01 272.284   3
  -2  -1  15 4645.05 259.286  11
  -2  -1  14 14925.7 513.064  50
  -2  -1  14 15015.3 519.062  11
   2   1 -14 15696.3 532.389   5
   2   1 -14 15472.9 536.617   3
  -2  -1  14 15396.8 519.465  44
   2   1 -13 1046.24 211.996   5
   2   1 -13 1043.64 209.036   3
  -2  -1  13 880.143 168.249  52
  -2  -1  13 1260.19 198.700  11
  -2  -1  13 1108.21 202.566  50
   2   1 -12 377.772 194.388   5
  -2  -1  12 269.843 148.664  52
  -2  -1  12 551.245 178.251  11
  -2  -1  12 367.064 176.076  50
   2   1 -11 279.585 137.858  26
  -2  -1  11 396.447 144.799  52
  -2  -1  10 12422.2 402.039  19
   2   1 -10 13054.0 415.361  26
  -2  -1  10 12766.1 406.570   7
  -2  -1  10 12608.5 409.348  52
   2   1  -9 7325.26 275.017  26
  -2  -1   9 7686.33 277.712   7
  -2  -1   9 7118.06 264.772  35
  -2  -1   8 11683.9 368.164  19
  -2  -1   8 12027.5 373.050   7
   2   1  -8 11611.5 372.004  26
  -2  -1   7 3577.21 141.541  18
  -2  -1   7 3573.04 180.680  19
  -2  -1   7 3634.13 162.425   2
  -2  -1   7 3639.34 202.327  22
   2   1  -7 3551.94 186.467  26
  -2  -1   6 15640.1 459.299  22
   2   1  -6 14807.5 449.592  26
  -2  -1   6 16155.3 464.843  37
  -2  -1   6 15799.8 448.539   7
  -2  -1   6 15507.4 438.655   2
  -2  -1   5 33580.5 852.283  37
  -2  -1   5 30778.0 833.536   2
  -2  -1   5 31155.5 836.585   7
   2   1  -4 320048. 8035.88  23
  -2  -1   4 323766. 8045.47  33
  -2  -1   4 315863. 8033.78  48
  -2  -1   4 319371. 8036.15   7
  -2  -1   4 319956. 8045.73  37
  -2  -1   3 104772. 2598.24  33
   2   1  -3 104524. 2589.13  23
   2   1  -3 103503. 2570.90  24
  -2  -1   3 104015. 2588.93   7
   2   1  -3 100092. 2566.49  16
  -2  -1   3 102648. 2582.13  48
   2   1  -2 38612.8 976.683  26
   2   1  -2 37655.7 978.017  23
   2   1  -2 37328.3 966.311  10
   2   1  -2 38252.3 965.471  20
  -2  -1   2 38530.1 979.320   7
   2   1  -1 79723.3 1974.40  54
   2   1  -1 78103.1 1975.81  20
   2   1  -1 76760.6 1976.75  10
  -2  -1   1 76922.0 1975.15   7
  -2  -1   1 77473.1 1974.45  41
   2   1  -1 79375.5 1977.45  38
   2   1  -1 76869.1 1974.30  34
   2   1  -1 78685.0 1973.72  30
   2   1  -1 79203.2 1975.17  26
   2   1  -1 78526.1 1972.71  27
   2   1  -1 77510.6 1975.74  14
   2   1  -1 78235.7 1972.68   5
   2   1   0 55468.2 1441.04  53
   2   1   0 56596.2 1437.35  54
   2   1   0 56952.1 1441.15  55
   2   1   0 55903.8 1438.47  20
   2   1   0 57727.7 1437.20  11
   2   1   0 55876.5 1438.55  10
   2   1   0 56702.2 1437.31   9
   2   1   0 56552.9 1439.52  45
  -2  -1   0 54843.7 1427.26  41
   2   1   0 57358.9 1437.14  34
   2   1   0 56278.6 1439.38  38
   2   1   0 55602.1 1436.81  36
   2   1   0 55412.5 1435.87  14
   2   1   0 57333.2 1437.21  12
   2   1   0 55857.7 1439.56  25
   2   1   0 57078.2 1424.06   5
   2   1   0 57754.3 1440.75  18
   2   1   1 16052.1 415.846  44
   2   1   1 14919.3 418.136  46
   2   1   1 16112.1 415.607  45
   2   1   1 15155.5 414.537  18
   2   1   1 14956.1 417.086  38
   2   1   1 15401.6 412.715  36
   2   1   1 14611.9 409.854  12
   2   1   1 14628.5 411.824  14
   2   1   1 15398.2 413.589  25
   2   1   1 14853.2 388.621   8
   2   1   1 14568.4 410.710  11
   2   1   1 14925.4 415.804  10
   2   1   1 14790.0 412.463   9
   2   1   1 14973.7 414.880  20
  -2  -1  -1 14584.0 390.315  19
   2   1   1 14267.6 414.188   6
   2   1   1 15740.1 415.997  53
   2   1   1 15043.9 416.931  55
   2   1   1 15717.2 418.555  54
   2   1   1 15622.4 414.354  52
  -2  -1  -2 86021.6 2212.34   4
   2   1   2 90547.1 2234.99  52
   2   1   2 90356.8 2235.89  53
   2   1   2 90111.3 2237.25  54
   2   1   2 86477.9 2231.96  55
   2   1   2 88749.6 2226.90  21
   2   1   2 87547.2 2234.78  20
   2   1   2 86788.2 2234.90  10
   2   1   2 89612.7 2231.58   9
   2   1   2 89214.6 2232.91  11
   2   1   2 88781.5 2235.53  46
   2   1   2 89721.3 2235.30  44
   2   1   2 88846.7 2234.09  42
  -2  -1  -2 85225.9 2208.35  43
   2   1   2 88428.5 2231.25  36
   2   1   2 87711.4 2234.88  38
   2   1   2 89799.0 2230.93  12
   2   1   2 89294.6 2233.32  14
   2   1   2 87460.9 2232.82  25
   2   1   2 90009.2 2233.35   6
  -2  -1  -2 86066.2 2206.27  17
   2   1   2 87670.9 2232.35  18
   2   1   3 1888.20 137.656   6
   2   1   3 1820.24 139.601  54
   2   1   3 1849.14 121.898  55
   2   1   3 1666.59 127.476  52
   2   1   3 1811.76 112.218  21
   2   1   3 1668.60 129.096  20
  -2  -1  -3 1615.17 82.1936   4
   2   1   3 1577.19 137.381  44
   2   1   3 1868.69 137.651  46
   2   1   3 1816.05 137.063  42
  -2  -1  -3 1722.19 84.1931  43
   2   1   3 1878.61 136.707  38
   2   1   3 1908.27 122.468  32
   2   1   3 1736.20 128.938  31
   2   1   3 1660.13 133.189   9
   2   1   3 1837.97 124.430  11
   2   1   3 1749.55 130.033  10
   2   1   3 1852.91 135.128  14
   2   1   3 1878.38 127.754  12
   2   1   3 1582.17 121.783  18
  -2  -1  -3 1604.33 64.7693  17
   2   1   4 35896.6 928.392   6
   2   1   4 35581.1 929.655  47
   2   1   4 36575.0 934.061  46
   2   1   4 34574.5 892.313  49
   2   1   4 35600.1 930.863  44
   2   1   4 34956.0 931.756  42
  -2  -1  -4 33413.4 897.360  43
   2   1   4 34578.2 932.055  38
   2   1   4 34860.6 927.384  31
   2   1   4 35537.1 921.317  32
   2   1   4 34339.6 927.639   9
   2   1   4 35796.1 929.493  10
   2   1   4 35122.4 922.826  55
   2   1   4 35059.9 934.383  54
   2   1   4 35290.2 929.620  52
   2   1   4 34656.2 929.731  20
   2   1   4 34702.1 923.884  12
   2   1   4 34656.3 926.164  11
   2   1   4 33726.0 926.174  14
   2   1   4 34371.6 921.908  18
   2   1   5 43948.0 1174.37  38
   2   1   5 44938.7 1168.09  32
   2   1   5 43764.8 1176.18  31
   2   1   5 44086.1 1180.48  42
   2   1   5 44766.7 1176.73  20
   2   1   5 44701.8 1174.65  47
   2   1   5 44161.7 1177.30  44
   2   1   5 44915.6 1180.29  46
   2   1   5 43302.6 1172.94  11
   2   1   5 44678.5 1182.14  54
   2   1   5 43744.9 1176.62  52
   2   1   5 45621.8 1175.93  51
   2   1   5 43764.8 1166.93  55
   2   1   6 10539.1 351.236   6
   2   1   6 10393.5 358.458  11
   2   1   6 11005.2 352.011  12
   2   1   6 10795.7 353.114  16
   2   1   6 11010.0 346.428  18
   2   1   6 9859.93 362.785  54
   2   1   6 10977.3 363.268  52
   2   1   6 11594.5 365.635  44
   2   1   6 10507.1 367.717  46
   2   1   7 1359.52 173.529  44
   2   1   7 1321.49 160.647   6
   2   1   7 1333.96 163.784  12
   2   1   7 1240.44 160.257  11
   2   1   7 1399.14 168.549  39
   2   1   7 1249.41 170.999  22
   2   1   7 1341.34 143.982  18
   2   1   7 1650.50 166.938  16
   2   1   7 1617.25 174.684  52
   2   1   7 1448.83 170.715  51
   2   1   7 1172.06 142.210  55
   2   1   7 1324.19 173.433  54
   2   1   8 970.663 161.512  44
   2   1   8 1323.89 185.891  39
   2   1   8 1093.82 167.353   6
   2   1   8 1130.72 173.579  12
   2   1   8 1270.43 171.293  11
   2   1   8 1283.12 185.609  22
   2   1   8 1275.88 166.872  16
   2   1   8 1216.92 145.084  18
   2   1   8 1256.12 177.804  52
   2   1   8 1199.23 146.318  55
   2   1   8 1186.09 172.762  51
   2   1   9 152.824 166.114  39
   2   1   9 135.413 160.176  12
   2   1   9 222.791 171.468  22
   2   1   9 52.6090 170.189  44
   2   1   9 34.8661 166.580  11
   2   1   9-22.0825 176.289  52
   2   1   9 5.69001 136.104  55
   2   1   9 30.1220 164.758  16
   2   1  10 13033.3 458.883  39
   2   1  10 12404.3 458.641  36
   2   1  10 12993.8 456.278  12
   2   1  10 13452.2 449.101  25
   2   1  10 13151.5 469.636  22
   2   1  10 12304.0 460.411  44
   2   1  10 12969.1 463.539  11
   2   1  10 12802.6 463.542  53
   2   1  10 13225.8 446.120  16
   2   1  11 5103.09 286.334  36
   2   1  11 5196.19 283.560  12
   2   1  11 5170.68 301.952  22
   2   1  11 5071.81 265.560  25
   2   1  11 5406.20 286.304  53
   2   1  11 4888.34 283.598  11
   2   1  11 5537.73 300.664  44
   2   1  11 5171.48 276.294  39
   2   1  12 10987.1 397.261  25
   2   1  12 10477.2 412.589  53
   2   1  12 11486.2 422.872  11
   2   1  12 11048.3 418.884  12
   2   1  12 10170.0 410.462  36
[truncated: 1,052,682 more chars]
