# Supplementary material for: Pyridine Into Pyrrole Transformation Induced Within the Confinement of the Macrocycle
Source: Angew Chem Int Ed Engl. 2026 Jan 30;65(11):e25506. doi: 10.1002/anie.202525506 (PMC12970504; doi:10.1002/anie.202525506)
Supplement: Supplementary file 2 — Supporting File 2: anie71319‐sup‐0002‐Data.zip. [file ANIE-65-e25506-s001.zip › 4.cif]

data_pk029_auto
_audit_creation_date               2025-10-06
_audit_creation_method
;
Olex2 1.5
(compiled 2025.07.13 svn.rb7424aed for OlexSys, GUI svn.r7314)
;
_shelx_SHELXL_version_number       '2019/3'
_audit_contact_author_address      ?
_audit_contact_author_email        ?
_audit_contact_author_name         ''
_audit_contact_author_phone        ?
_publ_contact_author_id_orcid      ?
_publ_section_references
;
Dolomanov, O.V., Bourhis, L.J., Gildea, R.J, Howard, J.A.K. & Puschmann, H.
 (2009), J. Appl. Cryst. 42, 339-341.

Sheldrick, G.M. (2008). Acta Cryst. A64, 112-122.

Sheldrick, G.M. (2015). Acta Cryst. C71, 3-8.
;
_chemical_name_common              ?
_chemical_name_systematic          ?
_chemical_formula_moiety          
 'C53 H44 Au2 Cl3 N4, Au Cl4, 2(C H Cl3), 1[CHCl3]'
_chemical_formula_sum              'C56 H47 Au3 Cl16 N4'
_chemical_formula_weight           1934.07
_chemical_melting_point            ?
_chemical_oxdiff_formula           'C H N Au '
loop_
  _atom_type_symbol
  _atom_type_description
  _atom_type_scat_dispersion_real
  _atom_type_scat_dispersion_imag
  _atom_type_scat_source
 'C' 'C' 0.0181 0.0091 'International Tables Vol C Tables 4.2.6.8 and 6.1.1.4'
 'H' 'H' 0.0000 0.0000 'International Tables Vol C Tables 4.2.6.8 and 6.1.1.4'
 'Au' 'Au' -4.4197 7.2980
 'International Tables Vol C Tables 4.2.6.8 and 6.1.1.4'
 'Cl' 'Cl' 0.3639 0.7018 'International Tables Vol C Tables 4.2.6.8 and 6.1.1.4'
 'N' 'N' 0.0311 0.0180 'International Tables Vol C Tables 4.2.6.8 and 6.1.1.4'

_shelx_space_group_comment
;
The symmetry employed for this shelxl refinement is uniquely defined
by the following loop, which should always be used as a source of
symmetry information in preference to the above space-group names.
They are only intended as comments.
;
_space_group_crystal_system        'monoclinic'
_space_group_IT_number             14
_space_group_name_H-M_alt          'P 1 21/n 1'
_space_group_name_Hall             '-P 2yn'
loop_
  _space_group_symop_operation_xyz
 'x, y, z'
 '-x+1/2, y+1/2, -z+1/2'
 '-x, -y, -z'
 'x-1/2, -y-1/2, z-1/2'

_cell_length_a                     14.4495(12)
_cell_length_b                     13.7912(9)
_cell_length_c                     32.630(2)
_cell_angle_alpha                  90
_cell_angle_beta                   100.194(7)
_cell_angle_gamma                  90
_cell_volume                       6399.7(8)
_cell_formula_units_Z              4
_cell_measurement_reflns_used      6317
_cell_measurement_temperature      100.00(10)
_cell_measurement_theta_max        66.0030
_cell_measurement_theta_min        2.7290
_shelx_estimated_absorpt_T_max     ?
_shelx_estimated_absorpt_T_min     ?
_exptl_absorpt_coefficient_mu      19.145
_exptl_absorpt_correction_T_max    0.52179
_exptl_absorpt_correction_T_min    0.48039
_exptl_absorpt_correction_type     sphere
_exptl_absorpt_process_details
;
CrysAlisPro 1.171.43.123a (Rigaku Oxford Diffraction, 2024)
Spherical absorption correction
using equivalent radius and absorption coefficient.
Empirical absorption correction using spherical harmonics,
implemented in SCALE3 ABSPACK scaling algorithm.
;
_exptl_absorpt_special_details     ?
_exptl_crystal_colour              ?
_exptl_crystal_density_diffrn      2.007
_exptl_crystal_density_meas        ?
_exptl_crystal_density_method      ?
_exptl_crystal_description         sphere
_exptl_crystal_F_000               3680
loop_
  _exptl_crystal_face_index_h
  _exptl_crystal_face_index_k
  _exptl_crystal_face_index_l
  _exptl_crystal_face_perp_dist
 -2 1 -20 0.0262
 2 -1 20 0.0260
 8 4 -8 0.0103
 -8 -5 8 0.0076
 -4 8 3 0.0420
 4 -8 -3 0.0365

_exptl_crystal_size_max            0.087
_exptl_crystal_size_mid            0.056
_exptl_crystal_size_min            0.021
_exptl_crystal_size_rad            0.026
loop_
  _exptl_oxdiff_crystal_face_indexfrac_h
  _exptl_oxdiff_crystal_face_indexfrac_k
  _exptl_oxdiff_crystal_face_indexfrac_l
  _exptl_oxdiff_crystal_face_x
  _exptl_oxdiff_crystal_face_y
  _exptl_oxdiff_crystal_face_z
 -1.7558 1.2798 -19.5604 -0.1260 -0.9779 -0.1666
 1.6698 -0.9840 19.7195 0.1269 0.9831 0.1322
 8.0980 3.9962 -8.1041 0.9588 -0.2274 -0.1701
 -7.8097 -4.5083 7.8829 -0.9461 0.2240 0.2339
 -4.1339 8.0144 3.1027 -0.1606 0.0433 -0.9861
 4.1474 -8.0079 -3.1161 0.1622 -0.0436 0.9858

_exptl_transmission_factor_max     ?
_exptl_transmission_factor_min     ?
_diffrn_reflns_av_R_equivalents    0.2290
_diffrn_reflns_av_unetI/netI       0.1294
_diffrn_reflns_Laue_measured_fraction_full  0.984
_diffrn_reflns_Laue_measured_fraction_max  0.938
_diffrn_reflns_limit_h_max         17
_diffrn_reflns_limit_h_min         -17
_diffrn_reflns_limit_k_max         11
_diffrn_reflns_limit_k_min         -16
_diffrn_reflns_limit_l_max         39
_diffrn_reflns_limit_l_min         -40
_diffrn_reflns_number              58375
_diffrn_reflns_point_group_measured_fraction_full  0.984
_diffrn_reflns_point_group_measured_fraction_max  0.938
_diffrn_reflns_theta_full          67.684
_diffrn_reflns_theta_max           74.328
_diffrn_reflns_theta_min           2.752
_diffrn_ambient_environment        N~2~
_diffrn_ambient_temperature        100.00(10)
_diffrn_detector                   'Hybrid Pixel Array Detector'
_diffrn_detector_area_resol_mean   10.0000
_diffrn_detector_type              'HyPix-Arc 150'
_diffrn_measured_fraction_theta_full  0.984
_diffrn_measured_fraction_theta_max  0.938
_diffrn_measurement_details
;
List of Runs (angles in degrees, time in seconds):

  # Type    Start    End  Width  t~exp~   \w     \q     \k     \f   Frames
--------------------------------------------------------------------------
  1  \w     61.00 107.00   0.50    7.00    --   62.19  23.00  78.00   92
  2  \w   -110.00 -58.00   0.50    7.00    --  -63.20 -23.00 -86.00  104
  3  \w   -115.00 -90.00   0.50    7.00    --  -74.79 -23.00 -86.00   50
  4  \w   -123.00 -68.00   0.50    7.00    --  -76.67 -23.00 -86.00  110
  5  \w     89.00 114.00   0.50    7.00    --   76.74  23.00  78.00   50
  6  \w     37.00  63.00   0.50    7.00    --   62.19 -95.00 120.00   52
  7  \w     24.00  60.00   0.50    7.00    --   62.19 -95.00 -30.00   72
  8  \w     31.00  65.00   0.50    7.00    --   62.19 -95.00   0.00   68
  9  \w     34.00  69.00   0.50    7.00    --   62.19 -95.00-150.00   70
 10  \w     66.00  93.00   0.50    7.00    --   62.19  15.00-150.00   54
 11  \w     33.00  59.00   0.50    7.00    --   62.19  15.00-150.00   52
 12  \w    -81.00 -48.00   0.50    7.00    --  -63.20 125.00  90.00   66
 13  \w   -105.00 -32.00   0.50    7.00    --  -63.20 -15.00  30.00  146
 14  \w    -87.00 -62.00   0.50    7.00    --  -63.20 125.00 -60.00   50
 15  \w   -107.00 -45.00   0.50    7.00    --  -63.20 -15.00-180.00  124
 16  \w    -53.00 -21.00   0.50    7.00    --  -63.20 125.00 -60.00   64
 17  \w    -55.00 -24.00   0.50    7.00    --  -63.20 125.00 150.00   62
 18  \w    -88.00 -62.00   0.50    7.00    --  -63.20 125.00 150.00   52
 19  \w     38.00  75.00   0.50    7.00    --   75.68 -95.00 120.00   74
 20  \w     42.00  78.00   0.50    7.00    --   75.68 -95.00-150.00   72
 21  \w     72.00 120.00   0.50    7.00    --   75.68  15.00  60.00   96
 22  \w     64.00 112.00   0.50    7.00    --   75.68   0.00-180.00   96
 23  \w     35.00  60.00   0.50    7.00    --   75.68-125.00 150.00   50
 24  \w     38.00  63.00   0.50    7.00    --   75.68-125.00   0.00   50
 25  \w    -98.00 -40.00   0.50    7.00    --  -76.67 125.00-180.00  116
 26  \w   -121.00 -46.00   0.50    7.00    --  -76.67 -15.00 150.00  150
 27  \w    -84.00 -59.00   0.50    7.00    --  -76.67 125.00  60.00   50
 28  \w    -65.00 -40.00   0.50    7.00    --  -76.67 125.00 150.00   50
 29  \w    -82.00 -57.00   0.50    7.00    --  -76.67 125.00  30.00   50
 30  \w   -102.00 -76.00   0.50    7.00    --  -76.67 125.00 150.00   52
 31  \w     52.00  85.00   0.50    7.00    --   76.74 -95.00 150.00   66
;
_diffrn_measurement_device         'four-circle diffractometer'
_diffrn_measurement_device_type    'XtaLAB Synergy R, DW system, HyPix-Arc 150'
_diffrn_measurement_method         '\w scans'
_diffrn_orient_matrix_type        
 'CrysAlisPro convention (1999,Acta A55,543-557)'
_diffrn_orient_matrix_UB_11        0.1017381000
_diffrn_orient_matrix_UB_12        0.0326525000
_diffrn_orient_matrix_UB_13        -0.0005528000
_diffrn_orient_matrix_UB_21        0.0210538000
_diffrn_orient_matrix_UB_22        -0.0023066000
_diffrn_orient_matrix_UB_23        0.0479551000
_diffrn_orient_matrix_UB_31        0.0305021000
_diffrn_orient_matrix_UB_32        -0.1068344000
_diffrn_orient_matrix_UB_33        -0.0012111000
_diffrn_radiation_monochromator    mirror
_diffrn_radiation_probe            x-ray
_diffrn_radiation_type             'Cu K\a'
_diffrn_radiation_wavelength       1.54184
_diffrn_source                     'Rotating-anode X-ray tube'
_diffrn_source_type                'Rigaku (Cu) X-ray Source'
_reflns_Friedel_coverage           0.000
_reflns_Friedel_fraction_full      .
_reflns_Friedel_fraction_max       .
_reflns_number_gt                  6383
_reflns_number_total               12237
_reflns_special_details
;
 Reflections were merged by SHELXL according to the crystal
 class for the calculation of statistics and refinement.
 
 Structure factors included contributions from the .fab file.
 
 _reflns_Friedel_fraction is defined as the number of unique
 Friedel pairs measured divided by the number that would be
 possible theoretically, ignoring centric projections and
 systematic absences.
;
_reflns_threshold_expression       'I > 2\s(I)'
_computing_cell_refinement         'CrysAlisPro 1.171.43.123a (Rigaku OD, 2024)'
_computing_data_collection        
 'CrysAlisPro system (CCD 43.105a 64-bit (release 11-01-2024))'
_computing_data_reduction          'CrysAlisPro 1.171.43.123a (Rigaku OD, 2024)'
_computing_molecular_graphics      'Olex2 1.5 (Dolomanov et al., 2009)'
_computing_publication_material    'Olex2 1.5 (Dolomanov et al., 2009)'
_computing_structure_refinement    'SHELXL 2019/3 (Sheldrick, 2015)'
_computing_structure_solution      'SHELXS  (Sheldrick, 2008)'
_refine_diff_density_max           2.780
_refine_diff_density_min           -1.947
_refine_diff_density_rms           0.187
_refine_ls_extinction_coef         .
_refine_ls_extinction_method       none
_refine_ls_goodness_of_fit_ref     0.924
_refine_ls_hydrogen_treatment      constr
_refine_ls_matrix_type             full
_refine_ls_number_parameters       650
_refine_ls_number_reflns           12237
_refine_ls_number_restraints       48
_refine_ls_R_factor_all            0.2045
_refine_ls_R_factor_gt             0.1440
_refine_ls_restrained_S_all        0.923
_refine_ls_shift/su_max            0.001
_refine_ls_shift/su_mean           0.000
_refine_ls_structure_factor_coef   Fsqd
_refine_ls_weighting_details      
 'w=1/[\s^2^(Fo^2^)+(0.1000P)^2^+150.0000P] where P=(Fo^2^+2Fc^2^)/3'
_refine_ls_weighting_scheme        calc
_refine_ls_wR_factor_gt            0.3201
_refine_ls_wR_factor_ref           0.3599
_refine_special_details            ?
_olex2_refinement_description
;
1. Fixed Uiso
 At 1.2 times of:
  All C(H) groups
 At 1.5 times of:
  All C(H,H,H) groups
2. Uiso/Uaniso restraints and constraints
C22 \\sim C27 \\sim C26 \\sim C25 \\sim C24 \\sim C23: within 1.7A with sigma
of 0.03 and sigma for terminal atoms of 0.08 within 1.7A
Uanis(N3) \\sim Ueq, Uanis(C21) \\sim Ueq: with sigma of 0.02 and sigma for
terminal atoms of 0.04
3.a Ternary CH refined with riding coordinates:
 C55(H55), C54(H54)
3.b Aromatic/amide H refined with riding coordinates:
 C24(H24), C26(H26), C3(H3), C42(H42), C8(H8), C2(H2), C43(H43), C18(H18),
 C7(H7), C12(H12), C17(H17), C13(H13), C32(H32), C33(H33), C35(H35), C36(H36),
 C47(H47), C49(H49), C40(H40), C39(H39)
3.c Fitted hexagon refined as free rotating group:
 C22(C23,C24,C25,C26,C27), C31(C32,C33,C34,C35,C36), C48(C47,C46,C45,C50,C49)
3.d Idealised Me refined as rotating group:
 C51(H51A,H51B,H51C), C53(H53A,H53B,H53C), C52(H52A,H52B,H52C), C30(H30A,H30B,
 H30C), C29(H29A,H29B,H29C), C28(H28A,H28B,H28C), C37(H37A,H37B,H37C), C44(H44A,
 H44B,H44C)
;
_atom_sites_solution_hydrogens     geom
_atom_sites_solution_primary       direct
_atom_sites_solution_secondary     ?
loop_
  _atom_site_label
  _atom_site_type_symbol
  _atom_site_fract_x
  _atom_site_fract_y
  _atom_site_fract_z
  _atom_site_U_iso_or_equiv
  _atom_site_adp_type
  _atom_site_occupancy
  _atom_site_site_symmetry_order
  _atom_site_calc_flag
  _atom_site_refinement_flags_posn
  _atom_site_refinement_flags_adp
  _atom_site_refinement_flags_occupancy
  _atom_site_disorder_assembly
  _atom_site_disorder_group
 Au1 Au 0.26525(8) 0.50744(9) 0.74126(3) 0.0731(9) Uani 1 1 d . . . A 1
 Au2 Au 0.09734(10) 0.57879(11) 0.53247(4) 0.0948(10) Uani 1 1 d . . . B 1
 Cl2 Cl 0.0434(6) 0.6171(7) 0.4651(2) 0.105(3) Uani 1 1 d . . . B 1
 Cl7 Cl 0.1736(6) 0.2614(7) 0.7654(3) 0.107(3) Uani 1 1 d . . . C 1
 Cl6 Cl 0.2897(6) 0.2675(6) 0.6913(3) 0.099(2) Uani 1 1 d . . . C 1
 Cl4 Cl 0.3590(7) 0.2504(7) 0.8333(3) 0.112(3) Uani 1 1 d . . . C 1
 Cl5 Cl 0.4813(7) 0.2415(8) 0.7569(3) 0.123(3) Uani 1 1 d . . . C 1
 Cl1 Cl -0.0176(8) 0.6669(8) 0.5542(3) 0.131(4) Uani 1 1 d . . . B 1
 Cl3 Cl 0.2153(7) 0.4934(9) 0.5125(3) 0.130(4) Uani 1 1 d . . . B 1
 Cl12 Cl -0.1818(11) 0.7238(10) 0.4124(3) 0.171(6) Uani 1 1 d . . . . .
 Cl10 Cl 0.2037(14) 0.2638(10) 0.9726(4) 0.182(6) Uani 1 1 d . . . D 1
 Cl11 Cl -0.0689(10) 0.8575(11) 0.4704(4) 0.169(5) Uani 1 1 d . . . . .
 Cl8 Cl 0.3057(11) 0.4098(10) 1.0278(5) 0.174(5) Uani 1 1 d . . . E 1
 N2 N 0.3113(15) 0.5056(16) 0.8031(8) 0.083(7) Uani 1 1 d . . . A 1
 C21 C 0.2194(18) 0.513(2) 0.6818(10) 0.080(7) Uani 1 1 d . U . A 1
 N4 N 0.1448(16) 0.5497(19) 0.5923(8) 0.085(7) Uani 1 1 d . . . B 1
 Cl9 Cl 0.3554(11) 0.3628(18) 0.9489(4) 0.242(11) Uani 1 1 d . . . F 1
 Cl13 Cl -0.2485(11) 0.7993(13) 0.4829(5) 0.190(6) Uani 1 1 d . . . . .
 C4 C 0.277(2) 0.5441(19) 0.6490(6) 0.070(7) Uani 1 1 d . . . A 1
 N3 N 0.1295(15) 0.4944(19) 0.7529(7) 0.088(7) Uani 1 1 d . U . A 1
 C16 C 0.1051(16) 0.506(2) 0.7897(8) 0.074(7) Uani 1 1 d . . . A 1
 C19 C 0.0503(14) 0.473(2) 0.7224(9) 0.077(8) Uani 1 1 d . . . A 1
 C9 C 0.4781(14) 0.4884(17) 0.7637(9) 0.068(7) Uani 1 1 d . . . A 1
 C14 C 0.258(2) 0.525(2) 0.8349(8) 0.080(8) Uani 1 1 d . . . A 1
 C1 C 0.125(2) 0.495(2) 0.6598(8) 0.085(8) Uani 1 1 d . . . . .
 C6 C 0.4297(18) 0.529(2) 0.6969(10) 0.081(8) Uani 1 1 d . . . A 1
 C11 C 0.405(2) 0.5025(18) 0.8257(7) 0.075(7) Uani 1 1 d . . . . .
 C22 C 0.4312(13) 0.5695(16) 0.6238(6) 0.088(7) Uani 1 1 d G U . . .
 C23 C 0.4542(14) 0.4970(13) 0.5978(7) 0.098(8) Uani 1 1 d G U . A .
 C24 C 0.5073(14) 0.5191(15) 0.5674(6) 0.102(8) Uani 1 1 d G U . A .
 H24 H 0.522946 0.469561 0.549583 0.123 Uiso 1 1 calc R U . . .
 C25 C 0.5374(14) 0.6137(18) 0.5631(6) 0.100(8) Uani 1 1 d G U . A .
 C26 C 0.5144(15) 0.6862(14) 0.5891(7) 0.109(8) Uani 1 1 d G U . A .
 H26 H 0.535009 0.750811 0.586169 0.131 Uiso 1 1 calc R U . . .
 C27 C 0.4614(15) 0.6641(15) 0.6195(6) 0.110(9) Uani 1 1 d G U . A .
 C3 C 0.242(2) 0.560(2) 0.6093(9) 0.089(9) Uani 1 1 d . . . . .
 H3 H 0.283975 0.579307 0.591321 0.107 Uiso 1 1 calc R U . B 1
 C42 C 0.005(2) 0.651(2) 0.8941(9) 0.087(8) Uani 1 1 d . . . . .
 H42 H -0.037213 0.703919 0.891017 0.105 Uiso 1 1 calc R U . . .
 C20 C 0.0488(18) 0.465(2) 0.6828(9) 0.078(8) Uani 1 1 d . . . . .
 C38 C 0.1138(18) 0.545(2) 0.8638(8) 0.073(7) Uani 1 1 d . . . . .
 C8 C 0.5582(19) 0.486(2) 0.7450(8) 0.084(8) Uani 1 1 d . . . . .
 H8 H 0.619851 0.469253 0.758389 0.100 Uiso 1 1 calc R U . A 1
 C2 C 0.095(2) 0.511(2) 0.6176(8) 0.084(8) Uani 1 1 d . . . B 1
 H2 H 0.032684 0.491309 0.606128 0.101 Uiso 1 1 calc R U . B 1
 C43 C 0.050(2) 0.623(2) 0.8604(8) 0.091(9) Uani 1 1 d . . . . .
 H43 H 0.037222 0.658695 0.835094 0.109 Uiso 1 1 calc R U . . .
 C18 C -0.0244(18) 0.4563(16) 0.7452(9) 0.071(7) Uani 1 1 d . . . . .
 H18 H -0.085055 0.431729 0.734015 0.085 Uiso 1 1 calc R U . A 1
 C15 C 0.161(2) 0.524(2) 0.8291(9) 0.078(7) Uani 1 1 d . . . A 1
 C7 C 0.5328(17) 0.5124(18) 0.7045(9) 0.074(7) Uani 1 1 d . . . . .
 H7 H 0.573438 0.519088 0.684776 0.089 Uiso 1 1 calc R U . A 1
 C51 C 0.019(3) 0.265(3) 0.6605(13) 0.126(14) Uani 1 1 d . . . G 1
 H51A H -0.005229 0.199428 0.654704 0.189 Uiso 1 1 calc R U . G 1
 H51B H 0.037831 0.273946 0.690656 0.189 Uiso 1 1 calc R U . G 1
 H51C H 0.072991 0.275988 0.646830 0.189 Uiso 1 1 calc R U . G 1
 C5 C 0.379(2) 0.547(2) 0.6578(10) 0.089(8) Uani 1 1 d . . . A 1
 C12 C 0.406(2) 0.522(2) 0.8685(9) 0.087(9) Uani 1 1 d . . . . .
 H12 H 0.460395 0.526305 0.889330 0.105 Uiso 1 1 calc R U . . .
 C17 C 0.006(2) 0.481(2) 0.7844(9) 0.084(8) Uani 1 1 d . . . . .
 H17 H -0.031080 0.481523 0.805725 0.101 Uiso 1 1 calc R U . A 1
 C13 C 0.3179(19) 0.534(3) 0.8750(9) 0.092(9) Uani 1 1 d . . . . .
 H13 H 0.298600 0.546944 0.900876 0.110 Uiso 1 1 calc R U . A 1
 C53 C -0.108(2) 0.601(3) 0.6543(8) 0.100(10) Uani 1 1 d . . . G 1
 H53A H -0.115941 0.608676 0.683322 0.150 Uiso 1 1 calc R U . G 1
 H53B H -0.155731 0.638694 0.636116 0.150 Uiso 1 1 calc R U . G 1
 H53C H -0.045108 0.624099 0.651325 0.150 Uiso 1 1 calc R U . G 1
 C31 C 0.5751(11) 0.4689(14) 0.8347(6) 0.079(7) Uani 1 1 d G . . H 1
 C32 C 0.5879(13) 0.3856(14) 0.8591(7) 0.128(14) Uani 1 1 d G . . H 1
 H32 H 0.538964 0.338907 0.857128 0.153 Uiso 1 1 calc R U . H 1
 C33 C 0.6722(16) 0.3706(15) 0.8862(6) 0.106(11) Uani 1 1 d G . . H 1
 H33 H 0.680964 0.313726 0.902887 0.127 Uiso 1 1 calc R U . H 1
 C34 C 0.7438(12) 0.4389(18) 0.8891(6) 0.114(12) Uani 1 1 d G . . H 1
 C35 C 0.7311(13) 0.5222(16) 0.8647(7) 0.106(11) Uani 1 1 d G . . H 1
 H35 H 0.779989 0.568893 0.866664 0.127 Uiso 1 1 calc R U . H 1
 C36 C 0.6467(15) 0.5372(12) 0.8375(6) 0.092(9) Uani 1 1 d G . . H 1
 H36 H 0.637990 0.594076 0.820905 0.111 Uiso 1 1 calc R U . H 1
 C48 C -0.2105(10) 0.3647(16) 0.6082(5) 0.087(8) Uani 1 1 d G . . . .
 C47 C -0.1371(14) 0.3006(12) 0.6213(6) 0.085(8) Uani 1 1 d G . . G .
 H47 H -0.143848 0.233889 0.614093 0.102 Uiso 1 1 calc R U . . .
 C46 C -0.0537(11) 0.3340(13) 0.6450(5) 0.085(8) Uani 1 1 d G . . G .
 C45 C -0.0438(10) 0.4316(14) 0.6556(5) 0.074(7) Uani 1 1 d G . . G .
 C50 C -0.1173(14) 0.4957(11) 0.6424(6) 0.093(9) Uani 1 1 d G . . G .
 C49 C -0.2006(11) 0.4623(15) 0.6187(6) 0.101(11) Uani 1 1 d G . . G .
 H49 H -0.250848 0.506108 0.609739 0.121 Uiso 1 1 calc R U . . .
 C40 C 0.081(2) 0.519(3) 0.9342(8) 0.098(10) Uani 1 1 d . . . . .
 H40 H 0.090419 0.478349 0.958214 0.118 Uiso 1 1 calc R U . . .
 C52 C -0.299(2) 0.328(3) 0.5801(10) 0.104(10) Uani 1 1 d . . . I 1
 H52A H -0.335101 0.287945 0.596323 0.155 Uiso 1 1 calc R U . I 1
 H52B H -0.281744 0.290139 0.557334 0.155 Uiso 1 1 calc R U . I 1
 H52C H -0.337473 0.383925 0.568593 0.155 Uiso 1 1 calc R U . I 1
 C30 C 0.440(3) 0.741(3) 0.6460(12) 0.126(14) Uani 1 1 d . . . A 1
 H30A H 0.401306 0.715320 0.665350 0.189 Uiso 1 1 calc R U . A 1
 H30B H 0.405770 0.792185 0.629009 0.189 Uiso 1 1 calc R U . A 1
 H30C H 0.498723 0.767043 0.661813 0.189 Uiso 1 1 calc R U . A 1
 C39 C 0.127(2) 0.497(3) 0.8999(9) 0.098(9) Uani 1 1 d . . . . .
 H39 H 0.169840 0.444545 0.903029 0.118 Uiso 1 1 calc R U . . .
 C10 C 0.478(2) 0.4884(19) 0.8056(12) 0.095(10) Uani 1 1 d . . . . .
 C41 C 0.023(2) 0.600(3) 0.9316(10) 0.094(9) Uani 1 1 d . . . . .
 C29 C 0.601(4) 0.637(4) 0.5327(13) 0.17(2) Uani 1 1 d . . . A 1
 H29A H 0.653437 0.677491 0.546424 0.252 Uiso 1 1 calc R U . A 1
 H29B H 0.565689 0.672512 0.508913 0.252 Uiso 1 1 calc R U . A 1
 H29C H 0.625911 0.576971 0.522901 0.252 Uiso 1 1 calc R U . A 1
 C28 C 0.420(3) 0.398(2) 0.6052(12) 0.111(11) Uani 1 1 d . . . A 1
 H28A H 0.468918 0.350310 0.601865 0.167 Uiso 1 1 calc R U . A 1
 H28B H 0.363009 0.383929 0.585030 0.167 Uiso 1 1 calc R U . A 1
 H28C H 0.406590 0.393647 0.633476 0.167 Uiso 1 1 calc R U . A 1
 C55 C -0.162(3) 0.754(4) 0.4676(12) 0.147(19) Uani 1 1 d . . . . .
 H55 H -0.136754 0.697745 0.485126 0.177 Uiso 1 1 calc R U . . .
 C54 C 0.319(3) 0.322(4) 0.9924(13) 0.151(18) Uani 1 1 d . . . . .
 H54 H 0.364596 0.272041 1.006159 0.182 Uiso 1 1 calc R U . D 1
 Au3 Au 0.32521(10) 0.25655(10) 0.76132(4) 0.0939(10) Uani 1 1 d . . . C 1
 N1 N 0.4024(15) 0.513(2) 0.7316(8) 0.094(8) Uani 1 1 d . . . A 1
 C37 C 0.836(2) 0.420(3) 0.9193(13) 0.133(15) Uani 1 1 d . . . H 1
 H37A H 0.886617 0.408489 0.903510 0.200 Uiso 1 1 calc R U . H 1
 H37B H 0.828626 0.362657 0.936266 0.200 Uiso 1 1 calc R U . H 1
 H37C H 0.851479 0.476271 0.937500 0.200 Uiso 1 1 calc R U . H 1
 C44 C -0.021(2) 0.629(3) 0.9683(9) 0.112(12) Uani 1 1 d . . . J 1
 H44A H -0.022508 0.700263 0.970088 0.168 Uiso 1 1 calc R U . J 1
 H44B H 0.016901 0.603300 0.993935 0.168 Uiso 1 1 calc R U . J 1
 H44C H -0.084640 0.603518 0.964838 0.168 Uiso 1 1 calc R U . J 1

loop_
  _atom_site_aniso_label
  _atom_site_aniso_U_11
  _atom_site_aniso_U_22
  _atom_site_aniso_U_33
  _atom_site_aniso_U_23
  _atom_site_aniso_U_13
  _atom_site_aniso_U_12
 Au1 0.0700(11) 0.0723(11) 0.0760(11) 0.0028(5) 0.0100(5) -0.0013(5)
 Au2 0.1000(13) 0.1103(14) 0.0708(11) 0.0032(7) 0.0061(6) -0.0114(8)
 Cl2 0.099(5) 0.144(8) 0.067(4) 0.018(4) 0.004(3) -0.017(5)
 Cl7 0.098(6) 0.127(7) 0.090(5) 0.000(5) -0.002(4) -0.009(5)
 Cl6 0.100(5) 0.103(6) 0.098(5) -0.002(4) 0.027(4) 0.008(4)
 Cl4 0.122(7) 0.113(7) 0.093(5) 0.008(5) -0.003(5) -0.020(5)
 Cl5 0.109(7) 0.116(7) 0.133(7) -0.012(6) -0.008(5) 0.006(5)
 Cl1 0.163(9) 0.146(8) 0.072(5) 0.000(5) -0.012(5) 0.029(7)
 Cl3 0.123(7) 0.182(11) 0.087(5) -0.010(6) 0.025(5) -0.013(7)
 Cl12 0.222(14) 0.176(12) 0.098(7) 0.026(7) -0.023(8) -0.058(10)
 Cl10 0.30(2) 0.153(11) 0.101(7) 0.016(7) 0.046(10) 0.065(12)
 Cl11 0.181(11) 0.182(12) 0.120(8) 0.039(8) -0.042(8) -0.022(10)
 Cl8 0.215(14) 0.142(10) 0.175(12) -0.009(9) 0.064(10) 0.029(10)
 N2 0.065(12) 0.068(13) 0.126(19) -0.005(13) 0.046(13) 0.015(11)
 C21 0.065(12) 0.070(13) 0.118(16) 0.001(12) 0.051(12) -0.006(11)
 N4 0.069(14) 0.099(18) 0.094(16) -0.005(13) 0.036(12) -0.002(12)
 Cl9 0.174(13) 0.43(3) 0.117(9) 0.068(14) 0.021(8) 0.114(17)
 Cl13 0.171(13) 0.213(16) 0.197(14) 0.022(12) 0.059(11) 0.033(12)
 C4 0.101(19) 0.073(15) 0.035(10) 0.006(10) 0.006(11) -0.010(14)
 N3 0.061(10) 0.108(14) 0.094(13) 0.029(12) 0.017(10) 0.002(11)
 C16 0.050(12) 0.095(19) 0.087(17) 0.004(15) 0.037(12) 0.000(13)
 C19 0.032(10) 0.10(2) 0.092(18) 0.007(15) -0.012(10) -0.033(12)
 C9 0.030(9) 0.059(14) 0.12(2) -0.010(14) 0.019(11) -0.009(10)
 C14 0.078(17) 0.09(2) 0.060(14) 0.019(13) -0.012(12) -0.010(15)
 C1 0.094(19) 0.09(2) 0.059(14) -0.008(14) -0.006(13) 0.033(17)
 C6 0.062(15) 0.084(19) 0.10(2) 0.016(16) 0.025(14) 0.003(13)
 C11 0.100(19) 0.061(14) 0.049(12) 0.002(11) -0.027(12) -0.001(14)
 C22 0.049(12) 0.117(18) 0.100(16) -0.008(15) 0.023(11) 0.002(13)
 C23 0.073(14) 0.122(19) 0.097(16) -0.010(15) 0.014(12) 0.017(15)
 C24 0.082(15) 0.14(2) 0.090(15) -0.011(16) 0.025(13) -0.003(16)
 C25 0.075(14) 0.14(2) 0.093(16) -0.006(16) 0.029(13) -0.024(15)
 C26 0.088(16) 0.14(2) 0.108(17) -0.014(16) 0.045(13) -0.025(16)
 C27 0.094(17) 0.13(2) 0.107(17) -0.019(17) 0.019(14) 0.003(16)
 C3 0.09(2) 0.10(2) 0.081(18) 0.010(16) 0.033(15) 0.023(17)
 C42 0.089(19) 0.078(19) 0.09(2) -0.003(16) 0.002(15) -0.002(15)
 C20 0.070(16) 0.076(17) 0.093(19) 0.036(15) 0.026(14) 0.001(13)
 C38 0.070(15) 0.082(18) 0.064(14) -0.003(13) 0.009(12) 0.003(14)
 C8 0.066(15) 0.11(2) 0.067(15) 0.002(15) -0.009(12) -0.004(15)
 C2 0.081(17) 0.10(2) 0.061(14) 0.002(14) -0.015(13) 0.030(16)
 C43 0.13(3) 0.081(19) 0.054(14) -0.012(13) 0.003(15) -0.015(19)
 C18 0.069(15) 0.041(12) 0.098(19) 0.007(12) 0.001(13) 0.005(11)
 C15 0.078(17) 0.075(17) 0.080(17) 0.014(14) 0.013(14) -0.012(14)
 C7 0.062(13) 0.065(15) 0.11(2) -0.002(14) 0.041(14) 0.005(12)
 C51 0.10(3) 0.13(3) 0.14(3) -0.05(3) 0.01(2) -0.04(2)
 C5 0.074(18) 0.09(2) 0.11(2) 0.004(17) 0.024(16) -0.009(15)
 C12 0.10(2) 0.083(19) 0.074(16) -0.027(14) 0.015(15) -0.035(17)
 C17 0.086(18) 0.084(19) 0.083(18) 0.013(15) 0.017(15) 0.016(15)
 C13 0.067(16) 0.14(3) 0.072(16) -0.010(17) 0.026(13) -0.004(17)
 C53 0.11(2) 0.13(3) 0.058(15) 0.004(17) 0.015(15) 0.03(2)
 C31 0.089(19) 0.072(17) 0.076(16) 0.005(13) 0.016(14) 0.022(15)
 C32 0.13(3) 0.09(2) 0.16(4) -0.01(2) 0.00(3) 0.01(2)
 C33 0.10(2) 0.12(3) 0.083(19) 0.017(18) -0.041(17) 0.01(2)
 C34 0.08(2) 0.13(3) 0.13(3) -0.05(3) 0.007(19) -0.01(2)
 C35 0.10(2) 0.10(3) 0.10(2) -0.01(2) -0.015(19) -0.02(2)
 C36 0.10(2) 0.064(17) 0.11(2) -0.026(16) 0.004(18) -0.005(15)
 C48 0.10(2) 0.09(2) 0.072(16) 0.010(16) 0.023(15) -0.022(18)
 C47 0.087(19) 0.077(18) 0.10(2) -0.003(15) 0.028(16) -0.003(16)
 C46 0.058(14) 0.13(3) 0.067(15) -0.009(17) 0.004(12) 0.000(16)
 C45 0.084(17) 0.088(19) 0.054(12) -0.001(13) 0.022(12) -0.012(15)
 C50 0.11(2) 0.09(2) 0.081(18) 0.021(16) 0.031(17) 0.018(19)
 C49 0.046(13) 0.17(4) 0.080(18) 0.00(2) -0.009(12) 0.011(17)
 C40 0.11(2) 0.13(3) 0.053(14) 0.003(16) 0.002(15) -0.01(2)
 C52 0.072(18) 0.14(3) 0.09(2) -0.01(2) -0.009(15) -0.008(19)
 C30 0.15(3) 0.14(3) 0.11(3) -0.03(2) 0.05(2) -0.01(3)
 C39 0.087(19) 0.12(3) 0.076(18) 0.006(18) -0.008(15) -0.003(19)
 C10 0.10(2) 0.049(15) 0.14(3) -0.031(17) 0.03(2) -0.010(14)
 C41 0.09(2) 0.11(2) 0.081(19) 0.005(18) 0.013(16) -0.008(19)
 C29 0.23(6) 0.18(5) 0.11(3) -0.01(3) 0.08(3) -0.01(4)
 C28 0.13(3) 0.067(19) 0.14(3) -0.015(19) 0.03(2) 0.008(19)
 C55 0.11(3) 0.24(6) 0.09(2) -0.04(3) 0.04(2) -0.05(3)
 C54 0.16(4) 0.19(5) 0.10(3) -0.05(3) 0.01(3) 0.02(4)
 Au3 0.0991(13) 0.0844(12) 0.0935(12) 0.0012(7) 0.0037(7) -0.0025(7)
 N1 0.054(12) 0.13(2) 0.103(17) 0.026(16) 0.019(12) -0.007(13)
 C37 0.061(18) 0.15(4) 0.17(4) -0.01(3) -0.04(2) 0.02(2)
 C44 0.11(2) 0.15(3) 0.075(19) -0.01(2) 0.019(17) -0.03(2)

_geom_special_details
;
 All esds (except the esd in the dihedral angle between two l.s. planes)
 are estimated using the full covariance matrix.  The cell esds are taken
 into account individually in the estimation of esds in distances, angles
 and torsion angles; correlations between esds in cell parameters are only
 used when they are defined by crystal symmetry.  An approximate (isotropic)
 treatment of cell esds is used for estimating esds involving l.s. planes.
;
loop_
  _geom_bond_atom_site_label_1
  _geom_bond_atom_site_label_2
  _geom_bond_distance
  _geom_bond_site_symmetry_2
  _geom_bond_publ_flag
 Au1 N2 2.01(3) . ?
 Au1 C21 1.94(3) . ?
 Au1 N3 2.07(2) . ?
 Au1 N1 2.06(2) . ?
 Au2 Cl2 2.261(7) . ?
 Au2 Cl1 2.270(11) . ?
 Au2 Cl3 2.261(11) . ?
 Au2 N4 1.99(3) . ?
 Cl7 Au3 2.219(9) . ?
 Cl6 Au3 2.256(8) . ?
 Cl4 Au3 2.315(9) . ?
 Cl5 Au3 2.295(10) . ?
 Cl12 C55 1.82(4) . ?
 Cl10 C54 1.87(5) . ?
 Cl11 C55 1.95(4) . ?
 Cl8 C54 1.71(4) . ?
 N2 C14 1.42(3) . ?
 N2 C11 1.42(3) . ?
 C21 C4 1.53(3) . ?
 C21 C1 1.44(4) . ?
 N4 C3 1.43(4) . ?
 N4 C2 1.30(4) . ?
 Cl9 C54 1.69(5) . ?
 Cl13 C55 1.55(4) . ?
 C4 C3 1.32(3) . ?
 C4 C5 1.45(4) . ?
 N3 C16 1.32(3) . ?
 N3 C19 1.41(3) . ?
 C16 C15 1.41(4) . ?
 C16 C17 1.46(4) . ?
 C19 C20 1.29(4) . ?
 C19 C18 1.43(4) . ?
 C9 C8 1.40(3) . ?
 C9 C10 1.37(4) . ?
 C9 N1 1.41(3) . ?
 C14 C15 1.39(4) . ?
 C14 C13 1.44(4) . ?
 C1 C20 1.50(4) . ?
 C1 C2 1.39(3) . ?
 C6 C7 1.48(3) . ?
 C6 C5 1.38(4) . ?
 C6 N1 1.28(3) . ?
 C11 C12 1.42(3) . ?
 C11 C10 1.35(4) . ?
 C22 C23 1.3900 . ?
 C22 C27 1.3900 . ?
 C22 C5 1.48(3) . ?
 C23 C24 1.3900 . ?
 C23 C28 1.49(4) . ?
 C24 H24 0.9500 . ?
 C24 C25 1.3900 . ?
 C25 C26 1.3900 . ?
 C25 C29 1.50(4) . ?
 C26 H26 0.9500 . ?
 C26 C27 1.3900 . ?
 C27 C30 1.43(4) . ?
 C3 H3 0.9500 . ?
 C42 H42 0.9500 . ?
 C42 C43 1.42(4) . ?
 C42 C41 1.39(4) . ?
 C20 C45 1.54(3) . ?
 C38 C43 1.41(4) . ?
 C38 C15 1.45(4) . ?
 C38 C39 1.34(4) . ?
 C8 H8 0.9500 . ?
 C8 C7 1.35(4) . ?
 C2 H2 0.9500 . ?
 C43 H43 0.9500 . ?
 C18 H18 0.9500 . ?
 C18 C17 1.32(4) . ?
 C7 H7 0.9500 . ?
 C51 H51A 0.9800 . ?
 C51 H51B 0.9800 . ?
 C51 H51C 0.9800 . ?
 C51 C46 1.43(4) . ?
 C12 H12 0.9500 . ?
 C12 C13 1.33(4) . ?
 C17 H17 0.9500 . ?
 C13 H13 0.9500 . ?
 C53 H53A 0.9800 . ?
 C53 H53B 0.9800 . ?
 C53 H53C 0.9800 . ?
 C53 C50 1.50(4) . ?
 C31 C32 1.3900 . ?
 C31 C36 1.3900 . ?
 C31 C10 1.58(4) . ?
 C32 H32 0.9500 . ?
 C32 C33 1.3900 . ?
 C33 H33 0.9500 . ?
 C33 C34 1.3900 . ?
 C34 C35 1.3900 . ?
 C34 C37 1.53(3) . ?
 C35 H35 0.9500 . ?
 C35 C36 1.3900 . ?
 C36 H36 0.9500 . ?
 C48 C47 1.3900 . ?
 C48 C49 1.3900 . ?
 C48 C52 1.52(3) . ?
 C47 H47 0.9500 . ?
 C47 C46 1.3900 . ?
 C46 C45 1.3900 . ?
 C45 C50 1.3900 . ?
 C50 C49 1.3900 . ?
 C49 H49 0.9500 . ?
 C40 H40 0.9500 . ?
 C40 C39 1.42(4) . ?
 C40 C41 1.40(5) . ?
 C52 H52A 0.9800 . ?
 C52 H52B 0.9800 . ?
 C52 H52C 0.9800 . ?
 C30 H30A 0.9800 . ?
 C30 H30B 0.9800 . ?
 C30 H30C 0.9800 . ?
 C39 H39 0.9500 . ?
 C41 C44 1.51(4) . ?
 C29 H29A 0.9800 . ?
 C29 H29B 0.9800 . ?
 C29 H29C 0.9800 . ?
 C28 H28A 0.9800 . ?
 C28 H28B 0.9800 . ?
 C28 H28C 0.9800 . ?
 C55 H55 1.0000 . ?
 C54 H54 1.0000 . ?
 C37 H37A 0.9800 . ?
 C37 H37B 0.9800 . ?
 C37 H37C 0.9800 . ?
 C44 H44A 0.9800 . ?
 C44 H44B 0.9800 . ?
 C44 H44C 0.9800 . ?

loop_
  _geom_angle_atom_site_label_1
  _geom_angle_atom_site_label_2
  _geom_angle_atom_site_label_3
  _geom_angle
  _geom_angle_site_symmetry_1
  _geom_angle_site_symmetry_3
  _geom_angle_publ_flag
 N2 Au1 N3 88.3(9) . . ?
 N2 Au1 N1 89.8(9) . . ?
 C21 Au1 N2 178.5(10) . . ?
 C21 Au1 N3 91.2(9) . . ?
 C21 Au1 N1 90.8(10) . . ?
 N1 Au1 N3 176.5(10) . . ?
 Cl2 Au2 Cl1 91.9(3) . . ?
 Cl2 Au2 Cl3 89.4(3) . . ?
 Cl3 Au2 Cl1 178.1(4) . . ?
 N4 Au2 Cl2 178.1(8) . . ?
 N4 Au2 Cl1 86.9(7) . . ?
 N4 Au2 Cl3 91.8(7) . . ?
 C14 N2 Au1 127.4(17) . . ?
 C11 N2 Au1 129.7(17) . . ?
 C11 N2 C14 102(2) . . ?
 C4 C21 Au1 125.5(19) . . ?
 C1 C21 Au1 128.2(18) . . ?
 C1 C21 C4 106(3) . . ?
 C3 N4 Au2 120.3(18) . . ?
 C2 N4 Au2 124.8(19) . . ?
 C2 N4 C3 114(2) . . ?
 C3 C4 C21 125(3) . . ?
 C3 C4 C5 112(3) . . ?
 C5 C4 C21 122(2) . . ?
 C16 N3 Au1 124.8(19) . . ?
 C16 N3 C19 111(2) . . ?
 C19 N3 Au1 124.5(19) . . ?
 N3 C16 C15 130(2) . . ?
 N3 C16 C17 106(2) . . ?
 C15 C16 C17 123(2) . . ?
 N3 C19 C18 105(2) . . ?
 C20 C19 N3 126(2) . . ?
 C20 C19 C18 128(2) . . ?
 C8 C9 N1 106(2) . . ?
 C10 C9 C8 126(3) . . ?
 C10 C9 N1 127(2) . . ?
 N2 C14 C13 112(2) . . ?
 C15 C14 N2 124(2) . . ?
 C15 C14 C13 124(3) . . ?
 C21 C1 C20 121(2) . . ?
 C2 C1 C21 125(3) . . ?
 C2 C1 C20 114(3) . . ?
 C5 C6 C7 123(3) . . ?
 N1 C6 C7 106(3) . . ?
 N1 C6 C5 131(3) . . ?
 C12 C11 N2 110(3) . . ?
 C10 C11 N2 120(2) . . ?
 C10 C11 C12 129(3) . . ?
 C23 C22 C27 120.0 . . ?
 C23 C22 C5 121.2(19) . . ?
 C27 C22 C5 118.8(19) . . ?
 C22 C23 C28 116.2(19) . . ?
 C24 C23 C22 120.0 . . ?
 C24 C23 C28 123.8(19) . . ?
 C23 C24 H24 120.0 . . ?
 C23 C24 C25 120.0 . . ?
 C25 C24 H24 120.0 . . ?
 C24 C25 C26 120.0 . . ?
 C24 C25 C29 121(2) . . ?
 C26 C25 C29 119(2) . . ?
 C25 C26 H26 120.0 . . ?
 C27 C26 C25 120.0 . . ?
 C27 C26 H26 120.0 . . ?
 C22 C27 C30 122(2) . . ?
 C26 C27 C22 120.0 . . ?
 C26 C27 C30 118(2) . . ?
 N4 C3 H3 118.7 . . ?
 C4 C3 N4 123(3) . . ?
 C4 C3 H3 118.7 . . ?
 C43 C42 H42 119.8 . . ?
 C41 C42 H42 119.8 . . ?
 C41 C42 C43 120(3) . . ?
 C19 C20 C1 126(3) . . ?
 C19 C20 C45 118(2) . . ?
 C1 C20 C45 116(2) . . ?
 C43 C38 C15 119(3) . . ?
 C39 C38 C43 116(3) . . ?
 C39 C38 C15 125(3) . . ?
 C9 C8 H8 125.7 . . ?
 C7 C8 C9 109(2) . . ?
 C7 C8 H8 125.7 . . ?
 N4 C2 C1 126(3) . . ?
 N4 C2 H2 117.2 . . ?
 C1 C2 H2 117.2 . . ?
 C42 C43 H43 119.2 . . ?
 C38 C43 C42 122(3) . . ?
 C38 C43 H43 119.2 . . ?
 C19 C18 H18 126.0 . . ?
 C17 C18 C19 108(2) . . ?
 C17 C18 H18 126.0 . . ?
 C16 C15 C38 118(2) . . ?
 C14 C15 C16 122(2) . . ?
 C14 C15 C38 120(3) . . ?
 C6 C7 H7 126.5 . . ?
 C8 C7 C6 107(2) . . ?
 C8 C7 H7 126.5 . . ?
 H51A C51 H51B 109.5 . . ?
 H51A C51 H51C 109.5 . . ?
 H51B C51 H51C 109.5 . . ?
 C46 C51 H51A 109.5 . . ?
 C46 C51 H51B 109.5 . . ?
 C46 C51 H51C 109.5 . . ?
 C4 C5 C22 120(3) . . ?
 C6 C5 C4 122(3) . . ?
 C6 C5 C22 118(2) . . ?
 C11 C12 H12 125.1 . . ?
 C13 C12 C11 110(3) . . ?
 C13 C12 H12 125.1 . . ?
 C16 C17 H17 125.4 . . ?
 C18 C17 C16 109(3) . . ?
 C18 C17 H17 125.4 . . ?
 C14 C13 H13 127.0 . . ?
 C12 C13 C14 106(2) . . ?
 C12 C13 H13 127.0 . . ?
 H53A C53 H53B 109.5 . . ?
 H53A C53 H53C 109.5 . . ?
 H53B C53 H53C 109.5 . . ?
 C50 C53 H53A 109.5 . . ?
 C50 C53 H53B 109.5 . . ?
 C50 C53 H53C 109.5 . . ?
 C32 C31 C36 120.0 . . ?
 C32 C31 C10 120.0(17) . . ?
 C36 C31 C10 119.9(17) . . ?
 C31 C32 H32 120.0 . . ?
 C33 C32 C31 120.0 . . ?
 C33 C32 H32 120.0 . . ?
 C32 C33 H33 120.0 . . ?
 C32 C33 C34 120.0 . . ?
 C34 C33 H33 120.0 . . ?
 C33 C34 C35 120.0 . . ?
 C33 C34 C37 119(2) . . ?
 C35 C34 C37 121(2) . . ?
 C34 C35 H35 120.0 . . ?
 C36 C35 C34 120.0 . . ?
 C36 C35 H35 120.0 . . ?
 C31 C36 H36 120.0 . . ?
 C35 C36 C31 120.0 . . ?
 C35 C36 H36 120.0 . . ?
 C47 C48 C49 120.0 . . ?
 C47 C48 C52 119(2) . . ?
 C49 C48 C52 120(2) . . ?
 C48 C47 H47 120.0 . . ?
 C46 C47 C48 120.0 . . ?
 C46 C47 H47 120.0 . . ?
 C47 C46 C51 118.9(19) . . ?
 C47 C46 C45 120.0 . . ?
 C45 C46 C51 120.9(19) . . ?
 C46 C45 C20 118.2(16) . . ?
 C46 C45 C50 120.0 . . ?
 C50 C45 C20 121.8(16) . . ?
 C45 C50 C53 120.3(18) . . ?
 C45 C50 C49 120.0 . . ?
 C49 C50 C53 119.7(18) . . ?
 C48 C49 H49 120.0 . . ?
 C50 C49 C48 120.0 . . ?
 C50 C49 H49 120.0 . . ?
 C39 C40 H40 120.8 . . ?
 C41 C40 H40 120.8 . . ?
 C41 C40 C39 118(3) . . ?
 C48 C52 H52A 109.5 . . ?
 C48 C52 H52B 109.5 . . ?
 C48 C52 H52C 109.5 . . ?
 H52A C52 H52B 109.5 . . ?
 H52A C52 H52C 109.5 . . ?
 H52B C52 H52C 109.5 . . ?
 C27 C30 H30A 109.5 . . ?
 C27 C30 H30B 109.5 . . ?
 C27 C30 H30C 109.5 . . ?
 H30A C30 H30B 109.5 . . ?
 H30A C30 H30C 109.5 . . ?
 H30B C30 H30C 109.5 . . ?
 C38 C39 C40 125(3) . . ?
 C38 C39 H39 117.3 . . ?
 C40 C39 H39 117.3 . . ?
 C9 C10 C31 116(3) . . ?
 C11 C10 C9 129(3) . . ?
 C11 C10 C31 115(3) . . ?
 C42 C41 C40 118(3) . . ?
 C42 C41 C44 122(3) . . ?
 C40 C41 C44 120(3) . . ?
 C25 C29 H29A 109.5 . . ?
 C25 C29 H29B 109.5 . . ?
 C25 C29 H29C 109.5 . . ?
 H29A C29 H29B 109.5 . . ?
 H29A C29 H29C 109.5 . . ?
 H29B C29 H29C 109.5 . . ?
 C23 C28 H28A 109.5 . . ?
 C23 C28 H28B 109.5 . . ?
 C23 C28 H28C 109.5 . . ?
 H28A C28 H28B 109.5 . . ?
 H28A C28 H28C 109.5 . . ?
 H28B C28 H28C 109.5 . . ?
 Cl12 C55 Cl11 101.6(19) . . ?
 Cl12 C55 H55 111.2 . . ?
 Cl11 C55 H55 111.2 . . ?
 Cl13 C55 Cl12 115(3) . . ?
 Cl13 C55 Cl11 106(3) . . ?
 Cl13 C55 H55 111.2 . . ?
 Cl10 C54 H54 109.4 . . ?
 Cl8 C54 Cl10 110(3) . . ?
 Cl8 C54 H54 109.4 . . ?
 Cl9 C54 Cl10 104(2) . . ?
 Cl9 C54 Cl8 115(3) . . ?
 Cl9 C54 H54 109.4 . . ?
 Cl7 Au3 Cl6 90.6(3) . . ?
 Cl7 Au3 Cl4 88.4(3) . . ?
 Cl7 Au3 Cl5 176.5(4) . . ?
 Cl6 Au3 Cl4 178.0(4) . . ?
 Cl6 Au3 Cl5 89.5(3) . . ?
 Cl5 Au3 Cl4 91.6(4) . . ?
 C9 N1 Au1 121.2(18) . . ?
 C6 N1 Au1 126(2) . . ?
 C6 N1 C9 112(2) . . ?
 C34 C37 H37A 109.5 . . ?
 C34 C37 H37B 109.5 . . ?
 C34 C37 H37C 109.5 . . ?
 H37A C37 H37B 109.5 . . ?
 H37A C37 H37C 109.5 . . ?
 H37B C37 H37C 109.5 . . ?
 C41 C44 H44A 109.5 . . ?
 C41 C44 H44B 109.5 . . ?
 C41 C44 H44C 109.5 . . ?
 H44A C44 H44B 109.5 . . ?
 H44A C44 H44C 109.5 . . ?
 H44B C44 H44C 109.5 . . ?

loop_
  _geom_torsion_atom_site_label_1
  _geom_torsion_atom_site_label_2
  _geom_torsion_atom_site_label_3
  _geom_torsion_atom_site_label_4
  _geom_torsion
  _geom_torsion_site_symmetry_1
  _geom_torsion_site_symmetry_2
  _geom_torsion_site_symmetry_3
  _geom_torsion_site_symmetry_4
  _geom_torsion_publ_flag
 Au1 N2 C14 C15 17(4) . . . . ?
 Au1 N2 C14 C13 -169(2) . . . . ?
 Au1 N2 C11 C12 168.0(19) . . . . ?
 Au1 N2 C11 C10 -8(4) . . . . ?
 Au1 C21 C4 C3 -170(2) . . . . ?
 Au1 C21 C4 C5 18(4) . . . . ?
 Au1 C21 C1 C20 -3(4) . . . . ?
 Au1 C21 C1 C2 172(2) . . . . ?
 Au1 N3 C16 C15 -4(5) . . . . ?
 Au1 N3 C16 C17 -174.3(19) . . . . ?
 Au1 N3 C19 C20 -4(4) . . . . ?
 Au1 N3 C19 C18 171.2(18) . . . . ?
 Au2 N4 C3 C4 178(2) . . . . ?
 Au2 N4 C2 C1 -176(2) . . . . ?
 N2 C14 C15 C16 -2(5) . . . . ?
 N2 C14 C15 C38 -180(3) . . . . ?
 N2 C14 C13 C12 0(4) . . . . ?
 N2 C11 C12 C13 2(4) . . . . ?
 N2 C11 C10 C9 10(4) . . . . ?
 N2 C11 C10 C31 -170(2) . . . . ?
 C21 C4 C3 N4 0(5) . . . . ?
 C21 C4 C5 C6 -5(5) . . . . ?
 C21 C4 C5 C22 174(2) . . . . ?
 C21 C1 C20 C19 18(5) . . . . ?
 C21 C1 C20 C45 -170(2) . . . . ?
 C21 C1 C2 N4 -5(5) . . . . ?
 C4 C21 C1 C20 -179(2) . . . . ?
 C4 C21 C1 C2 -4(4) . . . . ?
 N3 C16 C15 C14 -5(5) . . . . ?
 N3 C16 C15 C38 173(3) . . . . ?
 N3 C16 C17 C18 -1(3) . . . . ?
 N3 C19 C20 C1 -14(5) . . . . ?
 N3 C19 C20 C45 174(3) . . . . ?
 N3 C19 C18 C17 9(3) . . . . ?
 C16 N3 C19 C20 175(3) . . . . ?
 C16 N3 C19 C18 -10(3) . . . . ?
 C19 N3 C16 C15 177(3) . . . . ?
 C19 N3 C16 C17 7(3) . . . . ?
 C19 C20 C45 C46 -97(3) . . . . ?
 C19 C20 C45 C50 81(3) . . . . ?
 C19 C18 C17 C16 -5(3) . . . . ?
 C9 C8 C7 C6 -2(3) . . . . ?
 C14 N2 C11 C12 -2(3) . . . . ?
 C14 N2 C11 C10 -178(3) . . . . ?
 C1 C21 C4 C3 6(4) . . . . ?
 C1 C21 C4 C5 -166(3) . . . . ?
 C1 C20 C45 C46 89(2) . . . . ?
 C1 C20 C45 C50 -92(2) . . . . ?
 C11 N2 C14 C15 -172(3) . . . . ?
 C11 N2 C14 C13 1(3) . . . . ?
 C11 C12 C13 C14 -2(4) . . . . ?
 C22 C23 C24 C25 0.0 . . . . ?
 C23 C22 C27 C26 0.0 . . . . ?
 C23 C22 C27 C30 -179(3) . . . . ?
 C23 C22 C5 C4 -86(3) . . . . ?
 C23 C22 C5 C6 93(3) . . . . ?
 C23 C24 C25 C26 0.0 . . . . ?
 C23 C24 C25 C29 175(3) . . . . ?
 C24 C25 C26 C27 0.0 . . . . ?
 C25 C26 C27 C22 0.0 . . . . ?
 C25 C26 C27 C30 179(3) . . . . ?
 C27 C22 C23 C24 0.0 . . . . ?
 C27 C22 C23 C28 179(2) . . . . ?
 C27 C22 C5 C4 97(3) . . . . ?
 C27 C22 C5 C6 -84(3) . . . . ?
 C3 N4 C2 C1 11(4) . . . . ?
 C3 C4 C5 C6 -177(3) . . . . ?
 C3 C4 C5 C22 2(4) . . . . ?
 C20 C19 C18 C17 -176(3) . . . . ?
 C20 C1 C2 N4 170(3) . . . . ?
 C20 C45 C50 C53 1(2) . . . . ?
 C20 C45 C50 C49 -178.4(18) . . . . ?
 C8 C9 C10 C11 171(3) . . . . ?
 C8 C9 C10 C31 -9(4) . . . . ?
 C8 C9 N1 Au1 172(2) . . . . ?
 C8 C9 N1 C6 -3(4) . . . . ?
 C2 N4 C3 C4 -9(4) . . . . ?
 C2 C1 C20 C19 -158(3) . . . . ?
 C2 C1 C20 C45 15(4) . . . . ?
 C43 C42 C41 C40 -4(5) . . . . ?
 C43 C42 C41 C44 178(3) . . . . ?
 C43 C38 C15 C16 -57(4) . . . . ?
 C43 C38 C15 C14 121(3) . . . . ?
 C43 C38 C39 C40 1(5) . . . . ?
 C18 C19 C20 C1 172(3) . . . . ?
 C18 C19 C20 C45 0(5) . . . . ?
 C15 C16 C17 C18 -172(3) . . . . ?
 C15 C14 C13 C12 174(3) . . . . ?
 C15 C38 C43 C42 -177(3) . . . . ?
 C15 C38 C39 C40 179(3) . . . . ?
 C7 C6 C5 C4 167(3) . . . . ?
 C7 C6 C5 C22 -12(5) . . . . ?
 C7 C6 N1 Au1 -173(2) . . . . ?
 C7 C6 N1 C9 1(4) . . . . ?
 C51 C46 C45 C20 3(3) . . . . ?
 C51 C46 C45 C50 -176(3) . . . . ?
 C5 C4 C3 N4 173(3) . . . . ?
 C5 C6 C7 C8 -174(3) . . . . ?
 C5 C6 N1 Au1 1(5) . . . . ?
 C5 C6 N1 C9 175(3) . . . . ?
 C5 C22 C23 C24 -177(2) . . . . ?
 C5 C22 C23 C28 2(3) . . . . ?
 C5 C22 C27 C26 177(2) . . . . ?
 C5 C22 C27 C30 -2(3) . . . . ?
 C12 C11 C10 C9 -166(3) . . . . ?
 C12 C11 C10 C31 15(4) . . . . ?
 C17 C16 C15 C14 164(3) . . . . ?
 C17 C16 C15 C38 -18(4) . . . . ?
 C13 C14 C15 C16 -175(3) . . . . ?
 C13 C14 C15 C38 8(5) . . . . ?
 C53 C50 C49 C48 -179(2) . . . . ?
 C31 C32 C33 C34 0.0 . . . . ?
 C32 C31 C36 C35 0.0 . . . . ?
 C32 C31 C10 C9 -115(2) . . . . ?
 C32 C31 C10 C11 65(3) . . . . ?
 C32 C33 C34 C35 0.0 . . . . ?
 C32 C33 C34 C37 -180(3) . . . . ?
 C33 C34 C35 C36 0.0 . . . . ?
 C34 C35 C36 C31 0.0 . . . . ?
 C36 C31 C32 C33 0.0 . . . . ?
 C36 C31 C10 C9 68(3) . . . . ?
 C36 C31 C10 C11 -112(2) . . . . ?
 C48 C47 C46 C51 176(2) . . . . ?
 C48 C47 C46 C45 0.0 . . . . ?
 C47 C48 C49 C50 0.0 . . . . ?
 C47 C46 C45 C20 178.4(17) . . . . ?
 C47 C46 C45 C50 0.0 . . . . ?
 C46 C45 C50 C53 179(2) . . . . ?
 C46 C45 C50 C49 0.0 . . . . ?
 C45 C50 C49 C48 0.0 . . . . ?
 C49 C48 C47 C46 0.0 . . . . ?
 C52 C48 C47 C46 176(2) . . . . ?
 C52 C48 C49 C50 -176(2) . . . . ?
 C39 C38 C43 C42 2(4) . . . . ?
 C39 C38 C15 C16 125(3) . . . . ?
 C39 C38 C15 C14 -57(4) . . . . ?
 C39 C40 C41 C42 6(5) . . . . ?
 C39 C40 C41 C44 -176(3) . . . . ?
 C10 C9 C8 C7 -164(3) . . . . ?
 C10 C9 N1 Au1 -21(4) . . . . ?
 C10 C9 N1 C6 164(3) . . . . ?
 C10 C11 C12 C13 178(3) . . . . ?
 C10 C31 C32 C33 -177(2) . . . . ?
 C10 C31 C36 C35 177(2) . . . . ?
 C41 C42 C43 C38 0(5) . . . . ?
 C41 C40 C39 C38 -5(5) . . . . ?
 C29 C25 C26 C27 -175(3) . . . . ?
 C28 C23 C24 C25 -179(3) . . . . ?
 N1 C9 C8 C7 3(3) . . . . ?
 N1 C9 C10 C11 7(5) . . . . ?
 N1 C9 C10 C31 -174(2) . . . . ?
 N1 C6 C7 C8 0(3) . . . . ?
 N1 C6 C5 C4 -5(6) . . . . ?
 N1 C6 C5 C22 176(3) . . . . ?
 C37 C34 C35 C36 180(3) . . . . ?

_smtbx_masks_special_details       ?
loop_
  _smtbx_masks_void_nr
  _smtbx_masks_void_average_x
  _smtbx_masks_void_average_y
  _smtbx_masks_void_average_z
  _smtbx_masks_void_volume
  _smtbx_masks_void_count_electrons
  _smtbx_masks_void_content
 1 0.250 0.535 0.250 399.8 142.2 '2 CHCl3'
 2 -0.250 0.601 0.750 399.8 142.2 '2 CHCl3'

_smtbx_masks_void_probe_radius     1.2
_smtbx_masks_void_truncation_radius  1.2
_shelx_res_file
;
TITL pk029_auto_a.res in P2(1)/n
    pk029_auto.res
    created by SHELXL-2019/3 at 22:53:53 on 06-Oct-2025
REM Old TITL PK029_auto in P2(1)/n
REM SHELXT solution in P2(1)/n
REM R1 0.266, Rweak 0.032, Alpha 0.061, Orientation as input
REM Formula found by SHELXT: C40 C14 Au3
CELL 1.54184 14.449453 13.791187 32.629934 90 100.194 90
ZERR 4 0.001203 0.000863 0.002227 0 0.007 0
LATT 1
SYMM 0.5-X,0.5+Y,0.5-Z
SFAC C H Au Cl N
UNIT 224 188 12 64 16
ISOR 0.02 0.04 N3 C21
SIMU 0.03 0.08 1.7 C22 C27 C26 C25 C24 C23

L.S. 51
PLAN  14
TEMP -173
CONF
BOND $H
LIST 4
MORE -1
ABIN
fmap 2
acta
OMIT -1 0 1
OMIT 0 4 2
REM <olex2.extras>
REM <HklSrc "%.\\PK029_mb2_a3.hkl">
REM </olex2.extras>

WGHT    0.100000  150.000000
SWAT    0.480728    0.0254
FVAR       1.26850
PART 1
AU1   3    0.265248    0.507443    0.741262    11.00000    0.07004    0.07233 =
         0.07601    0.00282    0.01004   -0.00128
AU2   3    0.097342    0.578788    0.532469    11.00000    0.10000    0.11028 =
         0.07082    0.00318    0.00613   -0.01135
CL2   4    0.043410    0.617080    0.465106    11.00000    0.09911    0.14447 =
         0.06681    0.01832    0.00408   -0.01659
CL7   4    0.173643    0.261382    0.765450    11.00000    0.09798    0.12738 =
         0.08983   -0.00010   -0.00216   -0.00886
CL6   4    0.289749    0.267528    0.691304    11.00000    0.10050    0.10274 =
         0.09763   -0.00192    0.02705    0.00763
CL4   4    0.359039    0.250438    0.833310    11.00000    0.12164    0.11322 =
         0.09302    0.00796   -0.00253   -0.01977
CL5   4    0.481330    0.241519    0.756869    11.00000    0.10891    0.11585 =
         0.13332   -0.01215   -0.00847    0.00592
CL1   4   -0.017580    0.666906    0.554171    11.00000    0.16304    0.14588 =
         0.07213    0.00041   -0.01234    0.02928
CL3   4    0.215346    0.493418    0.512506    11.00000    0.12284    0.18240 =
         0.08657   -0.01038    0.02452   -0.01286

PART 0
CL12  4   -0.181775    0.723752    0.412436    11.00000    0.22152    0.17586 =
         0.09840    0.02565   -0.02264   -0.05754

PART 1
CL10  4    0.203736    0.263841    0.972557    11.00000    0.29610    0.15302 =
         0.10083    0.01559    0.04627    0.06461

PART 0
CL11  4   -0.068925    0.857476    0.470351    11.00000    0.18137    0.18221 =
         0.11976    0.03916   -0.04169   -0.02159

PART 1
CL8   4    0.305664    0.409773    1.027798    11.00000    0.21454    0.14161 =
         0.17536   -0.00893    0.06393    0.02866

N2    5    0.311296    0.505581    0.803086    11.00000    0.06474    0.06753 =
         0.12590   -0.00519    0.04587    0.01483
C21   1    0.219423    0.512504    0.681828    11.00000    0.06464    0.07050 =
         0.11770    0.00056    0.05137   -0.00641
N4    5    0.144751    0.549660    0.592305    11.00000    0.06946    0.09861 =
         0.09360   -0.00535    0.03646   -0.00242
CL9   4    0.355449    0.362773    0.948946    11.00000    0.17437    0.43370 =
         0.11705    0.06772    0.02059    0.11365
PART 0
CL13  4   -0.248499    0.799314    0.482864    11.00000    0.17079    0.21325 =
         0.19677    0.02152    0.05865    0.03310

PART 1
C4    1    0.276781    0.544069    0.649007    11.00000    0.10101    0.07287 =
         0.03527    0.00596    0.00572   -0.00993
N3    5    0.129546    0.494380    0.752932    11.00000    0.06132    0.10823 =
         0.09431    0.02944    0.01665    0.00245
C16   1    0.105135    0.506287    0.789728    11.00000    0.04972    0.09534 =
         0.08655    0.00368    0.03671   -0.00012
C19   1    0.050254    0.473410    0.722440    11.00000    0.03174    0.09949 =
         0.09219    0.00650   -0.01151   -0.03271
C9    1    0.478088    0.488450    0.763720    11.00000    0.02969    0.05879 =
         0.11869   -0.01040    0.01886   -0.00931
C14   1    0.258461    0.524887    0.834888    11.00000    0.07841    0.09300 =
         0.05998    0.01911   -0.01155   -0.00957
PART 0
C1    1    0.125310    0.495017    0.659848    11.00000    0.09430    0.09278 =
         0.05919   -0.00803   -0.00633    0.03335
PART 1
C6    1    0.429675    0.528703    0.696914    11.00000    0.06186    0.08385 =
         0.10139    0.01570    0.02451    0.00271
PART 0
C11   1    0.404615    0.502514    0.825748    11.00000    0.09978    0.06128 =
         0.04873    0.00182   -0.02729   -0.00119
AFIX  66
C22   1    0.431231    0.569525    0.623816    11.00000    0.04935    0.11728 =
         0.10029   -0.00783    0.02319    0.00151
C23   1    0.454185    0.497031    0.597763    11.00000    0.07344    0.12228 =
         0.09653   -0.00986    0.01363    0.01709
C24   1    0.507259    0.519108    0.567389    11.00000    0.08178    0.13889 =
         0.08997   -0.01097    0.02464   -0.00296
AFIX  43
H24   2    0.522946    0.469561    0.549583    11.00000   -1.20000
AFIX  65
C25   1    0.537378    0.613680    0.563069    11.00000    0.07522    0.13528 =
         0.09348   -0.00613    0.02865   -0.02357
C26   1    0.514424    0.686176    0.589122    11.00000    0.08751    0.14191 =
         0.10764   -0.01360    0.04521   -0.02493
AFIX  43
H26   2    0.535009    0.750811    0.586169    11.00000   -1.20000
AFIX  65
C27   1    0.461351    0.664100    0.619495    11.00000    0.09377    0.12834 =
         0.10738   -0.01872    0.01876    0.00294
AFIX   0
C3    1    0.242216    0.560089    0.609272    11.00000    0.08938    0.10283 =
         0.08110    0.00994    0.03293    0.02304
AFIX  43
H3    2    0.283975    0.579307    0.591321    11.00000   -1.20000
AFIX   0
C42   1    0.005336    0.650818    0.894145    11.00000    0.08857    0.07763 =
         0.09046   -0.00328    0.00166   -0.00240
AFIX  43
H42   2   -0.037213    0.703919    0.891017    11.00000   -1.20000
AFIX   0
C20   1    0.048831    0.464778    0.682815    11.00000    0.06974    0.07622 =
         0.09324    0.03642    0.02645    0.00078
C38   1    0.113795    0.545073    0.863809    11.00000    0.06987    0.08243 =
         0.06427   -0.00287    0.00874    0.00259
C8    1    0.558175    0.486243    0.744983    11.00000    0.06592    0.11059 =
         0.06665    0.00156   -0.00897   -0.00354
AFIX  43
H8    2    0.619851    0.469253    0.758389    11.00000   -1.20000
AFIX   0
PART 1
C2    1    0.094993    0.510670    0.617585    11.00000    0.08063    0.09954 =
         0.06107    0.00151   -0.01523    0.03041
AFIX  43
H2    2    0.032684    0.491309    0.606128    11.00000   -1.20000
AFIX   0
PART 0
C43   1    0.050336    0.623351    0.860450    11.00000    0.13306    0.08058 =
         0.05421   -0.01214    0.00313   -0.01469
AFIX  43
H43   2    0.037222    0.658695    0.835094    11.00000   -1.20000
AFIX   0
C18   1   -0.024411    0.456310    0.745180    11.00000    0.06892    0.04115 =
         0.09837    0.00718    0.00093    0.00468
AFIX  43
H18   2   -0.085055    0.431729    0.734015    11.00000   -1.20000
AFIX   0
PART 1
C15   1    0.160871    0.524075    0.829079    11.00000    0.07835    0.07521 =
         0.08018    0.01409    0.01268   -0.01234
PART 0
C7    1    0.532831    0.512415    0.704538    11.00000    0.06151    0.06493 =
         0.10527   -0.00214    0.04145    0.00536
AFIX  43
H7    2    0.573438    0.519088    0.684776    11.00000   -1.20000
AFIX   0
PART 1
C51   1    0.018710    0.265404    0.660530    11.00000    0.10211    0.13008 =
         0.13941   -0.04947    0.00599   -0.03537
AFIX 137
H51A  2   -0.005229    0.199428    0.654704    11.00000   -1.50000
H51B  2    0.037831    0.273946    0.690656    11.00000   -1.50000
H51C  2    0.072991    0.275988    0.646830    11.00000   -1.50000
AFIX   0
C5    1    0.378502    0.547268    0.657764    11.00000    0.07354    0.08982 =
         0.10615    0.00413    0.02384   -0.00863
PART 0
C12   1    0.405527    0.522326    0.868509    11.00000    0.10476    0.08335 =
         0.07377   -0.02703    0.01458   -0.03499
AFIX  43
H12   2    0.460395    0.526305    0.889330    11.00000   -1.20000
AFIX   0
C17   1    0.005929    0.480739    0.784391    11.00000    0.08620    0.08373 =
         0.08299    0.01300    0.01691    0.01614
AFIX  43
H17   2   -0.031080    0.481523    0.805725    11.00000   -1.20000
AFIX   0
C13   1    0.317939    0.534482    0.875026    11.00000    0.06671    0.14225 =
         0.07153   -0.00987    0.02610   -0.00371
AFIX  43
H13   2    0.298600    0.546944    0.900876    11.00000   -1.20000
AFIX   0
PART 1
C53   1   -0.107677    0.600943    0.654332    11.00000    0.11466    0.12761 =
         0.05795    0.00405    0.01500    0.02994
AFIX 137
H53A  2   -0.115941    0.608676    0.683322    11.00000   -1.50000
H53B  2   -0.155731    0.638694    0.636116    11.00000   -1.50000
H53C  2   -0.045108    0.624099    0.651325    11.00000   -1.50000
AFIX  66
C31   1    0.575125    0.468858    0.834714    11.00000    0.08949    0.07180 =
         0.07555    0.00480    0.01628    0.02171
C32   1    0.587890    0.385592    0.859063    11.00000    0.12831    0.08564 =
         0.15825   -0.01126   -0.00491    0.00862
AFIX  43
H32   2    0.538964    0.338907    0.857128    11.00000   -1.20000
AFIX  65
C33   1    0.672240    0.370634    0.886245    11.00000    0.09534    0.11860 =
         0.08330    0.01720   -0.04144    0.01078
AFIX  43
H33   2    0.680964    0.313726    0.902887    11.00000   -1.20000
AFIX  65
C34   1    0.743826    0.438942    0.889078    11.00000    0.07902    0.13320 =
         0.12605   -0.04951    0.00680   -0.00620
C35   1    0.731062    0.522208    0.864728    11.00000    0.10192    0.10171 =
         0.10100   -0.01085   -0.01457   -0.01727
AFIX  43
H35   2    0.779989    0.568893    0.866664    11.00000   -1.20000
AFIX  65
C36   1    0.646713    0.537167    0.837546    11.00000    0.09660    0.06366 =
         0.11197   -0.02645    0.00442   -0.00456
AFIX  43
H36   2    0.637990    0.594076    0.820905    11.00000   -1.20000
AFIX  66
PART 0
C48   1   -0.210545    0.364707    0.608165    11.00000    0.09729    0.09324 =
         0.07224    0.01045    0.02262   -0.02208
C47   1   -0.137078    0.300569    0.621309    11.00000    0.08733    0.07671 =
         0.09559   -0.00302    0.02817   -0.00350
AFIX  43
H47   2   -0.143848    0.233889    0.614093    11.00000   -1.20000
AFIX  65
C46   1   -0.053704    0.333994    0.645009    11.00000    0.05798    0.12647 =
         0.06723   -0.00928    0.00400    0.00038
C45   1   -0.043797    0.431556    0.655566    11.00000    0.08370    0.08831 =
         0.05360   -0.00075    0.02167   -0.01205
C50   1   -0.117263    0.495695    0.642423    11.00000    0.11201    0.09001 =
         0.08095    0.02057    0.03080    0.01831
C49   1   -0.200637    0.462272    0.618722    11.00000    0.04632    0.16854 =
         0.07967    0.00279   -0.00914    0.01132
AFIX  43
H49   2   -0.250848    0.506108    0.609739    11.00000   -1.20000
AFIX   0
C40   1    0.081450    0.518575    0.934202    11.00000    0.11009    0.12728 =
         0.05317    0.00254    0.00218   -0.01155
AFIX  43
H40   2    0.090419    0.478349    0.958214    11.00000   -1.20000
AFIX   0
PART 1
C52   1   -0.299076    0.328461    0.580113    11.00000    0.07238    0.13524 =
         0.09443   -0.00937   -0.00911   -0.00816
AFIX 137
H52A  2   -0.335101    0.287945    0.596323    11.00000   -1.50000
H52B  2   -0.281744    0.290139    0.557334    11.00000   -1.50000
H52C  2   -0.337473    0.383925    0.568593    11.00000   -1.50000
AFIX   0
C30   1    0.440109    0.740717    0.646013    11.00000    0.14750    0.13627 =
         0.10527   -0.02857    0.05194   -0.00944
AFIX 137
H30A  2    0.401306    0.715320    0.665350    11.00000   -1.50000
H30B  2    0.405770    0.792185    0.629009    11.00000   -1.50000
H30C  2    0.498723    0.767043    0.661813    11.00000   -1.50000
AFIX   0
PART 0
C39   1    0.126785    0.497208    0.899939    11.00000    0.08722    0.12244 =
         0.07598    0.00635   -0.00834   -0.00268
AFIX  43
H39   2    0.169840    0.444545    0.903029    11.00000   -1.20000
AFIX   0
C10   1    0.477636    0.488443    0.805637    11.00000    0.09590    0.04905 =
         0.14154   -0.03110    0.02871   -0.00989
C41   1    0.023361    0.600272    0.931645    11.00000    0.09163    0.10714 =
         0.08119    0.00487    0.01309   -0.00815
PART 1
C29   1    0.601157    0.637213    0.532681    11.00000    0.23208    0.18393 =
         0.10720   -0.01128    0.08342   -0.01042
AFIX 137
H29A  2    0.653437    0.677491    0.546424    11.00000   -1.50000
H29B  2    0.565689    0.672512    0.508913    11.00000   -1.50000
H29C  2    0.625911    0.576971    0.522901    11.00000   -1.50000
AFIX   0
C28   1    0.420281    0.397753    0.605165    11.00000    0.12956    0.06747 =
         0.14021   -0.01508    0.03456    0.00836
AFIX 137
H28A  2    0.468918    0.350310    0.601865    11.00000   -1.50000
H28B  2    0.363009    0.383929    0.585030    11.00000   -1.50000
H28C  2    0.406590    0.393647    0.633476    11.00000   -1.50000
AFIX   0

PART 0
C55   1   -0.162191    0.754413    0.467555    11.00000    0.11020    0.24423 =
         0.09457   -0.03728    0.03790   -0.05315
AFIX  13
H55   2   -0.136754    0.697745    0.485126    11.00000   -1.20000
AFIX   0

C54   1    0.319449    0.322139    0.992438    11.00000    0.15814    0.19343 =
         0.09841   -0.04722    0.01057    0.01914
AFIX  13
H54   2    0.364596    0.272041    1.006159    11.00000   -1.20000
AFIX   0

PART 1
AU3   3    0.325215    0.256547    0.761322    11.00000    0.09906    0.08437 =
         0.09352    0.00119    0.00367   -0.00253
N1    5    0.402355    0.512655    0.731628    11.00000    0.05386    0.12820 =
         0.10310    0.02604    0.01920   -0.00694
C37   1    0.835942    0.419870    0.919315    11.00000    0.06084    0.14877 =
         0.16958   -0.01231   -0.03528    0.01675
AFIX 137
H37A  2    0.886617    0.408489    0.903510    11.00000   -1.50000
H37B  2    0.828626    0.362657    0.936266    11.00000   -1.50000
H37C  2    0.851479    0.476271    0.937500    11.00000   -1.50000
AFIX   0
C44   1   -0.020551    0.629377    0.968326    11.00000    0.11066    0.15048 =
         0.07520   -0.00721    0.01949   -0.02922
AFIX 137
H44A  2   -0.022508    0.700263    0.970088    11.00000   -1.50000
H44B  2    0.016901    0.603300    0.993935    11.00000   -1.50000
H44C  2   -0.084640    0.603518    0.964838    11.00000   -1.50000
AFIX   0
HKLF 4


REM  pk029_auto_a.res in P2(1)/n
REM wR2 = 0.3599, GooF = S = 0.924, Restrained GooF = 0.923 for all data
REM R1 = 0.1440 for 6383 Fo > 4sig(Fo) and 0.2045 for all 12237 data
REM 650 parameters refined using 48 restraints

END

WGHT      0.2000      0.0000

REM Highest difference peak  2.780,  deepest hole -1.947,  1-sigma level  0.187
Q1    1   0.3169  0.5123  0.7270  11.00000  0.05    2.78
Q2    1   0.2193  0.5199  0.7573  11.00000  0.05    2.69
Q3    1   0.3741  0.2577  0.7416  11.00000  0.05    2.54
Q4    1   0.2598  0.4531  0.7417  11.00000  0.05    1.86
Q5    1   0.2683  0.2614  0.7773  11.00000  0.05    1.83
Q6    1   0.1546  0.5743  0.5158  11.00000  0.05    1.60
Q7    1   0.0454  0.5778  0.5494  11.00000  0.05    1.55
Q8    1   0.3182  0.1984  0.7628  11.00000  0.05    1.35
Q9    1   0.2989  0.5040  0.7538  11.00000  0.05    1.27
Q10   1   0.1552  0.4887  0.5336  11.00000  0.05    1.02
Q11   1   0.2989  0.6183  0.7582  11.00000  0.05    1.02
Q12   1   0.2780  0.3512  0.7621  11.00000  0.05    0.98
Q13   1   0.2441  0.6363  0.7226  11.00000  0.05    0.92
Q14   1   0.1891  0.6003  0.7666  11.00000  0.05    0.91
;
_shelx_res_checksum                59441
_shelx_hkl_file
;
   0   0  -2 63174.1 6215.99   1
   0   0   2 69119.1 6216.13   1
   0   0  -2 58455.3 6215.92   2
   0   0   2 64082.5 6215.98   2
   0   0   2 71831.9 6216.16   5
   0   0  -3 1.89364 27.0638  10
   0   0   3-15.4418 25.5277  10
   0   0   3-31.5893 41.0131   5
   0   0  -3-9.93011 38.6976   6
   0   0  -3-10.9649 39.4795   1
   0   0   3-15.2924 39.1040   2
   0   0  -3 12.9567 66.3005  22
   0   0  -4 422154. 32125.6  22
   0   0   4 339452. 32123.7   5
   0   0  -4 369823. 32124.0   6
   0   0  -4 370157. 32122.9  10
   0   0  -4 314790. 32123.5   1
   0   0   4 313988. 32123.5   2
   0   0  -5-71.4510 135.756  22
   0   0   5 42.5114 92.5382   2
   0   0  -5 106.560 97.8125   1
   0   0   5 65.7702 94.4962   5
   0   0  -5 96.7280 85.5072   6
   0   0  -6 71291.2 6139.84  21
   0   0  -6 64852.0 6140.93   6
   0   0   6 65087.8 6140.92   5
   0   0  -6 66953.9 6140.88   1
   0   0   6 64013.2 6140.64   2
   0   0  -7 63.5637 112.223   6
   0   0   7-8.91039 119.489   5
   0   0   7 120.599 117.440   2
   0   0  -7 12.9088 124.810   1
   0   0  -8 147122. 12897.0   6
   0   0   8 142616. 12896.7   5
   0   0  -8 140696. 12896.6   1
   0   0   8 133384. 12896.1   2
   0   0   9-46.3707 119.153   5
   0   0  -9 36.0914 110.751   6
   0   0  -9-73.1620 118.865   1
   0   0   9-25.9764 113.920   2
   0   0  10 166395. 14987.8   5
   0   0  10 158396. 14987.2   3
   0   0 -10 187791. 14990.1  14
   0   0 -10 155443. 14987.2   1
   0   0  10 155828. 14987.0   2
   0   0 -10 168696. 14988.1   6
   0   0 -11-0.70575 160.255  14
   0   0  11 14.5022 126.485   5
   0   0 -11-102.105 121.948   6
   0   0  11-95.6844 117.655   3
   0   0 -11-1.32045 116.678   1
   0   0  11-47.3742 113.638   2
   0   0  12 10928.8 806.869   5
   0   0  12 10178.8 803.344   3
   0   0 -12 10854.4 806.855   6
   0   0 -12 9483.71 803.460   1
   0   0  12 10134.2 803.215   2
   0   0 -12 11504.5 818.165  14
   0   0 -13-105.808 165.007   6
   0   0  13-60.0942 163.879   5
   0   0  13-130.874 151.203   3
   0   0 -14 178773. 16214.8   6
   0   0  14 178175. 16214.0   5
   0   0  14 176463. 16213.2   3
   0   0  14 173898. 16212.8   2
   0   0 -15 68.7948 277.659  14
   0   0  15-74.3988 205.779   5
   0   0  15 21.3587 190.334   3
   0   0 -15 205.175 210.002   6
   0   0  15 48.0896 191.763   2
   0   0 -16 1517.37 310.638  14
   0   0  16 1181.77 242.922   5
   0   0 -16 1105.30 237.528   6
   0   0  16 1429.99 227.465   3
   0   0  16 1500.35 229.170   2
   0   0 -17-53.3653 271.045  14
   0   0 -17-113.481 195.925   6
   0   0  17-19.5367 181.913   2
   0   0 -18 55180.6 5900.72  14
   0   0  18 66101.9 5894.34   3
   0   0  18 67463.3 5893.92   2
   0   0 -19-1.50058 254.436  14
   0   0  19-79.5989 191.186   5
   0   0  19-57.6140 188.816   3
   0   0  19-29.4793 190.728   2
   0   0 -20 331.001 247.812  14
   0   0  20 212.447 184.899   3
   0   0  20 287.309 196.957   5
   0   0  20 148.671 195.669   2
   0   0 -21-187.585 241.688  14
   0   0  21 13.2474 189.336   3
   0   0  21-15.4904 198.263   5
   0   0  21 43.1070 190.415   2
   0   0  22 12299.0 1035.43   5
   0   0  22 12802.8 1033.57   3
   0   0 -23 88.6602 257.288  14
   0   0  23-51.2416 214.481   5
   0   0  23-58.6232 207.212   3
   0   0 -24 736.669 276.118  14
   0   0  24 1343.10 255.409   5
   0   0  24 983.012 231.995   3
   0   0 -25-196.311 277.401  14
   0   0  25-32.0709 257.212   5
   0   0 -26 1116.48 339.794  14
   0   0  26 2131.33 307.751   5
   0   0 -27 11.0681 297.061  14
   0   0  27-104.706 270.504   5
   0   0 -28 279.275 314.649  14
   0   0  28 339.380 267.603   5
   0   0 -30 5961.07 643.057  14
   0   0 -31 121.441 290.882  14
   0   0 -32 426.802 286.903  14
   0   0 -33 163.799 271.480  14
   0   0 -34 2886.43 376.590  14
   0   0  35-19.1431 284.245  16
   0   0 -35 119.259 227.431  14
   0   0  36 3.34033 256.102  16
   0   0 -36 85.7952 207.920  14
   0   0  37 157.167 229.329  16
   0   0 -37-221.840 196.559  14
   0   0 -38-142.059 344.089  24
   0   0 -39 196.295 302.320  24
   0  -1   0 45.7714 46.6575  15
   0   1   0-12.2028 35.2432  15
   0  -1   0 219.762 50.6192   9
   0   1   0-73.9912 41.0713   9
   0   1   0 153.975 39.2582   8
   0  -1   0 116.819 40.1204   8
   0  -1   0 89.2521 42.3578   7
   0  -1   0-27.6119 70.4191  18
   0  -1   0 117.350 59.1762  20
   0  -1   0-9.15577 85.5361  27
   0  -1   0 120.906 57.5517  25
   0  -1  -1 64552.8 3741.02  29
   0  -1   1 62625.4 3740.88  27
   0  -1  -1 50698.5 3738.75  26
   0   1  -1 36458.2 3737.72   9
   0  -1  -1 37263.4 3737.08  11
   0  -1  -1 45572.1 3738.91  20
   0  -1  -1 39993.1 3738.92  18
   0   1  -1 43598.8 3738.82  18
   0  -1   1 45135.9 3738.48  18
   0   1   1 37319.2 3737.83   7
   0  -1  -1 34910.2 3737.20   9
   0  -1   1 39233.8 3737.48  15
   0  -1  -1 35516.1 3737.45  15
   0   1  -1 38213.7 3737.56  15
   0  -1   1 67352.3 3741.27  30
   0  -1  -1 64915.0 3742.35  31
   0  -1  -1 36489.0 3737.60  13
   0  -1  -2 2821.55 159.439  22
   0  -1   2 1553.76 149.153   1
   0   1  -2 1330.01 147.356   2
   0  -1  -2 939.943 147.218   2
   0   1   2 1064.29 148.897   1
   0   1   2 1014.09 148.054   2
   0  -1   2 1329.40 148.227   2
   0   1  -2 1456.79 148.163   1
   0  -1  -2 1012.98 148.127   1
   0   1  -2 2888.68 168.818  18
   0   1  -2 2340.18 153.413  15
   0  -1   2 2057.85 151.603  15
   0  -1  -2 1795.77 149.061  14
   0  -1  -2 1887.40 150.362  13
   0   1   2 2012.95 149.824  14
   0   1   2 1616.62 150.794  13
   0  -1   3 8179.94 605.376  27
   0  -1  -3 6616.45 578.422  22
   0  -1  -3 10587.8 604.629  34
   0   1  -3 6752.09 572.253  15
   0   1   3 4152.01 572.750  17
   0  -1   3 9344.23 575.123  19
   0   1  -3 7961.00 579.044  18
   0  -1  -3 5951.39 573.097  14
   0   1   3 5529.01 571.846  13
   0   1   3 4679.85 571.684   2
   0  -1  -3 5048.35 571.832   1
   0  -1   3 6551.80 571.873   2
   0   1  -3 7092.08 571.975   1
   0  -1   3 7182.22 572.069   5
   0   1   3 5352.04 571.872   5
   0  -1  -3 5464.06 571.858   6
   0   1  -3 7629.62 572.125   6
   0  -1  -4 203.832 68.9686   6
   0   1  -4 328.553 69.5479   6
   0   1   4 105.840 78.9077   5
   0  -1   4 313.767 78.4616   5
   0  -1  -4 151.675 75.5533  10
   0  -1  -4 51.6252 126.687  22
   0  -1   4 135.580 90.7962  19
   0  -1  -4 193.560 91.9417  14
   0   1  -4 161.863 69.4692  15
   0   1   4 70.1284 75.1755  17
   0  -1   4 31.1526 146.325  32
   0  -1  -4 236.702 80.7138   1
   0  -1   4 323.867 77.0239   2
   0   1  -4 334.783 80.6529   1
   0   1   4 209.023 80.1072   2
   0   1  -5 8669.75 683.710  15
   0  -1   5 8220.72 687.776   5
   0  -1  -5 6045.43 685.974   6
   0   1  -5 7813.35 685.928   6
   0   1   5 6302.38 687.394   5
   0  -1  -5 9582.87 702.746  22
   0  -1  -5 8810.19 689.287  21
   0   1   5 6368.74 685.151  17
   0  -1   5 6979.25 687.143   2
   0   1   5 5192.91 686.784   2
   0   1  -5 6944.96 687.156   1
   0  -1  -5 5706.27 687.197   1
   0  -1  -5 8878.70 692.388  14
   0  -1  -5 6664.72 686.017  10
   0  -1   6 24043.7 1877.12  32
   0   1  -6 18468.9 1866.24  15
   0  -1  -6 17310.2 1869.28  21
   0  -1  -6 20633.1 1871.86  14
   0  -1  -6 18734.3 1868.63   6
   0  -1   6 23829.3 1869.35   5
   0   1   6 19247.4 1869.10   5
   0   1  -6 23471.8 1869.06   6
   0   1   6 17987.1 1868.77   2
   0  -1  -6 21821.6 1869.67   1
   0   1  -6 26082.8 1869.82   1
   0  -1   6 24023.7 1869.01   2
   0  -1  -6 15595.0 1874.45  22
   0  -1  -6 17278.8 1867.89  10
   0  -1   7 2957.06 274.153   5
   0   1  -7 2820.60 269.703   6
   0  -1  -7 2338.97 269.497   6
   0   1   7 2407.20 274.249   5
   0  -1  -7 3151.75 289.346  14
   0  -1  -7 2830.56 278.970  21
   0  -1  -7 2286.30 267.164  10
   0  -1  -7 2376.98 273.114   1
   0   1   7 2161.68 273.370   2
   0   1  -7 3027.69 274.999   1
   0  -1   7 2856.61 271.639   2
   0   1  -7 2871.89 259.108  15
   0   1  -8 354.800 115.982   6
   0   1   8 557.926 125.261   5
   0  -1  -8 266.625 113.597   6
   0  -1   8 511.632 122.594   5
   0  -1  -8-30.8934 128.725  21
   0  -1  -8 24.7390 153.589  14
   0  -1  -8 191.174 103.378  10
   0   1  -8 684.513 124.213   1
   0  -1   8 638.462 117.557   2
   0  -1  -8 593.095 126.025   1
   0   1   8 579.930 119.132   2
   0  -1  -8 120.843 96.3764  15
   0  -1   9 4584.05 426.086   5
   0   1   9 3627.67 424.061   3
   0   1   9 3951.52 426.692   5
   0  -1   9 4012.33 423.768   3
   0  -1  -9 6395.60 429.275  21
   0  -1  -9 6689.62 439.395  14
   0  -1  -9 5160.53 423.040  10
   0  -1  -9 4374.28 424.399   6
   0   1  -9 4982.66 424.638   6
   0  -1   9 3549.04 424.097   2
   0  -1  -9 3090.86 424.991   1
   0   1   9 3107.76 424.659   2
   0   1  -9 3513.52 425.675   1
   0  -1  -9 5459.04 416.870  15
   0   1  10 19265.7 1899.76   5
   0   1  10 19331.9 1898.97   3
   0  -1  10 22541.3 1899.90   5
   0  -1  10 22251.3 1898.92   3
   0  -1 -10 18586.3 1897.27  10
   0  -1 -10 19755.4 1899.70   6
   0   1 -10 21934.6 1899.95   6
   0  -1 -10 16975.1 1899.51  21
   0  -1 -10 21580.2 1904.81  14
   0  -1  10 23398.9 1899.01   2
   0   1 -10 23315.9 1899.43   1
   0   1  10 20381.2 1898.96   2
   0  -1 -10 20226.7 1898.96   1
   0   1 -11 16864.0 1612.03   1
   0  -1 -11 15806.9 1611.95   1
   0   1  11 15710.4 1611.56   2
   0  -1  11 17759.6 1611.50   2
   0  -1  11 17791.7 1612.00   3
   0   1  11 16688.8 1613.66   5
   0   1  11 15839.8 1611.82   3
   0  -1  11 18896.8 1613.47   5
   0   1 -11 19368.3 1614.09   6
   0  -1 -11 17959.3 1613.67   6
   0  -1 -11 18678.0 1613.46  21
   0  -1 -11 21356.5 1621.23  14
   0   1 -12 42061.9 3358.27   1
   0  -1  12 43689.5 3357.62   2
   0   1  12 39348.9 3357.66   2
   0  -1 -12 39640.3 3358.00   1
   0  -1 -12 34730.2 3358.61   6
   0   1 -12 38776.6 3359.24   6
   0   1  12 36960.1 3358.85   5
   0  -1  12 40921.8 3357.83   3
   0  -1  12 40494.9 3358.88   5
   0   1  12 37556.5 3357.84   3
   0  -1 -12 29378.1 3362.02  14
   0  -1 -13 633.239 224.628  18
   0  -1  13 13.1984 168.601   5
   0  -1 -13 149.131 165.233   6
   0   1  13 91.7616 158.401   3
   0  -1  13 131.129 152.969   3
   0   1  13 221.448 172.623   5
   0   1 -13 171.105 165.673   6
   0  -1 -14 12377.4 1228.75   6
   0   1 -14 12700.0 1229.23   6
   0   1 -14 11952.3 1239.25  14
   0  -1  14 13373.4 1227.49   5
   0  -1  14 13665.7 1225.26   3
   0   1  14 12224.4 1228.41   5
   0   1  14 13094.6 1226.36   3
   0  -1  14 14779.4 1225.65   2
   0   1  14 13415.9 1225.95   2
   0  -1 -15 48128.7 4486.39   6
   0   1 -15 49026.3 4486.44   6
   0  -1 -15 53781.7 4493.70  14
   0   1 -15 55407.7 4492.92  14
   0   1  15 46502.9 4484.13   3
   0   1  15 46128.4 4485.40   5
   0  -1  15 48242.8 4483.75   3
   0  -1  15 49744.7 4485.56   5
   0  -1  15 49917.4 4483.78   2
   0   1  15 46308.4 4483.73   2
   0  -1 -16 29985.7 3159.52   6
   0   1 -16 31126.8 3159.93   6
   0  -1 -16 22919.7 3166.05  14
   0   1 -16 23826.6 3164.93  14
   0  -1  16 37933.0 3158.25   3
   0   1  16 32943.9 3159.93   5
   0  -1  16 35574.7 3159.90   5
   0   1  16 36282.6 3158.72   3
   0  -1  16 43778.9 3158.84   2
   0   1  16 40157.0 3158.92   2
   0   1 -17 125.940 258.849  14
   0  -1 -17 107.739 258.678  14
   0   1 -17 75.9464 192.641   6
   0  -1 -17-43.4758 194.328   6
   0  -1  17-2.22233 186.312   2
   0   1  17 77.3249 191.167   2
   0  -1 -18 4790.93 677.234  14
   0   1 -18 5252.92 682.351  14
   0  -1  18 7223.03 655.845   3
   0   1  18 6690.51 657.245   3
   0   1  18 7592.51 660.549   2
   0  -1  18 7873.57 658.876   2
   0   1 -19 17780.6 1704.74  14
   0  -1 -19 16613.0 1703.93  14
   0  -1  19 19215.1 1691.87   3
   0  -1  19 17867.7 1692.41   5
   0   1  19 17638.4 1693.25   5
   0   1  19 18082.7 1692.64   3
   0   1  19 18235.9 1693.70   2
   0  -1  19 19651.8 1692.63   2
   0   1 -20 4199.99 661.958  14
   0  -1 -20 3571.03 658.884  14
   0   1  20 6292.02 645.585   5
   0  -1  20 6541.03 644.307   5
   0   1  20 6926.75 642.819   3
   0  -1  20 7395.16 640.983   3
   0   1  20 7432.68 644.075   2
   0  -1  20 8652.24 643.117   2
   0  -1 -21 4255.46 694.733  14
   0   1 -21 4612.67 694.716  14
   0   1  21 7806.47 679.662   3
   0  -1  21 7847.82 677.023   3
   0   1  21 6800.09 682.219   5
   0  -1  21 6923.86 679.699   5
   0  -1  21 8337.78 677.720   2
   0   1  21 7680.47 678.178   2
   0  -1  22 3182.79 348.647   5
   0   1  22 3580.19 347.982   3
   0  -1  22 3570.23 344.870   3
   0   1  22 3534.73 351.583   5
   0  -1 -22 1353.37 364.870  14
   0   1 -22 1902.55 374.754  14
   0  -1  23 11606.3 1024.89   5
   0   1  23 11603.9 1021.70   3
   0  -1  23 11547.4 1020.32   3
   0   1  23 11609.2 1025.92   5
   0   1 -23 8708.97 1039.13  14
   0  -1 -23 8333.85 1035.46  14
   0   1  24 7468.15 648.836   5
   0  -1  24 7362.30 646.318   5
   0   1  24 7121.74 639.947   3
   0  -1  24 7477.82 636.821   3
   0  -1 -24 4013.05 661.475  14
   0   1 -24 3900.17 660.638  14
   0   1  25 16319.9 1143.54   5
   0  -1  25 16620.7 1143.05   5
   0   1 -25 7341.05 1141.20  14
   0  -1 -25 7489.21 1146.75  14
   0  -1  26 3988.97 370.542   5
   0   1  26 3915.92 369.526   5
   0  -1 -26 1181.54 400.464  14
   0   1 -26 1294.75 368.896  14
   0  -1  27 145.512 261.122   5
   0   1  27 245.295 269.544   5
   0   1 -27 49.7740 298.765  14
   0  -1 -27 242.382 311.338  14
   0   1  28 7800.11 609.175   5
   0  -1  28 7861.16 603.961   5
   0  -1 -28 3234.07 624.180  14
   0   1 -28 3255.55 619.268  14
   0  -1 -30 686.898 314.054  14
   0   1 -30 702.935 309.853  14
   0  -1 -31-45.0464 298.054  14
   0   1 -31 167.956 285.813  14
   0   1 -32 595.436 285.270  14
   0  -1 -32 232.195 283.470  14
   0   1 -33 3970.78 465.338  14
   0  -1 -33 3839.33 462.377  14
   0  -1 -34-112.469 249.894  14
   0   1 -34 259.857 253.100  14
   0   1 -35-160.285 230.055  14
   0  -1 -35-163.914 229.469  14
   0  -1  35-10.7379 272.944  16
   0   1  35 43.8240 298.453  16
   0   1 -36 35.2156 201.606  14
   0  -1  36 29.4218 243.671  16
   0   1  36-127.187 266.826  16
   0   1 -37 176.266 196.735  14
   0   1  37-126.910 239.255  16
   0   1 -37-280.836 375.010  24
   0   1  38 120.817 195.707  16
   0  -1 -38-47.3011 349.441  24
   0   1 -38 33.2134 339.253  24
   0   1 -39-124.163 302.579  24
   0  -1 -39-91.5769 297.774  24
   0  -2   0 61985.4 4326.43  27
   0  -2   0 57972.5 4322.89  25
   0  -2   0 57654.3 4323.31  20
   0  -2   0 44297.6 4322.70  18
   0  -2   0 39093.8 4318.94   8
   0  -2   0 42004.2 4320.25   7
   0   2   0 48398.3 4317.55  16
   0  -2   0 43432.0 4319.61  15
   0  -2   0 39554.9 4319.53   9
   0   2   0 45149.4 4319.54  12
   0  -2   0 59559.7 4327.37  31
   0  -2   0 64237.4 4326.20  30
   0  -2  -1 1912.54 188.147  29
   0  -2   1 1841.22 241.945  27
   0  -2  -1 1577.99 168.090  26
   0  -2   1 1650.17 209.069  25
   0   2   1 714.198 119.657  11
   0  -2  -1 504.647 132.255  12
   0  -2  -1 956.464 207.096  18
   0  -2   1 990.875 196.573  18
   0  -2  -1 1132.33 184.451  20
   0  -2  -1 638.830 147.105   9
   0  -2  -1 575.815 141.942   8
   0  -2  -1 561.527 154.014   7
   0  -2  -1 827.036 148.681  15
   0  -2   1 1896.39 107.026  16
   0  -2   1 795.306 143.062  15
   0  -2   1 2282.46 223.389  30
   0  -2  -1 1612.67 252.738  31
   0   2   1 496.267 100.842  14
   0  -2  -1 573.237 136.646  13
   0   2  -2 1330.05 112.342   2
   0  -2   2 1286.58 111.505   2
   0   2   2 1084.85 113.248   1
   0   2   2 1216.50 111.063   2
   0  -2   2 1418.99 112.832   1
   0  -2  -2 1028.09 276.088  34
   0  -2   2 676.132 130.417  16
   0  -2  -2 807.218 165.232  15
   0  -2   2 911.897 153.095  15
   0  -2  -2 1376.29 152.269   9
   0  -2  -2 1591.15 149.244   8
   0  -2   2 844.123 241.910  30
   0  -2  -2 770.876 221.540  29
   0   2  -2 598.424 161.929  28
   0  -2   2 550.139 278.503  27
   0  -2  -2 363.158 186.067  26
   0  -2  -2 406.726 139.316  22
   0  -2   2 960.749 210.940  18
   0  -2  -2 636.439 237.697  18
   0  -2  -2 487.713 202.949  20
   0   2   2 1153.06 111.190   3
   0  -2   2 1241.41 111.571   3
   0  -2  -2 925.050 117.786  14
   0  -2  -2 743.066 144.580  13
   0   2   2 549.438 116.912  14
   0  -2  -3 23849.5 1377.20  34
   0  -2   3 28829.5 1365.37  30
   0  -2  -3 16802.8 1343.90  15
   0  -2  -3 15619.2 1340.68   9
   0   2  -3 15473.2 1337.49   6
   0  -2  -3 13050.2 1337.22   6
   0   2  -3 23938.5 1345.14  28
   0  -2   3 27484.5 1375.57  27
   0  -2  -3 21553.5 1352.52  26
   0  -2  -3 18622.8 1343.92  22
   0   2   3 12219.0 1337.58   2
   0  -2  -3 11490.0 1337.06   1
   0  -2   3 13677.7 1337.53   2
   0   2  -3 14464.8 1337.30   1
   0  -2  -3 17654.6 1361.38  18
   0  -2  -3 16579.6 1341.34  13
   0   2   3 14313.1 1338.89  14
   0  -2  -3 16601.2 1338.75  14
   0  -2   3 15828.3 1337.93   5
   0  -2   3 14605.0 1337.57   3
   0   2   3 12336.7 1337.45   3
   0   2   3 12696.8 1337.80   5
   0  -2  -4 9246.80 815.266  14
   0  -2   4 12409.4 884.530  27
   0  -2  -4 9000.44 824.901  22
   0  -2  -4 7978.73 812.446   1
   0  -2   4 8779.87 812.777   2
   0   2   4 7400.33 812.824   2
   0   2  -4 9918.89 812.779   1
   0  -2  -4 8571.79 852.728  18
   0  -2   4 10808.9 824.105  19
   0   2  -4 9528.45 812.349   6
   0  -2  -4 7632.19 811.898   6
   0  -2  -4 8350.67 820.999  15
   0  -2  -4 10256.1 882.448  34
   0  -2   4 14655.4 857.679  30
   0  -2   4 8993.89 812.648   3
   0  -2   4 9266.66 813.161   5
   0   2   4 8053.07 813.334   5
   0  -2  -5 25790.7 2096.25  34
   0  -2  -5 21838.7 2057.52  15
   0   2  -5 25335.0 2054.61   6
   0  -2  -5 20107.9 2054.17   6
   0  -2   5 25919.5 2096.31  27
   0  -2  -5 19939.0 2059.94  22
   0  -2  -5 22416.1 2056.37  10
   0  -2  -5 22419.8 2073.93  18
   0  -2   5 30292.1 2060.55  19
   0  -2  -5 24009.0 2056.15  14
   0   2  -5 23311.0 2054.62   1
   0  -2   5 23082.4 2054.52   2
   0  -2  -5 19575.9 2054.18   1
   0   2   5 18835.8 2054.34   2
   0  -2   5 23192.1 2054.41   3
   0  -2   5 24254.7 2054.89   5
   0   2   5 20561.9 2054.79   5
   0  -2   6 5686.31 489.614   5
   0  -2   6 5349.56 487.761   3
   0   2   6 4382.00 489.489   5
   0   2   6 4431.25 487.990   3
   0  -2  -6 6008.07 494.232  14
   0  -2  -6 4733.05 511.101  22
   0  -2  -6 5175.92 497.357  15
   0   2  -6 6041.77 487.358   6
   0  -2  -6 4540.43 486.616   6
   0  -2   6 7615.98 502.295  19
   0  -2  -6 5407.02 557.868  18
   0   2  -6 5504.78 488.542   1
   0  -2   6 5162.83 487.549   2
   0   2   6 4393.46 488.702   2
   0  -2  -6 4553.87 488.117   1
   0  -2  -6 5475.29 494.035  10
   0   2   7 26669.6 2653.72   5
   0   2   7 25382.0 2653.08   3
   0  -2   7 30228.2 2653.15   3
   0  -2   7 32149.0 2653.88   5
   0  -2  -7 31601.1 2655.88  14
   0  -2  -7 29463.0 2654.21  10
   0  -2  -7 27743.8 2656.62  21
   0  -2   7 35979.2 2656.20  19
   0  -2  -7 26670.6 2666.73  18
   0  -2  -7 26152.6 2653.14   6
   0   2  -7 32844.0 2653.92   6
   0  -2  -7 27520.5 2654.51  15
   0  -2   7 37229.0 2665.97  32
   0   2  -7 30218.7 2653.18   1
   0  -2  -7 24900.0 2652.76   1
   0  -2   7 30356.3 2653.22   2
   0   2   7 24995.5 2653.08   2
   0  -2   8 2607.52 252.313   3
   0   2   8 2131.13 253.509   3
   0   2   8 2135.01 256.700   5
   0  -2   8 2741.82 256.556   5
   0  -2  -8 2554.45 271.060  14
   0  -2  -8 2459.47 257.494  10
   0  -2  -8 2738.69 269.122  21
   0  -2  -8 2695.81 350.734  18
   0  -2  -8 2218.45 251.253   6
   0   2  -8 2697.31 252.662   6
   0  -2  -8 2330.61 261.405  15
   0   2   8 2150.34 253.735   2
   0  -2   8 2727.10 252.345   2
   0   2  -8 2546.75 252.571   1
   0  -2  -8 2143.57 251.795   1
   0   2   9 47213.4 4378.06   5
   0  -2   9 54583.6 4377.65   3
   0  -2   9 56678.0 4378.51   5
   0   2   9 47826.8 4377.52   3
   0  -2  -9 47599.2 4379.89  14
   0  -2  -9 47440.8 4377.39  10
   0  -2  -9 39439.9 4379.44  21
   0  -2  -9 37714.8 4384.26  18
   0   2  -9 56069.9 4378.68   6
   0  -2  -9 44970.9 4377.70   6
   0  -2  -9 37456.8 4376.26  15
   0  -2   9 41845.0 4384.06  32
   0   2   9 46321.6 4377.03   2
   0   2  -9 53058.2 4377.53   1
   0  -2  -9 46440.9 4377.08   1
   0  -2   9 53915.7 4377.26   2
   0  -2 -10 1466.60 206.088  14
   0  -2 -10 1407.34 177.963  10
   0  -2 -10 1467.62 205.242  21
   0  -2 -10 1194.52 290.154  18
   0   2  10 1357.38 175.781   3
   0  -2  10 1659.26 174.534   3
   0   2  10 1442.47 183.982   5
   0  -2  10 1629.00 180.748   5
   0   2 -10 1821.86 179.270   6
   0  -2 -10 1477.86 176.752   6
   0  -2 -10 1037.14 170.921  15
   0   2  10 1160.46 174.169   2
   0   2 -10 1399.02 172.484   1
   0  -2  10 1594.03 172.946   2
   0  -2 -10 1353.02 172.584   1
   0  -2 -11 2455.35 282.785  14
   0  -2 -11 2317.06 259.249  10
   0  -2 -11 1675.70 275.961  21
   0  -2 -11 1624.47 344.434  18
   0   2  11 2335.60 255.012   3
   0  -2  11 3043.23 258.833   5
   0   2  11 2180.87 262.204   5
   0  -2  11 3006.95 253.769   3
   0  -2 -11 2266.40 258.165   6
   0   2 -11 2854.91 258.744   6
   0  -2  11 3077.11 253.526   2
   0   2  11 2283.88 254.870   2
   0  -2 -11 2281.07 252.808   1
   0  -2 -11 1571.86 244.210  15
   0  -2 -12 257.947 196.558  21
   0  -2 -12 162.440 289.301  18
   0  -2 -12 457.613 170.479  10
   0  -2 -12 826.516 169.028   6
   0   2  12 982.516 169.538   3
   0  -2  12 968.211 163.676   3
   0  -2  12 1148.51 173.513   5
   0   2  12 733.760 179.945   5
   0   2 -12 894.014 169.615   6
   0  -2  12 1281.04 161.841   2
   0   2  12 1006.68 166.733   2
   0  -2 -12 270.600 217.338  14
   0  -2 -13 4713.04 658.195  21
   0  -2 -13 4931.13 687.880  18
   0  -2 -13 6657.41 648.930  10
   0  -2 -13 6360.17 669.516  14
   0   2 -13 7314.05 651.490   6
   0  -2 -13 6710.59 650.592   6
   0  -2  13 7663.53 650.303   5
   0   2  13 7170.64 647.741   3
   0  -2  13 7726.59 645.706   3
   0   2  13 6627.41 652.239   5
   0  -2  14 5803.44 568.621   3
   0  -2  14 6086.06 575.207   5
   0   2  14 5170.80 571.111   3
   0   2  14 5546.77 578.790   5
   0  -2 -14 5714.42 612.507  18
   0  -2  14 6300.20 569.912   2
   0   2  14 4800.79 573.068   2
   0   2 -14 5982.25 573.662   6
   0  -2 -14 5077.19 572.812   6
   0  -2 -14 6887.90 582.939  21
   0   2 -14 7372.05 591.869  14
   0   2 -15-9.62180 250.476  14
   0  -2 -15-10.7227 268.783  14
   0  -2 -15 153.539 217.258  21
   0  -2  15 117.374 185.015   2
   0   2  15-34.1246 190.614   2
   0   2  15 27.7298 192.058   3
   0   2 -15 3.27584 191.311   6
   0   2  15-14.3662 209.231   5
   0  -2  15 7.98295 198.552   5
   0  -2  15 91.4649 182.930   3
   0  -2 -15 230.381 193.358   6
   0   2  16 37.4640 193.830   2
   0  -2  16 79.3528 187.296   2
   0   2 -16 56.6839 245.933  14
   0  -2 -16 56.0354 255.041  14
   0   2  16 99.9889 190.118   3
   0  -2  16 169.447 198.411   5
   0   2  16 3.35280 207.005   5
   0  -2  16 117.972 180.820   3
   0  -2 -16 216.116 191.869   6
   0   2 -16 115.808 192.681   6
   0   2  17 150.303 197.075   2
   0  -2  17-14.2914 193.552   2
   0  -2 -17-235.635 243.949  14
   0   2 -17 111.669 247.226  14
   0   2  18 1991.12 286.172   2
   0  -2  18 2755.94 279.025   2
   0   2 -18 1802.69 319.065  14
   0  -2 -18 1923.32 312.708  14
   0  -2  18 2310.05 273.175   3
   0   2  18 1809.78 278.553   3
   0   2  19 1136.77 235.238   2
   0  -2  19 1559.30 229.047   2
   0   2 -19 1503.67 278.198  14
   0  -2 -19 1430.80 264.448  14
   0  -2  19 1542.46 225.737   3
   0  -2  19 1454.03 235.970   5
   0   2  19 1418.54 234.850   3
   0   2  19 1365.46 244.225   5
   0   2  20 93.5124 190.950   2
   0  -2  20 40.6234 181.055   2
   0   2 -20-26.1133 243.864  14
   0  -2 -20-120.473 239.139  14
   0   2  20 112.231 193.802   3
   0   2  20-52.4236 202.809   5
   0  -2  20-129.442 183.673   3
   0  -2  20-47.6842 193.188   5
   0  -2 -21 2783.22 481.404  14
   0   2 -21 2853.24 481.388  14
   0   2  21 4639.14 459.360   3
   0  -2  21 5574.47 455.664   3
   0  -2  21 4847.37 456.115   5
   0   2  21 4623.08 461.594   5
   0  -2 -22 1510.09 382.964  14
   0   2 -22 1771.11 381.922  14
   0  -2  22 3126.12 345.940   5
   0   2  22 2892.19 352.805   5
   0   2  22 3688.86 350.038   3
   0  -2  22 3850.49 344.838   3
   0   2 -23 3570.01 544.083  14
   0  -2 -23 3822.37 556.168  14
   0   2  23 5399.82 521.639   3
   0  -2  23 5687.01 525.931   5
   0   2  23 5256.72 529.943   5
   0  -2  23 5779.29 515.731   3
   0  -2 -24 512.266 309.934  14
   0   2 -24 331.933 292.643  14
   0   2  24 1644.94 284.374   5
   0  -2  24 1597.56 268.723   5
   0   2 -25 1986.40 429.390  14
   0  -2 -25 2361.18 444.055  14
   0  -2  25 4497.34 406.459   5
   0   2  25 4192.91 415.154   5
   0  -2 -26 258.245 312.408  14
   0   2 -26 241.132 284.231  14
   0   2  26 766.565 282.287   5
   0  -2  26 800.033 268.139   5
   0   2 -27 2012.96 383.088  14
   0  -2 -27 1610.66 403.169  14
   0   2  27 3637.72 383.068   5
   0  -2  27 3513.61 371.777   5
   0   2 -28 2183.37 527.061  14
   0  -2 -28 2297.59 546.009  14
   0   2  28 6622.18 533.112   5
   0  -2  28 7525.32 523.548   5
   0   2 -30 228.496 293.318  14
   0  -2 -30 468.254 299.626  14
   0  -2 -31 73.5828 280.432  14
   0   2 -31 142.801 278.050  14
   0  -2 -32 831.770 279.324  14
   0   2 -32 619.891 278.350  14
   0   2 -33 154.973 261.873  14
   0  -2 -33 285.581 262.375  14
   0  -2  34 233.181 273.565  16
   0   2  34-22.2190 322.458  16
   0   2 -34-113.505 248.990  14
   0   2  35 40.4054 302.404  16
   0   2 -35-34.0933 220.864  14
   0   2  36-1.74502 268.474  16
   0   2 -36 46.5032 203.314  14
   0   2 -36 36.6220 401.967  24
   0   2  37 36.6071 230.256  16
   0   2 -37-17.5707 186.506  14
   0   2 -37 77.3925 365.296  24
   0   2 -38 97.5712 337.742  24
   0  -2 -38 125.100 340.077  24
   0  -2 -39 78.1746 288.252  24
   0   2 -39 247.997 295.074  24
   0  -2  39 163.705 218.974  25
   0  -3   0 641.029 343.971  27
   0  -3   0 228.102 226.557  25
   0   3   0 306.762 149.545  12
   0  -3   0 246.697 259.657  18
   0  -3   0 204.238 240.603  20
   0  -3   0 135.074 158.176   8
   0  -3   0 318.464 182.668   9
   0  -3   0 158.048 185.475   7
   0   3   0 192.786 89.7450  16
   0  -3   0 212.710 169.492  15
   0  -3   0 356.583 303.431  30
   0  -3   0 119.660 342.048  31
   0   3   0 138.334 156.971  28
   0  -3  -1 318.099 296.868  29
   0  -3   1 276.456 329.972  30
   0   3  -1 596.382 199.873  28
   0  -3  -1 898.435 363.058  27
   0  -3   1 960.132 366.328  27
   0  -3   1 1035.13 298.121  25
   0  -3  -1 2585.68 234.122   9
   0   3   1 2442.45 188.081  11
   0  -3   1 1423.10 293.209  18
   0  -3  -1 1428.29 286.323  20
   0  -3  -1 1495.92 307.911  18
   0  -3  -1 2720.38 207.004   8
   0  -3  -1 3214.80 248.084   7
   0   3   1 1249.46 178.082  16
   0  -3  -1 1787.57 226.900  15
   0  -3   1 1848.48 219.897  15
   0  -3  -1 392.450 318.744  30
   0  -3  -1 460.618 380.965  31
   0   3   1 1365.49 163.383  14
   0  -3  -1 1902.02 216.915  13
   0  -3   2 1547.85 375.881  27
   0  -3  -2 1119.37 268.234  26
   0   3  -2 1450.63 233.157  24
   0  -3   2 1966.68 351.490  25
   0  -3  -2 1174.81 410.389  31
   0  -3   2 2128.93 233.402  15
   0  -3  -2 2009.91 239.327  15
   0  -3   2 1641.84 189.099  16
   0  -3  -2 3009.44 231.907   8
   0  -3  -2 2935.56 256.430   9
   0  -3  -2 3338.78 254.612   7
   0  -3  -2 1855.46 328.763  18
   0  -3  -2 1702.96 292.782  20
   0  -3   2 1951.63 303.921  18
   0  -3   2 1340.62 349.464  30
   0  -3  -2 1120.66 325.094  29
   0   3  -2 1524.24 231.167  28
   0   3   2 1346.44 182.173  14
   0  -3  -2 2354.22 230.052  13
   0  -3  -3 5970.41 1021.04  34
   0  -3   3 6670.16 996.911  30
   0  -3  -3 9515.96 958.974  15
   0  -3   3 7813.76 947.341  16
   0  -3  -3 11975.1 952.816   8
   0  -3  -3 11067.6 955.305   9
   0  -3  -3 6132.11 980.259  29
   0   3  -3 7715.03 958.254  28
   0  -3  -3 6795.77 969.229  26
   0  -3   3 8398.82 1008.56  27
   0  -3   3 11437.6 944.833   5
   0   3   3 9882.79 944.178   3
   0   3   3 10409.9 944.460   5
   0  -3   3 11569.2 944.435   3
   0  -3  -3 9951.38 984.052  20
   0  -3  -3 7612.79 984.789  18
   0  -3  -3 9378.35 952.965  13
   0  -3   3 11584.1 944.490   2
   0   3   3 9915.38 944.292   2
   0   3  -4 17819.2 2060.96  28
   0  -3   4 23852.0 2093.74  27
   0  -3  -4 21964.6 2070.58  26
   0  -3   4 25586.9 2086.99  30
   0  -3  -4 20596.0 2097.65  34
   0  -3  -4 22033.8 2064.03  15
   0  -3  -4 24076.1 2061.14   9
   0  -3  -4 19846.3 2056.46   6
   0   3  -4 24466.5 2056.90   6
   0  -3   4 23751.8 2056.90   2
   0   3   4 20424.6 2056.76   2
   0  -3  -4 19440.2 2078.11  18
   0  -3  -4 23005.1 2061.47  13
   0  -3  -4 23090.2 2057.83  14
   0   3   4 22116.1 2057.25   5
   0  -3   4 25367.0 2057.45   5
   0  -3   4 24860.7 2057.08   3
   0   3   4 20313.1 2056.73   3
   0  -3  -5 14117.6 1320.95  13
   0  -3  -5 15154.1 1319.35  14
   0  -3   5 16890.5 1375.16  27
   0  -3  -5 15391.0 1335.49  26
   0  -3  -5 15208.9 1322.94  10
   0   3   5 11857.3 1317.40   2
   0  -3   5 14087.8 1317.52   2
   0  -3  -5 12971.8 1347.11  18
   0  -3   5 17307.0 1329.92  19
   0   3  -5 16305.7 1317.88   6
   0  -3  -5 15393.6 1322.16   9
   0  -3  -5 12804.5 1317.22   6
   0  -3  -5 14403.2 1326.07  15
   0  -3  -5 14384.4 1372.18  34
   0  -3   5 21288.4 1360.53  30
   0   3   5 13095.0 1318.02   5
   0  -3   5 16057.2 1318.34   5
   0  -3   5 15084.5 1317.69   3
   0   3   5 12911.6 1317.59   3
   0  -3  -6 1104.20 120.200  14
   0  -3   6 1691.43 397.420  27
   0  -3  -6 1819.86 219.632  26
   0  -3  -6 636.376 136.144  10
   0  -3  -6 2614.92 394.468  34
   0  -3  -6 979.935 159.808  15
   0  -3  -6 574.373 129.485   9
   0  -3   6 1705.13 174.966  19
   0  -3  -6 1043.72 282.956  18
   0   3  -6 618.430 96.5427   6
   0  -3  -6 488.974 94.9559   6
   0   3   6 281.057 100.322   3
   0  -3   6 457.176 104.874   5
   0   3   6 387.540 105.079   5
   0  -3   6 346.617 98.3904   3
   0  -3   6 252.946 98.4081   2
   0   3   6 226.408 100.614   2
   0  -3  -7-9.60891 117.481  14
   0  -3  -7 194.883 130.173  10
   0  -3  -7 561.752 416.316  34
   0  -3  -7 39.2040 144.610  15
   0  -3  -7 83.5608 113.651   9
   0  -3   7 60.2190 159.331  19
   0  -3  -7-137.171 279.528  18
   0   3  -7 309.842 94.1397   6
   0  -3  -7 271.736 90.3121   6
   0   3   7 345.191 95.9170   3
   0  -3   7 392.316 93.0591   3
   0  -3   7 436.111 101.358   5
   0   3   7 293.772 102.851   5
   0   3   7 291.862 96.2695   2
   0  -3   7 450.345 94.3376   2
   0   3   8 11617.9 1086.53   3
   0  -3   8 14098.4 1087.53   5
   0  -3   8 14113.8 1086.72   3
   0   3   8 11468.4 1087.46   5
   0  -3  -8 10933.3 1090.44  14
   0  -3  -8 11872.0 1090.89  10
   0  -3  -8 8429.52 1094.29  21
   0  -3  -8 7724.74 1121.45  18
   0  -3   8 11443.3 1094.74  19
   0   3  -8 13989.0 1087.53   6
   0  -3  -8 10585.3 1086.15   6
   0  -3  -8 8659.66 1090.25  15
   0  -3   8 8455.08 1116.28  32
   0   3   8 11068.3 1086.23   2
   0  -3   8 13375.9 1086.44   2
   0  -3   9 19393.6 1782.69   3
   0   3   9 17129.5 1783.52   5
   0   3   9 15594.0 1782.61   3
   0  -3   9 21597.6 1783.84   5
   0  -3  -9 22873.9 1788.02  14
   0  -3  -9 21304.9 1786.23  10
   0  -3  -9 21215.0 1790.31  21
   0  -3   9 26812.2 1789.02  19
   0  -3  -9 18997.1 1804.99  18
   0  -3  -9 17446.8 1782.85   6
   0   3  -9 22057.9 1784.08   6
   0  -3  -9 18320.0 1784.87  15
   0  -3   9 29697.6 1808.96  32
   0  -3   9 18694.8 1782.26   2
   0   3   9 15116.2 1782.27   2
   0   3  10 3943.63 339.957   5
   0  -3  10 5606.62 334.288   3
   0   3  10 4829.79 336.658   3
   0  -3  10 4898.90 338.210   5
   0  -3 -10 1286.41 349.989  14
   0  -3 -10 2228.25 342.856  10
   0  -3  10 2659.03 311.742  10
   0  -3 -10 395.383 356.562  21
   0  -3 -10-21.7499 439.934  18
   0  -3 -10 3353.40 333.919   6
   0   3 -10 4430.18 336.562   6
   0  -3 -10 801.726 339.787  15
   0  -3  10 261.712 420.343  32
   0  -3  10 6857.80 336.107   2
   0   3  10 5609.97 337.533   2
   0  -3  11 8788.21 824.122   3
   0  -3  11 9147.07 827.395   5
   0   3  11 7302.77 827.199   5
   0   3  11 7273.84 825.141   3
   0  -3 -11 11200.3 838.691  14
   0  -3 -11 9673.03 830.014  10
   0  -3 -11 11879.0 845.394  21
   0  -3 -11 9360.49 881.477  18
   0  -3 -11 7943.48 825.329   6
   0   3 -11 10094.9 826.817   6
   0  -3 -11 8157.08 824.789  15
   0   3  11 7010.29 825.547   2
   0  -3  11 8753.58 824.122   2
   0  -3  11 14526.1 877.882  32
   0  -3 -12 34319.4 3342.48  10
   0  -3 -12 27143.8 3346.85  21
   0  -3 -12 23622.9 3355.67  18
   0  -3 -12 35085.5 3346.78  14
   0  -3  12 42393.2 3342.99   5
   0  -3  12 43176.6 3341.77   3
   0   3  12 37464.8 3341.73   3
   0   3  12 35184.3 3342.84   5
   0  -3 -12 34334.3 3341.74   6
   0   3 -12 39969.4 3342.80   6
   0  -3 -13 12347.4 1052.92  10
   0  -3 -13 14383.2 1064.44  21
   0  -3 -13 11797.5 1095.85  18
   0   3  13 9515.37 1049.97   5
   0  -3  13 11639.9 1049.22   5
   0   3  13 9462.47 1047.24   3
   0  -3  13 10793.1 1045.43   3
   0   3 -13 11345.5 1047.46   6
   0  -3 -13 9963.57 1046.39   6
   0  -3 -13 14293.2 1063.34  14
   0  -3 -13 9974.82 1095.48  30
   0  -3 -14 4629.00 1635.77  21
   0  -3 -14 4776.49 1653.82  18
   0  -3 -14 969.378 1660.56  30
   0   3  14 18664.4 1635.68   5
   0   3  14 20761.7 1633.09   3
   0  -3  14 23987.2 1633.21   3
   0  -3  14 21056.3 1634.60   5
   0  -3 -14 14240.6 1630.78   6
   0   3  14 22353.7 1633.66   2
   0  -3  14 28288.7 1633.51   2
   0   3 -15 17847.7 1558.08  14
   0  -3 -15 17357.5 1560.22  14
   0  -3 -15 14714.2 1555.88  21
   0   3  15 15589.5 1551.54   5
   0   3  15 14615.9 1548.13   3
   0  -3  15 17665.3 1547.36   3
   0  -3  15 18054.2 1550.29   5
   0  -3  15 19430.6 1549.05   2
   0   3  15 14876.1 1550.45   2
   0  -3 -16 8170.33 1153.81  14
   0   3 -16 7914.94 1149.75  14
   0  -3 -16 4231.53 1144.07  21
   0   3  16 16261.4 1146.15   2
   0  -3  16 20595.4 1146.67   2
   0  -3  16 15061.6 1143.64   5
   0   3  16 12830.6 1145.12   5
   0   3  17 4567.79 556.143   2
   0  -3  17 5685.13 552.248   2
   0  -3 -17 6118.22 580.162  14
   0   3 -17 6423.58 576.221  14
   0   3  18 32290.0 2725.07   2
   0  -3  18 39138.6 2724.90   2
   0   3 -18 17803.1 2727.54  14
   0  -3 -18 17351.3 2728.41  14
   0   3  18 30694.7 2724.79   3
   0  -3  18 35665.3 2724.48   3
   0  -3  18 31268.3 2725.09   5
   0   3  18 27779.5 2725.43   5
   0  -3 -19 9335.01 961.224  14
   0   3 -19 9905.55 961.141  14
   0   3  19 9227.14 945.685   3
   0  -3  19 10751.9 945.324   5
   0  -3  19 10912.0 943.250   3
   0   3  19 9450.31 948.302   5
   0  -3  20 427.567 183.152   3
   0   3  20 317.480 197.654   3
   0  -3 -20 309.044 255.669  14
   0   3 -20 28.3187 242.422  14
   0   3  20 15.4942 209.123   5
   0  -3  20 232.021 189.190   5
   0  -3 -21 4375.98 468.434  14
   0   3 -21 4280.97 464.640  14
   0   3  21 3544.92 430.870   3
   0  -3  21 4280.21 425.383   3
   0   3  21 3756.97 440.452   5
   0  -3  21 4597.76 432.957   5
   0  -3 -22 9094.66 1432.80  14
   0   3 -22 8715.19 1430.46  14
   0  -3  22 18167.1 1424.84   5
   0   3  22 16848.1 1422.96   3
   0   3  22 16478.2 1427.12   5
   0  -3  22 18837.8 1420.10   3
   0  -3 -23 8286.42 1059.64  14
   0   3 -23 8424.06 1055.57  14
   0  -3  23 13985.2 1050.04   5
   0   3  23 12665.6 1054.97   5
   0  -3 -24 280.048 290.232  14
   0   3 -24-19.6443 268.223  14
   0  -3  24 500.741 234.674   5
   0   3  24 293.048 254.974   5
   0   3 -25 2456.50 427.894  14
   0  -3 -25 2819.77 448.092  14
   0   3  25 3670.90 428.440   5
   0  -3 -26 3953.28 734.996  14
   0   3 -26 4125.90 722.332  14
   0   3  26 9201.77 727.556   5
   0  -3  26 10758.4 718.368   5
   0   3 -27 1376.71 329.455  14
   0  -3 -27 1222.14 364.341  14
   0   3  27 2514.81 342.959   5
   0  -3  27 2810.48 323.454   5
   0  -3 -29 1756.47 343.714  14
   0  -3 -30 1281.37 311.342  14
   0   3 -30 1320.02 314.200  14
   0  -3 -31 1353.13 314.841  14
   0   3 -31 1644.12 310.909  14
   0   3 -32 253.124 260.048  14
   0   3  33 830.166 362.599  16
   0   3 -33 906.817 268.582  14
   0   3  34 250.260 327.731  16
   0   3 -34 123.349 236.725  14
   0   3  35-19.6235 295.384  16
   0   3 -35 694.682 219.932  14
   0   3 -35 271.686 418.906  24
   0   3  36 435.735 272.417  16
   0   3 -36 262.727 197.288  14
   0   3 -36 149.956 388.755  24
   0   3  37-22.4380 223.504  16
   0   3 -37 74.7852 172.543  14
   0   3 -37 133.136 360.524  24
   0  -3 -37 32.7670 358.229  24
   0   3 -38 208.860 328.661  24
   0  -3  38-170.131 255.970  25
   0  -4   0 475555. 34600.9  27
   0  -4   0 344199. 34600.3  31
   0  -4   0 509092. 34603.4  30
   0  -4   0 362694. 34591.9  15
   0   4   0 353069. 34589.2  16
   0  -4   0 360855. 34593.2   7
   0  -4   0 423931. 34597.1  20
   0  -4   0 352608. 34594.0  18
   0   4   0 432559. 34592.7  28
   0  -4   0 360216. 34592.9  13
   0  -4  -1 98194.4 3706.12  31
   0  -4   1 96699.7 3702.03  31
   0  -4   1 32044.6 3665.51  15
   0  -4  -1 32353.4 3665.71  15
   0   4   1 38448.0 3661.89  16
   0  -4   1 16982.5 3666.51   7
   0  -4  -1 18752.9 3663.99   8
   0  -4  -1 17032.2 3666.10   7
   0   4  -1 100825. 3668.96  28
   0  -4  -1 106425. 3688.14  29
   0  -4   1 93215.9 3695.23  27
   0  -4  -1 84607.2 3693.09  27
   0  -4   1 75667.3 3681.01  25
   0  -4   1 57718.5 3679.23  20
   0  -4  -1 55308.6 3678.83  20
   0  -4  -1 41440.9 3674.63  18
   0  -4   1 45127.1 3673.87  18
   0   4  -1 26626.7 3666.75  12
   0   4   1 23768.6 3661.92  11
   0  -4  -1 28586.1 3666.04  13
   0  -4   2 693880. 47073.6  30
   0  -4  -2 570180. 47070.7  30
   0  -4  -2 586096. 47073.7  31
   0  -4  -2 458587. 47061.7  15
   0  -4   2 448215. 47061.3  15
   0   4   2 460338. 47060.2  16
   0  -4  -2 485519. 47063.6   7
   0  -4  -2 441672. 47060.8   8
   0   4  -2 679755. 47062.5  28
   0  -4  -2 652810. 47071.2  29
   0  -4   2 606960. 47069.5  27
   0  -4  -2 516231. 47068.0  27
   0  -4   2 614349. 47069.4  25
   0   4  -2 640166. 47061.5  24
   0  -4  -2 535686. 47066.6  20
   0  -4   2 510365. 47064.2  18
   0  -4  -2 472263. 47064.4  18
   0  -4  -2 437784. 47061.0   9
   0  -4  -2 468405. 47062.4  13
   0   4  -3 2517.24 264.760  28
   0  -4  -3 3966.65 358.861  29
   0  -4   3 1489.67 407.935  27
   0  -4  -3 1879.53 414.199  27
   0  -4   3 1098.81 373.252  25
   0   4  -3 271.924 277.612  24
   0  -4  -3 5756.94 282.410   9
   0  -4  -3 416.868 332.333  20
   0  -4  -3 349.876 359.665  18
   0  -4  -3 2048.08 274.682  15
   0   4   3 1073.29 253.134  16
   0  -4   3 893.974 228.190  16
   0  -4   3 4982.13 397.120  30
   0  -4  -3 4241.99 386.415  30
   0  -4  -3 3301.28 261.035  13
   0   4   4 73445.2 8163.14   5
   0  -4   4 82590.5 8163.39   5
   0  -4   4 156152. 8186.81  30
   0  -4  -4 154253. 8193.78  34
   0  -4  -4 108147. 8179.10  30
   0  -4  -4 87319.9 8167.26  15
   0  -4  -4 83883.4 8165.86   8
   0   4  -4 102531. 8165.96  28
   0  -4   4 128494. 8182.23  27
   0  -4  -4 115787. 8173.24  26
   0  -4   4 134867. 8182.72  25
   0  -4  -4 117896. 8179.48  20
   0  -4  -4 91160.1 8173.43  18
   0  -4  -4 86353.9 8166.91  13
   0  -4  -4 87459.5 8166.54   9
   0  -4  -4 86499.0 8166.46  10
   0  -4   5 12852.2 540.225  27
   0  -4  -5 4070.83 389.572  10
   0  -4  -5 5282.91 400.741  15
   0  -4  -5 3904.81 390.174   8
   0  -4  -5 4283.53 396.119   9
   0  -4  -5 6793.40 473.499  18
   0  -4  -5 4788.62 387.971  13
   0  -4   5 3386.25 370.805   5
   0   4   5 2416.58 370.104   3
   0  -4   5 3074.64 370.149   3
   0   4   5 2650.34 370.586   5
   0  -4  -6 66220.4 5201.15  14
   0  -4  -6 86435.3 5214.69  26
   0  -4   6 87746.5 5228.74  27
   0  -4  -6 60994.7 5203.78  10
   0   4   6 44573.1 5199.91   2
   0  -4  -6 62157.8 5213.97  18
   0  -4   6 80758.1 5209.39  19
   0  -4  -6 64475.2 5204.22   8
   0  -4  -6 57238.7 5202.26   9
   0  -4  -6 60487.6 5204.44  15
   0  -4  -6 96766.2 5238.76  34
   0  -4   6 55487.8 5200.24   3
   0   4   6 50498.0 5200.32   5
   0   4   6 46872.8 5199.89   3
   0  -4   6 57829.8 5200.57   5
   0  -4  -7 9677.52 1251.03  14
   0  -4   7 2584.54 1323.03  27
   0  -4  -7 2753.38 1269.08  26
   0  -4  -7 12118.0 1257.41  10
   0   4   7 15955.7 1251.38   2
   0  -4   7 19757.7 1252.08   2
   0  -4  -7 4909.30 1286.46  18
   0  -4   7 6355.54 1261.28  19
   0  -4  -7 11824.6 1254.53   9
   0  -4  -7 7077.32 1257.93  15
   0  -4  -7 836.842 1317.47  34
   0  -4   7 18011.0 1251.51   3
   0   4   7 15816.2 1251.31   3
   0   4   7 14534.1 1251.35   5
   0  -4   7 17122.5 1251.92   5
   0  -4  -8 66296.3 6049.45  34
   0  -4  -8 57455.2 6017.03  15
   0  -4  -8 62980.1 6015.09   9
   0  -4  -8 69121.4 6015.99  14
   0  -4  -8 64915.5 6024.85  26
   0  -4  -8 69120.7 6018.04  10
   0  -4  -8 64625.4 6021.19  21
   0  -4  -8 55922.1 6026.75  18
   0  -4   8 76729.6 6021.07  19
   0  -4   8 68836.9 6015.14   2
   0   4   8 59865.4 6014.76   2
   0   4   8 63301.2 6015.26   5
   0  -4   8 70543.8 6015.33   5
   0   4   8 61452.5 6014.86   3
   0  -4   8 71286.9 6015.19   3
   0  -4  -9 15760.3 924.799  30
   0  -4  -9 10088.6 853.339  15
   0  -4  -9 8056.50 844.236   9
   0  -4  -9 11679.8 848.804  14
   0  -4  -9 18761.2 898.652  26
   0  -4  -9 9326.41 854.537  10
   0  -4   9 10037.7 836.286  10
   0  -4  -9 15063.6 868.168  21
   0  -4  -9 12171.4 919.084  18
   0  -4   9 17217.9 865.152  19
   0  -4   9 6749.35 842.528   2
   0   4   9 5552.76 842.966   2
   0  -4   9 8076.35 842.990   5
   0  -4   9 7392.32 842.035   3
   0   4   9 6516.57 844.152   5
   0   4   9 5799.06 842.015   3
   0  -4  10 30213.8 2005.80  32
   0  -4 -10 17900.3 2006.38  30
   0  -4 -10 18416.7 1969.01  15
   0  -4 -10 23685.0 1970.26  14
   0  -4 -10 24755.3 1996.79  26
   0  -4  10 23116.4 1959.86  10
   0  -4 -10 23540.8 1979.96  21
   0  -4 -10 18781.9 2003.91  18
   0  -4  10 26595.8 1975.47  19
   0  -4  10 22128.3 1965.89   3
   0  -4  10 22374.0 1966.41   5
   0   4  10 18284.3 1965.52   3
   0   4  10 19414.0 1967.02   5
   0  -4 -10 18580.9 1964.29   9
   0  -4  10 21637.8 1966.00   2
   0   4  10 17958.8 1966.39   2
   0  -4 -11 5026.37 852.892  14
   0  -4 -11 1194.10 903.157  26
   0  -4 -11 2010.78 867.065  21
   0  -4 -11 2264.87 923.647  18
   0   4  11 12011.2 847.411   2
   0  -4  11 14523.6 847.250   2
   0  -4 -11 6556.99 837.607   9
   0  -4  11 12858.4 844.853   3
   0   4  11 11355.3 846.996   3
   0   4  11 10334.8 848.108   5
   0  -4  11 11437.3 845.131   5
   0  -4 -11 339.914 931.656  30
   0  -4  11 733.950 911.722  32
   0  -4 -12 80159.4 9866.41  18
   0  -4  12 82099.6 9868.70  32
   0  -4 -12 54701.7 9869.37  30
   0   4  12 112042. 9857.84   3
   0   4  12 112344. 9858.23   5
   0  -4  12 128068. 9858.01   3
   0  -4  12 126241. 9858.30   5
   0  -4 -12 112130. 9860.46  14
   0  -4 -12 92246.3 9862.93  21
   0  -4 -13 2782.15 282.498  21
   0  -4 -13 1885.33 403.040  18
   0  -4 -13 950.528 220.805  10
   0  -4  13 172.192 194.546   3
   0  -4  13 260.081 207.003   5
   0   4  13 314.664 211.524   5
   0   4  13 30.2943 207.298   3
   0  -4 -13 1587.83 250.308  14
   0  -4 -13 3075.49 453.510  30
   0  -4 -14 7678.02 1061.45  21
   0  -4 -14 6231.09 1088.42  18
   0  -4  14 13434.6 1047.07   2
   0   4  14 10853.3 1049.49   2
   0  -4 -14 4565.51 1108.57  30
   0  -4  14 12974.8 1045.14   3
   0  -4  14 12942.1 1047.67   5
   0   4  14 11602.2 1051.31   5
   0   4  14 11177.9 1047.43   3
   0  -4 -14 10716.8 1052.37  10
   0  -4 -15 981.027 297.790  14
   0   4 -15 703.274 268.454  14
   0   4  15 2022.03 256.072   3
   0   4  15 2061.38 263.371   5
   0  -4  15 2426.42 244.602   3
   0  -4  15 2144.41 250.509   5
   0  -4 -15 1081.76 255.487  10
   0  -4  15 2748.19 245.738   2
   0   4  15 2153.95 255.763   2
   0  -4 -15 169.817 291.025  21
   0  -4 -16 31578.7 2927.76  14
   0   4 -16 30983.9 2927.28  14
   0  -4  16 38007.4 2922.43   5
   0   4  16 33530.0 2923.16   5
   0   4  16 31004.7 2920.96   2
   0  -4 -16 33321.1 2922.72  10
   0  -4 -17 114.328 239.712  14
   0   4 -17 291.166 221.925  14
   0  -4 -17 257.126 221.067  21
   0   4 -18 2291.30 394.972  14
   0  -4 -18 2431.60 401.219  14
   0   4  18 3607.24 377.004   3
   0  -4  18 3926.30 368.907   5
   0   4  18 3215.88 377.439   5
   0  -4  18 4331.19 367.761   3
   0  -4 -19 4023.66 561.243  14
   0   4 -19 4355.94 559.529  14
   0   4  19 5146.55 537.994   3
   0   4  19 5202.12 544.331   5
   0  -4  19 6337.16 539.085   5
   0  -4  19 6425.94 533.737   3
   0  -4 -20 3309.11 443.464  14
   0   4 -20 3053.09 436.421  14
   0  -4  20 4684.98 417.744   5
   0   4  20 4117.31 421.157   5
   0   4  20 3727.66 408.969   3
   0  -4 -21 2637.81 489.040  14
   0   4 -21 2943.96 482.892  14
   0   4  21 4983.94 477.006   5
   0  -4  21 6145.34 464.981   5
   0   4 -22 607.600 278.299  14
   0  -4 -22 840.521 299.873  14
   0  -4  22 1460.23 243.415   5
   0   4  22 1056.18 262.598   5
   0  -4 -23 4017.54 660.927  14
   0   4 -23 4821.55 655.181  14
   0  -4  23 8670.51 644.548   5
   0   4  23 7440.88 655.086   5
   0   4 -24 110.629 274.200  14
   0  -4 -24-167.653 286.820  14
   0  -4  24 302.655 236.002   5
   0   4  24 249.690 267.197   5
   0   4  25 3756.05 428.985   5
   0  -4  25 4366.11 410.036   5
   0   4 -26 372.890 275.153  14
   0   4 -27 738.884 266.244  14
   0   4 -29 817.319 285.289  14
   0   4 -30-79.9217 272.933  14
   0   4 -31 50.1525 261.562  14
   0   4  32 495.054 384.179  16
   0   4 -32 1295.65 272.671  14
   0   4  33 429.625 343.323  16
   0   4 -33 48.4358 236.002  14
   0   4  34 151.855 309.795  16
   0   4 -34 136.101 223.678  14
   0   4 -34-405.067 423.928  24
   0   4  35-52.4664 288.553  16
   0   4 -35 583.353 205.639  14
   0   4 -35-148.278 406.297  24
   0   4  36 209.624 245.983  16
   0   4 -36 431.778 186.023  14
   0  -4  36 198.433 313.123  25
   0   4 -36-100.882 382.023  24
   0   4  37 55.7025 228.268  16
   0   4 -37 166.212 162.430  14
   0  -4  37 102.727 298.045  25
   0   4 -37-136.863 337.927  24
   0  -4  38 273.784 250.334  25
   0  -5   0 66.4847 399.506  27
   0  -5   0-162.921 438.176  31
   0   5   0-65.4421 85.8255  16
   0  -5   0 215.042 230.269   7
   0   5   0-20.7248 127.360  11
   0  -5   0-42.9465 304.645  20
   0  -5   0 33.0978 299.641  18
   0  -5   0-63.2196 369.905  30
   0   5   0-67.3821 150.126  28
   0  -5   0-220.001 325.081  29
   0  -5   0-24.3455 197.293  13
   0  -5   0-55.6307 183.422  15
   0  -5  -1 3114.19 444.910  30
   0  -5   1 3097.17 463.023  30
   0   5   1 2603.10 304.869  28
   0   5  -1 3056.00 289.066  28
   0  -5  -1 2604.49 387.634  29
   0  -5   1 2985.18 460.763  27
   0  -5  -1 3047.13 486.099  27
   0  -5   1 2562.76 393.091  25
   0   5   1 2524.84 271.941  11
   0  -5   1 2694.35 382.870  20
   0  -5   1 2763.24 387.403  18
   0  -5  -1 2724.27 394.709  20
   0  -5  -1 2442.86 384.438  18
   0  -5   1 2716.47 339.994   7
   0  -5  -1 2368.59 334.692   7
   0  -5  -1 2352.76 307.790  15
   0   5   1 2567.88 259.305  16
   0  -5  -1 2511.83 522.510  31
   0  -5   1 2067.16 493.228  31
   0  -5   1 2185.97 309.276  13
   0  -5  -1 2714.70 312.490  13
   0  -5   2 3943.54 642.005  31
   0  -5  -2 5520.97 620.341  30
   0  -5  -2 5902.32 670.746  34
   0  -5   2 5969.23 624.726  30
   0  -5  -2 5414.90 678.455  31
   0   5   2 4962.79 498.696  16
   0  -5  -2 5083.43 522.825  15
   0  -5  -2 5104.91 521.654   8
   0  -5  -2 4763.58 543.136   7
   0  -5   2 5160.59 548.164   7
   0   5  -2 6210.20 511.410  28
   0  -5  -2 6318.78 617.137  29
   0  -5  -2 4909.59 637.834  27
   0  -5   2 5605.76 644.715  27
   0  -5   2 5467.99 567.937  25
   0  -5  -2 4893.95 570.484  20
   0  -5   2 5987.05 587.471  20
   0  -5  -2 4877.54 580.323  18
   0  -5  -2 4864.01 509.649  10
   0   5  -2 5694.46 552.082  12
   0  -5  -2 5176.25 521.255  13
   0  -5  -3 7527.11 1009.57  30
   0  -5   3 9118.88 1012.03  30
   0  -5  -3 9044.97 1044.02  34
   0   5   3 9078.64 936.022  16
   0  -5  -3 10196.7 948.845  15
   0  -5   3 13259.5 962.538   7
   0  -5  -3 11484.5 943.759   8
   0   5  -3 8951.37 938.609  28
   0  -5  -3 8416.42 999.372  29
   0  -5  -3 7154.07 1017.48  27
   0  -5   3 9697.49 1023.46  27
   0  -5   3 9607.89 991.229  25
   0   5  -3 11336.9 943.958  24
   0  -5  -3 9874.92 986.697  20
   0  -5  -3 8654.04 981.304  18
   0  -5  -3 11171.5 941.647  10
   0   5  -3 10445.7 961.104  12
   0  -5  -3 10011.5 944.095  13
   0  -5  -4-40.0556 480.130  34
   0  -5  -4 48.5592 399.129  30
   0   5   4-23.5261 160.734  16
   0  -5  -4 27.9825 186.497   8
   0  -5  -4-101.606 343.100  29
   0  -5   4-172.883 402.369  30
   0  -5   4-104.147 433.157  27
   0  -5  -4-521.091 423.956  27
   0  -5   4 333.911 371.561  25
   0   5  -4-67.7691 204.239  24
   0  -5  -4-500.234 360.452  20
   0  -5  -4-101.915 334.696  18
   0  -5  -4-82.6111 167.903  13
   0  -5  -4-114.752 201.098  15
   0  -5   5 2224.14 480.834  30
   0  -5  -5 1594.67 508.554  27
   0  -5   5 2675.98 511.880  27
   0  -5   5 2792.17 488.454  25
   0   5  -5 2068.01 333.916  24
   0  -5  -5 2293.76 288.350   9
   0  -5  -5 2133.75 422.465  18
   0  -5   5 2286.53 318.376  19
   0  -5  -5 2625.02 292.747   8
   0  -5  -5 1990.23 299.607  15
   0   5   5 2326.46 286.602  16
   0  -5  -5 2009.61 534.014  34
   0  -5  -5 1989.79 474.899  30
   0  -5  -5 2395.36 274.709  13
   0  -5  -6 16860.7 1621.88  13
   0  -5  -6 12159.7 1641.34  26
   0  -5   6 14129.7 1696.82  27
   0  -5   6 15724.0 1678.55  25
   0  -5  -6 10569.2 1701.70  34
   0  -5  -6 10333.7 1677.04  30
   0  -5  -6 14961.7 1626.61  15
   0  -5  -6 12999.0 1660.68  18
   0  -5   6 15654.2 1632.93  19
   0   5   6 20345.1 1613.83   5
   0  -5  -6 21001.2 1625.88   8
   0  -5  -6 18343.9 1624.27   9
   0  -5  -7 5318.95 551.498   9
   0  -5   7 5491.25 524.264  10
   0  -5  -7 4250.12 571.009  21
   0  -5   7 4635.03 570.014  19
   0  -5   7 6827.82 525.143   5
   0   5   7 5549.04 523.203   5
   0  -5  -7 5870.21 549.477   8
   0  -5  -7 2379.00 793.444  34
   0  -5  -7 2749.16 702.611  30
   0  -5   7 3999.82 756.586  27
   0  -5  -7 3459.21 598.513  26
   0  -5  -8 722.552 503.832  30
   0  -5  -8 277.314 241.042   8
   0  -5  -8 432.968 218.429   9
   0  -5   8 872.954 632.201  27
   0  -5  -8 561.705 357.037  26
   0  -5  -8 286.418 261.301  21
   0   5   8 146.686 164.104   5
   0  -5   8 138.652 153.685   5
   0  -5   8 425.110 259.370  19
   0  -5  -8 171.597 152.418  14
   0  -5  -8 189.613 228.732  10
   0  -5   8 142.429 137.910  10
   0  -5  -9 7392.41 754.063  14
   0  -5  -9 8113.54 774.283  10
   0  -5  -9 7692.92 764.040   9
   0  -5   9 8062.68 746.832  10
   0  -5  -9 5661.49 786.150  21
   0  -5   9 6457.73 784.406  19
   0  -5  -9 4717.79 824.018  26
   0  -5  -9 9745.16 785.019   8
   0  -5  -9 3165.54 1040.71  34
   0  -5   9 3615.94 858.231  32
   0  -5  -9 2619.12 901.253  30
   0  -5   9 10775.9 757.629   5
   0   5   9 8187.88 750.743   3
   0   5   9 8999.04 755.133   5
   0  -5 -10 28096.4 3498.13  26
   0  -5 -10 37650.4 3481.90  10
   0  -5  10 38744.0 3472.78  10
   0  -5 -10 30318.4 3487.71  21
   0  -5  10 34036.0 3484.85  19
   0  -5 -10 19123.6 3513.46  30
   0  -5  10 25197.4 3505.22  32
   0  -5  10 42959.9 3475.85   3
   0  -5  10 44383.7 3477.22   5
   0   5  10 39329.1 3476.85   5
   0   5  10 38269.4 3475.89   3
   0  -5 -10 35823.7 3476.80  14
   0  -5 -11 199.379 181.245  14
   0  -5 -11 125.829 366.606  26
   0  -5 -11 176.183 283.717  21
   0   5  11 223.408 175.931   3
   0  -5  11 349.878 159.519   3
   0  -5 -11-8.66686 512.768  30
   0  -5  11 177.100 406.535  32
   0  -5 -11 101.765 226.947  10
   0   5  11 84.6090 183.605   5
   0  -5  11 318.678 173.023   5
   0  -5 -12 363.649 191.192  14
   0  -5 -12 599.590 363.076  26
   0  -5 -12 373.559 288.071  21
   0  -5  12 469.738 162.490   3
   0   5  12 467.775 183.750   3
   0  -5  12 1027.10 404.983  32
   0  -5 -12 230.466 220.541  10
   0  -5 -12 581.978 478.766  30
   0   5  12 273.782 185.611   5
   0  -5  12 385.073 177.661   5
   0  -5 -13 15909.4 2063.10  21
   0  -5 -13 8016.20 2095.86  30
   0  -5  13 10791.8 2079.21  32
   0  -5 -13 12833.5 2072.94  26
   0  -5 -13 20108.8 2052.24  14
   0   5  13 23869.2 2049.79   3
   0  -5  13 27839.1 2051.28   5
   0   5  13 24830.5 2051.47   5
   0  -5  13 27710.1 2049.09   3
   0  -5 -13 21966.4 2054.45  10
   0  -5 -14 21580.2 3012.09  21
   0  -5 -14 11795.8 3036.11  30
   0   5 -14 27257.7 3008.22  14
   0  -5 -14 16480.3 3018.19  26
   0  -5 -14 31359.6 3007.52  10
   0   5  14 36244.8 3005.65   5
   0  -5  14 41644.1 3004.13   3
   0   5  14 36261.6 3004.52   3
   0  -5  14 41606.5 3006.03   5
   0   5 -15 607.371 216.488  14
   0  -5 -15 645.912 319.673  26
   0  -5  15 600.124 181.954   5
   0   5  15 475.858 194.835   5
   0  -5  15 650.552 165.092   3
   0   5  15 506.396 179.962   3
   0  -5 -15 448.042 215.927  10
   0   5 -16 10295.4 912.890  14
   0  -5 -16 10930.9 906.188  10
   0  -5 -17 19480.4 1708.74  10
   0   5 -17 17023.5 1712.59  14
   0   5  18 1505.70 245.893   5
   0  -5  18 1822.12 229.257   5
   0   5 -18 1094.20 256.998  14
   0  -5  19 1853.69 248.948   5
   0   5  19 1756.86 262.663   5
   0  -5  20 23787.7 1825.90   5
   0   5  20 21118.8 1830.11   5
   0   5  21 16176.8 1417.52   5
   0  -5  21 17932.2 1412.44   5
   0   5 -22 226.545 264.207  14
   0  -5  22-39.9690 216.757   5
   0   5  22-181.394 251.760   5
   0   5 -23 3252.10 577.221  14
   0   5  23 7754.16 583.145   5
   0   5 -24 12866.7 1229.41  14
   0   5 -25 678.844 285.464  14
   0   5 -26-136.479 263.584  14
   0   5 -28 3642.20 439.557  14
   0   5 -29 384.071 263.728  14
   0   5  30 486.258 407.307  16
   0   5 -30 1180.52 275.650  14
   0   5  31 2710.77 518.094  16
   0   5 -31 4149.99 432.966  14
   0   5  32 477.675 352.633  16
   0   5 -32 300.260 231.035  14
   0   5  33 146.539 322.991  16
   0   5 -33 329.414 218.919  14
   0   5 -33 47.4452 444.456  24
   0   5  34 228.449 286.945  16
   0   5 -34 288.047 209.417  14
   0   5 -34 173.034 421.643  24
   0  -5  34-5.34317 359.504  25
   0   5  35 365.186 258.443  16
   0   5 -35 640.714 188.833  14
   0   5 -35 143.932 386.025  24
   0  -5  35-258.005 357.203  25
   0   5  36-197.407 235.841  16
   0   5 -36 113.081 163.529  14
   0  -5  36 72.8513 321.853  25
   0  -5  37 73.4842 269.801  25
   0   6   0 3433.20 330.793  11
   0  -6   0 1081.82 705.670  31
   0  -6   0 4135.74 438.247   7
   0  -6   0 2604.56 524.021  20
   0  -6   0 1584.08 605.531  30
   0  -6   0 1408.15 514.988  29
   0  -6   0 1964.74 617.545  27
   0  -6  -1 780.256 616.091  31
   0  -6   1 357.490 604.535  31
   0  -6  -1 991.065 361.832   7
   0  -6   1 1319.74 336.642   7
   0  -6  -1 662.666 440.350  20
   0  -6   1 380.354 425.092  20
   0  -6  -1 230.205 432.861  18
   0  -6   1 390.747 524.458  30
   0  -6   1 403.358 445.401  29
   0  -6  -1 244.505 474.093  29
   0  -6  -1 942.959 552.093  30
   0  -6   1 208.823 562.912  27
   0  -6  -1 23.9277 582.911  27
   0   6   2 10350.5 1085.98  28
   0  -6  -2 12619.4 1180.79  29
   0  -6  -2 11148.8 1217.51  27
   0  -6   2 12746.7 1204.95  27
   0   6  -2 12684.5 1089.13  12
   0  -6  -2 11922.4 1076.36  10
   0  -6   2 11547.3 1152.54  20
   0  -6  -2 10603.7 1136.28  20
   0  -6  -2 12014.8 1147.01  18
   0  -6   2 13096.2 1115.20   7
   0   6   2 10510.1 1060.19  16
   0  -6  -2 12742.5 1238.29  34
   0  -6  -2 11912.3 1202.72  30
   0  -6   2 14202.4 1194.02  30
   0  -6   2 7796.71 1229.57  31
   0  -6   2 12583.0 1094.58  13
   0  -6  -3 2408.95 702.488  30
   0  -6   3 3047.74 706.528  30
   0   6   3 2260.01 515.271  28
   0  -6  -3 2937.17 660.191  29
   0  -6   3 3133.32 718.080  27
   0  -6  -3 3077.40 735.370  27
   0  -6   3 3349.93 615.701  25
   0  -6  -3 4567.56 648.053  20
   0  -6   3 4828.78 643.186  20
   0  -6  -3 4121.03 628.416  18
   0  -6  -3 6112.83 508.519   8
   0  -6   3 7113.19 570.279   7
   0   6   3 4933.62 467.268  16
   0  -6  -3 6236.00 494.752  10
   0   6  -3 6301.70 545.392  12
   0  -6  -3 2656.39 776.411  34
   0  -6   3 2073.88 742.787  31
   0  -6  -4 2270.80 784.501  30
   0  -6  -4 2616.19 704.924  29
   0  -6   4 2911.48 782.087  30
   0  -6   4 3658.96 778.628  27
   0  -6  -4 2560.29 801.731  27
   0  -6   4 3761.56 716.110  25
   0  -6  -4 5465.99 737.435  20
   0  -6   4 5121.54 721.516  20
   0  -6  -4 4595.27 706.933  18
   0  -6   4 9566.21 654.936   7
   0  -6  -4 8824.99 607.617   8
   0   6   4 4457.97 575.088  16
   0  -6  -4 8335.47 591.938  10
   0   6  -4 7094.09 672.262  12
   0  -6  -4 2711.88 858.382  34
   0  -6   5 1076.84 592.974  27
   0  -6  -5 1318.09 617.244  27
   0  -6   5 757.103 500.061  25
   0  -6   5 1088.37 207.154  10
   0  -6  -5 1523.03 263.885  10
   0  -6   5 1195.97 331.089  19
   0  -6  -5 1157.96 470.522  18
   0  -6  -5 1378.66 276.383   8
   0   6   5 969.293 229.997  16
   0  -6  -5 1266.94 588.801  30
   0  -6  -5 104.457 688.248  34
   0  -6  -6 2146.53 594.796  30
   0  -6   6 2656.70 647.671  27
   0  -6  -6 2067.10 635.189  27
   0  -6   6 2927.16 571.237  25
   0  -6  -6 2328.69 347.925  21
   0  -6  -6 2065.06 498.996  18
   0  -6   6 2124.89 358.202  19
   0  -6  -6 1821.96 316.628   8
   0   6   6 1969.47 303.141  16
   0  -6  -6 1883.15 307.234  10
   0  -6   6 1804.69 253.367  10
   0  -6  -6 2289.56 702.607  34
   0  -6  -7-239.254 554.535  30
   0  -6   7-362.363 627.748  27
   0  -6  -7 130.361 621.413  27
   0  -6   7 421.470 572.743  25
   0  -6  -7 191.407 279.617  21
   0  -6  -7 448.751 464.161  18
   0  -6   7 322.047 302.847  19
   0  -6  -7 218.953 258.942   8
   0   6   7-1.68530 261.550  16
   0  -6   7 234.106 166.521  10
   0  -6  -7 324.572 245.608  10
   0  -6  -7-128.325 641.091  34
   0  -6   8 12.7989 626.436  27
   0  -6  -8 41.9447 624.504  27
   0  -6   8-116.490 565.939  25
   0  -6  -8 31.7819 281.715  21
   0  -6  -8-90.8228 453.755  18
   0  -6   8-22.8132 284.276  19
   0  -6  -8-63.1336 555.355  30
   0   6   8-26.6715 272.032  16
   0  -6  -8 545.278 704.482  34
   0  -6   8 55.5416 148.774  10
   0  -6  -8 145.588 243.066  10
   0  -6   9 879.550 535.659  25
   0  -6   9 904.201 190.484  21
   0  -6  -9 837.929 300.120  21
   0  -6  -9 781.400 463.413  18
   0  -6   9 955.893 291.413  19
   0  -6   9 1400.61 175.552  10
   0  -6  -9 1834.81 260.040  10
   0  -6  -9 426.816 554.844  30
   0  -6  -9 1155.23 722.142  34
   0  -6  -9 672.349 363.102  26
   0  -6   9-97.6800 662.776  27
   0  -6  10 3479.51 413.089  19
   0  -6 -10 3037.42 534.640  18
   0  -6 -10 1889.13 624.192  30
   0  -6  10 1353.46 528.942  32
   0  -6 -10 2042.22 461.682  26
   0  -6  11 165.361 241.712  19
   0  -6 -11-218.318 437.806  18
   0  -6 -11-108.924 222.471  10
   0  -6 -11 32.9852 514.538  30
   0  -6  11 690.584 387.485  32
   0  -6 -11 79.0345 327.061  26
   0  -6 -12 2934.39 503.229  18
   0  -6 -12 3113.64 342.298  10
   0  -6 -12 2426.03 582.189  30
   0  -6 -12 2499.95 420.707  26
   0  -6  12 2625.81 462.197  32
   0  -6  13-52.6525 376.041  32
   0  -6 -13-371.503 420.043  18
   0  -6 -13-148.592 515.418  30
   0   6 -13-78.6446 188.868  14
   0  -6 -13-159.571 213.845  10
   0  -6 -13 69.9276 323.811  26
   0  -6 -14 3270.39 693.718  26
   0  -6 -14 1643.70 782.649  30
   0  -6 -14 5172.91 670.845  21
   0   6 -14 7447.66 648.940  14
   0  -6 -14 9982.15 655.591  10
   0  -6 -15 695.641 267.079  21
   0   6 -15 251.512 210.451  14
   0  -6 -15 364.487 228.515  10
   0   6 -16 14651.7 1371.90  14
   0  -6 -16 17522.2 1370.61  10
   0  -6 -17 196.345 269.327  21
   0   6 -17 13.5246 218.736  14
   0  -6 -17-66.2365 230.456  10
   0  -6 -18 2064.38 386.485  21
   0   6 -18 3771.93 373.419  14
   0  -6 -19 85.6177 270.026  21
   0   6 -19 173.735 245.098  14
   0   6 -20 4775.94 519.544  14
   0   6 -21-123.494 264.854  14
   0   6 -22-96.7592 256.928  14
   0   6 -23 444.049 265.874  14
   0  -6 -23 401.604 745.362  27
   0   6 -24-61.5829 262.219  14
   0  -6 -24-174.705 730.708  27
   0   6 -27 158.125 245.054  14
   0   6  27 122.471 417.704  16
   0   6 -28 188.809 252.252  14
   0   6  28 505.670 410.355  16
   0   6 -29-82.8845 250.191  14
   0   6  29-188.922 398.954  16
   0   6 -30 1907.20 280.956  14
   0  -6  30 169.275 461.247  25
   0   6 -30 520.211 506.626  24
   0   6  30 1325.57 400.240  16
   0   6 -31-102.960 228.448  14
   0   6 -31 76.1856 471.441  24
   0  -6  31-200.626 424.952  25
   0   6  31 317.137 357.131  16
   0   6 -32 369.644 220.017  14
   0   6 -32-95.3979 436.154  24
   0  -6  32-73.7032 417.432  25
   0   6  32 600.321 319.815  16
   0   6 -33-104.360 199.534  14
   0  -6  33-541.019 421.358  25
   0   6  33-250.692 287.379  16
   0   6 -34 171.192 184.857  14
   0  -6  34 122.227 373.749  25
   0   6  34 256.645 270.828  16
   0  -6  35 144.341 323.912  25
   0   6 -35-87.1651 163.396  14
   0   6 -35-85.2166 357.436  12
   0   6  35 188.062 252.221  16
   0  -6  36-71.3126 271.643  25
   0  -6  37 39.3337 236.821  20
   0  -6  37 235.192 207.589  25
   0  -7   0 150.554 216.635  10
   0  -7   0-281.380 654.367  31
   0  -7   0-122.400 374.241   7
   0  -7   0-249.124 476.368  20
   0  -7   0-411.000 568.401  30
   0  -7   0 207.526 506.410  29
   0  -7   0-124.170 286.311  13
   0  -7   0 378.669 591.155  27
   0  -7  -1 5758.34 474.002  10
   0  -7   1 5303.71 468.346  10
   0  -7  -1 2418.83 782.865  34
   0  -7  -1 2253.05 801.563  31
   0  -7   1 1801.92 797.271  31
   0  -7   1 5584.78 557.196   7
   0  -7   1 3141.90 637.327  20
   0  -7  -1 2715.84 614.658  20
   0  -7  -1 2438.69 687.562  29
   0  -7   1 2437.98 717.979  30
   0  -7   1 1563.84 625.766  29
   0  -7  -1 2980.84 712.219  30
   0  -7  -1 5357.76 497.265  13
   0  -7   1 5665.69 514.146  13
   0  -7   1 1920.57 730.687  27
   0  -7  -1 2685.78 722.572  27
   0  -7   2 1108.36 233.975  10
   0  -7  -2 1184.71 280.975  13
   0  -7  -2 1175.11 256.279  10
   0  -7  -2 1978.04 699.633  34
   0  -7   2 546.424 685.245  31
   0  -7   2 916.248 389.994   7
   0  -7   2 1191.94 500.948  20
   0  -7  -2 1066.28 477.850  20
   0  -7  -2 769.541 532.983  29
   0  -7   2 1675.90 595.554  30
   0  -7   2 1409.55 516.701  29
   0  -7  -2 1485.61 601.070  30
   0  -7   2 1661.04 331.920  13
   0  -7  -2 792.722 588.521  27
   0  -7   2 962.638 583.562  27
   0  -7   3 779.474 583.426  27
   0  -7  -3 1563.00 614.138  27
   0  -7  -3 565.908 243.386  10
   0  -7   3 587.125 211.257  10
   0  -7  -3 579.431 256.727  13
   0  -7  -3 1104.38 288.283  21
   0  -7   3 1277.31 327.693  19
   0  -7  -3 497.244 500.316  20
   0  -7   3 769.724 459.112  20
   0  -7  -3 1557.82 581.087  30
   0  -7  -3 1519.45 516.797  29
   0  -7   3 2076.14 579.786  30
   0  -7   3 482.644 355.412   7
   0  -7  -3 1086.22 707.848  34
   0  -7   3 742.876 654.021  31
   0  -7   3 718.637 312.544  13
   0  -7  -4 1396.37 765.973  34
   0  -7   4 1068.68 758.277  31
   0  -7   4 4505.85 489.309   7
   0  -7   4 2438.46 651.626  27
   0  -7  -4 1717.52 696.558  27
   0  -7   4 2190.54 572.581  25
   0  -7  -4 2944.56 430.189  21
   0  -7  -4 2496.14 619.446  20
   0  -7   4 2914.99 454.173  19
   0  -7  -4 1847.30 673.540  30
   0  -7  -4 3866.85 415.342  13
   0  -7   4 4136.26 440.378  13
   0  -7   4 3987.58 377.149  10
   0  -7  -4 4147.22 403.318  10
   0  -7  -5-137.842 234.821  10
   0  -7  -5-131.284 230.672  13
   0  -7   5 53.9792 180.510  10
   0  -7  -5 158.073 679.374  34
   0  -7   5 214.642 637.423  31
   0  -7  -5-3.14649 468.680  18
   0  -7   5 220.155 301.156  19
   0  -7   5 283.641 562.538  27
   0  -7  -5-61.3663 583.931  30
   0  -7   5-104.947 289.131  13
   0  -7   5 287.602 383.100   7
   0  -7   6 375.856 210.115  21
   0  -7  -6 588.467 470.085  18
   0  -7   6 391.537 306.094  19
   0  -7  -6 637.549 225.173  13
   0  -7   6 952.662 184.584  10
   0  -7  -6 1051.87 246.537  10
   0  -7  -6 284.575 587.246  30
   0  -7   6 1051.22 360.567   7
   0  -7   6 375.216 586.586  27
   0  -7  -7 1883.44 506.137  18
   0  -7   7 2126.37 356.113  19
   0  -7   7 2219.76 275.189  21
   0  -7   7 1985.38 614.137  27
   0  -7   7 2194.04 260.662  10
   0  -7  -7 2344.67 313.331  10
   0  -7   7 2204.09 414.064   7
   0  -7  -8 113.148 230.501  10
   0  -7   8 621.314 273.385  19
   0  -7  -8 513.153 461.098  18
   0  -7   8 539.911 173.673  21
   0  -7  -9 7154.63 778.804  21
   0  -7   9 7822.93 774.237  19
   0  -7   9 8280.77 907.016  25
   0  -7  -9 8819.32 760.272  10
   0  -7 -10 4008.48 574.049  21
   0  -7  10 4395.71 558.109  19
   0  -7  10 2735.05 734.139  25
   0  -7 -10 1326.81 835.995  34
   0  -7 -10 1506.28 775.968  27
   0  -7 -11 4038.34 396.941  21
   0  -7  11 3378.71 364.472  19
   0  -7  11 4695.15 607.386  25
   0   7 -11 2548.39 321.364  14
   0  -7 -11 3060.85 671.152  27
   0  -7 -11 1740.65 344.158  10
   0  -7 -12-18.6332 670.687  27
   0  -7  12 735.843 605.111  25
   0  -7 -12 1878.80 417.566  21
   0  -7  12 2120.65 381.779  19
   0   7  12 2727.95 415.737  16
   0   7 -12 3476.28 357.302  14
   0  -7  13 19053.4 2021.44  25
   0  -7 -13 19726.3 1962.02  21
   0   7 -13 21446.0 1947.48  14
   0  -7 -13 12444.7 2036.02  27
   0   7  13 23286.6 1964.52  16
   0  -7 -13 24916.7 1951.10  10
   0  -7 -13 11376.2 2012.55  30
   0   7  14 4035.27 507.135  16
   0  -7 -14 2528.51 489.306  21
   0  -7 -14 1012.06 755.788  27
   0  -7 -14 467.579 658.589  30
   0   7 -14 4508.39 450.798  14
   0  -7  14 1932.95 669.151  25
   0  -7  15 618.451 509.597  25
   0  -7 -15 689.736 637.920  27
   0   7 -15 252.212 211.625  14
   0  -7 -15 314.570 287.286  21
   0  -7 -15-71.0051 237.138  10
   0  -7  16 783.702 592.347  25
   0   7 -16 2398.02 337.741  14
   0  -7 -16 1319.23 381.977  21
   0  -7  17 11619.2 1596.46  25
   0  -7 -17 7731.43 1649.65  27
   0  -7 -17 13186.3 1524.59  21
   0  -7 -17 20368.7 1516.20  10
   0   7 -17 17190.3 1513.44  14
   0  -7 -18 408.865 727.756  27
   0  -7 -18 1105.44 342.968  21
   0   7 -18 2171.55 297.691  14
   0  -7 -19 135.365 741.908  27
   0  -7 -19 810.453 314.726  21
   0   7 -19 872.736 264.142  14
   0  -7 -20-126.506 756.030  27
   0  -7 -20 623.935 323.606  21
   0   7 -20 1395.80 277.986  14
   0   7  21 4799.03 597.033  16
   0   7 -21 4668.40 495.733  14
   0   7  22-191.342 425.643  16
   0  -7 -22-437.320 776.900  27
   0   7 -22 143.247 251.285  14
   0  -7  22 133.616 254.101  13
   0  -7 -23 527.052 791.157  27
   0   7  23 3064.32 490.120  16
   0   7 -23 2614.73 347.406  14
   0  -7  23 1145.99 624.561  25
   0  -7 -24-129.830 742.131  27
   0  -7  24 98.7540 561.849  25
   0  -7  25-167.892 573.115  25
   0   7 -25 683.762 236.925  14
   0   7  25 677.460 424.619  16
   0   7 -26 160.078 238.571  14
   0   7  26 122.079 401.374  16
   0   7 -27 2607.66 340.753  14
   0   7  27 2676.70 460.941  16
   0   7 -28 557.354 246.581  14
   0   7  28 474.936 387.244  16
   0  -7  29 474.201 502.948  25
   0   7 -29-123.646 229.477  14
   0   7  29-116.411 349.961  16
   0  -7  30-107.810 502.674  25
   0   7 -30 424.638 221.246  14
   0   7  30-149.744 325.887  16
   0  -7  31 654.992 496.508  25
   0   7  31 1646.54 373.125  16
   0   7 -32 278.663 430.373  12
   0   7 -32 98.6503 195.289  14
   0  -7  32 335.696 402.724  25
   0   7  32-350.480 305.954  16
   0   7 -33 165.046 177.269  14
   0  -7  33 467.378 364.437  25
   0   7  33-52.0284 276.598  16
   0  -7  34-398.064 312.383  25
   0  -7  35-32.7275 251.529  25
   0  -7  35 252.564 285.591  20
   0  -7  36 118.854 198.939  25
   0  -7  36-86.6308 233.857  20
   0  -8   0 119040. 9373.33  10
   0  -8   0 84489.1 9388.83  20
   0  -8   0 116478. 9378.67  13
   0  -8   0 65630.2 9394.30  27
   0  -8   0 77379.7 9402.90  30
   0  -8  -1 6260.65 1101.58  10
   0  -8   1 5931.53 1099.03  10
   0  -8   1 21681.8 1205.38  20
   0  -8  -1 21057.0 1201.11  20
   0  -8   1 21128.3 1148.35  19
   0  -8  -1 10166.2 1115.34  13
   0  -8   1 10617.4 1121.03  13
   0  -8  -1 34671.3 1275.91  27
   0  -8  -2 125207. 10066.7  10
   0  -8   2 122013. 10064.9  10
   0  -8   2 100999. 10085.6  20
   0  -8  -2 101171. 10069.6  21
   0  -8  -2 96364.6 10086.2  20
   0  -8   2 96975.8 10072.8  19
   0  -8  -2 120814. 10070.0  13
   0  -8   2 131390. 10074.0  13
   0  -8   2 121908. 10077.5   7
   0  -8  -2 72295.8 10088.7  27
   0  -8   2 87503.0 10095.0  30
   0  -8  -2 76078.4 10103.4  34
   0  -8  -2 82464.6 10093.6  30
   0  -8   3 1215.93 518.721  10
   0  -8  -3 1659.67 533.548  10
   0  -8  -3 9547.11 728.503  20
   0  -8  -3 10466.9 569.877  21
   0  -8   3 8619.11 692.716  20
   0  -8   3 9069.16 590.037  19
   0  -8  -3 3285.48 549.039  13
   0  -8   3 3720.72 567.970  13
   0  -8   3 663.169 608.869   7
   0  -8  -3 17050.5 794.064  27
   0  -8   3 15132.2 785.294  27
   0  -8  -4 55530.0 4589.68  10
   0  -8   4 52479.3 4585.04  10
   0  -8   4 43446.2 4615.97  20
   0  -8  -4 47928.2 4594.50  21
   0  -8   4 45234.7 4597.54  19
   0  -8  -4 53145.7 4591.80  13
   0  -8   4 58976.7 4599.74  13
   0  -8   4 52027.6 4604.94   7
   0  -8  -4 39588.9 4648.81  34
   0  -8  -4 39430.2 4634.79  30
   0  -8  -4 34517.4 4628.32  27
   0  -8   4 38896.8 4627.64  27
   0  -8   5 2687.99 585.684  27
   0  -8  -5 3482.07 633.431  27
   0  -8  -5 253.698 240.659  13
   0  -8   5 918.294 198.125  10
   0  -8  -5 911.225 241.111  10
   0  -8  -5 782.080 282.567  21
   0  -8   5 38.0129 464.905  20
   0  -8   5 648.826 305.116  19
   0  -8  -5 4786.39 593.817  30
   0  -8   5 1430.64 366.068   7
   0  -8   5 35.5084 306.521  13
   0  -8   6 26720.5 3583.36  27
   0  -8  -6 23927.8 3593.14  27
   0  -8   6 28778.7 3570.62  25
   0  -8   6 30641.0 3572.02  20
   0  -8  -6 37523.4 3546.20  21
   0  -8   6 35169.4 3546.72  19
   0  -8   6 48681.6 3551.48  13
   0  -8   6 44090.3 3560.14   7
   0  -8   6 42350.5 3532.56  10
   0  -8  -6 45503.2 3539.73  10
   0  -8  -6 22604.3 3602.60  34
   0  -8  -6 25320.5 3589.64  30
   0  -8  -7 13948.8 1169.77  27
   0  -8   7 14370.5 1143.95  27
   0  -8   7 14415.6 1079.61  25
   0  -8  -7 14444.4 1009.34  21
   0  -8   7 12453.9 980.809  21
   0  -8   7 11182.9 1089.00  20
   0  -8   7 12420.1 1008.40  19
   0  -8   7 10299.2 1003.98  13
   0  -8   7 6516.58 1029.53   7
   0  -8   7 7276.32 967.100  10
   0  -8  -7 8218.06 983.686  10
   0  -8  -7 19225.0 1161.56  30
   0  -8   7 13347.2 1199.47  31
   0  -8  -7 19866.0 1218.24  34
   0  -8  -8 15415.7 2470.82  27
   0  -8   8 15286.9 2463.19  27
   0  -8   8 18339.1 2432.47  25
   0  -8  -8 35456.9 2399.07  10
   0  -8  -8 26770.6 2409.41  21
   0  -8   8 21362.0 2445.01  20
   0  -8   8 24588.9 2403.23  19
   0  -8   8 33045.8 2425.83   7
   0  -8   8 10985.3 2469.43  31
   0  -8  -8 16319.5 2463.30  30
   0  -8  -8 14750.8 2492.32  34
   0  -8   8 35638.0 2410.10  13
   0  -8  -9 2562.84 709.952  34
   0  -8   9 2089.62 465.478  32
   0  -8   9 2182.22 381.139   7
   0  -8   9 443.452 611.638  27
   0  -8  -9 611.791 644.561  27
   0  -8   9 627.038 473.557  25
   0  -8  -9-72.8278 300.829  21
   0  -8   9 123.187 276.764  19
   0  -8   9 158.548 496.654  20
   0  -8  -9 2113.56 588.333  30
   0  -8   9 745.178 288.995  13
   0  -8  -9 1496.57 245.627  10
   0  -8 -10 11696.9 1975.58  27
   0  -8  10 14915.1 1935.41  25
   0  -8 -10 20232.7 1889.69  21
   0  -8  10 18563.4 1879.05  19
   0  -8  10 27736.2 1888.85  13
   0  -8  10 24078.2 1904.99   7
   0  -8  10 9265.28 1908.13  32
   0  -8 -10 9394.88 1990.81  34
   0  -8 -10 9830.06 1949.58  30
   0  -8 -10 28080.6 1876.06  10
   0  -8  11 8635.67 819.201  25
   0  -8 -11 8625.26 677.245  21
   0  -8  11 6304.20 647.465  19
   0  -8 -11 7700.83 886.786  27
   0  -8  11 5790.79 660.644  13
   0  -8 -11 7772.08 866.967  30
   0  -8  11 8018.74 743.962  32
   0  -8 -11 4287.71 634.355  10
   0  -8 -12 21215.1 2167.60  21
   0  -8 -12 10740.5 2247.46  27
   0  -8  12 33343.9 2169.71  13
   0  -8 -12 35198.1 2158.75  10
   0  -8  12 16980.4 2229.49  25
   0  -8  12 8742.59 2180.99  32
   0  -8 -12 9455.38 2227.73  30
   0  -8  13 1497.92 581.066  25
   0  -8 -13 1011.46 687.672  27
   0  -8 -13 978.640 616.849  30
   0  -8 -13 590.281 316.643  21
   0  -8 -13 294.503 266.979  10
   0  -8  13 1597.11 445.278  32
   0  -8 -14 6292.51 826.746  21
   0  -8 -14 3451.93 1026.84  27
   0  -8 -14 3135.49 987.832  30
   0  -8  14 5119.89 972.200  25
   0  -8 -15 1422.61 347.710  21
   0  -8 -15 1024.17 370.212  19
   0  -8 -15 1584.31 737.200  27
   0  -8  15 1283.62 310.269  13
   0  -8 -15 993.200 280.574  10
   0  -8  15 1579.21 640.858  25
   0  -8  16 5864.89 1177.78  25
   0  -8 -16 3009.59 1244.04  27
   0  -8  16 13227.0 1042.73  13
   0   8 -16 9796.88 1022.01  14
   0  -8 -16 7811.04 1051.09  21
   0  -8 -16 14671.5 1036.08  10
   0  -8  17 115.439 648.448  25
   0  -8 -17 668.577 765.822  27
   0   8 -17 642.397 244.525  14
   0  -8  17 590.839 291.723  13
   0  -8 -17 617.657 343.082  21
   0  -8 -17 378.054 291.505  10
   0  -8 -18 946.449 783.848  27
   0  -8 -18 1243.39 374.020  21
   0  -8  18 745.280 672.332  25
   0   8 -18 1827.12 297.441  14
   0  -8  18 2249.46 333.033  13
   0  -8 -19-285.457 787.873  27
   0  -8 -19 396.926 328.038  21
   0  -8  19 290.144 701.298  25
   0  -8  19-222.543 286.359  13
   0   8 -19-68.9614 242.426  14
   0  -8 -20 593.797 814.801  27
   0  -8 -20 1197.44 378.096  21
   0  -8  20 962.789 716.263  25
   0   8 -20 1912.88 302.208  14
   0  -8  20 2352.38 335.869  13
   0   8 -21 648.216 252.985  14
   0  -8  21 458.767 288.194  13
   0  -8  21-62.0567 680.305  25
   0  -8 -21 737.986 808.389  27
   0  -8  22 984.373 689.701  25
   0  -8 -22 207.808 810.760  27
   0  -8  23 244.411 651.862  25
   0  -8 -23 1486.63 794.046  27
   0   8 -24 88.4755 227.498  14
   0  -8  24-196.116 619.525  25
   0  -8 -24 18.3372 777.927  27
   0   8 -25 246.052 229.123  14
   0  -8  25-246.997 593.203  25
   0   8 -26 286.749 230.514  14
   0   8  26 469.864 351.695  16
   0   8 -27 567.064 231.783  14
   0   8  27 64.0526 341.104  16
   0   8 -28 166.007 221.345  14
   0  -8  28 95.7645 506.690  25
   0   8  28 726.741 341.381  16
   0  -8  29-47.6837 474.121  25
   0   8 -29 181.429 201.754  14
   0   8  29 46.0143 330.057  16
   0   8 -29 367.582 462.984  12
   0  -8  30-252.240 421.751  25
   0   8 -30 34.4120 189.774  14
   0   8  30-161.260 309.083  16
   0   8 -30 240.833 441.066  12
   0   8 -31 133.060 420.545  12
   0  -8  31-274.607 375.929  25
   0   8 -31 11.2163 184.621  14
   0  -8  32 240.328 344.214  25
   0   8 -32 626.317 190.344  14
   0  -8  32 420.947 371.728  20
   0  -8  33-301.087 325.312  20
   0  -8  33 409.112 269.652  25
   0  -8  33 67.7049 240.196   7
   0  -8  34 241.406 232.574  25
   0  -8  34 146.268 281.342  20
   0  -8  35 100.945 207.639  25
   0  -8  35-36.7770 228.288  20
   0  -9   0 146.921 260.926  13
   0  -9   0-34.5300 195.612  10
   0  -9   0 744.166 473.996  20
   0  -9   0-11.0922 327.536  19
   0  -9   0 68.2233 242.266  21
   0  -9   0-436.117 540.525  29
   0  -9   0 141.838 576.638  27
   0  -9   0-4.73498 656.968  34
   0  -9   1 555.466 265.400  13
   0  -9   1 655.613 199.147  10
   0  -9  -1 643.439 207.499  10
   0  -9  -1 638.273 259.730  13
   0  -9   1 249.276 240.378  21
   0  -9  -1 49.0689 250.169  21
   0  -9   1 412.786 324.456  19
   0  -9  -1 26.8707 331.538  19
   0  -9  -1 383.755 489.129  20
   0  -9   1-35.5220 445.710  20
   0  -9  -1-127.783 527.293  29
   0  -9   1 702.065 566.331  29
   0  -9  -1 185.276 555.600  27
   0  -9   1 433.793 552.498  27
   0  -9   1 295.552 645.582  34
   0  -9  -1 444.476 687.827  34
   0  -9   2 35.1316 262.928  13
   0  -9   2 186.347 191.645  10
   0  -9  -2 150.419 208.883  10
   0  -9  -2 126.119 257.164  13
   0  -9   2 100.968 235.034  21
   0  -9  -2-7.49553 256.325  21
   0  -9  -2-169.277 513.731  20
   0  -9   2-175.689 464.274  20
   0  -9  -2 13.5464 327.903  19
   0  -9   2 293.553 314.943  19
   0  -9  -2-497.284 603.839  30
   0  -9   2-190.007 530.410  29
   0  -9  -2-482.389 486.235  29
   0  -9   2 608.092 376.158   7
   0  -9   2 159.194 556.773  27
   0  -9  -2 41.9929 586.994  27
   0  -9   2 565.592 658.134  34
   0  -9   2-498.574 683.729  31
   0  -9  -2-269.243 687.959  34
   0  -9  -3 684.483 218.277  10
   0  -9   3 767.521 187.407  10
   0  -9   3 509.074 274.016  13
   0  -9  -3 467.850 248.146  13
   0  -9   3 312.512 226.791  21
   0  -9  -3-127.509 266.443  21
   0  -9  -3 160.025 334.969  19
   0  -9   3 18.9770 309.962  19
   0  -9   3-94.3621 485.534  20
   0  -9   3-64.5147 499.105  29
   0  -9  -3-547.303 618.611  30
   0  -9   3 1329.40 382.203   7
   0  -9   3-538.175 695.942  31
   0  -9  -3 14.4745 705.679  34
   0  -9   3-166.317 563.115  27
   0  -9  -3 434.151 588.435  27
   0  -9  -4 5064.96 1040.21  27
   0  -9   4 6403.22 1032.92  27
   0  -9  -4 11267.5 866.192  10
   0  -9   4 10359.4 852.750  10
   0  -9  -4 8189.62 881.616  21
   0  -9   4 7225.81 979.156  20
   0  -9   4 7767.37 863.765  21
   0  -9   4 7544.19 892.448  19
   0  -9  -4 5174.73 1041.70  30
   0  -9   4 4556.00 957.435  29
   0  -9   4 10563.8 924.681   7
   0  -9  -4 5551.99 1075.21  34
   0  -9   4 4433.32 1105.12  31
   0  -9   4 11288.8 888.798  13
   0  -9  -4 10075.9 870.616  13
   0  -9   5-376.715 583.028  27
   0  -9  -5 470.546 601.128  27
   0  -9   5 58.4795 174.866  10
   0  -9  -5 41.4579 223.502  13
   0  -9  -5-80.4938 222.715  10
   0  -9   5-71.6170 217.112  21
   0  -9  -5 160.141 287.246  21
   0  -9   5-119.247 505.576  20
   0  -9   5-201.650 292.522  19
   0  -9   5-212.268 489.168  29
   0  -9  -5-630.313 613.113  30
   0  -9   5 559.319 392.625   7
   0  -9  -5 449.100 685.863  34
   0  -9   5-614.441 690.543  31
   0  -9   5 133.452 283.013  13
   0  -9  -6-149.799 596.753  27
   0  -9   6 150.246 583.850  27
   0  -9   6 8.92787 163.824  10
   0  -9  -6 81.5367 229.225  10
   0  -9  -6 127.635 290.580  21
   0  -9   6 236.934 214.795  21
   0  -9   6 198.027 296.208  19
   0  -9   6-242.640 478.173  20
   0  -9   6 34.3524 503.278  29
   0  -9  -6 639.157 627.683  30
   0  -9   6-108.037 381.743   7
   0  -9  -6-206.346 653.920  34
   0  -9   6 680.285 720.508  31
   0  -9   6 127.205 297.028  13
   0  -9  -7 285.458 641.901  27
   0  -9   7 280.731 599.727  27
   0  -9  -7 344.272 238.372  10
   0  -9   7 405.642 160.132  10
   0  -9  -7-150.539 304.217  21
   0  -9   7 3.94004 289.099  19
   0  -9   7 6.66663 486.906  20
   0  -9  -7-4.60845 652.458  30
   0  -9   7 581.745 379.101   7
   0  -9   7 511.149 307.141  13
   0  -9   7-341.586 699.646  31
   0  -9  -7-421.359 729.228  34
   0  -9  -8 16169.7 1121.56  10
   0  -9   8 9227.58 1221.80  20
   0  -9  -8 11856.2 1143.23  21
   0  -9   8 10371.3 1132.01  19
   0  -9   8 17036.3 1147.07  13
   0  -9   8 13689.5 1173.00   7
   0  -9   8 6570.12 1194.16  32
   0  -9  -8 6863.92 1330.69  34
   0  -9  -8 7993.17 1282.42  30
   0  -9   8 4903.98 1307.64  31
   0  -9  -8 7161.31 1261.51  27
   0  -9   8 6475.51 1270.07  27
   0  -9   9 196.829 744.661  31
   0  -9  -9-292.276 773.902  34
   0  -9   9 78.7914 480.717  32
   0  -9   9 1497.36 418.226   7
   0  -9   9 337.731 661.468  27
   0  -9  -9 788.424 677.196  27
   0  -9   9 651.331 529.002  25
   0  -9  -9 524.933 327.599  21
   0  -9   9 374.005 519.771  20
   0  -9   9 402.404 300.764  19
   0  -9  -9-28.6531 667.959  30
   0  -9  -9 1981.48 264.983  10
   0  -9   9 1456.19 333.782  13
   0  -9  10 167.353 688.693  31
   0  -9  10 429.601 455.801  32
   0  -9  10 124.702 415.397   7
   0  -9 -10 97.3840 706.187  27
   0  -9  10 391.779 511.932  25
   0  -9 -10 9.85898 323.155  21
   0  -9  10 241.240 516.432  20
   0  -9  10 56.6053 274.159  19
   0  -9 -10 66.4797 365.788  19
   0  -9 -10-247.507 675.079  30
   0  -9 -10-151.353 248.920  10
   0  -9  10-68.8135 319.145  13
   0  -9  11-278.802 455.927  32
   0  -9  11 591.290 707.511  31
   0  -9  11 136.834 438.838   7
   0  -9 -11-12.5232 746.807  27
   0  -9  11 55.8056 513.653  25
   0  -9 -11-515.056 336.637  21
   0  -9 -11 295.957 375.279  19
   0  -9  11-108.877 274.448  19
   0  -9  11 85.0057 545.346  20
   0  -9 -11 359.345 683.291  30
   0  -9  11 83.0549 323.050  13
   0  -9 -11-221.263 261.552  10
   0  -9 -12 4814.34 1174.25  27
   0  -9  12 6078.12 1023.03  25
   0  -9 -12 8969.52 946.718  21
   0  -9  12 5760.07 1061.60  20
   0  -9 -12 6782.61 962.061  19
   0  -9  12 14421.2 947.602  13
   0  -9  12 11289.5 1006.23   7
   0  -9 -12 14113.6 928.518  10
   0  -9  12 3308.84 1133.21  31
   0  -9  12 4158.04 996.497  32
   0  -9 -13 762.054 795.845  27
   0  -9  13-158.076 559.521  25
   0  -9 -13 652.565 372.426  21
   0  -9 -13 501.207 407.860  19
   0  -9  13 540.986 601.353  20
   0  -9  13 2584.21 356.289  13
   0  -9  13 3163.34 482.902   7
   0  -9 -13 3082.95 327.007  10
   0  -9  13-399.020 475.610  32
   0  -9  13-201.640 794.766  31
   0  -9  14 2330.20 662.638  25
   0  -9 -14 3689.67 488.267  21
   0  -9 -14 1759.70 504.540  19
   0  -9  14 2603.23 698.048  20
   0  -9 -14 1630.30 854.349  27
   0  -9  14 4793.01 470.453  13
   0  -9  14 3120.70 563.744   7
   0  -9 -14 4456.60 440.041  10
   0  -9  15-327.798 597.341  25
   0  -9 -15 556.811 367.465  21
   0  -9 -15-63.1279 388.287  19
   0  -9  15 813.679 317.705  13
   0  -9  15 679.192 459.148   7
   0  -9 -15 1015.99 295.458  10
   0  -9 -15 626.077 828.265  27
   0  -9  16 3021.87 727.386  25
   0  -9 -16 1577.64 916.556  27
   0  -9  16 4269.19 500.406  13
   0  -9 -16 3124.01 522.740  21
   0  -9 -16 4988.47 487.506  10
   0  -9  16 3597.65 597.912   7
   0  -9  17 441.135 657.965  25
   0  -9 -17-506.879 863.571  27
   0  -9 -17 834.566 397.388  21
   0  -9  18 3171.93 809.706  25
   0  -9 -18 2596.34 992.704  27
   0  -9 -18 4467.26 631.895  21
   0  -9  19 1183.47 311.895  13
   0  -9  19 675.410 659.442  25
   0  -9 -19 257.002 343.595  21
   0  -9 -19 349.228 841.092  27
   0  -9  20-122.928 623.724  25
   0  -9 -20 449.695 359.474  21
   0  -9 -20 204.427 837.984  27
   0  -9  21 316.375 612.456  25
   0  -9 -21-341.807 837.176  27
   0  -9  22 2126.40 881.558  25
   0  -9 -22 1510.62 1019.81  27
   0  -9  23 62.8564 576.351  25
   0  -9 -23-441.731 753.378  27
   0  -9  23 733.885 250.413  13
   0  -9  26 818.123 655.047  25
   0  -9  26 7940.37 608.821   7
   0  -9  27 31.6457 499.898  20
   0  -9  27 176.949 453.460  25
   0  -9  28-29.1404 456.439  20
   0  -9  28-294.190 403.031  25
   0  -9  28 325.119 326.146   7
   0  -9  29 206.898 416.991  20
   0  -9  29 198.151 357.862  25
   0  -9  29 915.366 314.025   7
   0  -9  30-108.902 382.757  20
   0  -9  30 295.907 337.226  25
   0  -9  31-16.0684 360.450  20
   0  -9  31 12.9859 316.338  25
   0  -9  32 303.347 287.417  25
   0  -9  32 195.778 303.685  20
   0  -9  33 124.376 266.560  29
   0  -9  33 264.798 261.585  20
   0 -10   0 516.830 278.798  21
   0 -10   0-229.951 562.633  20
   0 -10   0 68.4481 349.864  19
   0 -10   0-159.179 289.858  13
   0 -10   0 289.720 219.671  10
   0 -10   0-318.560 573.787  29
   0 -10   0 79.1171 619.402  27
   0 -10   0 179.604 803.587  34
   0 -10   1 109.706 275.916  21
   0 -10  -1 70.4647 289.962  21
   0 -10  -1 857.064 571.096  20
   0 -10   1 631.381 348.406  19
   0 -10  -1 484.528 361.908  19
   0 -10   1 179.300 531.894  20
   0 -10  -1 279.399 222.719  10
   0 -10  -1-27.7614 289.879  13
   0 -10   1 196.863 213.657  10
   0 -10   1 171.403 290.397  13
   0 -10   1 156.657 594.673  29
   0 -10  -1-211.126 527.705  29
   0 -10  -1 206.339 627.829  27
   0 -10   1-46.7211 642.420  27
   0 -10   1 368.190 761.546  34
   0 -10  -1-377.720 743.615  34
   0 -10   2 819.834 291.089  21
   0 -10  -2 737.492 321.027  21
   0 -10   2 984.644 368.950  19
   0 -10   2 933.892 533.414  20
   0 -10  -2 1013.74 381.947  19
   0 -10  -2 1611.93 263.763  10
   0 -10  -2 1319.40 294.009  13
   0 -10   2 1436.91 315.924  13
   0 -10   2 1551.77 235.253  10
   0 -10   2 44.8382 616.379  29
   0 -10   2 248.064 651.321  27
   0 -10  -2 776.809 657.732  27
   0 -10  -2 11.1559 771.180  34
   0 -10   2 917.503 755.192  34
   0 -10   3 1320.59 687.944  27
   0 -10  -3 2057.99 696.233  27
   0 -10   3 2981.88 299.433  10
   0 -10  -3 3226.74 328.594  10
   0 -10  -3 2202.25 383.940  21
   0 -10   3 1340.88 336.997  21
   0 -10  -3 1338.73 428.672  19
   0 -10   3 1555.63 402.459  19
   0 -10   3 1215.22 561.945  20
   0 -10   3 1062.76 668.407  29
   0 -10  -3 363.110 806.199  34
   0 -10   3 1104.24 774.638  34
   0 -10  -3 2965.92 351.049  13
   0 -10   3 2661.55 374.451  13
   0 -10   4 392.638 300.197  13
   0 -10   4 248.200 201.093  10
   0 -10  -4 479.547 244.700  10
   0 -10  -4 607.985 318.459  21
   0 -10   4 674.850 261.134  21
   0 -10   4 462.056 337.426  19
   0 -10   4 304.881 548.501  20
   0 -10  -4 296.180 374.268  19
   0 -10   4 562.154 607.788  29
   0 -10   4 257.707 441.440   7
   0 -10   4 126.299 729.482  34
   0 -10  -4 690.952 765.414  34
   0 -10   4 592.276 802.241  31
   0 -10   4 10.9216 660.722  27
   0 -10  -4 456.727 688.492  27
   0 -10  -5 762.452 787.328  27
   0 -10   5 1407.19 762.833  27
   0 -10   5 5554.43 417.522  10
   0 -10  -5 6421.92 452.981  10
   0 -10   5 2329.25 442.881  21
   0 -10  -5 3145.37 500.461  21
   0 -10   5 2281.41 693.164  20
   0 -10   5 2162.02 495.759  19
   0 -10  -5 2123.17 534.054  19
   0 -10   5 340.246 707.829  29
   0 -10   5 6838.04 604.661   7
   0 -10  -5 675.591 852.568  34
   0 -10   5 308.151 848.839  31
   0 -10   5 5363.60 486.565  13
   0 -10  -6-118.277 256.458  10
   0 -10   6 209.652 183.314  10
   0 -10   6 51.7961 306.058  13
   0 -10  -6 65.6134 329.580  21
   0 -10   6-120.581 234.980  21
   0 -10   6 162.542 326.028  19
   0 -10  -6 262.869 388.149  19
   0 -10   6 296.604 582.038  20
   0 -10   6 68.6432 538.695  29
   0 -10   6 424.453 426.447   7
   0 -10  -6-577.952 807.488  34
   0 -10   6-545.289 769.476  31
   0 -10   6-8.70486 516.617  32
   0 -10  -6 1046.44 706.373  27
   0 -10   6 498.122 662.345  27
   0 -10  -7 1834.97 813.384  27
   0 -10   7 1261.70 794.190  27
   0 -10  -7 6632.00 471.087  10
   0 -10  -7 3920.41 521.880  21
   0 -10  -7 2760.87 545.266  19
   0 -10   7 3417.37 503.255  19
   0 -10   7 2911.98 693.227  20
   0 -10   7 1523.27 655.974  29
   0 -10   7 6380.87 615.499   7
   0 -10   7 1683.44 892.228  31
   0 -10   7 1177.53 657.058  32
   0 -10  -7 1498.84 916.751  34
   0 -10   7 5541.30 504.171  13
   0 -10   8 512.496 715.789  27
   0 -10  -8-331.861 723.854  27
   0 -10  -8 111.731 268.129  10
   0 -10  -8 7.88633 345.885  21
   0 -10   8 41.8488 313.555  19
   0 -10   8-279.214 589.029  20
   0 -10  -8 71.1016 400.245  19
   0 -10   8-335.383 595.229  29
   0 -10   8 294.825 477.111   7
   0 -10  -8-365.158 847.785  34
   0 -10   8 223.547 537.735  32
   0 -10   8 97.7643 813.595  31
   0 -10   8-18.1159 324.552  13
   0 -10  -9 515.411 752.152  27
   0 -10  -9 2065.51 308.776  10
   0 -10  -9 628.795 364.818  21
   0 -10   9 761.531 325.534  19
   0 -10   9 100.296 601.450  20
   0 -10  -9 633.717 412.822  19
   0 -10   9-102.263 635.087  29
   0 -10   9 2001.35 479.266   7
   0 -10   9 1719.75 348.658  13
   0 -10  -9-978.501 856.781  34
   0 -10   9 89.6322 500.448  32
   0 -10   9 281.681 815.065  31
   0 -10 -10 158.392 305.622  10
   0 -10 -10 295.711 361.193  21
   0 -10 -10 95.8774 400.031  19
   0 -10  10 12.1583 591.740  20
   0 -10  10 31.3362 299.567  19
   0 -10  10 87.0893 327.989  13
   0 -10  10 468.075 443.071   7
   0 -10  10 117.126 502.781  32
   0 -10  10 351.923 813.972  31
   0 -10 -10 140.352 761.278  27
   0 -10 -11 8659.49 591.440  10
   0 -10 -11 4978.41 622.375  21
   0 -10 -11 3404.54 645.543  19
   0 -10  11 2612.72 777.286  20
   0 -10  11 7048.41 607.812  13
   0 -10  11 6601.42 686.913   7
   0 -10  11 1219.98 700.333  32
   0 -10  11 379.899 982.676  31
   0 -10 -11 2510.29 909.805  27
   0 -10 -12 30.2308 299.372  10
   0 -10 -12 184.255 363.239  21
   0 -10 -12 521.919 410.993  19
   0 -10  12 480.232 620.757  20
   0 -10  12-177.637 329.990  13
   0 -10  12 401.510 466.858   7
   0 -10  12-182.670 824.400  31
   0 -10  12-292.099 502.328  32
   0 -10 -12 144.343 760.416  27
   0 -10 -13 220.708 787.450  27
   0 -10  13-553.204 610.059  25
   0 -10 -13 23.0717 364.662  21
   0 -10 -13-37.9984 411.208  19
   0 -10  13 505.350 626.120  20
   0 -10  13 409.511 327.274  13
   0 -10  13 730.813 497.848   7
   0 -10 -13 359.111 294.440  10
   0 -10  13-208.180 847.641  31
   0 -10  13 53.8141 485.439  32
   0 -10 -14 406.972 795.518  27
   0 -10  14-278.103 596.847  25
   0 -10 -14-217.780 377.483  21
   0 -10 -14-98.0208 398.757  19
   0 -10  14 318.658 633.674  20
   0 -10  14 129.704 325.118  13
   0 -10  14 127.794 485.908   7
   0 -10 -14-33.1497 305.871  10
   0 -10  14-86.9070 850.095  31
   0 -10 -15-243.350 835.349  27
   0 -10  15 455.366 590.974  25
   0 -10 -15 531.666 379.746  21
   0 -10  15-22.0906 606.146  20
   0 -10 -15 332.382 388.123  19
   0 -10  15 42.1296 320.259  13
   0 -10  15 501.459 492.471   7
   0 -10 -15 61.8818 321.777  10
   0 -10  15 245.323 802.680  31
   0 -10  16-21.6960 573.446  25
   0 -10 -16-123.410 368.645  21
   0 -10  16-458.704 625.961  20
   0 -10  16 108.693 315.387  13
   0 -10  16 83.9801 486.807   7
   0 -10  16-509.933 804.632  31
   0 -10 -16-742.859 841.931  27
   0 -10 -17 782.726 365.265  21
   0 -10  17-839.594 811.984  31
   0 -10  17 411.813 645.142  20
   0 -10  17 108.651 579.900  25
   0 -10 -17 308.899 808.628  27
   0 -10 -18 836.543 364.614  21
   0 -10  18 442.764 630.090  20
   0 -10  18-780.278 793.577  31
   0 -10 -18 521.573 811.863  27
   0 -10  18 411.098 569.406  25
   0 -10  19 179.783 540.086  25
   0 -10 -19 11.5514 368.585  21
   0 -10  19 221.734 620.190  20
   0 -10  19 761.586 283.662  13
   0 -10  19 915.380 483.229   7
   0 -10  19 229.023 774.548  31
   0 -10 -19-1041.71 791.111  27
   0 -10  20-143.892 262.061  13
   0 -10  20-26.7317 599.321  20
   0 -10  20-1079.47 758.868  31
   0 -10  20 156.138 461.672   7
   0 -10  20 664.220 534.672  25
   0 -10 -20 198.884 794.682  27
   0 -10  21 2189.86 305.375  13
   0 -10  21 483.173 606.223  20
   0 -10  21 595.095 750.951  31
   0 -10  21 466.935 538.395  25
   0 -10 -21-262.717 791.785  27
   0 -10  22 523.995 441.937   7
   0 -10  22 187.238 236.642  13
   0 -10  23 175.527 665.976  31
   0 -10  23 939.931 418.973   7
   0 -10 -23-662.233 726.566  27
   0 -10  23 276.507 223.606  13
   0 -10  24 280.065 208.852  13
   0 -10  24 42.1609 533.739  20
   0 -10  24 428.307 463.154  25
   0 -10  24 749.964 406.769   7
   0 -10  25 575.279 513.348  20
   0 -10  25 300.591 456.689  25
   0 -10  26 142.979 441.724  20
   0 -10  26-168.823 415.141  25
   0 -10  26 621.269 356.382   7
   0 -10  27-144.722 417.409  20
   0 -10  27 6.03375 399.918  25
   0 -10  27-95.7373 324.347   7
   0 -10  28 305.506 386.333  20
   0 -10  28 118.821 370.985  25
   0 -10  28 592.128 315.362   7
   0 -10  29 394.691 270.247   7
   0 -10  29 142.567 358.495  20
   0 -10  30 297.993 330.240  29
   0 -10  30 232.425 240.816   7
   0 -10  30 290.590 324.277  20
   0 -10  31-100.374 270.451  29
   0 -10  31 195.190 285.533  20
   0 -10  32 106.753 226.559  29
   0 -10  32 14.5667 247.836  20
   0 -11   0 115.155 301.901  21
   0 -11   0 328.717 652.865  20
   0 -11   0 53.1724 383.797  19
   0 -11   0-232.071 302.537  13
   0 -11   0-35.1824 238.030  10
   0 -11   0-781.084 720.108  27
   0 -11   0 462.660 876.857  34
   0 -11  -1 1820.23 355.586  21
   0 -11   1 2082.20 705.544  20
   0 -11   1 1508.75 343.715  21
   0 -11   1 1263.97 414.972  19
   0 -11  -1 1350.00 423.991  19
   0 -11  -1 1700.43 344.261  13
   0 -11  -1 1942.33 297.210  10
   0 -11   1 1993.03 290.496  10
   0 -11   1 1968.47 357.210  13
   0 -11   1 811.778 646.581  29
   0 -11   1 406.720 726.699  27
   0 -11  -1 582.255 747.599  27
   0 -11  -1 1312.40 887.150  34
   0 -11   1 186.659 883.197  34
   0 -11   2 284.247 736.922  27
   0 -11  -2 1218.27 742.101  27
   0 -11   2 1468.10 346.988  21
   0 -11  -2 1328.23 379.041  21
   0 -11   2 1459.38 421.858  19
   0 -11   2 719.836 664.644  20
   0 -11  -2 1427.09 433.652  19
   0 -11  -2 2183.22 354.433  13
   0 -11  -2 2699.65 318.156  10
   0 -11   2 3147.62 310.677  10
   0 -11   2-34.2411 668.223  29
   0 -11   2 3151.83 386.577  13
   0 -11   2-589.469 933.641  34
   0 -11  -2 772.641 852.244  34
   0 -11  -3 902.855 276.655  10
   0 -11   3 696.685 234.123  10
   0 -11   3 870.882 339.299  13
   0 -11   3 95.6030 625.456  20
   0 -11   3 190.686 365.884  19
   0 -11  -3 502.870 410.639  19
   0 -11  -3-84.7712 329.840  21
   0 -11   3 31.6209 281.318  21
   0 -11   3 136.863 675.588  29
   0 -11  -3 33.7424 728.485  27
   0 -11   3 210.668 737.466  27
   0 -11  -3-18.7272 829.257  34
   0 -11   3 98.6628 861.334  34
   0 -11   4 1046.84 336.954  13
   0 -11   4 980.665 239.236  10
   0 -11  -4 1051.30 284.159  10
   0 -11   4-54.8324 361.443  19
   0 -11   4 306.990 599.541  20
   0 -11  -4 72.2016 414.435  19
   0 -11   4 103.492 270.475  21
   0 -11  -4 852.000 346.895  21
   0 -11   4 171.995 669.917  29
   0 -11  -4 1012.55 736.455  27
   0 -11   4 1004.56 714.481  27
   0 -11   4 9.97580 597.994  32
   0 -11   4 919.828 867.641  34
   0 -11  -4 437.980 842.964  34
   0 -11   5 1445.87 255.912  10
   0 -11  -5 1863.66 313.250  10
   0 -11   5 1635.65 350.601  13
   0 -11  -5 1143.60 366.243  21
   0 -11   5 1141.61 284.817  21
   0 -11   5 575.086 381.581  19
   0 -11   5 1300.05 619.758  20
   0 -11  -5 1611.86 433.292  19
   0 -11   5 637.395 713.636  29
   0 -11   5-379.822 609.251  32
   0 -11   5 821.671 836.339  34
   0 -11  -5 1179.88 899.129  34
   0 -11   5 699.883 734.469  27
   0 -11  -5 803.400 744.370  27
   0 -11   6 58.8482 775.482  27
   0 -11  -6 200.000 792.033  27
   0 -11  -6 4738.01 376.301  10
   0 -11  -6 1395.63 412.360  21
   0 -11   6 1136.81 644.597  20
   0 -11   6 906.596 402.455  19
   0 -11  -6 1767.08 470.875  19
   0 -11   6 76.4090 755.674  29
   0 -11   6 4714.46 546.862   7
   0 -11   6-355.664 821.350  34
   0 -11  -6 616.773 894.264  34
   0 -11   6-370.023 617.584  32
   0 -11   6 3371.09 398.539  13
   0 -11   7 95.0922 329.060  13
   0 -11  -7 139.635 307.819  10
   0 -11  -7 202.962 359.984  21
   0 -11  -7 515.096 425.228  19
   0 -11   7 92.1717 637.609  20
   0 -11   7 387.847 335.818  19
   0 -11   7 324.588 702.378  29
   0 -11   7 246.878 505.060   7
   0 -11  -7-223.683 764.115  27
   0 -11   7 329.371 741.686  27
   0 -11   7 488.595 883.441  31
   0 -11  -7 48.1370 924.248  34
   0 -11   7 915.741 571.417  32
   0 -11   7 1338.58 821.916  34
   0 -11  -8 1274.21 314.446  10
   0 -11   8 1119.75 342.317  13
   0 -11  -8 909.935 387.296  21
   0 -11   8 798.127 340.565  19
   0 -11   8 572.982 661.125  20
   0 -11  -8 682.167 432.504  19
   0 -11   8 243.179 673.172  29
   0 -11   8 1150.39 527.558   7
   0 -11  -8 1447.66 805.073  27
   0 -11   8 1356.24 541.027  32
   0 -11  -8 965.651 951.936  34
   0 -11   8 920.017 864.653  31
   0 -11   9 2019.85 361.357  13
   0 -11  -9 1771.65 341.350  10
   0 -11  -9 1720.39 409.754  21
   0 -11   9 1622.82 679.021  20
   0 -11  -9 1631.72 456.768  19
   0 -11   9 1620.82 356.668  19
   0 -11   9 266.172 666.289  29
   0 -11   9 1225.95 503.935   7
   0 -11   9 558.722 557.969  32
   0 -11   9 973.135 872.599  31
   0 -11  -9 1199.72 825.429  27
   0 -11 -10-571.512 895.932  27
   0 -11 -10 7924.84 486.823  10
   0 -11 -10 1445.85 526.937  21
   0 -11  10 1077.66 731.523  20
   0 -11 -10 1417.16 554.548  19
   0 -11  10 18.9136 706.141  29
   0 -11  10 8081.44 647.565   7
   0 -11  10 520.859 642.469  32
   0 -11  10 525.983 954.110  31
   0 -11  10 6212.42 501.009  13
   0 -11 -11 4598.41 1064.76  27
   0 -11 -11 10630.4 734.349  10
   0 -11 -11 7158.00 768.489  21
   0 -11 -11 5708.45 783.468  19
   0 -11  11 4566.87 939.897  20
   0 -11  11 3046.01 886.377  29
   0 -11  11 7367.69 843.717   7
   0 -11  11 3257.67 1091.76  31
   0 -11  11 2443.89 844.944  32
   0 -11  11 9068.73 738.677  13
   0 -11 -12-233.588 315.149  10
   0 -11  12 42.3010 317.281  13
   0 -11 -12 212.498 388.894  21
   0 -11 -12 42.9027 415.494  19
   0 -11  12-9.30824 659.420  20
   0 -11  12 90.1542 618.137  29
   0 -11  12 107.388 517.592   7
   0 -11 -12 619.670 835.391  27
   0 -11  12-631.733 872.778  31
   0 -11  12-132.783 516.533  32
   0 -11 -13 1371.65 398.315  21
   0 -11  13 659.896 632.163  29
   0 -11 -13 1045.66 422.902  19
   0 -11  13 544.284 662.058  20
   0 -11 -13 1706.20 833.674  27
   0 -11  13 434.565 863.913  31
   0 -11  13 464.850 487.826  32
   0 -11 -14 696.238 384.976  21
   0 -11  14 31.0900 659.411  29
   0 -11  14-93.2033 653.168  20
   0 -11 -14 1052.61 855.633  27
   0 -11  14 254.830 827.316  31
   0 -11 -15 4668.62 483.426  21
   0 -11  15 2736.54 698.487  20
   0 -11  15 1958.13 704.341  29
   0 -11 -15 1880.86 899.262  27
   0 -11  15 1802.95 901.796  31
   0 -11 -15 1109.99 692.968  32
   0 -11  16 2025.65 316.419  13
   0 -11 -16-97.2282 377.553  21
   0 -11  16 94.0248 610.347  20
   0 -11  16 512.001 641.787  29
   0 -11  16 2183.41 476.903   7
   0 -11 -16 106.178 844.627  27
   0 -11  16-292.252 833.643  31
   0 -11  17 741.571 287.674  13
   0 -11  17-166.041 592.473  20
   0 -11 -17 1256.63 377.320  21
   0 -11  17 510.640 460.318   7
   0 -11 -17 987.891 811.116  27
   0 -11  17 457.529 813.913  31
   0 -11  18 304.014 270.275  13
   0 -11 -18 165.783 372.026  21
   0 -11  18 231.750 589.301  20
   0 -11  18 712.925 428.518   7
   0 -11 -18-751.503 815.008  27
   0 -11  18-309.044 772.013  31
   0 -11  19 3699.59 421.115  13
   0 -11  19 4049.00 545.720   7
   0 -11  20 1397.79 289.892  13
   0 -11  20 2245.90 442.541   7
   0 -11  21 1100.72 399.709   7
   0 -11  21 620.006 239.327  13
   0 -11 -21 97.8475 745.721  27
   0 -11  21-318.216 530.808  20
   0 -11  22 389.176 382.753   7
   0 -11  22 165.997 501.632  20
   0 -11  22 315.376 222.520  13
   0 -11 -22 651.386 691.879  27
   0 -11  23 2015.36 382.819   7
   0 -11  23 418.883 515.993  29
   0 -11  23 960.854 496.319  20
   0 -11  23 1436.98 245.696  13
   0 -11 -23-534.676 675.972  27
   0 -11  24 35.8840 462.463  20
   0 -11  24 911.725 211.063  13
   0 -11  24 223.623 484.326  29
   0 -11  25 425.885 454.716  29
   0 -11  25 667.228 446.934  20
   0 -11  26 159.271 394.311  29
   0 -11  26 68.4350 308.775   7
   0 -11  26 39.1280 403.106  20
   0 -11  27-137.248 355.006  29
   0 -11  27 1005.50 307.998   7
   0 -11  27 568.778 374.858  20
   0 -11  28-167.961 323.112  29
   0 -11  28 166.918 347.238  20
   0 -11  29 123.828 311.189  29
   0 -11  29 174.418 312.648  20
   0 -11  30 241.241 272.848  29
   0 -11  30-40.6617 265.430  20
   0 -12   0 26016.0 3014.49  21
   0 -12   0 24882.0 3027.42  19
   0 -12   0 50885.8 3010.93  10
   0 -12   0 47800.0 3024.20  13
   0 -12   0 11485.4 3099.57  27
   0 -12   0 7321.28 3129.50  34
   0 -12   0 7406.25 3069.11  32
   0 -12  -1 9595.50 683.186  21
   0 -12   1 9772.76 672.197  21
   0 -12  -1 7911.47 722.265  19
   0 -12   1 7604.95 716.056  19
   0 -12  -1 2781.03 632.742  10
   0 -12   1 3011.47 624.028  10
   0 -12   1 4711.89 663.946  13
   0 -12  -1 10616.8 999.733  27
   0 -12   1 10289.4 1008.68  27
   0 -12  -1 14374.8 1140.82  34
   0 -12   1 10183.5 916.920  32
   0 -12   1 13916.8 1146.77  34
   0 -12  -2 8355.26 942.408  21
   0 -12   2 7350.57 1168.34  20
   0 -12   2 6992.03 924.096  21
   0 -12   2 7160.03 959.394  19
   0 -12  -2 6648.61 968.755  19
   0 -12   2 12389.4 907.189  10
   0 -12  -2 14028.0 922.101  10
   0 -12   2 13544.8 945.967  13
   0 -12  -2 3804.69 1171.18  27
   0 -12   2 4088.89 1167.76  27
   0 -12  -2 2641.68 1267.89  34
   0 -12   2 2147.41 1271.11  34
   0 -12   2 1423.48 1087.95  32
   0 -12   3 7888.55 959.759  27
   0 -12  -3 7863.79 959.575  27
   0 -12  -3 8267.07 642.849  21
   0 -12   3 7662.43 606.347  21
   0 -12   3 7870.03 924.274  20
   0 -12  -3 6773.48 677.953  19
   0 -12   3 7037.00 658.176  19
   0 -12   3 2925.46 564.901  10
   0 -12  -3 3011.62 582.135  10
   0 -12   3 8991.46 884.858  29
   0 -12   3 3626.51 613.870  13
   0 -12   3 11176.6 1118.75  34
   0 -12   3 9630.07 864.526  32
   0 -12  -3 9961.66 1122.90  34
   0 -12   4 8255.59 2093.32  27
   0 -12  -4 8747.07 2096.58  27
   0 -12  -4 18151.4 1973.98  21
   0 -12   4 16638.6 1955.91  21
   0 -12   4 15367.8 2072.69  20
   0 -12  -4 17163.4 1987.60  19
   0 -12   4 16427.1 1977.29  19
   0 -12   4 31157.7 1951.30  10
   0 -12  -4 33797.4 1964.66  10
   0 -12   4 6442.08 2053.77  29
   0 -12   4 32410.8 1981.94  13
   0 -12   4 5502.00 2032.17  32
   0 -12   4 6933.37 2149.32  34
   0 -12  -4 6414.06 2165.59  34
   0 -12  -5 3589.90 431.515  21
   0 -12   5 2169.09 426.142  19
   0 -12   5 2090.95 747.988  20
   0 -12  -5 2575.39 478.309  19
   0 -12   5 576.659 405.725  13
   0 -12  -5 225.562 350.878  10
   0 -12   5 5289.79 751.389  29
   0 -12   5 3492.98 822.990  27
   0 -12  -5 4623.69 844.472  27
   0 -12   5 6327.88 997.612  34
   0 -12  -5 7393.19 1007.08  34
   0 -12   5 4765.04 664.652  32
   0 -12   6 2235.46 1110.44  34
   0 -12  -6 2138.48 1131.94  34
   0 -12   6 1744.97 836.728  32
   0 -12   6 5278.02 925.152  20
   0 -12  -6 6421.47 744.012  19
   0 -12   6 5766.70 700.219  19
   0 -12  -6 7655.27 713.335  21
   0 -12   6 3197.17 947.412  29
   0 -12  -6 2038.79 1005.02  27
   0 -12   6 3903.85 991.790  27
   0 -12  -7 4233.04 535.016  21
   0 -12   7 4181.60 839.020  29
   0 -12   7 2610.61 752.765  20
   0 -12   7 4439.36 964.349  34
   0 -12  -7 5163.55 1084.58  34
   0 -12   7 3764.63 695.949  32
   0 -12  -7 3439.77 900.901  27
   0 -12   8 2800.23 827.004  29
   0 -12   8 2846.29 720.953  20
   0 -12   8 1828.73 644.934  32
   0 -12   8 1108.38 937.029  34
   0 -12  -8 1828.40 875.102  27
   0 -12  -9 1258.89 396.748  21
   0 -12   9 1775.70 758.719  29
   0 -12   9 45.1284 623.011  20
   0 -12   9 1576.07 571.578  32
   0 -12   9 1191.23 845.878  34
   0 -12  -9 1588.81 821.171  27
   0 -12  10 4062.46 774.746  20
   0 -12  10 3392.68 846.907  29
   0 -12 -10 3636.55 922.736  27
   0 -12  10 1547.09 925.540  34
   0 -12  10 1417.67 667.574  32
   0 -12  11 2026.07 858.519  34
   0 -12  11 2127.63 573.825  32
   0 -12  11 2800.31 915.201  31
   0 -12 -11 2420.38 730.056  32
   0 -12  11 1392.59 574.924   7
   0 -12 -11 3041.65 460.455  21
   0 -12 -11 2343.99 484.874  19
   0 -12  11 1997.86 691.419  20
   0 -12  11 2824.28 762.544  29
   0 -12  11 3143.58 410.085  13
   0 -12 -11 3153.55 871.028  27
   0 -12  12 376.858 859.594  31
   0 -12 -12 953.378 697.563  32
   0 -12  12 375.009 792.769  34
   0 -12  12 488.154 517.527  32
   0 -12  12 3394.28 551.130   7
   0 -12 -12 1822.13 417.843  21
   0 -12 -12 1105.94 442.560  19
   0 -12  12 1329.79 655.997  20
   0 -12  12 1028.42 699.691  29
   0 -12  12 3841.34 368.519  13
   0 -12 -12 851.979 840.581  27
   0 -12  13 165.967 303.145  13
   0 -12 -13 716.514 380.390  21
   0 -12  13 606.248 652.166  20
   0 -12 -13 757.454 398.202  19
   0 -12  13 423.788 689.997  29
   0 -12  13-36.8909 493.897   7
   0 -12 -13 541.336 797.281  27
   0 -12 -13 1428.09 660.909  32
   0 -12  13 1867.93 828.295  31
   0 -12  13 1234.65 779.038  34
   0 -12 -14 935.190 774.302  32
   0 -12  14 817.540 925.175  31
   0 -12 -14 4410.62 577.724  21
   0 -12  14 1950.85 768.038  20
   0 -12 -14 3578.85 587.508  19
   0 -12 -14 818.945 911.159  27
   0 -12  14 1616.83 753.084  29
   0 -12  14 5601.12 654.805   7
   0 -12  15 257.667 290.136  13
   0 -12  15 140.878 619.512  20
   0 -12 -15-10.7422 365.036  19
   0 -12  15 538.701 625.828  29
   0 -12 -15 497.687 798.588  27
   0 -12 -15 1088.93 375.914  21
   0 -12  15 531.245 444.144   7
   0 -12  16 429.800 438.096   7
   0 -12  16 578.975 283.725  13
   0 -12  17 127.716 437.452   7
   0 -12  17 692.367 271.441  13
   0 -12  18 2959.53 464.962   7
   0 -12  18-113.063 555.113  29
   0 -12  18 1256.61 601.139  20
   0 -12 -18 705.928 770.000  27
   0 -12  18 2327.57 321.644  13
   0 -12  19-29.4647 409.984   7
   0 -12  19-372.539 503.462  29
   0 -12  19-15.8861 528.615  20
   0 -12 -19-587.321 733.999  27
   0 -12  19-3.59572 242.261  13
   0 -12  20-139.689 394.555   7
   0 -12  20 135.713 502.603  20
   0 -12  20 269.613 480.870  29
   0 -12 -20-696.669 702.241  27
   0 -12  20 134.439 224.181  13
   0 -12  21-101.085 541.988  34
   0 -12  21 412.511 367.649   7
   0 -12  21-377.782 455.415  29
   0 -12  21-315.364 497.254  20
   0 -12 -21 371.823 652.249  27
   0 -12  21 563.158 208.628  13
   0 -12  22-198.155 461.057  20
   0 -12  22 385.206 349.520   7
   0 -12  22 363.460 190.148  13
   0 -12  22 90.8468 456.894  29
   0 -12  23-319.007 435.291  20
   0 -12  23 334.626 324.975   7
   0 -12  23 172.665 166.624  13
   0 -12  23-563.964 443.258  29
   0 -12  24-334.133 402.970  20
   0 -12  24 67.6764 298.704   7
   0 -12  24 102.647 148.639  13
   0 -12  24 217.981 409.983  29
   0 -12  25 315.689 397.645  29
   0 -12  25 232.652 294.787   7
   0 -12  25-152.849 378.635  20
   0 -12  26-177.257 383.444  29
   0 -12  26 142.724 272.220   7
   0 -12  26 85.5091 331.570  20
   0 -12  27-359.629 346.738  29
   0 -12  27-233.037 303.708  20
   0 -12  28-208.314 301.302  29
   0 -12  28-367.789 253.643  20
   0 -13   0-393.920 876.560  34
   0 -13   0-307.459 646.301  32
   0 -13   0 306.427 773.047  27
   0 -13   0-166.405 376.506  19
   0 -13   0-125.680 306.935  21
   0 -13   1 841.712 382.188  19
   0 -13  -1 522.549 392.730  19
   0 -13  -1 117.758 795.275  27
   0 -13   1 469.617 775.786  27
   0 -13   1-49.1798 602.769  32
   0 -13  -1 74.8030 641.645  32
   0 -13  -1 772.929 911.057  34
   0 -13  -1 1777.69 283.350  10
   0 -13  -1 835.436 322.490  21
   0 -13   1 453.443 302.945  21
   0 -13   2 308.220 360.772  19
   0 -13  -2 393.915 393.898  19
   0 -13   2-102.182 774.284  27
   0 -13  -2-416.370 811.170  27
   0 -13  -2-95.5023 938.726  34
   0 -13   2 905.565 612.977  32
   0 -13  -2 433.460 654.497  32
   0 -13   2 588.224 866.282  34
   0 -13  -2 738.453 282.724  10
   0 -13   2 512.452 289.014  21
   0 -13  -2 335.426 324.742  21
   0 -13   3 41.0116 355.920  19
   0 -13  -3-99.4170 400.092  19
   0 -13  -3 345.921 785.410  27
   0 -13   3-13.9478 784.162  27
   0 -13  -3 466.488 669.293  32
   0 -13  -3 588.638 956.164  34
   0 -13   3 589.644 588.260  32
   0 -13   3 34.4512 877.842  34
   0 -13  -3 84.0897 280.612  10
   0 -13   3 152.415 267.439  21
   0 -13  -3 336.430 328.668  21
   0 -13   4 507.301 352.178  19
   0 -13  -4 593.350 405.270  19
   0 -13  -4 196.090 779.738  27
   0 -13   4-50.6834 773.649  27
   0 -13  -4-498.995 682.829  32
   0 -13   4 899.393 882.864  34
   0 -13   4 10.3775 588.443  32
   0 -13  -4-224.894 964.263  34
   0 -13   4 607.905 311.371  13
   0 -13  -4 196.160 336.808  21
   0 -13  -5-90.8290 401.484  19
   0 -13  -5-82.1254 786.962  27
   0 -13  -5 211.687 974.351  34
   0 -13   5-459.382 570.063  32
   0 -13   5 144.402 849.034  34
   0 -13  -5 205.024 679.902  32
   0 -13   5 553.033 310.491  13
   0 -13  -5 93.0582 337.906  21
   0 -13   5-340.356 715.711  20
   0 -13   6 495.149 720.299  20
   0 -13  -6 1382.42 376.222  21
   0 -13  -6 1434.62 426.477  19
   0 -13  -6 595.823 800.659  27
   0 -13   6-226.998 864.039  34
   0 -13   6 846.261 598.201  32
   0 -13  -6 585.053 707.879  32
   0 -13   6 2387.05 345.328  13
   0 -13   6 456.643 659.492  29
   0 -13  -7 590.237 350.823  21
   0 -13   7 266.731 689.683  20
   0 -13  -7-37.4870 407.337  19
   0 -13  -7-43.8368 785.223  27
   0 -13  -7-54.1455 686.581  32
   0 -13   7-696.976 565.793  32
   0 -13   7-808.067 819.740  34
   0 -13   7-80.0416 306.188  13
   0 -13   7-728.073 673.121  29
   0 -13  -8 1064.01 363.436  21
   0 -13  -8 822.689 410.671  19
   0 -13   8 314.951 677.756  20
   0 -13  -8 29.2969 796.196  27
   0 -13  -8 340.851 675.425  32
   0 -13   8-200.323 550.622  32
   0 -13   8 1071.28 833.362  34
   0 -13   8 997.656 317.340  13
   0 -13   8-318.185 690.241  29
   0 -13  -9-72.9136 349.455  21
   0 -13  -9-181.078 392.050  19
   0 -13   9-24.3223 678.071  20
   0 -13  -9 580.067 792.059  27
   0 -13   9 1479.20 831.681  34
   0 -13  -9-165.735 665.142  32
   0 -13   9-334.653 526.436  32
   0 -13   9-288.350 302.236  13
   0 -13   9-26.8944 655.864  29
   0 -13 -10 1298.68 417.599  19
   0 -13  10 1129.42 653.844  20
   0 -13 -10 796.750 809.485  27
   0 -13  10 621.445 852.638  34
   0 -13  10 233.793 692.149  29
   0 -13  10 2030.12 334.302  13
   0 -13  11 916.917 300.928  13
   0 -13 -11-46.5417 384.229  19
   0 -13 -12 1062.18 388.740  19
   0 -13  12 277.643 457.044  32
   0 -13 -13-112.249 357.324  19
   0 -13 -13-59.9603 583.095  32
   0 -13 -13-143.994 349.667  21
   0 -13  13 164.839 277.397  13
   0 -13 -14 1068.99 379.718  21
   0 -13 -14 649.701 359.445  19
   0 -13  14 496.013 562.086  20
   0 -13 -14-390.036 769.902  27
   0 -13  14 1259.91 725.674  34
   0 -13 -14 514.259 585.372  32
   0 -13  14 2408.25 297.116  13
   0 -13  14 193.521 636.308  29
   0 -13  15 50.2222 536.914  20
   0 -13 -15 147.457 744.853  27
   0 -13  15-74.9775 685.391  34
   0 -13  15-877.130 629.069  29
   0 -13  15 1136.19 267.378  13
   0 -13  16 1065.26 550.470  20
   0 -13 -16 470.877 752.724  27
   0 -13  16 227.594 679.367  34
   0 -13  16 674.931 639.567  29
   0 -13  17 449.601 488.796  20
   0 -13 -17 451.371 708.628  27
   0 -13  17-1055.04 617.806  34
   0 -13  17 694.760 593.912  29
   0 -13  17 11.6436 226.235  13
   0 -13  18 364.912 478.303  20
   0 -13 -18-168.788 696.418  27
   0 -13  18 131.254 586.395  34
   0 -13  18 696.321 576.978  29
   0 -13  18 1621.85 244.717  13
   0 -13  19-138.176 446.135  20
   0 -13 -19 743.737 656.477  27
   0 -13  19 423.665 548.572  34
   0 -13  19-4.08169 550.010  29
   0 -13  19 1193.03 215.392  13
   0 -13  20-113.756 528.822  29
   0 -13  20 499.114 443.745  20
   0 -13 -20 84.9360 637.346  27
   0 -13  21-241.684 397.559  20
   0 -13  21 474.077 479.677  29
   0 -13  22 26.8629 369.449  20
   0 -13  22-291.324 453.832  29
   0 -13  23-232.133 341.497  20
   0 -13  23-13.9357 406.573  29
   0 -13  24 106.543 315.515  20
   0 -13  24 359.605 365.177  29
   0 -13  25-18.5876 286.315  20
   0 -13  25 91.1011 322.274  29
   0 -13  26-61.0463 249.619  20
   0 -13  26-260.852 267.112  29
   0 -14   0 677.107 358.751  19
   0 -14   0-162.484 266.899  21
   0 -14  -1 82.0487 355.803  19
   0 -14   1-28.0689 264.435  21
   0 -14  -1-11.4029 279.138  21
   0 -14  -2 383.262 360.133  19
   0 -14   2 57.4738 256.402  21
   0 -14  -2 254.474 286.606  21
   0 -14  -3-232.813 361.558  19
   0 -14  -3-116.282 295.487  21
   0 -14  -4 402.685 363.341  19
   0 -14  -4 81.8107 295.306  21
   0 -14  -5 189.777 364.726  19
   0 -14   5-253.665 550.760  32
   0 -14  -5 477.294 307.035  21
   0 -14  -6-649.844 365.092  19
   0 -14  -6-226.574 750.939  27
   0 -14   6-193.858 519.464  32
   0 -14  -6-614.579 605.065  32
   0 -14  -6 122.962 308.531  21
   0 -14  -7-172.146 358.410  19
   0 -14  -7 69.0624 754.643  27
   0 -14  -7 211.566 592.270  32
   0 -14   7-628.402 738.177  34
   0 -14   7 87.0495 514.356  32
   0 -14  -7 34.5245 321.032  21
   0 -14  -8 96.9102 357.180  19
   0 -14  -8 442.808 751.743  27
   0 -14   8 254.399 477.182  32
   0 -14  -8 88.7515 589.879  32
   0 -14   8-1082.67 731.055  34
   0 -14  -8 114.656 319.589  21
   0 -14  -9 334.788 355.355  19
   0 -14  -9 397.543 748.449  27
   0 -14  -9 66.4078 584.086  32
   0 -14   9 424.818 725.526  34
   0 -14   9-143.595 455.071  32
   0 -14  -9 49.4279 332.865  21
   0 -14 -10 120.610 348.227  19
   0 -14 -10-155.398 332.362  21
   0 -14  10 626.391 639.481  20
   0 -14 -10-225.048 738.915  27
   0 -14 -10 188.547 587.983  32
   0 -14  10 221.551 692.012  34
   0 -14  10 35.0381 428.513  32
   0 -14  11-426.556 611.780  20
   0 -14 -11-614.999 722.580  27
   0 -14 -11-355.285 559.829  32
   0 -14  11 90.3432 670.668  34
   0 -14  11 68.6023 552.781  29
   0 -14  12-612.997 596.650  20
   0 -14 -12-236.831 698.992  27
   0 -14  12 675.917 648.503  34
   0 -14 -12 178.331 549.270  32
   0 -14  12 147.234 546.463  29
   0 -14  13-52.8551 559.151  20
   0 -14 -13 1014.04 699.095  27
   0 -14  13-153.946 628.242  34
   0 -14  13-296.457 527.196  29
   0 -14  14 637.098 520.165  20
   0 -14 -14-67.2674 681.326  27
   0 -14  14-343.144 607.261  34
   0 -14  14 186.798 521.689  29
   0 -14  15 110.991 510.210  20
   0 -14 -15 651.300 662.617  27
   0 -14  15 294.043 566.894  34
   0 -14  15-234.587 513.062  29
   0 -14  16-452.412 491.436  20
   0 -14  16-75.0546 489.834  29
   0 -14 -16 208.311 644.624  27
   0 -14  16-452.343 533.105  34
   0 -14  17-157.313 468.594  29
   0 -14  17-293.739 462.637  20
   0 -14 -17 1146.25 623.552  27
   0 -14  18-378.820 446.395  29
   0 -14 -18 119.688 594.746  27
   0 -14  18 360.266 443.796  20
   0 -14 -19 581.892 561.261  27
   0 -14  19-77.8814 407.614  20
   0 -14  19 99.6126 416.402  29
   0 -14  20 257.531 382.965  20
   0 -14  20-74.5794 392.852  29
   0 -14  21-71.2522 362.928  20
   0 -14  21 303.920 347.617  29
   0 -14  22-327.416 325.254  20
   0 -14  22 265.319 310.824  29
   0 -14  23 81.3173 296.316  20
   0 -15   0-339.510 531.206  32
   0 -15  -1-494.383 539.730  32
   0 -15   1-338.725 533.917  32
   0 -15   1-588.304 769.388  34
   0 -15  -2 708.364 705.799  27
   0 -15  -2 314.247 544.161  32
   0 -15   2-129.563 502.740  32
   0 -15   2-427.298 767.245  34
   0 -15  -3 134.050 700.537  27
   0 -15   3-345.335 490.978  32
   0 -15   3 1259.85 749.137  34
   0 -15  -3 183.310 549.956  32
   0 -15  -4 280.233 698.266  27
   0 -15  -4 566.901 540.349  32
   0 -15   4 866.276 503.253  32
   0 -15   4 181.798 744.605  34
   0 -15  -5-72.9196 690.243  27
   0 -15  -5-246.330 547.810  32
   0 -15   5-437.878 717.820  34
   0 -15   5-190.499 464.638  32
   0 -15  -6-71.7196 688.032  27
   0 -15   6 577.133 691.468  34
   0 -15  -6-22.9196 553.347  32
   0 -15   6 143.393 437.192  32
   0 -15  -7 449.364 688.561  27
   0 -15   7 833.737 664.438  34
   0 -15  -7-709.660 547.732  32
   0 -15   7 371.326 420.869  32
   0 -15  -8-659.881 671.212  27
   0 -15  -8-613.739 525.198  32
   0 -15   8 62.6451 640.351  34
   0 -15  -9 181.624 648.708  27
   0 -15   9-736.488 624.456  34
   0 -15  -9-95.1528 504.906  32
   0 -15 -10 254.679 657.386  27
   0 -15 -10 382.232 495.624  32
   0 -15  10 209.653 592.490  34
   0 -15 -11 311.412 646.616  27
   0 -15 -11-150.452 477.234  32
   0 -15  11-338.859 554.661  34
   0 -15 -12 351.699 626.524  27
   0 -15  12 63.2632 528.677  34
   0 -15 -13 909.745 617.800  27
   0 -15  13 842.417 510.291  34
   0 -15 -14 614.518 590.048  27
   0 -15 -15 661.975 568.990  27
   0 -15 -16 413.080 550.015  27
   0 -15 -17-481.053 514.336  27
   0 -16   0-296.802 436.559  32
   0 -16   1 1462.34 439.407  32
   0 -16  -1 1077.92 452.212  32
   0 -16   2 451.648 414.209  32
   0 -16  -2 16.7756 442.023  32
   0 -16  -3 778.930 450.760  32
   0 -16  -4 450.501 449.554  32
   0 -16  -5 1359.45 470.409  32
   0 -16  -6 114.690 432.453  32
   0 -16  -7-43.0302 421.943  32
   0 -16   8 202.894 538.127  34
   0 -16  -8 55.6222 403.807  32
   0 -16  -9 392.332 378.985  32
   0 -16   9 437.348 507.784  34
   0 -16  10 393.428 473.436  34
   1   0 -40 39.8737 261.038  24
   1   0 -39 252.367 335.754  24
   1   0 -38-265.120 370.023  24
  -1   0  38-26.0981 210.544  16
   1   0 -37 30.6758 389.308  24
   1   0 -37 68.7305 199.789  14
  -1   0  37 124.724 245.892  16
   1   0 -36 6.05556 215.658  14
   1   0 -35 2117.90 316.790  14
   1   0 -34-87.8970 264.309  14
   1   0 -33 580.161 281.317  14
   1   0 -32 196.316 284.660  14
  -1   0  31 4774.27 432.130   5
   1   0 -31 2277.90 449.697  14
  -1   0  30 180.481 261.456   5
  -1   0  29 267.273 271.807   5
  -1   0  28 6.95708 270.863   5
   1   0 -28 131.798 294.298  14
   1   0 -27 536.645 286.948  14
  -1   0  27 939.624 264.514   5
  -1   0  27 962.593 243.370   3
   1   0 -26-194.339 287.168  14
  -1   0  26 4.45913 237.704   5
  -1   0  26-60.6844 229.185   3
   1   0 -25 681.465 304.754  14
  -1   0  25 1151.70 261.018   5
  -1   0  25 1492.87 256.604   3
   1   0 -24 176.309 270.297  14
  -1   0  24-152.140 222.226   5
  -1   0  24-39.3334 208.492   3
  -1   0  24-28.1654 214.962   2
   1   0 -23 645.971 274.881  14
  -1   0  23 728.170 222.316   5
  -1   0  23 896.884 216.011   3
  -1   0  23 948.411 223.783   2
   1   0 -22 65.8470 257.813  14
  -1   0  22-102.162 201.464   5
  -1   0  22 166.866 185.242   3
  -1   0  22-73.7435 181.707   2
   1   0 -21 374.248 255.050  14
  -1   0  21 423.877 177.682   3
  -1   0  21 388.817 190.581   5
  -1   0  21 386.320 176.034   2
   1   0 -20 36.1913 252.113  14
  -1   0  20-34.9638 170.068   3
  -1   0  20 35.9730 183.429   5
  -1   0  20 187.178 173.185   2
   1   0 -19 23796.1 2670.33  14
  -1   0  19 28694.8 2662.46   5
  -1   0  19 29740.1 2661.00   3
  -1   0  19 30991.2 2660.51   2
   1   0 -18-197.725 253.791  14
  -1   0  18-107.918 174.636   2
  -1   0  17 3228.07 372.929   5
  -1   0  17 4083.96 361.809   2
   1   0 -16 282.306 260.368  14
  -1   0  16 3.07938 204.309   5
  -1   0  16 86.6317 194.102   3
  -1   0  16 29.2826 190.057   2
   1   0 -15 91626.6 9944.97  14
  -1   0  15 109101. 9943.04   5
  -1   0  15 120041. 9942.48   2
  -1   0  14 156.661 193.732   5
  -1   0  13 68388.8 4470.91   5
   1   0 -13 44259.0 4463.07  17
  -1   0  12-2.29689 146.967   5
  -1   0  12 8.22076 140.543   2
   1   0 -12-75.0898 89.6625  17
  -1   0  11 96547.7 8084.86   5
  -1   0  11 95338.3 8083.79   2
   1   0 -11 81097.5 8081.60  17
  -1   0  10-7.82220 107.829   2
  -1   0  10-100.056 118.979   5
  -1   0   9 51961.2 4820.19   2
  -1   0   9 53098.1 4820.91   5
  -1   0   8-9.88779 107.916   2
  -1   0   8 0.67530 114.911   5
  -1   0   7 5017.65 477.436   2
  -1   0   7 5066.70 478.611   5
  -1   0   6 88.3168 103.141   2
  -1   0   5 307122. 28186.9   2
   1   0  -4-72.9149 119.333  28
   1   0  -3 27735.9 2551.57  28
   1   0  -2-16.7764 89.3702  28
   1   0  -1 501924. 36387.8  28
  -1   0   1 329950. 36386.6  16
   1   0  -1 418129. 36386.8  16
   1   0  -1 471624. 36387.5  24
   1   0  -1 463304. 36387.1  12
  -1   0   1 315669. 36386.4  12
   1   0   0 57.2208 43.8650  16
  -1   0   0 184.621 41.1044  16
   1   0   0 81.6477 33.3184  14
  -1   0   0-0.26368 35.5339  14
   1   0   0 137.797 65.0556  24
   1   0   0 198.386 48.1798  11
  -1   0  -1 50510.3 5577.76   8
   1   0   1 48994.0 5577.75   8
   1   0   1 68012.2 5578.61  14
  -1   0  -1 69674.5 5578.60  14
   1   0   1 73194.8 5578.80  11
  -1   0  -1 72771.5 5578.96  11
   1   0   1 76570.5 5579.06  16
  -1   0  -2-0.20777 55.8022  14
   1   0   2-74.6275 44.9364   9
  -1   0  -2-26.2901 75.3854  22
  -1   0  -3 164040. 13769.2  14
   1   0   3 125638. 13768.5   5
   1   0   3 141794. 13768.0   9
  -1   0  -4 195.456 86.7642   9
  -1   0  -4 94.1217 109.042  14
   1   0   4 58.8755 90.3208   3
  -1   0  -4 84.3894 100.919   1
  -1   0  -4 157.826 159.368  22
   1   0   4 58.2487 90.8862   5
  -1   0  -5 61255.8 4606.69  14
   1   0   5 44633.0 4604.00   2
  -1   0  -5 48437.6 4604.38   1
   1   0   5 46274.2 4604.10   3
   1   0   5 48903.2 4604.60   5
  -1   0  -6 89.3428 156.602  14
  -1   0  -6 61.0858 134.990   1
   1   0   6-6.52191 124.270   2
  -1   0  -6 272.610 226.735  22
   1   0   6 94.0038 127.397   5
   1   0   6 18.5712 120.716   3
  -1   0  -7 39643.1 4003.13   1
   1   0   7 33438.8 4001.49   2
   1   0   7 39647.5 4001.93   5
   1   0   7 35899.7 4001.36   3
  -1   0  -8 0.34306 64.4601  10
  -1   0  -8-68.1414 158.931  14
  -1   0  -8 22.6076 132.895   1
   1   0   8-26.3791 121.999   2
  -1   0  -8-76.3479 74.3621  21
  -1   0  -8 73.7949 233.431  22
   1   0   8-1.93418 119.360   3
   1   0   8-41.4553 126.692   5
   1   0   9 235139. 23010.8   3
   1   0   9 243966. 23011.2   5
  -1   0  -9 308589. 23018.7  22
  -1   0  -9 298567. 23014.1  14
   1   0   9 229751. 23010.6   2
  -1   0  -9 252290. 23011.2   1
  -1   0  -9 262720. 23009.0  21
  -1   0  -9 243518. 23008.3  10
   1   0  10 10.1384 127.370   2
  -1   0 -10-72.3587 128.899   1
  -1   0 -10-221.382 238.741  22
  -1   0 -10-55.3122 77.6718  21
  -1   0 -10-38.4527 169.380  14
   1   0  10-36.4698 133.053   5
  -1   0 -10 8.75096 127.458   6
   1   0  10-72.8625 125.188   3
   1   0  11 236.518 145.573   2
  -1   0 -11 204.983 148.533   1
  -1   0 -11-61.4203 247.533  22
  -1   0 -11 224.226 183.497  14
   1   0  11 253.525 141.403   5
   1   0  11 198.962 139.286   3
  -1   0 -11 263.964 152.498   6
  -1   0 -12 16.3595 267.612  22
   1   0  12 6.09655 161.268   5
  -1   0 -12-89.6091 161.571   6
   1   0  12-9.30488 156.146   3
   1   0  13 190607. 17916.2   3
   1   0  13 197390. 17916.9   5
  -1   0 -13 198239. 17917.3   6
   1   0  14 41.2781 217.684   5
  -1   0 -14 178.614 206.969   6
   1   0  14 55.1214 203.420   3
  -1   0 -14 215.850 263.947  14
  -1   0 -14 132.512 226.239   1
   1   0  14-37.3256 213.288   2
   1   0  15 11487.6 1036.74   3
   1   0  15 11226.9 1039.78   5
  -1   0 -15 10480.7 1037.01   6
  -1   0 -15 10928.0 1035.87   1
   1   0  15 11638.1 1037.32   2
  -1   0 -15 9826.28 1050.81  14
  -1   0 -16 115.422 259.161  14
  -1   0 -16 130.065 195.400   1
  -1   0 -16 201.859 204.365   6
   1   0  16-68.9523 219.075   5
  -1   0 -17 15107.7 1622.00   1
  -1   0 -17 22544.1 1640.27  14
  -1   0 -18 246.464 247.808  14
   1   0  18 122.871 196.761   3
   1   0  18 70.2480 202.203   5
  -1   0 -19 45.5196 239.344  14
   1   0  19-31.2227 184.017   3
  -1   0 -19 71.7079 190.594   6
   1   0  19 29.7474 200.812   5
  -1   0 -20 245.732 227.151  14
   1   0  20 71.3314 183.155   3
  -1   0 -20-113.885 185.217   6
   1   0  20-58.7861 201.378   5
   1   0  21 1376.82 239.347   5
  -1   0 -21 245.662 245.069  14
   1   0  22-163.001 225.603   5
  -1   0 -22 124.668 252.168  14
   1   0  23 414.841 246.882   5
  -1   0 -23 349.482 274.670  14
   1   0  24-61.7296 250.907   5
  -1   0 -24-126.017 286.710  14
   1   0  25 9177.24 748.403   5
  -1   0 -25 5366.05 763.717  14
  -1   0 -26-122.625 310.671  14
  -1   0 -27 288.444 312.402  14
  -1   0 -28-251.871 312.895  14
  -1   0 -30 80.3615 301.459  14
  -1   0 -31-290.165 290.441  14
  -1   0 -32-201.573 276.746  14
   1   0  33 834.622 347.924  16
  -1   0 -33 1791.91 297.618  14
   1   0  34-172.740 293.787  16
  -1   0 -34-79.0489 245.814  14
   1   0  35 358.563 265.434  16
  -1   0 -35 142.848 230.929  14
   1   0  36-80.6460 230.207  16
  -1   0 -36 198.633 206.560  14
   1   0  37-114.816 204.424  16
  -1   0 -37 399.022 188.237  14
  -1   0 -38-78.9933 305.780  24
  -1   0 -39 61.4667 261.958  24
   1   1 -40 190.025 254.722  24
   1   1 -39-251.632 321.300  24
   1  -1 -39-87.7177 335.062  24
  -1   1  38 285.508 224.971  16
   1   1 -38 340.185 182.870  14
   1   1 -38 428.908 371.940  24
   1  -1 -38 197.216 369.053  24
  -1   1  37-82.2583 253.682  16
  -1  -1  37-182.750 233.922  16
   1   1 -37 74.3319 191.623  14
   1  -1 -37-156.114 394.415  24
   1   1 -37 502.407 399.101  24
  -1   1  36 1.87023 281.432  16
   1   1 -36 139.590 430.390  24
   1   1 -36 70.5357 215.057  14
   1   1 -35 278.607 247.305  14
   1  -1 -35 396.273 237.724  14
   1   1 -34 2596.34 351.031  14
   1  -1 -34 2123.16 342.714  14
   1   1 -33 501.373 270.630  14
   1  -1 -33 535.111 283.215  14
   1  -1 -32-159.714 286.710  14
   1   1 -32 195.487 277.100  14
  -1  -1  31 1223.86 262.305   5
  -1   1  31 890.139 269.712   5
   1  -1 -31 275.308 296.414  14
   1   1 -31 405.927 300.098  14
  -1   1  30 6973.67 701.122   5
  -1  -1  30 6840.28 696.191   5
  -1   1  29 8807.10 872.702   5
  -1  -1  29 8909.49 869.669   5
  -1   1  28 95.3411 277.948   5
  -1  -1  28 181.337 267.821   5
   1   1 -28-179.097 270.534  14
   1  -1 -28 57.1428 312.972  14
  -1   1  27 1840.85 265.727   3
  -1   1  27 1500.25 287.271   5
  -1  -1  27 1291.03 278.831   5
  -1  -1  27 1855.29 258.579   3
   1  -1 -27 231.407 320.636  14
   1   1 -27 434.737 313.016  14
  -1   1  26 5740.03 468.225   3
  -1   1  26 4626.51 469.787   5
  -1  -1  26 4512.13 465.355   5
  -1  -1  26 5484.28 463.981   3
   1  -1 -26 2068.71 491.576  14
   1   1 -26 1874.85 492.668  14
  -1   1  25 7899.79 720.500   5
  -1  -1  25 8437.48 718.068   5
  -1   1  25 9568.83 720.285   3
  -1  -1  25 9886.03 718.924   3
   1   1 -25 3311.46 732.687  14
   1  -1 -25 3445.12 724.746  14
  -1  -1  24 11699.6 963.044   2
  -1   1  24 11126.2 964.782   2
  -1   1  24 10304.5 967.948   5
  -1  -1  24 10425.8 965.363   5
  -1   1  24 10982.1 965.378   3
  -1  -1  24 11063.0 963.190   3
   1   1 -24 6901.64 982.020  14
   1  -1 -24 6451.79 976.418  14
  -1  -1  23 10497.3 729.761   2
  -1   1  23 10188.8 732.652   2
  -1   1  23 8765.70 727.718   3
  -1   1  23 6681.19 727.043   5
  -1  -1  23 8907.62 726.115   3
  -1  -1  23 6971.49 726.301   5
   1  -1 -23 2826.67 741.138  14
   1   1 -23 3068.35 744.166  14
  -1   1  22 2491.24 288.045   2
  -1  -1  22 2663.91 282.892   2
  -1   1  22 2136.11 291.087   5
  -1  -1  22 2020.85 287.511   5
  -1  -1  22 2244.87 276.461   3
  -1   1  22 2545.45 280.693   3
   1   1 -22 1174.89 329.869  14
   1  -1 -22 1244.48 322.687  14
  -1   1  21 2798.57 262.028   2
  -1  -1  21 2844.80 256.802   2
  -1  -1  21 1780.35 268.656   5
  -1   1  21 2134.16 260.881   3
  -1   1  21 1781.65 273.480   5
  -1  -1  21 2160.42 257.939   3
   1   1 -21 638.711 313.347  14
   1  -1 -21 567.793 310.275  14
  -1   1  20 21803.2 1970.70   2
  -1  -1  20 22851.1 1970.65   2
  -1   1  20 21283.2 1970.86   3
  -1   1  20 20292.6 1972.95   5
  -1  -1  20 22137.3 1970.33   3
  -1  -1  20 20698.9 1972.79   5
   1   1 -20 19889.8 1982.88  14
   1  -1 -20 20072.7 1984.65  14
  -1  -1  19 8188.58 639.289   2
  -1   1  19 7716.92 641.672   2
  -1   1  19 6015.95 643.833   5
  -1   1  19 7181.46 641.718   3
  -1  -1  19 6011.99 643.867   5
  -1  -1  19 7382.26 640.048   3
   1   1 -19 4299.34 663.444  14
   1  -1 -19 3945.08 666.020  14
  -1   1  18 408.864 181.195   2
  -1  -1  18 489.601 177.160   2
   1   1 -18 299.377 241.321  14
   1  -1 -18 387.789 260.736  14
  -1   1  17 10284.5 755.869   2
  -1  -1  17 10915.1 754.915   2
  -1  -1  17 7582.41 758.990   5
  -1   1  17 7455.06 761.223   5
   1   1 -17 4033.87 769.540  14
   1  -1 -17 3931.53 780.681  14
  -1   1  16 43293.0 3965.72   2
  -1  -1  16 46646.5 3965.72   2
  -1  -1  16 42076.4 3965.53   3
  -1   1  16 40379.4 3965.74   3
  -1  -1  16 43623.8 3967.31   5
  -1   1  16 41433.9 3967.51   5
   1  -1 -16 44880.5 3974.26  14
  -1   1  15 8717.08 804.227   2
  -1  -1  15 9492.92 804.351   2
  -1  -1  15 8213.75 806.812   5
  -1   1  15 7843.33 808.193   5
   1  -1 -15 7399.14 826.698  14
  -1  -1  14 12911.7 1180.09   5
  -1   1  14 12328.3 1181.26   5
  -1  -1  13 1417.01 204.480   5
  -1   1  13 1386.47 208.351   5
  -1   1  12 8142.05 828.063   5
  -1  -1  12 9106.73 827.808   5
  -1   1  12 8592.14 827.392   2
  -1  -1  12 9426.17 826.746   2
  -1   1  11 10904.8 750.992   5
  -1  -1  11 11989.4 750.803   5
  -1   1  11 11267.0 748.752   2
  -1  -1  11 12539.3 748.778   2
  -1  -1  10 7546.30 582.840   5
  -1   1  10 6526.90 582.488   5
  -1  -1  10 7261.57 579.569   2
  -1   1  10 6360.40 579.836   2
   1  -1 -10 6123.18 578.744  17
   1  -1 -10 5003.47 572.499  19
  -1  -1   9 58.2951 110.745   5
  -1   1   9 67.4753 114.499   5
   1  -1  -9-22.0439 109.332  17
   1  -1  -9 37.5363 148.231  21
  -1   1   9 100.151 105.913   2
  -1  -1   9 70.5481 102.952   2
  -1  -1   8 91.4564 105.122   2
  -1   1   8 5.04886 106.745   2
   1  -1  -8 203.916 145.996  21
  -1   1   8 124.455 113.689   5
  -1  -1   8 81.7071 111.888   5
   1  -1  -8-6.01192 117.856  17
   1  -1  -8 159.891 168.728  30
   1  -1  -7 203.578 150.498  21
   1  -1  -7 110.485 122.596  17
  -1  -1   7 122.454 82.7917  19
  -1  -1   7 79.2495 106.067   2
  -1   1   7 168.984 110.387   2
   1  -1  -7 272.107 186.744  30
  -1  -1   7 114.678 112.434   5
  -1   1   7 199.559 112.533   5
   1  -1  -6 24885.3 2128.52  17
   1  -1  -6 26093.8 2130.99  21
   1   1  -6 34018.9 2137.80  28
  -1   1   6 16810.4 2126.83   2
  -1  -1   6 20425.0 2126.81   2
   1  -1  -6 33003.5 2135.79  30
   1   1  -5 7277.15 366.811  28
  -1  -1   5 5312.91 323.055  18
   1  -1  -5 4036.42 320.688  17
  -1   1   5 1490.13 311.172   2
  -1  -1   5 1933.66 310.780   2
   1  -1  -5 4571.18 327.674  21
   1  -1  -4 8384.61 800.842  21
   1  -1  -4 8087.43 798.648  10
   1   1  -4 12164.4 818.833  28
   1  -1  -4 8393.82 799.282  17
  -1  -1   4 11350.8 804.434  18
   1  -1  -4 7076.49 797.950  19
   1  -1  -3 7762.82 703.172  21
   1  -1  -3 7850.77 702.487  17
   1  -1  -3 6881.65 702.299  19
   1  -1  -3 7105.83 701.391  10
   1  -1  -2 51554.6 4680.69  28
   1   1  -2 53844.8 4683.04  28
   1  -1  -2 51800.6 4682.97  27
   1   1  -2 58766.8 4682.40  24
   1  -1  -2 53804.8 4681.21  21
   1  -1  -2 54218.6 4680.87  17
   1  -1  -2 47877.0 4680.78  19
  -1   1   2 42438.7 4679.99   7
   1  -1  -2 43689.8 4680.17  10
   1  -1  -2 65752.7 4686.13  31
   1  -1  -1 634.878 161.732  31
   1  -1  -1 702.376 159.568  34
   1  -1  -1 694.801 162.694  32
  -1  -1   1 689.813 123.351  16
   1   1  -1 842.352 123.147  16
  -1   1   1 970.891 115.446   7
   1  -1  -1 1325.96 118.296   7
   1   1  -1 745.179 149.641  28
   1  -1  -1 975.376 152.885  29
   1  -1  -1 555.997 170.647  27
   1   1  -1 552.215 142.325  24
   1  -1  -1 848.708 122.495  21
   1  -1  -1 991.333 127.127  20
   1  -1  -1 960.322 123.457  17
   1  -1  -1 868.585 129.320  19
  -1   1   1 696.361 114.608  12
   1   1  -1 736.549 147.729  12
  -1   1   0 16056.0 1441.46  14
   1  -1   0 15534.2 1441.49  14
   1  -1   0 16506.7 1442.86  13
   1  -1   0 14342.6 1451.02  27
   1  -1   0 16825.1 1444.67  26
   1  -1   0 17913.9 1445.20  25
   1   1   0 14993.4 1445.81  24
  -1  -1   0 14130.8 1444.02  20
   1  -1   0 14871.5 1443.07  21
   1  -1   0 15898.9 1443.25  17
   1  -1   0 14144.4 1444.12  19
   1  -1   0 18509.3 1443.02   8
   1   1   0 16269.3 1443.12   7
  -1  -1   0 15125.9 1442.59   7
   1  -1   0 14514.7 1441.95  16
  -1   1   0 17177.8 1441.57  16
   1   1   0 13619.1 1443.24  16
   1  -1   0 17389.6 1449.91  32
  -1   1   0 13149.6 1442.14  10
  -1   1   0 16612.5 1441.91  11
   1  -1   1 45104.1 3503.19  27
   1   1   1 34526.5 3495.92  11
  -1   1  -1 29607.4 3494.51  10
   1  -1   1 40827.3 3495.32  21
   1  -1   1 39835.8 3495.34  17
   1  -1   1 36946.3 3495.28   9
   1  -1   1 41802.7 3495.53   8
   1  -1   1 42640.8 3494.56  16
   1   1   1 34641.1 3495.80  16
   1  -1   1 39183.7 3495.29  13
   1  -1   1 40430.1 3494.93  14
  -1   1  -1 38177.2 3494.69  14
  -1  -1  -1 34431.8 3495.13  14
   1  -1   1 54934.5 3502.06  32
  -1   1  -2 12968.0 918.888  22
  -1  -1  -2 9776.09 920.640  22
   1  -1   2 11397.5 916.629  17
  -1  -1  -2 7980.16 916.713  14
  -1   1  -2 10747.3 916.659  14
   1  -1   2 9692.48 918.470   9
  -1  -1  -2 16230.2 930.367  34
   1  -1   2 16583.5 933.588  32
  -1   1  -2 7790.28 914.450  10
   1   1   3 6351.58 690.516   5
   1  -1   3 9647.21 691.142   5
  -1   1  -3 7314.49 685.910  10
  -1  -1  -3 6513.32 699.643  22
  -1   1  -3 10628.7 701.156  22
   1  -1   3 8765.86 689.402  17
  -1   1  -3 8832.68 689.292   1
  -1  -1  -3 5998.06 689.211   1
  -1  -1  -3 6825.55 692.882  14
  -1   1  -3 9878.44 693.105  14
  -1  -1  -3 6055.87 685.292  13
   1  -1   3 9974.18 698.425   9
  -1  -1  -3 9204.37 719.171  34
   1  -1   3 9644.32 717.559  32
   1   1   4 1772.69 200.734   3
   1   1   4 1616.74 205.315   5
   1  -1   4 2349.02 206.356   5
   1  -1   4 2170.38 200.432   3
  -1  -1  -4 1587.43 216.730  14
  -1   1  -4 1989.59 217.137  14
  -1  -1  -4 2004.40 204.126   1
  -1   1  -4 2599.95 203.655   1
  -1   1  -4 1772.70 180.893  10
   1  -1   4 2121.08 228.079   9
  -1   1  -4 1861.32 250.885  22
  -1  -1  -4 1203.86 254.993  22
   1   1   5 44843.5 5229.71  13
  -1   1  -5 77519.7 5234.72  14
  -1  -1  -5 64261.2 5233.96  14
  -1  -1  -5 66395.7 5238.74  22
   1  -1   5 69222.2 5232.47   3
   1  -1   5 68906.9 5232.77   5
   1   1   5 52559.3 5232.23   5
   1   1   5 56790.0 5232.13   3
   1   1   5 43455.2 5230.95  15
  -1   1  -5 76467.2 5233.18   1
  -1  -1  -5 62960.4 5232.93   1
  -1   1  -5 90099.9 5239.30  22
  -1   1  -6 5814.90 420.720  22
  -1  -1  -6 4074.35 427.185  22
   1  -1   6 4228.56 365.921  15
  -1  -1  -6 3982.54 384.695  14
  -1   1  -6 5139.98 390.297  14
   1   1   6 3357.27 363.070  13
   1  -1   6 4835.97 381.183   5
   1   1   6 3541.00 380.577   5
   1  -1   6 4594.57 378.844   3
   1   1   6 3860.17 378.823   3
  -1   1  -6 5606.40 384.515   1
   1  -1   6 4472.02 378.506   2
  -1  -1  -6 4472.67 383.798   1
   1   1   6 3500.76 378.753   2
  -1  -1  -6 3002.40 361.862   9
  -1  -1  -7 4515.24 505.713   9
   1   1   7 2857.96 505.759  17
  -1  -1  -7 5130.57 523.062  14
  -1   1  -7 6539.18 526.097  14
   1  -1   7 6848.78 517.642   5
   1   1   7 5277.43 515.135   3
   1   1   7 5430.37 516.489   5
   1  -1   7 6661.75 515.755   3
  -1   1  -7 10484.3 532.182   1
  -1  -1  -7 8589.90 532.088   1
   1  -1   7 7434.76 516.826   2
   1   1   7 5726.74 516.906   2
  -1   1  -7 6065.31 548.897  22
  -1  -1  -7 4311.49 550.544  22
  -1   1  -8 65.2562 216.554  22
  -1  -1  -8 355.245 229.557  22
   1   1   8 15.6398 68.6328  17
   1   1   8 127.901 117.923   3
   1  -1   8 185.619 116.322   3
   1  -1   8 129.645 120.456   5
   1   1   8 0.41014 120.693   5
  -1  -1  -8 157.824 146.911  14
  -1   1  -8 180.623 150.013  14
  -1  -1  -8 329.750 132.015   1
   1   1   8 102.685 123.758   2
  -1   1  -8 349.119 127.706   1
   1  -1   8 314.569 122.974   2
  -1  -1  -8-30.5503 82.5314   9
   1   1   9 17135.1 1810.38   3
   1   1   9 17343.7 1810.89   5
   1  -1   9 20473.3 1811.07   5
   1  -1   9 19787.9 1810.61   3
  -1  -1  -9 22893.9 1816.02  14
  -1   1  -9 27403.1 1817.83  14
  -1  -1  -9 18240.3 1811.28   1
  -1   1  -9 20402.7 1811.38   1
   1  -1   9 20128.0 1810.82   2
   1   1   9 16998.8 1810.88   2
  -1   1  -9 28257.0 1827.47  22
  -1  -1  -9 23908.8 1829.63  22
  -1  -1  -9 17983.6 1807.71  10
  -1  -1 -10 41265.8 5115.31  21
  -1  -1 -10 56630.0 5117.93   6
   1  -1  10 60345.8 5117.19   3
   1  -1  10 59533.3 5117.46   5
   1   1  10 55519.3 5117.21   3
   1   1  10 52074.6 5117.12   5
  -1   1 -10 62271.3 5118.26   6
  -1  -1 -10 58392.6 5120.35  14
  -1   1 -10 64103.8 5121.01  14
   1   1  10 57389.5 5117.35   2
  -1  -1 -10 61918.9 5117.92   1
   1  -1  10 63748.7 5117.46   2
  -1   1 -10 65593.6 5117.98   1
  -1  -1 -10 51516.5 5127.26  22
  -1   1 -10 56900.1 5125.19  22
  -1  -1 -10 47986.3 5114.27  10
  -1  -1 -11 48845.3 6222.67  21
  -1  -1 -11 75090.6 6226.93   6
   1   1  11 68212.6 6224.66   3
   1   1  11 67347.7 6225.00   5
   1  -1  11 73784.2 6225.17   5
  -1   1 -11 84181.3 6227.51   6
   1  -1  11 76094.0 6224.93   3
  -1   1 -11 71624.4 6228.61  14
  -1  -1 -11 65926.9 6227.66  14
   1  -1  11 80850.8 6225.26   2
   1   1  11 70926.8 6224.91   2
  -1   1 -11 84647.2 6226.18   1
  -1  -1 -11 79488.3 6225.99   1
  -1  -1 -11 57696.9 6221.47  10
  -1   1 -11 54886.0 6230.74  22
  -1  -1 -11 48717.4 6231.43  22
  -1  -1 -12 5446.92 493.102   6
  -1   1 -12 6207.77 494.570   6
   1   1  12 5348.58 490.716   3
   1  -1  12 6445.13 494.091   5
   1   1  12 5250.79 493.018   5
   1  -1  12 6175.65 490.212   3
  -1  -1 -12 2793.08 534.606  22
  -1  -1 -12 4341.93 508.376  14
  -1  -1 -12 4585.54 476.056  10
  -1  -1 -12 3376.33 481.007  21
  -1  -1 -13 9511.81 1182.31  21
  -1  -1 -13 13045.4 1190.13   6
   1   1  13 12629.4 1189.47   3
   1   1  13 12959.3 1191.86   5
   1  -1  13 14020.0 1188.74   3
   1  -1  13 14529.8 1191.66   5
  -1   1 -13 13720.4 1189.99   6
  -1  -1 -13 13244.0 1179.49  10
  -1  -1 -14 57190.9 5714.09  14
  -1   1 -14 62450.1 5715.25  14
  -1  -1 -14 59250.3 5709.88   6
  -1   1 -14 62319.7 5709.93   6
   1   1  14 59863.5 5709.12   3
   1  -1  14 64775.7 5709.91   5
   1  -1  14 63900.1 5708.88   3
   1   1  14 61967.1 5710.11   5
   1  -1  14 65660.1 5708.87   2
  -1  -1 -14 64175.2 5710.51   1
   1   1  14 59715.6 5709.14   2
  -1   1 -14 62608.4 5709.51   1
  -1   1 -15 61522.2 6787.88  14
  -1  -1 -15 54187.9 6786.16  14
  -1   1 -15 70994.6 6784.20   6
  -1  -1 -15 68069.0 6784.02   6
   1  -1  15 78640.3 6784.64   5
   1   1  15 77931.7 6784.17   3
   1  -1  15 79839.4 6783.86   3
   1   1  15 73514.5 6784.82   5
  -1   1 -15 77051.2 6783.72   1
   1   1  15 77755.1 6783.95   2
   1  -1  15 84599.1 6783.96   2
  -1  -1 -15 74717.0 6783.71   1
  -1   1 -16 629.499 281.603  14
  -1  -1 -16 490.895 269.257  14
  -1  -1 -16 1035.78 222.443   6
   1   1  16 877.168 232.512   5
   1  -1  16 781.245 227.807   5
  -1   1 -16 886.991 221.490   6
  -1   1 -16 941.828 210.076   1
  -1  -1 -16 831.196 210.081   1
  -1   1 -17 7765.18 909.628  14
  -1  -1 -17 6513.49 905.097  14
  -1   1 -17 11255.0 892.844   1
  -1  -1 -17 10634.4 892.615   1
  -1  -1 -18 12189.2 1409.08  14
  -1   1 -18 14179.1 1412.97  14
   1   1  18 15128.9 1403.11   5
   1  -1  18 15380.2 1403.32   5
   1  -1  18 16573.1 1402.34   3
   1   1  18 15893.8 1403.13   3
   1  -1  19 17111.4 1382.75   5
   1   1  19 16619.0 1383.47   5
   1  -1  19 17006.9 1378.49   3
   1   1  19 15901.2 1378.98   3
  -1  -1 -19 11333.4 1387.87  14
  -1   1 -19 12165.4 1390.11  14
  -1   1 -19 13684.2 1380.67   6
  -1  -1 -19 13046.7 1380.05   6
   1   1  20 6225.81 517.810   5
   1  -1  20 6376.64 516.111   5
  -1  -1 -20 4048.27 528.378  14
  -1   1 -20 4517.91 524.477  14
  -1   1 -20 4374.76 501.900   6
  -1  -1 -20 4477.80 502.695   6
   1  -1  21 5339.24 407.950   5
   1   1  21 5322.54 418.692   5
  -1   1 -21 1918.79 413.886  14
  -1  -1 -21 1607.43 426.998  14
   1  -1  22 3718.67 410.377   5
   1   1  22 3778.33 412.765   5
  -1  -1 -22 3734.83 443.753  14
  -1   1 -22 3301.57 419.070  14
   1   1  23 7236.62 594.550   5
   1  -1  23 7773.14 590.569   5
  -1   1 -23 3560.48 593.387  14
  -1  -1 -23 3859.67 607.423  14
   1  -1  24 17044.3 1261.14   5
   1   1  24 16575.1 1263.16   5
  -1  -1 -24 9522.85 1268.65  14
  -1   1 -24 9348.25 1264.75  14
   1  -1  25 7272.14 554.455   5
   1   1  25 7103.29 557.255   5
  -1  -1 -25 2885.75 571.683  14
  -1   1 -25 2735.19 566.338  14
  -1   1 -26 498.032 313.827  14
  -1  -1 -26 339.679 308.367  14
  -1  -1 -27 1160.48 350.055  14
  -1   1 -27 1561.58 347.816  14
  -1   1 -28 9641.38 940.484  14
  -1  -1 -28 9270.07 944.020  14
  -1  -1 -30 404.115 300.635  14
  -1   1 -30 70.3672 298.389  14
  -1   1 -31-46.3219 288.704  14
  -1  -1 -31 132.346 288.417  14
   1   1  32 2488.71 468.392  16
  -1   1 -32 2956.67 416.483  14
  -1  -1 -32 3973.07 418.685  14
   1   1  33 40.5311 329.821  16
   1  -1  33 18.2937 302.798  16
  -1  -1 -33-78.5985 260.177  14
  -1   1 -33 11.4936 252.889  14
   1   1  34 77.4077 302.459  16
   1  -1  34 85.8207 274.353  16
  -1  -1 -34 575.651 255.035  14
  -1   1 -34 444.074 243.758  14
   1  -1  35 6.48748 249.963  16
   1   1  35-79.6435 273.855  16
  -1   1 -35-231.115 221.170  14
  -1  -1 -35 89.7361 225.740  14
   1   1  36 236.939 240.312  16
  -1   1 -36 424.817 208.311  14
  -1  -1 -36 207.872 209.017  14
   1   1  37 46.4654 209.597  16
  -1   1 -37-197.755 185.135  14
  -1  -1 -38 398.490 308.903  24
  -1   1 -38 149.065 312.338  24
  -1   1 -39 31.9169 260.010  24
  -1  -1 -39 57.2264 269.325  24
   1   2 -39-104.437 314.704  24
   1  -2 -39-268.259 319.586  24
  -1   2  38 84.6158 225.054  16
   1   2 -38-14.5474 169.848  14
   1  -2 -38 286.958 372.154  24
   1   2 -38-161.304 368.442  24
  -1   2  37-308.521 256.686  16
   1   2 -37-51.5905 192.416  14
   1   2 -37-70.9039 399.058  24
   1  -2 -37-33.4216 383.564  24
  -1   2  36 505.878 283.552  16
   1   2 -36 113.059 213.181  14
   1   2 -36-106.980 426.081  24
   1   2 -35 586.541 245.111  14
   1   2 -35 181.336 467.944  24
   1   2 -34-37.0353 244.367  14
   1   2 -33-80.0961 263.702  14
   1  -2 -33-317.115 264.254  14
   1   2 -32 363.647 277.527  14
   1  -2 -32 71.4565 273.378  14
   1  -2 -31 651.616 301.381  14
   1   2 -31 515.225 284.904  14
  -1   2  30 3025.42 347.103   5
  -1  -2  30 2966.56 333.374   5
   1  -2 -30 1354.98 371.076  14
   1   2 -30 1411.69 359.147  14
  -1   2  29 516.155 282.762   5
  -1  -2  29 615.764 258.571   5
  -1  -2  28 5125.27 436.304   5
  -1   2  28 5013.85 447.707   5
   1  -2 -28 2325.87 467.660  14
   1   2 -28 1825.26 453.051  14
  -1   2  27 831.788 289.378   5
  -1  -2  27 678.525 267.468   5
   1   2 -27 444.636 302.990  14
   1  -2 -27 333.807 312.706  14
  -1  -2  26 3832.15 369.588   3
  -1   2  26 3739.35 378.782   3
  -1   2  26 3359.31 391.618   5
  -1  -2  26 3549.20 384.599   5
   1   2 -26 1479.62 410.003  14
   1  -2 -26 1862.24 428.873  14
  -1   2  25 555.634 238.515   3
  -1  -2  25 580.635 223.077   3
  -1  -2  25 616.629 233.789   5
  -1   2  25 673.795 251.048   5
   1  -2 -25 330.132 296.037  14
   1   2 -25 100.608 283.778  14
  -1   2  24 3370.29 359.104   2
  -1   2  24 3346.16 359.474   3
  -1   2  24 3196.03 368.858   5
  -1  -2  24 3539.46 352.595   3
  -1  -2  24 2895.58 358.426   5
   1   2 -24 1902.28 392.471  14
   1  -2 -24 1645.53 393.156  14
  -1  -2  23 667.776 207.296   2
  -1   2  23 739.747 218.496   2
  -1   2  23 677.923 215.913   3
  -1   2  23 444.559 230.118   5
  -1  -2  23 547.072 203.102   3
  -1  -2  23 466.270 215.914   5
   1  -2 -23 187.082 249.241  14
   1   2 -23 352.675 275.570  14
  -1   2  22 98.0853 200.990   2
  -1  -2  22 141.242 192.075   2
  -1  -2  22 278.192 188.398   3
  -1   2  22 242.690 206.663   5
  -1   2  22 239.592 202.009   3
  -1  -2  22 207.130 192.204   5
   1   2 -22 192.411 249.899  14
   1  -2 -22 140.085 249.256  14
  -1   2  21-116.430 182.866   2
  -1  -2  21-88.3416 172.641   2
  -1   2  21 101.159 185.255   3
  -1  -2  21 170.796 187.140   5
  -1  -2  21 165.069 174.465   3
  -1   2  21 48.0312 197.332   5
   1  -2 -21 1.58885 243.829  14
   1   2 -21 176.581 239.485  14
  -1   2  20-35.4988 173.235   2
  -1  -2  20 41.3963 162.223   2
  -1   2  20 9.67061 191.397   5
  -1  -2  20-133.773 168.267   3
  -1  -2  20-27.4981 176.412   5
  -1   2  20-95.0632 177.302   3
   1  -2 -20-137.937 242.114  14
   1   2 -20-114.622 233.835  14
  -1  -2  19 3746.93 362.037   2
  -1   2  19 3282.13 365.798   2
  -1   2  19 3466.38 366.119   3
  -1  -2  19 3327.62 368.419   5
  -1  -2  19 3578.74 361.102   3
  -1   2  19 3396.30 374.560   5
   1   2 -19 3142.98 399.287  14
   1  -2 -19 3205.61 404.716  14
  -1  -2  18 72.7210 166.530   2
  -1   2  18 95.1412 177.219   2
  -1  -2  18 55.0968 166.909   3
  -1   2  18-80.6743 177.196   3
   1  -2 -18 38.2420 248.986  14
   1   2 -18-372.823 227.063  14
  -1  -2  17 7294.53 602.641   2
  -1   2  17 6226.71 604.826   2
  -1   2  16 2982.49 339.848   2
  -1  -2  16 3750.08 336.277   2
  -1  -2  16 3051.94 346.333   5
  -1   2  16 2775.01 341.878   3
  -1  -2  16 3297.87 337.034   3
  -1   2  16 2596.98 352.117   5
   1  -2 -16 2578.20 391.775  14
  -1  -2  15 3918.50 401.193   5
  -1   2  15 3395.25 405.884   5
  -1  -2  15 3709.56 392.762   3
  -1   2  15 3578.47 400.617   3
  -1  -2  15 4123.99 393.100   2
  -1   2  15 3609.09 398.182   2
   1  -2 -14 3060.18 360.578  15
  -1  -2  14 3884.04 377.988   5
  -1   2  14 3672.63 383.311   5
  -1   2  14 3511.20 378.589   2
   1  -2 -13 3277.43 722.706  19
  -1  -2  13 14017.0 735.283   5
  -1   2  13 12660.3 738.047   5
   1  -2 -13 4047.36 745.503  21
   1  -2 -13 8010.57 749.990  14
   1  -2 -12 24348.9 2164.43  14
  -1   2  12 23352.3 2160.38   5
  -1  -2  12 27253.9 2160.48   5
  -1   2  12 23886.3 2159.86   2
  -1  -2  12 27752.8 2159.65   2
   1  -2 -12 19017.3 2162.97  21
   1  -2 -11 802.455 234.585  21
   1  -2 -11 1353.41 232.445  14
   1  -2 -11 216.548 282.318  30
  -1  -2  11 2478.89 211.260   2
  -1   2  11 1968.23 215.876   2
  -1   2  11 1865.05 218.320   5
  -1  -2  11 2156.58 212.735   5
   1  -2 -10 109.529 229.897  30
   1  -2 -10 113.971 143.271  10
   1  -2 -10 128.094 160.181  21
   1  -2 -10 136.634 149.817  14
  -1  -2  10 214.420 181.919  32
  -1   2  10 199.895 122.522   2
  -1  -2  10 204.438 116.935   2
  -1   2  10 241.165 127.965   5
  -1  -2  10 253.417 122.174   5
   1  -2  -9 62.0448 246.468  30
   1  -2  -9 383.494 152.283  14
   1  -2  -9 759.304 146.606  10
   1  -2  -9 177.990 171.916  21
  -1  -2   9 308.090 133.237  19
  -1  -2   9 96.3227 197.768  32
  -1   2   9 1201.48 130.771   2
  -1  -2   9 1378.41 127.475   2
  -1  -2   9 1147.58 136.134   5
  -1   2   9 937.322 137.333   5
   1  -2  -8 51.3465 284.210  30
   1  -2  -8 1018.64 199.709  14
   1  -2  -8 1752.52 201.813  10
   1  -2  -8 525.820 220.773  21
  -1  -2   8 741.478 196.594  19
   1  -2  -8 386.303 251.350  18
   1  -2  -8 758.511 202.256  17
  -1  -2   8 2539.83 191.684   5
  -1   2   8 1939.08 193.064   5
  -1   2   8 2603.40 189.952   2
  -1  -2   8 2993.81 187.185   2
   1  -2  -7 8256.64 755.604  14
   1  -2  -7 9300.64 759.328  10
   1  -2  -7 8415.38 764.808  21
   1  -2  -7 7965.31 759.049  17
   1  -2  -7 6699.93 773.384  18
   1   2  -7 8550.38 772.325  28
  -1  -2   7 10392.0 781.979  30
   1  -2  -7 6357.54 788.701  30
  -1   2   7 7296.94 753.451   5
  -1  -2   7 8927.32 753.324   5
  -1  -2   7 8343.95 751.874   2
  -1   2   7 7103.33 752.333   2
  -1  -2   6 9674.27 849.124   2
  -1   2   6 8252.40 849.418   2
  -1  -2   6 7764.65 913.876  27
   1  -2  -6 9196.94 853.642  10
   1  -2  -6 9454.11 861.923  21
   1  -2  -6 7595.74 872.920  18
   1  -2  -6 8573.34 856.848  17
  -1  -2   6 10939.2 864.289  18
   1   2  -6 11845.5 874.378  28
  -1  -2   6 11990.0 876.919  30
   1  -2  -6 8888.64 888.958  30
  -1   2   6 8208.82 849.913   5
  -1  -2   6 9437.26 849.713   5
   1  -2  -6 9135.58 850.759  14
  -1  -2   5 14794.6 551.719  30
   1  -2  -5 13420.1 584.453  30
   1  -2  -5 4542.79 516.842  10
   1  -2  -5 8089.70 529.870  21
  -1  -2   5 9005.56 543.789  18
   1  -2  -5 6601.11 523.253  17
  -1  -2   5 9372.33 591.160  27
   1  -2  -5 5505.60 509.311  14
  -1   2   5 2178.71 508.866   2
  -1  -2   5 2553.40 507.859   2
   1  -2  -4 19086.5 1633.30  30
   1  -2  -4 21839.0 1657.10  34
  -1  -2   4 19331.3 1630.91  27
   1  -2  -4 17507.8 1611.25  10
   1  -2  -4 18279.9 1615.70  21
  -1  -2   4 21024.6 1622.23  18
   1  -2  -4 17159.6 1613.72  17
  -1  -2   4 15975.9 1607.80   2
   1  -2  -4 16353.7 1607.42  14
   1   2  -3 3926.28 235.471  28
  -1  -2   3 2995.63 259.471  27
   1  -2  -3 2372.99 283.127  27
   1  -2  -3 204.323 140.990  10
   1  -2  -3 1196.82 166.546  21
   1  -2  -3 1067.15 242.670  20
  -1  -2   3 1235.73 249.106  18
   1  -2  -3 857.284 161.436  17
   1  -2  -3 4114.67 281.006  30
   1  -2  -3 352.294 100.500  14
   1  -2  -2 15562.9 1194.09  30
   1  -2  -2 13084.9 1194.85  31
   1  -2  -2 17506.1 1198.42  34
   1   2  -2 11116.3 1162.40  16
   1  -2  -2 13548.6 1167.16   7
   1   2  -2 11322.2 1171.46  28
   1  -2  -2 16517.4 1182.74  29
   1  -2  -2 11299.4 1188.77  27
   1  -2  -2 15340.0 1174.00  26
  -1  -2   2 13603.6 1181.19  27
   1   2  -2 11878.3 1172.83  24
   1  -2  -2 13370.7 1165.22  21
   1  -2  -2 14721.0 1172.27  20
   1  -2  -2 11992.1 1164.32  17
   1  -2  -2 10976.7 1160.97  10
   1  -2  -2 11491.5 1162.36  13
   1  -2  -1 34950.9 2060.39  30
  -1  -2   1 25175.5 2046.01  31
   1  -2  -1 29582.9 2055.30  31
   1  -2  -1 39041.5 2056.00  34
   1   2  -1 21738.5 2036.47  16
   1  -2  -1 18162.8 2036.63   8
  -1  -2   1 14975.3 2037.95   7
   1  -2  -1 17918.0 2037.93   9
   1  -2  -1 20218.8 2038.01   7
   1   2  -1 29997.7 2044.70  28
   1  -2  -1 29772.3 2045.42  29
   1  -2  -1 30154.8 2043.76  26
   1  -2  -1 25411.8 2053.17  27
   1   2  -1 26347.3 2042.25  24
  -1  -2   1 26622.8 2044.88  25
  -1  -2   1 20802.6 2042.73  20
   1  -2  -1 27344.5 2042.33  20
   1  -2  -1 24413.9 2038.30  21
   1  -2  -1 21830.1 2038.18  17
   1  -2  -1 22000.5 2040.55  19
   1   2  -1 20619.7 2048.79  12
   1  -2  -1 17545.7 2035.32  10
   1  -2  -1 18190.7 2036.76  13
   1  -2   0 25507.0 2405.74  13
  -1   2   0 23034.3 2401.43  14
   1  -2   0 30856.6 2420.82  27
   1  -2   0 33892.8 2410.51  26
   1   2   0 30350.2 2409.53  24
   1  -2   0 33101.1 2411.04  25
  -1  -2   0 29242.9 2408.86  25
  -1  -2   0 25904.4 2410.01  20
   1  -2   0 29849.3 2406.01  21
   1  -2   0 28014.7 2408.70  19
   1  -2   0 27626.9 2406.15  17
  -1  -2   0 22894.7 2406.20   7
   1  -2   0 27139.5 2405.87   8
   1  -2   0 25220.5 2406.31   9
   1   2   0 26942.6 2405.12  16
   1   2   0 23245.1 2409.51  12
   1  -2   0 23820.1 2403.51  10
  -1  -2   0 40505.4 2416.48  31
   1   2   1 2885.61 314.948  16
   1  -2   1 3041.17 324.525   8
  -1  -2  -1 2386.33 326.521   7
   1  -2   1 2801.44 326.430   9
   1  -2   1 4993.60 419.489  27
   1  -2   1 5869.60 374.492  25
   1  -2   1 3946.18 312.776  21
  -1  -2  -1 3327.22 339.828  20
   1  -2   1 3605.12 331.865  19
   1  -2   1 2952.25 318.166  13
  -1   2  -1 3015.60 300.191  14
  -1  -2  -1 4914.02 333.312  29
   1   2   1 2624.83 321.047  11
   1  -2   1 2461.52 303.825  10
  -1  -2  -2 2837.33 197.218  29
   1  -2   2 2143.31 350.100  27
   1  -2   2 425.601 124.252  10
   1   2   2 522.427 179.303  11
  -1  -2  -2 1353.90 162.328  22
  -1  -2  -2 1186.29 242.013  20
  -1   2  -2 1640.49 147.896  22
   1  -2   2 1306.62 138.960  21
   1  -2   2 1251.27 184.117  19
   1  -2   2 487.653 183.534   9
  -1  -2  -2 545.208 120.179   8
   1   2   2 952.088 175.869  16
  -1   2  -2 780.883 129.432  14
  -1  -2  -2 852.115 138.077  14
   1  -2   3 11865.0 772.699  32
  -1  -2  -3 10355.6 781.333  34
   1   2   3 5332.50 712.112   9
  -1   2  -3 8572.48 718.030  14
  -1  -2  -3 6570.00 716.306  13
  -1  -2  -3 7722.49 718.553  14
  -1  -2  -3 7157.65 723.101  26
   1  -2   3 11333.0 814.219  27
  -1   2  -3 10101.6 724.291  22
   1  -2   3 9241.61 716.353  21
  -1  -2  -3 8388.60 734.631  22
   1  -2   3 9492.74 731.648  19
   1  -2   3 8096.72 713.016  10
   1  -2   3 9559.79 733.352   9
  -1   2  -3 8020.19 715.463   1
  -1  -2  -3 6610.35 715.615   1
  -1  -2  -4 595.941 330.127  34
   1  -2   4 1159.08 298.257  32
   1  -2   4 763.635 159.688  15
   1  -2   4 1201.48 203.655   9
  -1   2  -4 697.224 149.559  14
  -1  -2  -4 824.839 151.130  14
  -1  -2  -4 586.400 182.209  26
  -1  -2  -4 544.680 222.413  22
  -1   2  -4 829.680 192.965  22
   1  -2   4 698.388 127.088  21
   1  -2   4 791.180 189.875  19
  -1   2  -4 1409.65 137.440   1
  -1  -2  -4 1211.28 138.071   1
   1   2   4 1146.53 143.851   5
   1  -2   4 1383.26 148.888   5
  -1  -2  -4 607.742 125.182  13
   1  -2   4 999.331 118.651  10
  -1  -2  -5 194.350 176.545  26
  -1  -2  -5 344.763 213.043  22
   1  -2   5 283.214 95.9221  21
  -1   2  -5 385.557 204.622  22
   1   2   5 562.735 127.034   5
   1  -2   5 825.902 136.354   5
   1  -2   5 592.051 149.133  15
  -1  -2  -5 653.020 149.695  14
  -1   2  -5 491.277 144.283  14
  -1  -2  -5 740.896 133.198   1
   1   2   5 569.543 117.611   3
  -1   2  -5 881.585 131.977   1
  -1  -2  -5 612.262 374.653  34
   1  -2   5 165.164 303.499  32
   1  -2   6 27780.3 2439.73  32
   1  -2   6 23216.1 2419.53  15
   1   2   6 21495.8 2419.83   3
   1  -2   6 28713.2 2420.73   5
   1  -2   6 28502.7 2420.49   3
   1   2   6 22663.1 2420.42   5
  -1   2  -6 39882.6 2424.86   1
  -1  -2  -6 32625.5 2424.12   1
  -1   2  -6 28534.4 2429.56  22
  -1  -2  -6 21980.4 2430.61  22
  -1   2  -6 27029.6 2422.89  14
  -1  -2  -6 22880.4 2422.24  14
  -1   2  -7 33282.9 2737.50  14
  -1  -2  -7 30632.0 2737.44  14
   1  -2   7 29820.1 2734.98   5
   1   2   7 24619.8 2734.56   5
   1   2   7 24299.2 2734.19   3
   1  -2   7 30395.6 2734.69   3
  -1   2  -7 41116.0 2744.41  22
  -1  -2  -7 33182.7 2745.66  22
  -1   2  -7 31391.7 2735.22   1
  -1  -2  -7 26660.0 2734.89   1
   1  -2   7 47871.4 2753.25  32
   1  -2   8 7241.96 672.980   3
   1   2   8 6395.02 674.238   5
   1   2   8 5823.79 672.584   3
   1  -2   8 7636.23 674.593   5
   1   2   8 5102.94 671.863   2
   1  -2   8 6654.65 672.104   2
  -1   2  -8 6984.66 673.653   1
  -1  -2  -8 5809.27 673.258   1
  -1   2  -8 13215.6 700.534  22
  -1  -2  -8 11249.7 707.712  22
  -1  -2  -8 9219.39 682.228  14
  -1   2  -8 10444.7 681.767  14
  -1  -2  -9 2620.09 296.901  14
  -1   2  -9 3152.67 294.655  14
  -1  -2  -9 2479.50 277.250   6
   1  -2   9 3106.93 281.420   5
   1   2   9 2263.88 281.863   5
   1   2   9 2042.19 278.038   3
  -1   2  -9 3049.85 276.627   6
   1  -2   9 2939.31 278.323   3
  -1  -2  -9 2098.03 272.707  10
  -1  -2  -9 3240.29 355.387  22
  -1   2  -9 3625.81 321.615  22
   1  -2   9 2951.78 278.346   2
  -1  -2  -9 2538.20 279.651   1
   1   2   9 2180.55 278.818   2
  -1   2  -9 3323.67 281.095   1
  -1  -2 -10 7065.26 823.679  14
  -1   2 -10 8542.36 824.166  14
  -1  -2 -10 8401.36 819.807   6
   1   2  10 7933.89 816.457   3
   1   2  10 7781.28 818.192   5
   1  -2  10 10113.8 818.253   5
  -1   2 -10 10646.3 820.318   6
   1  -2  10 10032.0 816.877   3
  -1  -2 -10 6782.03 813.180  10
  -1  -2 -10 5472.16 845.400  22
  -1   2 -10 10948.8 818.447   1
   1   2  10 7773.85 816.254   2
  -1  -2 -10 8914.29 818.096   1
   1  -2  10 10468.6 816.923   2
  -1  -2 -11 312.001 283.543  22
  -1  -2 -11 476.393 154.567  21
  -1   2 -11 84.2708 149.344   6
   1   2  11 1.19231 162.384   5
   1   2  11 45.3781 152.255   3
   1  -2  11-17.8672 152.036   3
   1  -2  11 167.608 158.823   5
  -1  -2 -11 56.2293 148.966   6
   1   2  11-71.7828 154.868   2
   1  -2  11 84.6474 150.820   2
  -1   2 -11-39.1828 163.153   1
  -1  -2 -11 112.186 164.213   1
  -1  -2 -11 6.03512 135.648  10
  -1   2 -11 58.9320 191.590  14
  -1  -2 -11 238.497 192.789  14
  -1  -2 -12-13.8152 227.829  14
  -1  -2 -12 232.078 171.322   6
   1  -2  12 239.782 177.204   3
   1  -2  12 224.693 185.100   5
   1   2  12 92.5849 192.208   5
   1   2  12 143.661 180.735   3
  -1   2 -12-29.7496 172.489   6
  -1  -2 -12 86.2420 305.519  22
  -1  -2 -12 135.661 187.071  21
  -1  -2 -12 136.443 150.984  10
  -1  -2 -13 19422.4 1985.92   6
  -1   2 -13 23388.2 1986.96   6
   1   2  13 21104.2 1988.64   5
   1  -2  13 24127.8 1987.79   5
   1   2  13 20760.9 1986.50   3
   1  -2  13 24149.4 1986.82   3
  -1   2 -13 27003.9 1998.63  14
  -1  -2 -13 19548.6 1986.57  21
  -1  -2 -13 18620.2 1980.57  10
  -1  -2 -14 430.545 203.837  21
  -1   2 -14 290.883 266.483  14
  -1  -2 -14 135.155 269.904  14
  -1   2 -14 117.962 202.592   1
   1   2  14 115.088 214.957   3
  -1  -2 -14 222.707 204.426   1
   1  -2  14 228.801 212.264   3
  -1  -2 -14 113.199 174.373  10
  -1   2 -14 90.8399 197.425   6
  -1  -2 -14 178.674 196.932   6
   1   2  14 355.983 224.748   5
   1  -2  14 225.862 216.925   5
   1   2  15 653.973 231.129   5
  -1  -2 -15 498.307 210.550   6
   1  -2  15 715.303 221.485   5
  -1   2 -15 523.871 206.432   6
   1   2  15 1000.97 226.960   3
   1  -2  15 871.563 214.753   3
  -1  -2 -15 915.529 204.778   1
  -1   2 -15 1020.44 205.676   1
  -1  -2 -15 416.858 277.966  14
  -1   2 -15 395.130 277.253  14
   1  -2  16 6027.94 504.505   5
   1   2  16 4718.96 506.673   5
  -1  -2 -16 4805.61 497.624   1
  -1   2 -16 5762.71 496.848   1
  -1   2 -16 4050.73 528.379  14
  -1  -2 -16 3905.74 535.198  14
  -1   2 -16 4898.90 501.608   6
  -1  -2 -16 4635.95 501.586   6
  -1   2 -17 14373.0 1267.43  14
  -1  -2 -17 12463.4 1267.98  14
   1   2  18 7151.67 691.257   5
   1  -2  18 8227.04 688.811   5
   1   2  18 7283.92 685.852   3
   1  -2  18 8190.11 683.237   3
  -1   2 -18 6637.21 704.781  14
  -1  -2 -18 5967.16 712.196  14
  -1  -2 -18 5907.82 685.428   6
  -1   2 -18 6776.22 686.038   6
   1  -2  19 767.457 222.649   5
  -1  -2 -19 716.116 191.404   6
  -1   2 -19 484.682 188.264   6
   1   2  19 606.371 226.411   5
  -1   2 -19 181.924 244.048  14
  -1  -2 -19 166.434 259.032  14
   1  -2  20 6021.91 488.038   5
   1   2  20 5536.55 498.759   5
  -1  -2 -20 3867.04 512.840  14
  -1   2 -20 4072.18 502.676  14
  -1  -2 -20 3946.46 478.146   6
   1  -2  21 13323.1 966.708   5
   1   2  21 12140.6 969.160   5
  -1  -2 -21 6968.19 978.750  14
  -1   2 -21 6988.11 972.829  14
   1  -2  22 8442.51 690.191   5
   1   2  22 7925.61 694.492   5
  -1   2 -22 5451.36 696.876  14
  -1  -2 -22 5523.95 704.708  14
   1  -2  23 10530.0 718.662   5
   1   2  23 9993.31 721.323   5
  -1  -2 -23 4357.43 732.357  14
  -1   2 -23 3852.09 713.611  14
   1   2  24 567.658 266.849   5
   1  -2  24 551.199 249.664   5
  -1   2 -24 282.484 271.128  14
  -1  -2 -24 438.762 298.736  14
  -1  -2 -25 1498.11 347.811  14
  -1   2 -25 1394.58 322.125  14
  -1   2 -26 125.449 293.126  14
  -1  -2 -26 40.9220 317.043  14
  -1   2 -27 7027.90 717.005  14
  -1  -2 -27 6636.15 724.057  14
  -1  -2 -29 155.776 306.256  14
  -1  -2 -30-346.140 292.760  14
  -1   2 -30 87.0517 281.138  14
  -1   2 -31 1090.13 301.703  14
  -1  -2 -31 757.035 300.145  14
   1  -2  32 306.884 298.131  16
   1   2  32 93.3635 356.798  16
  -1  -2 -32 237.470 277.763  14
  -1   2 -32-155.384 271.691  14
   1   2  33-195.454 336.529  16
   1  -2  33 46.5174 280.428  16
  -1  -2 -33 307.264 260.757  14
  -1   2 -33 24.6998 248.769  14
   1   2  34 219.518 301.409  16
  -1  -2 -34 317.477 238.708  14
  -1   2 -34 175.100 233.378  14
   1   2  35-90.9944 281.155  16
  -1   2 -35-18.7345 217.762  14
   1   2  36-139.696 239.454  16
  -1   2 -36 256.708 193.986  14
   1   2  37 355.975 222.652  16
  -1   2 -37 130.212 334.819  24
  -1   2 -37-34.2406 175.998  14
   1  -2  38 70.9190 231.498  25
  -1   2 -38-272.639 298.141  24
  -1  -2 -38-37.2861 299.934  24
   1   3 -39-5.79954 275.829  24
  -1  -3  39-248.793 248.087  25
  -1  -3  38-195.377 259.422  25
   1   3 -38-187.220 338.021  24
  -1   3  37-130.472 249.366  16
   1  -3 -37-22.0809 379.263  24
   1   3 -37 122.436 390.241  24
   1   3 -37 229.871 179.941  14
  -1   3  36 219.252 283.861  16
   1  -3 -36 325.501 415.258  24
   1   3 -36-77.9734 425.003  24
   1   3 -36 480.764 209.721  14
  -1   3  35-27.1648 310.451  16
   1   3 -35-27.9988 224.148  14
   1   3 -35 445.857 446.597  24
   1   3 -34 503.038 240.969  14
   1   3 -34-123.103 491.038  24
   1   3 -33-177.855 252.567  14
   1   3 -32 765.554 277.426  14
   1   3 -31 1436.28 308.503  14
   1   3 -30 568.416 272.241  14
  -1   3  29 464.089 275.583   5
  -1  -3  29 569.733 249.299   5
   1   3 -28 550.921 291.447  14
   1  -3 -28 522.511 314.761  14
  -1  -3  28 1037.11 264.760   5
  -1   3  28 1402.45 299.405   5
   1  -3 -27 7138.29 1118.28  14
   1   3 -27 6740.41 1114.33  14
  -1   3  27 15310.0 1115.60   5
  -1  -3  27 16585.7 1109.09   5
   1   3 -26 2436.95 468.192  14
   1  -3 -26 2338.97 472.641  14
  -1  -3  26 5701.77 452.772   5
  -1   3  26 4732.63 466.187   5
   1   3 -25 726.463 288.689  14
   1  -3 -25 525.980 297.458  14
  -1   3  25 201.333 255.991   5
  -1  -3  25 164.732 228.472   5
  -1  -3  25 172.364 205.862   3
  -1   3  25 89.1514 230.379   3
   1  -3 -24 4263.55 659.070  14
   1   3 -24 4032.25 653.267  14
  -1   3  24 7087.08 635.338   3
  -1   3  24 6692.74 639.589   5
  -1  -3  24 7694.05 626.804   3
  -1  -3  24 6667.74 629.727   5
   1   3 -23 4535.26 964.985  14
   1  -3 -23 4839.46 968.418  14
  -1   3  23 10074.6 959.377   5
  -1   3  23 11718.3 957.073   3
  -1  -3  23 11006.4 955.100   5
  -1  -3  23 13006.1 953.787   3
  -1   3  23 12519.7 957.084   2
   1  -3 -22 6456.58 995.444  14
   1   3 -22 6102.47 995.985  14
  -1  -3  22 12088.0 980.723   3
  -1  -3  22 10644.9 983.233   5
  -1   3  22 10920.3 984.232   3
  -1   3  22 9677.59 986.373   5
  -1  -3  22 13220.7 981.399   2
  -1   3  22 11245.5 985.127   2
   1  -3 -21 292.467 243.067  14
   1   3 -21 339.179 240.737  14
  -1  -3  21 53.0895 180.902   3
  -1  -3  21 69.0706 185.189   5
  -1   3  21 13.7931 198.793   3
  -1   3  21 13.2691 202.668   5
  -1   3  21 54.1372 201.529   2
  -1  -3  21 150.329 185.529   2
   1   3 -20 7796.18 958.393  14
   1  -3 -20 8056.94 958.293  14
  -1  -3  20 10555.0 947.321   5
  -1   3  20 9410.23 949.611   5
  -1  -3  20 11149.7 943.401   3
  -1   3  20 10069.3 946.543   3
  -1   3  20 9504.05 945.236   2
  -1  -3  20 12140.2 946.022   2
   1  -3 -19 3193.30 762.504  14
   1   3 -19 3189.25 766.734  14
  -1  -3  19 9718.24 754.998   3
  -1  -3  19 8169.72 757.853   5
  -1   3  19 7306.19 760.469   5
  -1   3  19 8636.27 757.516   3
  -1   3  19 9402.18 757.343   2
  -1  -3  19 11487.9 754.829   2
   1   3 -18 8094.30 835.751  14
   1  -3 -18 8498.23 834.718  14
  -1   3  18 8229.81 820.754   3
  -1  -3  18 8990.99 818.347   3
  -1  -3  18 9699.86 819.250   2
  -1   3  18 8118.48 821.664   2
  -1  -3  17 17126.7 1301.65   2
  -1   3  17 14323.9 1302.84   2
   1  -3 -16 12571.7 1063.90  14
  -1   3  16 10349.0 1047.05   2
  -1  -3  16 11959.8 1044.68   2
  -1  -3  16 11122.9 1045.43   3
  -1  -3  16 11992.6 1048.79   5
  -1   3  16 10331.5 1050.75   5
  -1   3  16 10365.0 1047.77   3
  -1   3  15 113.340 197.320   2
  -1  -3  15 120.107 184.997   2
  -1   3  15 444.572 194.813   3
  -1  -3  15 442.260 181.261   3
  -1   3  15 932.193 213.932   5
  -1  -3  15 591.733 195.420   5
  -1  -3  14 20371.1 1820.29   2
  -1   3  14 18025.9 1822.49   2
  -1   3  14 19004.0 1824.72   5
  -1  -3  14 21062.1 1823.39   5
  -1  -3  14 19829.7 1821.21   3
  -1   3  14 18360.2 1822.32   3
   1  -3 -14 19958.7 1821.98  15
   1  -3 -14 21720.1 1835.10  21
   1  -3 -13 17463.1 2253.54  21
   1  -3 -13 23429.6 2251.06  14
   1  -3 -13 20194.5 2246.25  15
  -1  -3  13 28713.4 2244.79   3
  -1   3  13 27317.0 2245.88   3
  -1  -3  13 28846.2 2246.34   5
  -1   3  13 27233.8 2247.69   5
   1  -3 -12 6936.03 526.918  14
   1  -3 -12 6351.15 526.727  10
   1  -3 -12 7476.66 546.175  21
  -1   3  12 3138.22 508.266   2
  -1  -3  12 3804.05 504.870   2
   1  -3 -12 5918.73 517.564  15
  -1  -3  12 4927.38 508.455   5
  -1   3  12 4416.34 513.914   5
  -1  -3  12 7158.05 564.233  32
   1  -3 -12 6487.43 610.980  30
   1  -3 -11 4908.98 381.041  14
   1  -3 -11 3756.89 376.775  10
   1  -3 -11 5698.91 402.691  21
  -1  -3  11 5669.40 371.024  19
  -1  -3  11 1894.46 361.446   2
  -1   3  11 1431.44 366.079   2
   1  -3 -11 4489.08 378.252  15
   1  -3 -11 6049.90 486.535  30
  -1  -3  11 7032.36 432.388  32
  -1   3  11 2525.35 369.201   5
  -1  -3  11 2527.67 365.067   5
   1  -3 -10 32440.3 2733.82  10
   1  -3 -10 28816.6 2737.46  21
  -1  -3  10 32559.1 2733.20  19
   1  -3 -10 24840.0 2750.60  30
  -1  -3  10 30701.9 2744.15  32
  -1   3  10 25817.4 2731.16   2
  -1  -3  10 30115.3 2730.83   2
   1  -3 -10 31336.9 2733.21  14
  -1   3  10 27835.0 2731.91   5
  -1  -3  10 30704.1 2731.70   5
   1  -3  -9 13048.1 1180.68  10
   1  -3  -9 10480.6 1186.64  21
  -1  -3   9 12691.9 1181.34  19
   1  -3  -9 8840.15 1198.30  18
   1  -3  -9 7174.68 1212.58  30
  -1  -3   9 14363.3 1176.83   2
  -1   3   9 12438.8 1177.13   2
   1  -3  -9 12356.6 1178.50  14
  -1  -3   9 15000.6 1177.63   5
  -1   3   9 12736.5 1178.25   5
   1  -3  -8 630.044 160.029  14
   1  -3  -8 1088.16 173.450  10
   1  -3  -8 175.009 204.918  21
  -1  -3   8 342.378 184.863  19
   1  -3  -8 74.4403 272.522  18
  -1   3   8 1618.55 152.948   2
  -1  -3   8 2190.46 153.557   2
  -1  -3   8 1658.25 154.793   5
  -1   3   8 1330.43 159.157   5
  -1  -3   8 104.900 287.154  30
   1  -3  -8 16.3849 320.133  30
   1   3  -7 13818.0 849.360  28
  -1  -3   7 10492.1 906.604  27
   1  -3  -7 9868.71 836.383  10
   1  -3  -7 12456.8 848.696  21
   1  -3  -7 9881.46 863.135  18
  -1  -3   7 17128.7 873.789  30
   1  -3  -7 12620.9 886.552  30
  -1  -3   7 6977.76 829.418   2
  -1   3   7 6226.17 830.009   2
  -1  -3   7 8973.88 831.129   5
  -1   3   7 7670.64 831.501   5
   1  -3  -7 10916.4 831.710  14
   1   3  -6 12256.2 1229.71  28
  -1  -3   6 7405.67 1251.69  27
   1  -3  -6 15053.3 1213.57  10
   1  -3  -6 11068.1 1218.97  21
  -1  -3   6 13792.7 1225.07  18
   1  -3  -6 9768.45 1231.17  18
   1  -3  -6 7191.60 1275.86  34
  -1  -3   6 9721.49 1235.52  30
   1  -3  -6 7175.80 1243.93  30
  -1  -3   6 13963.5 1207.40   2
  -1   3   6 12752.0 1207.72   2
  -1  -3   6 15214.7 1208.40   5
  -1   3   6 13360.6 1208.68   5
   1  -3  -6 12924.1 1207.68  14
   1  -3  -5 1332.41 318.777  30
  -1  -3   5 857.654 308.363  27
   1   3  -5 1836.28 233.469  28
   1  -3  -5 524.872 135.451  10
   1  -3  -5 1041.85 171.575  21
  -1  -3   5 782.063 219.169  18
   1  -3  -5 621.095 253.592  18
  -1  -3   5 1654.10 265.412  30
   1  -3  -5 1849.93 400.871  34
  -1  -3   5 20.1083 82.7453   2
  -1   3   5-11.0919 87.8634   2
  -1  -3   5 160.431 86.1237   5
  -1   3   5 160.714 92.4501   5
   1  -3  -5 633.321 80.0192  14
  -1  -3   4 756.305 93.0554   5
  -1  -3   4 881.563 90.3804   2
  -1   3   4 778.724 97.4116   2
   1  -3  -4 475.679 323.042  30
   1   3  -4 205.637 236.616  28
   1  -3  -4 199.768 336.664  27
  -1  -3   4 115.345 323.635  27
   1  -3  -4 116.985 247.358  26
   1   3  -4 212.059 238.079  24
   1  -3  -4 259.662 170.320  21
  -1  -3   4 225.211 254.277  18
   1  -3  -4 12.7551 364.089  34
  -1  -3   4 161.010 250.675  30
   1  -3  -4 549.270 96.0261  11
   1  -3  -4 675.844 143.025  10
   1  -3  -4 489.939 73.7392  14
  -1   3   3 4715.02 526.379   2
  -1  -3   3 4882.39 525.809   2
   1  -3  -3 9421.29 662.709  34
   1  -3  -3 7511.05 622.427  30
   1  -3  -3 7778.13 652.787  31
   1  -3  -3 5759.08 550.913   9
   1  -3  -3 6664.53 547.901   8
   1  -3  -3 7778.57 606.876  29
   1   3  -3 8453.99 571.022  28
  -1  -3   3 7758.36 615.128  27
   1  -3  -3 6993.22 572.396  26
   1  -3  -3 6313.29 629.373  27
   1   3  -3 5993.69 576.052  24
   1  -3  -3 6520.62 549.243  21
   1  -3  -3 7684.58 584.105  20
  -1  -3   3 6990.99 588.614  18
   1  -3  -3 6060.93 540.006  10
   1  -3  -3 5918.78 542.407  13
   1  -3  -2 12054.9 1354.58  30
   1  -3  -2 11556.6 1361.95  31
   1  -3  -2 12827.0 1365.67  34
   1   3  -2 12548.6 1314.02  16
   1  -3  -2 17058.7 1318.17   8
   1  -3  -2 16147.2 1320.07   9
   1  -3  -2 20392.4 1326.18   7
   1  -3  -2 13219.9 1345.96  29
   1   3  -2 10095.6 1323.33  28
  -1  -3   2 13839.2 1349.88  27
   1  -3  -2 11491.0 1358.40  27
   1  -3  -2 13362.8 1328.90  26
  -1  -3   2 14314.8 1344.01  25
   1   3  -2 12508.5 1325.35  24
   1  -3  -2 13250.7 1317.93  21
   1  -3  -2 15986.4 1335.60  20
  -1  -3   2 14030.3 1340.85  18
   1   3  -2 13992.9 1330.64  12
   1  -3  -2 14872.7 1314.21  10
   1  -3  -2 14990.1 1317.17  13
   1  -3  -1 30772.8 3081.18  31
   1  -3  -1 37729.5 3080.77  30
  -1  -3   1 30364.8 3070.92  31
   1   3  -1 31861.6 3055.96  16
   1  -3  -1 35617.4 3060.09   9
  -1  -3   1 32744.9 3060.49   7
   1  -3  -1 37588.8 3059.84   7
   1  -3  -1 36707.6 3058.62   8
   1  -3  -1 30725.6 3066.79  29
   1   3  -1 33620.8 3064.32  28
  -1  -3   1 31556.7 3072.60  27
   1  -3  -1 34494.3 3063.31  26
   1  -3  -1 29339.7 3075.07  27
   1   3  -1 36592.0 3062.54  24
  -1  -3   1 31386.7 3064.97  25
   1  -3  -1 31690.4 3057.99  21
   1  -3  -1 38316.8 3065.72  20
  -1  -3   1 30660.3 3065.42  20
  -1  -3   1 33708.8 3070.86  18
   1   3  -1 28155.3 3063.00  12
   1  -3  -1 32613.3 3055.90  10
   1  -3  -1 32524.7 3057.89  13
  -1  -3   0 1536.21 346.413  31
   1   3   0 1212.99 239.518  28
   1  -3   0 1397.60 370.432  30
   1  -3   0 1352.89 372.069  27
   1  -3   0 1157.94 267.450  25
   1  -3   0 1117.89 173.008  21
  -1  -3   0 1091.52 254.843  20
   1  -3   0 1179.65 265.059  20
  -1  -3   0 1284.54 332.274  18
   1   3   0 758.279 163.876  16
   1  -3   0 1298.99 186.691   8
  -1  -3   0 1286.37 207.649   7
   1  -3   0 1551.22 206.933   7
   1  -3   0 1406.88 210.177   9
   1  -3   0 1146.51 156.267  10
   1  -3   0 1170.88 190.632  13
  -1   3   0 745.832 109.833  14
  -1  -3  -1 852.567 85.6957   2
  -1   3  -1 1072.84 88.8813   2
  -1  -3  -1 238.237 239.556  29
   1  -3   1 50.5337 359.204  27
   1  -3   1 91.7293 279.875  25
  -1  -3  -1 101.377 146.015  22
   1  -3   1 90.6653 149.732  21
  -1  -3  -1 489.194 334.131  18
  -1  -3  -1 365.439 249.184  20
   1  -3   1 378.997 206.393  19
   1   3   1 270.923 159.413  16
  -1  -3  -1 1002.49 207.798   7
   1  -3   1 740.480 186.439   8
   1  -3   1 769.536 202.469   9
   1  -3   1 663.896 132.688  10
   1   3   1 813.211 175.021  11
  -1   3  -1 381.951 99.7204  14
   1  -3   1 568.150 179.324  13
  -1   3  -2 148.853 78.6835   1
  -1  -3  -2 115.774 81.7206   1
   1  -3   2 397.764 171.910  15
   1   3   2 657.010 153.180  16
   1  -3   2 37.6213 205.030   9
  -1  -3  -2 73.2381 117.779   8
  -1  -3  -2 3063.15 264.127  29
   1  -3   2 2099.50 364.139  27
   1  -3   2 2115.97 320.340  25
   1  -3   2 1057.68 132.298  21
  -1  -3  -2 1301.37 162.150  22
  -1  -3  -2 980.339 258.322  20
   1  -3   2 789.699 201.352  19
   1   3   2-12.3145 171.993  11
   1  -3   2 196.887 118.436  10
   1  -3   2 239.759 168.091  13
  -1   3  -3 134727. 12291.1   1
  -1  -3  -3 116198. 12291.0   1
  -1  -3  -3 142536. 12304.7  34
   1  -3   3 139622. 12293.5  15
   1   3   3 140201. 12294.4  16
  -1  -3  -3 130666. 12291.5   8
  -1  -3  -3 139580. 12297.1  29
   1  -3   3 156411. 12304.4  27
  -1   3  -3 133835. 12292.1  22
   1  -3   3 163944. 12301.0  25
  -1  -3  -3 145226. 12299.8  20
  -1  -3  -3 142491. 12294.8  22
   1  -3   3 133457. 12292.7  21
   1  -3   3 146859. 12295.9  19
  -1  -3  -3 131169. 12292.2  14
  -1  -3  -3 121839. 12292.9  13
   1  -3   3 150334. 12294.7   9
   1  -3   3 134274. 12291.4  10
  -1  -3  -4 520.856 156.556  14
   1  -3   4-184.317 418.262  27
  -1  -3  -4 258.321 204.079  26
  -1  -3  -4 433.929 150.481  13
   1  -3   4 898.697 136.001  10
  -1  -3  -4 68.9446 203.997  22
  -1   3  -4 41.3932 154.526  22
   1  -3   4 10.3127 147.241  21
   1  -3   4 187.292 208.816  19
  -1  -3  -4 1502.91 152.452   8
   1  -3   4 386.944 194.677  15
  -1  -3  -4 538.124 367.264  34
  -1   3  -5 10.3015 100.167   1
  -1  -3  -5 22.3564 101.442   1
  -1  -3  -5 44.1067 116.229  14
   1  -3   5-270.042 433.177  27
  -1  -3  -5-28.2620 178.914  26
  -1  -3  -5-18.9297 185.334  22
   1  -3   5 9.51239 100.616  21
   1  -3   5 150.467 173.354  19
   1  -3   5 18.4878 292.413  32
  -1  -3  -5 38.1280 321.389  34
   1  -3   5 9.46734 146.172  15
   1  -3   5 67.6333 79.9382  10
  -1  -3  -5 43.8045 103.521  13
   1   3   5 103.034 104.613   5
   1  -3   5 26.1141 107.599   5
  -1   3  -6 10098.2 1030.22   1
  -1  -3  -6 8050.34 1029.65   1
  -1  -3  -6 10493.1 1033.58  14
  -1  -3  -6 12268.8 1044.31  26
  -1  -3  -6 12585.4 1048.19  22
   1  -3   6 13381.4 1029.44  21
   1  -3   6 13566.4 1042.24  19
  -1  -3  -6 14199.6 1097.16  34
   1  -3   6 16357.1 1075.83  32
   1  -3   6 10914.7 1034.39  15
   1  -3   6 12338.0 1032.68   5
   1   3   6 9225.08 1031.34   5
   1  -3   6 11416.1 1026.95  10
  -1  -3  -7 30914.9 3302.60  22
   1  -3   7 35286.3 3292.22  21
  -1  -3  -7 27576.6 3323.96  34
   1  -3   7 35434.1 3311.87  32
  -1  -3  -7 28473.9 3298.99  26
  -1  -3  -7 30683.5 3296.04  14
  -1   3  -7 35514.2 3296.30  14
  -1  -3  -7 32997.8 3293.55   1
  -1   3  -7 40675.5 3294.31   1
   1  -3   7 46188.8 3295.99   5
   1   3   7 36678.3 3295.10   5
  -1   3  -7 41373.3 3294.61   6
  -1  -3  -7 32889.9 3293.95   6
  -1  -3  -8 1396.94 236.184  22
  -1  -3  -8-57.9177 124.264   6
   1   3   8 180.557 130.635   5
   1  -3   8 63.1819 128.435   5
  -1   3  -8 77.3257 123.499   6
  -1   3  -8 504.091 145.655  14
  -1  -3  -8 333.731 151.053  14
  -1  -3  -8 367.965 127.933   1
   1  -3   8 231.421 117.918   3
  -1   3  -8 545.397 126.946   1
   1   3   8 237.862 119.210   3
  -1  -3  -8 1626.03 206.620  26
  -1  -3  -9 1570.34 367.832  22
   1   3   9 2747.16 297.298   5
   1  -3   9 3234.62 295.409   5
  -1  -3  -9 2739.68 292.580   6
  -1   3  -9 3411.52 292.644   6
   1  -3   9 3037.34 292.460   3
   1   3   9 2691.51 295.150   3
  -1  -3  -9 2650.35 315.066  14
  -1   3  -9 2793.10 309.440  14
  -1  -3  -9 2428.85 299.473   1
  -1   3  -9 3483.20 300.402   1
  -1  -3  -9 2615.44 301.192  10
   1  -3   9 868.021 398.080  32
  -1   3 -10 9864.64 674.512  14
  -1  -3 -10 8456.90 675.383  14
  -1  -3 -10 6216.57 659.594   6
   1   3  10 6213.69 663.603   5
  -1   3 -10 8149.20 661.121   6
   1  -3  10 7067.28 660.793   3
   1   3  10 5348.55 661.711   3
   1  -3  10 7563.98 662.912   5
  -1  -3 -10 8278.22 706.636  22
  -1   3 -10 6927.33 664.052   1
  -1  -3 -10 5210.58 662.935   1
  -1  -3 -10 7028.13 664.675  10
  -1   3 -11 39815.5 3222.36   6
  -1  -3 -11 32401.7 3221.42   6
  -1  -3 -11 20638.2 3230.87  22
  -1  -3 -11 24764.2 3224.15  21
  -1  -3 -11 31556.4 3221.46  10
   1  -3  11 41312.9 3223.19   5
   1  -3  11 41820.1 3222.53   3
   1   3  11 35113.0 3222.15   3
   1   3  11 34856.0 3222.71   5
  -1   3 -11 43899.9 3223.34   1
  -1  -3 -11 34746.1 3222.09   1
  -1  -3 -11 32224.5 3226.44  14
  -1  -3 -12 6873.08 381.005  21
  -1  -3 -12 7002.41 572.246  18
  -1  -3 -12 3697.07 356.375  10
   1   3  12 1634.20 357.400   3
   1  -3  12 2652.88 359.189   5
   1  -3  12 1877.04 353.118   3
   1   3  12 2211.59 363.673   5
  -1  -3 -12 6164.66 398.420  14
  -1   3 -12 3059.57 350.625   6
  -1  -3 -12 2497.70 350.441   6
  -1   3 -13 35370.1 3510.16  14
  -1  -3 -13 20118.9 3505.17  21
  -1  -3 -13 20893.6 3530.30  18
  -1  -3 -13 31830.4 3501.98  10
   1   3  13 42137.1 3505.40   3
   1  -3  13 47443.0 3504.51   3
   1   3  13 39537.1 3505.72   5
   1  -3  13 47139.5 3505.80   5
  -1   3 -13 47001.1 3504.44   1
  -1  -3 -13 38093.8 3503.70   1
  -1  -3 -13 34761.9 3503.61   6
  -1   3 -13 43180.9 3505.03   6
  -1  -3 -14 17392.9 1409.49  14
  -1   3 -14 20281.7 1408.96  14
  -1  -3 -14 13853.1 1400.10  21
  -1  -3 -14 13103.2 1447.97  18
   1   3  14 14222.3 1395.73   5
   1  -3  14 16624.2 1391.86   3
   1  -3  14 18297.7 1395.90   5
   1   3  14 13812.7 1392.70   3
  -1   3 -14 14352.0 1389.92   1
  -1  -3 -14 10514.1 1388.86   1
  -1  -3 -14 14142.8 1388.85  10
  -1  -3 -14 14675.5 1393.03   6
  -1   3 -14 16946.6 1393.65   6
   1  -3  15 8394.79 613.324   5
   1   3  15 6616.32 607.807   3
   1  -3  15 8729.68 606.264   3
   1   3  15 6951.42 615.611   5
  -1   3 -15 4972.96 626.592  14
  -1  -3 -15 4770.78 634.234  14
  -1  -3 -15 2145.72 611.677  21
  -1  -3 -15 5521.79 605.098   6
  -1   3 -15 6909.40 607.541   6
  -1   3 -16 2311.78 318.554   6
  -1  -3 -16 2029.50 320.482   6
  -1   3 -16 4310.50 366.356  14
  -1  -3 -16 3537.21 370.108  14
  -1  -3 -17 33317.8 3290.56  14
  -1   3 -17 38220.0 3292.13  14
  -1   3 -18 9443.28 895.656   6
  -1  -3 -18 7757.16 894.705   6
  -1   3 -18 9415.79 913.249  14
  -1  -3 -18 8277.73 914.475  14
   1   3  18 10082.6 906.247   5
  -1   3 -19 369.355 237.889  14
  -1  -3 -19 710.856 259.282  14
   1   3  19 431.637 219.084   5
   1  -3  19 495.516 204.538   5
  -1  -3 -20 2179.70 339.571  14
  -1   3 -20 2310.84 320.495  14
   1  -3  20 2384.84 298.938   5
   1   3  20 1947.70 310.543   5
  -1   3 -21 9853.16 1333.19  14
  -1  -3 -21 9630.79 1337.80  14
   1  -3  21 19585.7 1331.14   5
   1   3  21 16670.1 1333.36   5
  -1   3 -22 8498.28 1007.93  14
  -1  -3 -22 7838.70 1017.96  14
   1  -3  22 13243.0 1001.81   5
   1   3  22 11427.5 1006.39   5
  -1   3 -23-65.4209 262.916  14
  -1  -3 -23 36.8146 303.642  14
   1  -3  23 979.031 244.057   5
   1   3  23 776.723 263.031   5
  -1   3 -24 5287.80 555.335  14
  -1  -3 -24 5123.98 583.063  14
  -1  -3 -25 2768.83 419.425  14
  -1   3 -25 3094.88 401.568  14
  -1   3 -26 3111.87 398.448  14
  -1  -3 -26 2587.65 418.393  14
  -1   3 -27 370.393 303.370  14
  -1  -3 -27 500.332 311.486  14
  -1  -3 -29 106.188 292.427  14
  -1   3 -29 157.130 283.890  14
  -1   3 -30 2186.91 343.359  14
  -1  -3 -30 1811.75 351.463  14
  -1  -3 -31 881.508 288.869  14
  -1   3 -31 909.805 285.498  14
   1  -3  31 545.731 296.168  16
   1   3  31 508.873 383.938  16
  -1  -3 -32 1346.03 292.108  14
  -1   3 -32 1593.50 292.831  14
  -1   3 -33 283.262 241.856  14
   1   3  33 92.6663 330.974  16
  -1   3 -34 623.161 228.288  14
   1   3  34 485.026 312.914  16
  -1   3 -35 170.372 201.679  14
   1   3  35 49.1955 267.195  16
  -1   3 -36 284.993 187.892  14
  -1   3 -36 358.646 351.956  24
   1   3  36 16.5547 238.378  16
  -1   3 -37 328.673 168.263  14
  -1   3 -37 273.026 323.947  24
   1  -3  37-173.571 284.072  25
   1   3  37-38.5343 227.737  16
  -1   3 -38-84.2872 280.017  24
   1  -3  38 25.6140 240.547  25
  -1  -4  38-174.299 287.176  25
   1   4 -38-147.965 289.567  24
   1   4 -37 332.449 169.843  14
   1   4 -37-22.0270 356.868  24
  -1  -4  37-156.569 294.504  25
   1   4 -37 969.449 346.901  12
  -1   4  37 147.548 234.136  16
  -1   4  36 34.2107 268.408  16
   1   4 -36 198.146 401.469  24
   1   4 -36 152.643 191.634  14
  -1   4  35 145.501 295.920  16
   1   4 -35-38.3526 437.779  24
   1   4 -35 282.983 210.128  14
  -1   4  34-64.5162 330.353  16
   1   4 -34 51.6107 218.469  14
   1   4 -34-85.5652 461.796  24
   1   4 -33 1041.36 257.270  14
   1   4 -33 228.114 486.882  24
   1   4 -32 259.556 255.831  14
   1   4 -32 453.127 510.544  24
   1   4 -31-292.281 262.091  14
   1   4 -30 379.610 257.479  14
   1   4 -29 893.609 265.490  14
  -1  -4  28 1221.99 263.665   5
  -1   4  28 1033.18 292.822   5
   1   4 -27 10.7329 280.278  14
  -1  -4  27-56.9838 240.334   5
  -1   4  27 454.699 274.734   5
  -1  -4  26 5458.10 490.186   5
  -1   4  26 5250.57 511.549   5
   1   4 -25 252.267 291.395  14
  -1   4  25 481.601 280.871   5
  -1  -4  25 554.881 239.803   5
   1   4 -24 1295.36 345.882  14
  -1   4  24 1883.94 319.244   5
  -1   4  24 2232.00 303.511   3
  -1  -4  24 2330.76 299.990   5
  -1  -4  24 2317.46 282.154   3
   1   4 -23 166.058 277.033  14
  -1   4  23 96.1962 226.149   3
  -1  -4  23-14.9609 194.977   3
  -1  -4  23 260.849 209.566   5
  -1   4  23 291.448 236.701   5
   1   4 -22 2775.51 570.063  14
   1  -4 -22 2993.44 565.342  14
  -1   4  22 5857.98 555.934   5
  -1   4  22 6289.55 554.386   3
  -1  -4  22 6148.77 546.003   5
  -1  -4  22 6897.36 542.310   3
   1  -4 -21 3365.38 556.178  14
   1   4 -21 3094.88 550.254  14
  -1   4  21 5455.67 535.183   2
  -1  -4  21 6852.46 528.142   2
  -1  -4  21 5239.71 531.241   5
  -1   4  21 5243.07 541.403   5
  -1  -4  21 6055.73 527.693   3
  -1   4  21 5487.07 536.464   3
   1  -4 -20 871.550 274.098  14
   1   4 -20 1066.52 262.585  14
  -1   4  20 1238.48 239.142   2
  -1  -4  20 1636.38 217.365   2
  -1  -4  20 1392.68 224.919   5
  -1   4  20 1352.33 245.023   5
  -1  -4  20 1377.74 217.893   3
  -1   4  20 1320.58 235.628   3
   1  -4 -19 1841.64 411.185  14
   1   4 -19 1535.61 400.004  14
  -1   4  19 4389.11 391.344   2
  -1  -4  19 5113.77 385.362   2
  -1  -4  19 3500.70 381.182   5
  -1   4  19 4102.14 390.729   3
  -1  -4  19 4266.83 380.411   3
  -1   4  19 3095.36 389.731   5
   1  -4 -18 158.922 234.715  14
  -1  -4  18 1106.65 187.253   2
  -1   4  18 973.761 194.728   2
  -1   4  18 463.015 203.463   5
  -1  -4  18 537.234 187.312   5
  -1  -4  18 761.042 177.169   3
  -1   4  18 915.047 196.121   3
   1  -4 -17 23977.1 3833.64  21
   1  -4 -17 35731.7 3833.77  14
  -1  -4  17 54366.6 3829.71   2
  -1   4  17 46711.4 3829.36   2
  -1  -4  16 1252.06 180.464   2
  -1   4  16 1077.33 195.937   2
  -1   4  16 1009.66 207.268   5
  -1  -4  16 1014.84 187.869   5
  -1   4  15 9751.63 924.690   5
  -1  -4  15 10480.2 917.509   3
  -1   4  15 9690.48 921.261   3
  -1  -4  15 9790.46 920.069   5
  -1  -4  15 11586.1 918.927   2
  -1   4  15 9703.21 920.562   2
   1  -4 -14 18378.3 1402.51  14
   1  -4 -14 16098.9 1414.11  21
  -1  -4  14 15037.9 1391.23   2
  -1   4  14 12982.8 1392.41   2
   1  -4 -14 13906.0 1395.95  15
  -1  -4  14 15458.5 1393.05   5
  -1   4  14 14936.0 1396.03   5
  -1  -4  14 15110.6 1390.92   3
  -1   4  14 13655.2 1393.03   3
   1  -4 -14 18323.7 1404.17  10
   1  -4 -14 11558.1 1452.48  30
   1  -4 -13 105208. 9167.49  10
   1  -4 -13 72205.5 9169.54  21
   1  -4 -13 99871.7 9167.25  14
   1  -4 -13 76098.4 9164.63  15
   1  -4 -13 42544.0 9175.86  30
  -1   4  13 111796. 9165.10   3
  -1  -4  13 120326. 9164.91   3
  -1   4  13 112853. 9166.19   5
  -1  -4  13 119247. 9165.74   5
  -1   4  12 10524.6 724.901   3
  -1  -4  12 10852.5 724.786   5
  -1   4  12 9968.88 728.780   5
  -1  -4  12 11043.7 721.430   3
   1  -4 -12 3106.27 754.866  21
  -1  -4  12 3596.90 730.302  19
   1  -4 -12 6048.74 732.000  14
   1  -4 -12 4784.06 740.538  15
  -1  -4  12 614.327 781.867  32
   1  -4 -12 646.024 835.543  30
   1  -4 -11 18642.4 1605.94  14
   1  -4 -11 18035.6 1621.87  21
  -1  -4  11 19455.7 1610.34  19
  -1   4  11 16745.1 1603.65   5
  -1  -4  11 18383.1 1602.34   5
  -1  -4  11 17677.8 1600.25   3
  -1   4  11 15711.7 1601.43   3
   1  -4 -11 17384.4 1614.59  15
  -1  -4  11 17920.1 1641.33  32
   1  -4 -11 14631.2 1667.14  30
  -1   4  11 15792.1 1601.56   2
  -1  -4  11 17265.1 1599.32   2
   1  -4 -10 29681.6 2428.42  14
   1  -4 -10 30611.0 2441.01  21
  -1  -4  10 32253.0 2434.15  19
  -1  -4  10 26428.5 2426.38   5
  -1   4  10 24591.1 2427.34   5
  -1  -4  10 25306.4 2425.26   3
   1  -4 -10 27309.0 2434.53  15
   1  -4 -10 29667.5 2474.50  30
  -1   4  10 22588.0 2425.98   2
  -1  -4  10 25033.2 2425.04   2
   1  -4  -9 65566.3 6013.73  14
  -1   4   9 67655.3 6014.04   5
  -1  -4   9 70611.0 6013.74   5
   1  -4  -9 61089.6 6020.56  21
  -1  -4   9 65395.2 6018.16  19
   1  -4  -9 60302.3 6016.88  15
  -1  -4   9 70391.5 6013.05   2
  -1   4   9 62125.4 6013.12   2
   1  -4  -9 45174.4 6032.28  30
  -1  -4   8 1639.31 165.896   5
  -1   4   8 1483.47 171.832   5
  -1   4   8 2267.28 171.024   2
  -1  -4   8 2510.47 162.951   2
   1  -4  -8 75.3988 225.881  15
   1  -4  -8 816.883 217.976   9
   1  -4  -8 1523.95 403.406  30
  -1  -4   8 2077.97 358.891  30
  -1  -4   8 566.134 456.086  27
   1  -4  -8 570.067 315.411  26
   1  -4  -8 200.299 244.725  21
   1  -4  -8-249.282 330.235  18
   1  -4  -8 274.065 160.450  14
   1  -4  -8 700.194 198.539  10
  -1  -4   7 34188.1 3351.40   2
  -1   4   7 31934.3 3351.81   2
   1  -4  -7 39966.8 3381.77  30
  -1  -4   7 50586.3 3376.70  30
   1  -4  -7 46543.6 3404.31  34
   1  -4  -7 38802.2 3357.96  15
   1  -4  -7 36067.9 3355.65   9
   1   4  -7 40730.7 3360.22  28
  -1  -4   7 34788.2 3380.23  27
   1  -4  -7 42767.6 3369.68  26
   1  -4  -7 39954.4 3356.05  10
   1  -4  -7 42046.0 3361.84  21
   1  -4  -7 34027.0 3366.83  18
  -1  -4   7 35895.2 3351.91   5
  -1   4   7 34136.5 3352.28   5
   1  -4  -7 37544.9 3351.00  14
  -1   4   6 2288.92 354.062   2
  -1  -4   6 2605.54 351.995   2
  -1  -4   6 11283.7 482.567  30
   1  -4  -6 10219.2 515.374  30
   1  -4  -6 12603.3 583.785  34
   1  -4  -6 4146.73 388.666  15
   1  -4  -6 3093.53 381.841   9
   1   4  -6 10376.3 421.024  28
   1  -4  -6 7436.33 426.803  26
  -1  -4   6 6666.41 505.994  27
   1  -4  -6 7006.19 515.984  27
   1  -4  -6 3590.94 373.143  10
   1  -4  -6 5858.97 391.643  21
  -1  -4   6 5459.62 427.238  18
  -1  -4   6 2699.08 353.042   5
  -1   4   6 2622.30 354.694   5
   1  -4  -6 4010.86 346.915  14
  -1   4   5 44226.0 4668.48   2
  -1  -4   5 46941.1 4668.42   2
  -1  -4   5 71847.0 4689.81  30
   1  -4  -5 66675.6 4694.19  30
   1  -4  -5 74972.6 4703.44  34
   1  -4  -5 57111.1 4674.65  15
   1  -4  -5 56679.4 4673.76   9
   1  -4  -5 58064.7 4673.89   8
   1   4  -5 76965.6 4681.49  28
   1  -4  -5 53622.6 4690.38  27
  -1  -4   5 60373.0 4688.71  27
   1  -4  -5 67634.0 4684.01  26
   1   4  -5 62186.3 4682.35  24
   1  -4  -5 59609.2 4676.74  21
  -1  -4   5 60134.7 4678.88  18
   1  -4  -5 54402.7 4672.36  10
   1  -4  -5 45596.9 4668.16  12
  -1   4   5 47715.0 4668.86   5
  -1  -4   5 47473.1 4668.63   5
  -1   4   4 12977.4 1064.47   5
  -1  -4   4 13675.9 1064.18   5
  -1  -4   4 16257.3 1064.20   2
  -1   4   4 14114.5 1063.84   2
  -1  -4   4 1032.27 1099.81  30
   1  -4  -4 718.364 1130.93  34
   1  -4  -4 8667.07 1078.31  15
   1  -4  -4 15117.6 1076.56   8
   1  -4  -4 14053.8 1079.73   9
   1  -4  -4 1438.82 1097.85  29
   1  -4  -4 663.169 1115.35  30
   1   4  -4 2477.99 1082.12  28
  -1  -4   4 2544.40 1114.21  27
   1  -4  -4 3103.95 1087.21  26
   1  -4  -4 2017.10 1120.64  27
   1   4  -4 3502.59 1088.56  24
  -1  -4   4 3127.78 1102.25  25
   1  -4  -4 5031.48 1075.56  21
   1  -4  -4 6064.12 1102.21  20
  -1  -4   4 6435.40 1093.40  18
   1  -4  -4 12568.8 1072.94  10
   1  -4  -4 10433.4 1073.81  13
  -1   4   3 145341. 14658.4   5
  -1  -4   3 153742. 14658.4   5
  -1   4   3 130038. 14658.1   2
  -1  -4   3 125612. 14658.3   1
  -1  -4   3 144981. 14658.2   2
  -1  -4   3 225706. 14672.9  30
   1  -4  -3 239749. 14682.5  31
   1  -4  -3 320448. 14689.7  34
   1  -4  -3 269362. 14680.6  30
   1  -4  -3 206914. 14664.1  15
   1  -4  -3 200769. 14663.1   9
   1  -4  -3 205938. 14663.3   8
   1  -4  -3 275051. 14678.6  29
   1   4  -3 272641. 14668.5  28
   1  -4  -3 212058. 14674.3  27
  -1  -4   3 232146. 14672.7  27
   1  -4  -3 239825. 14670.0  26
  -1  -4   3 254270. 14675.9  25
   1   4  -3 210363. 14665.6  24
   1  -4  -3 219787. 14669.9  20
   1  -4  -3 209577. 14665.4  21
  -1  -4   3 210685. 14667.5  18
   1  -4  -3 194233. 14662.3  10
   1   4  -3 183950. 14664.3  12
   1  -4  -3 199472. 14664.1  13
   1  -4  -2 1405.16 254.361  15
   1  -4  -2 346.958 239.977   8
   1  -4  -2 564.142 271.779   7
   1  -4  -2 212.977 256.162   9
  -1  -4   2 565.308 258.619   7
   1  -4  -2 5508.86 330.452  20
   1  -4  -2 5013.45 246.221  21
  -1  -4   2 3789.32 319.512  20
  -1  -4   2 3523.54 328.917  18
   1   4  -2 71.8553 327.253  12
   1  -4  -2 479.214 236.860  13
  -1   4   2 1119.47 186.018   1
  -1  -4   2 1521.48 185.327   1
  -1  -4   2 1293.50 185.403   2
  -1   4   2 1305.08 185.096   2
  -1  -4   1 278270. 22104.1  31
   1  -4  -1 344878. 22109.0  30
   1  -4  -1 261847. 22106.5  31
   1   4  -1 226127. 22092.4  16
   1  -4  -1 247004. 22094.3  15
   1  -4  -1 225062. 22093.5   9
   1  -4  -1 250523. 22095.8   7
  -1  -4   1 202495. 22094.8   7
   1  -4  -1 223405. 22093.2   8
   1  -4  -1 275271. 22100.8  29
   1   4  -1 255959. 22097.7  28
   1  -4  -1 263812. 22101.9  27
  -1  -4   1 273632. 22101.1  27
   1   4  -1 260730. 22094.8  24
  -1  -4   1 244890. 22098.1  25
  -1  -4   1 225404. 22097.8  20
   1  -4  -1 286112. 22100.1  20
   1  -4  -1 244612. 22094.7  21
  -1  -4   1 236237. 22097.0  18
   1  -4  -1 224142. 22094.2  13
   1   4  -1 234018. 22093.8  12
   1  -4  -1 227547. 22092.7  10
  -1  -4   0 86658.6 3354.90  27
   1  -4   0 94064.0 3362.91  27
   1  -4   0 21429.5 3323.18  10
  -1   4   0 30323.5 3321.08  12
   1  -4   0 61267.5 3341.12  20
  -1  -4   0 49926.8 3339.44  20
  -1  -4   0 60008.1 3324.26  22
   1  -4   0 55086.2 3329.22  21
  -1  -4   0 46579.2 3340.29  18
   1  -4   0 18504.9 3327.54   7
   1  -4   0 23222.4 3328.87   9
  -1  -4   0 15052.6 3327.70   7
   1  -4   0 20336.7 3325.90   8
   1   4   0 36541.7 3324.28  16
   1  -4   0 39210.8 3328.56  15
  -1   4   0 31010.8 3320.35  14
   1  -4   0 30512.4 3327.81  13
  -1  -4  -1 221379. 21996.1   1
  -1  -4  -1 165660. 21995.9   2
  -1   4  -1 207837. 21996.2   2
  -1   4  -1 235738. 21996.1   1
  -1  -4  -1 478981. 22020.8  31
   1  -4   1 511534. 22024.2  30
  -1  -4  -1 337215. 22006.8  29
   1  -4   1 396241. 22013.3  27
   1  -4   1 384698. 22010.3  25
   1  -4   1 452189. 22012.4  20
  -1  -4  -1 404530. 22000.9  22
  -1  -4  -1 347449. 22008.1  20
   1  -4   1 360566. 22002.7  21
  -1  -4  -1 357875. 22007.9  18
   1  -4   1 364312. 22006.1  19
   1  -4   1 400015. 22003.6  15
   1   4   1 358559. 22000.9  16
   1  -4   1 401598. 22005.3   7
  -1  -4  -1 344328. 22004.8   7
   1   4   1 348814. 22000.6  11
   1  -4   1 356178. 22000.3  10
   1  -4   1 398672. 22003.9   9
  -1   4  -1 328751. 21997.8  14
   1  -4   1 400332. 22005.6  13
  -1   4  -2 9588.99 510.949   1
  -1  -4  -2 7876.46 510.625   1
  -1  -4  -2 6231.25 509.648   2
   1  -4   2 1389.19 540.709  15
   1   4   2 563.101 527.276  16
  -1  -4  -2 4518.79 577.502  29
   1  -4   2 2268.38 626.121  27
   1  -4   2 1502.10 581.867  25
   1  -4   2 166.823 522.932  21
  -1  -4  -2 327.551 524.470  22
   1  -4   2 225.392 544.014  19
  -1  -4  -2 280.177 560.690  20
  -1  -4  -2-114.032 598.988  18
   1  -4   2 4147.53 521.088  10
   1  -4   2 4360.72 544.498   9
   1   4   2 2883.33 532.887  11
   1  -4   2 1960.68 535.115  13
  -1  -4  -2 1509.65 529.253  13
  -1   4  -3 26111.6 2455.71   6
  -1  -4  -3 22785.5 2455.44   6
  -1   4  -3 22160.2 2455.27   1
  -1  -4  -3 18024.0 2454.99   1
  -1  -4  -3 58823.2 2506.59  34
   1  -4   3 38375.2 2465.88  15
   1   4   3 34727.3 2462.57  16
  -1  -4  -3 26174.8 2458.55   8
  -1  -4  -3 51928.0 2483.63  29
   1  -4   3 52524.1 2502.96  27
  -1  -4  -3 42282.9 2464.15  22
   1  -4   3 57527.7 2497.79  25
  -1  -4  -3 38903.3 2483.55  20
   1  -4   3 39174.6 2462.34  21
   1  -4   3 41605.2 2470.89  19
  -1  -4  -3 35833.9 2484.82  18
   1  -4   3 31045.7 2458.78  10
  -1  -4  -3 31684.5 2463.10  13
  -1  -4  -4 4884.96 896.584   1
  -1   4  -4 6432.89 897.398   1
   1   4   4 15992.8 915.816  16
   1  -4   4 14437.1 913.807  15
  -1  -4  -4 8763.20 903.187   8
  -1  -4  -4 10309.5 905.864  13
   1  -4   4 31103.1 1008.78  27
  -1  -4  -4 21436.3 917.232  22
   1  -4   4 30625.8 975.273  25
   1  -4   4 19591.2 908.382  21
  -1  -4  -4 17182.6 965.748  18
   1  -4   4 19476.2 924.004  19
   1  -4   4 10302.7 900.861  10
  -1  -4  -4 7048.94 897.139   6
  -1   4  -4 8824.98 897.668   6
  -1   4  -5 118535. 10440.5   1
  -1  -4  -5 99830.4 10440.3   1
  -1  -4  -5 133442. 10461.8  34
   1  -4   5 120361. 10443.4  15
  -1  -4  -5 105625. 10442.4  13
  -1  -4  -5 116618. 10442.2  14
   1  -4   5 142704. 10460.5  27
  -1  -4  -5 124376. 10445.8  22
   1  -4   5 122579. 10442.7  21
  -1  -4  -5 113540. 10452.4  18
   1  -4   5 135595. 10447.4  19
  -1  -4  -5 115777. 10441.5   8
   1  -4   5 116180. 10440.8  10
  -1   4  -5 119130. 10440.8   6
  -1  -4  -5 98291.7 10440.3   6
  -1   4  -6 192.037 124.084   1
  -1  -4  -6 114.064 120.830   1
  -1  -4  -6 465.687 149.653  14
   1  -4   6 918.658 174.209  15
   1  -4   6 5548.67 488.696  27
  -1  -4  -6 4016.03 231.659  26
  -1  -4  -6 3122.02 222.601  22
   1  -4   6 2553.33 142.413  21
   1  -4   6 2017.37 214.688  19
  -1  -4  -6 1644.28 386.386  18
  -1  -4  -6 47.1557 149.437   8
   1  -4   6 296.737 116.075  10
  -1  -4  -6 313.013 135.714  13
  -1  -4  -6 0.33933 111.016   6
  -1   4  -6 64.5144 113.588   6
  -1  -4  -7 43207.9 5131.19   1
  -1   4  -7 56223.9 5131.88   1
  -1  -4  -7 59376.7 5133.80  14
  -1   4  -7 61735.1 5134.76  14
  -1  -4  -7 57395.6 5139.56  26
  -1  -4  -7 61613.6 5141.22  22
   1  -4   7 65806.0 5132.74  21
   1  -4   7 68106.5 5139.42  19
  -1  -4  -7 56908.4 5152.28  18
  -1  -4  -7 61229.3 5165.36  34
   1  -4   7 73644.3 5156.42  32
  -1   4  -7 57892.5 5131.92   6
   1  -4   7 57755.4 5130.39  10
  -1  -4  -7 45927.2 5131.18   6
   1   4   7 53111.1 5132.42   5
  -1   4  -8 5420.18 847.790   1
  -1  -4  -8 4444.19 847.057   1
  -1   4  -8 11537.1 857.271  14
  -1  -4  -8 10094.9 856.178  14
  -1  -4  -8 16512.0 884.534  26
  -1  -4  -8 15704.8 886.446  22
   1  -4   8 16357.6 847.725  21
  -1  -4  -8 11907.9 948.572  18
   1  -4   8 14957.0 872.496  19
  -1  -4  -8 24466.0 1024.38  34
  -1   4  -8 7556.61 846.949   6
  -1  -4  -8 5881.39 846.196   6
   1  -4   8 9183.31 842.447  10
   1  -4   8 7512.30 851.555   5
   1   4   8 5660.91 850.786   5
  -1  -4  -9 30594.0 2601.01  14
  -1   4  -9 32179.5 2602.04  14
  -1  -4  -9 30262.0 2612.70  26
  -1  -4  -9 24371.7 2607.88  22
   1  -4   9 33013.9 2593.33  21
  -1  -4  -9 26615.2 2638.52  18
   1  -4   9 38308.7 2636.99  32
  -1  -4  -9 23262.6 2595.27   6
  -1   4  -9 29456.5 2596.38   6
   1  -4   9 33198.5 2599.51   5
   1   4   9 26351.6 2598.74   5
  -1  -4  -9 20771.5 2595.22   1
  -1   4  -9 26709.4 2596.04   1
  -1  -4 -10 373.320 325.479  26
  -1  -4 -10 428.495 236.220  14
  -1  -4 -10 401.678 516.646  18
   1  -4  10 1500.55 437.535  32
   1  -4  10 1391.80 218.914   5
   1   4  10 1077.06 218.887   5
  -1   4 -10 1012.81 186.264   6
  -1  -4 -10 1021.97 184.941   6
  -1  -4 -10 1128.77 186.812   1
  -1   4 -10 1180.66 186.890   1
  -1  -4 -11 46305.2 5399.46  26
  -1   4 -11 56597.9 5390.13   1
  -1  -4 -11 52637.5 5397.68  21
  -1  -4 -11 49580.1 5415.96  18
  -1  -4 -11 60676.8 5395.40  14
   1   4  11 59843.0 5393.31   5
   1  -4  11 73612.0 5394.02   5
  -1   4 -11 67090.5 5392.31   6
  -1  -4 -11 52954.1 5390.98   6
   1  -4  11 55582.3 5413.02  32
  -1   4 -12 9312.06 875.968   6
  -1  -4 -12 7451.69 874.283   6
  -1  -4 -12 10617.6 919.519  26
  -1   4 -12 12412.5 897.205  14
   1  -4  12 9777.63 882.063   5
   1   4  12 7832.14 883.927   5
  -1  -4 -12 10450.3 896.550  21
  -1  -4 -13 10998.8 1732.41  21
  -1  -4 -13 18419.5 1725.03   6
  -1   4 -13 22492.8 1726.42   6
  -1  -4 -13 9500.72 1742.10  26
  -1   4 -13 18804.6 1735.44  14
   1   4  13 21481.9 1730.44   5
   1  -4  13 26047.5 1729.91   5
  -1  -4 -13 16961.7 1726.65  10
  -1  -4 -14 1628.79 289.333  21
  -1  -4 -14 1448.14 229.275   6
  -1  -4 -14 1763.73 344.599  26
  -1   4 -14 1999.00 286.233  14
  -1  -4 -14 1572.33 284.793  14
   1  -4  14 1868.76 252.058   5
   1   4  14 1495.83 259.618   5
  -1   4 -14 1514.63 228.941   6
  -1  -4 -14 1286.60 244.842  10
  -1  -4 -15 9919.07 1117.73   6
  -1   4 -15 12286.5 1118.78   6
   1  -4  15 14305.0 1125.87   5
   1   4  15 11710.3 1126.09   5
  -1   4 -15 15322.6 1137.37  14
  -1  -4 -15 12982.0 1135.07  14
  -1  -4 -15 10996.1 1119.12  10
  -1  -4 -15 10538.4 1132.02  21
  -1   4 -16 630.731 231.701  14
  -1  -4 -16 508.123 240.911  14
  -1  -4 -16 303.488 191.701  10
  -1  -4 -16-46.6075 221.004  21
  -1  -4 -17 231.918 172.209  10
  -1   4 -17 105.886 222.785  14
  -1  -4 -17 100.368 237.644  14
   1   4  18 8788.40 817.393   5
  -1  -4 -18 6726.75 825.232  14
  -1   4 -18 7654.74 824.328  14
   1   4  19 958.696 243.429   5
   1  -4  19 991.325 223.877   5
  -1   4 -19 1142.73 253.022  14
  -1  -4 -19 864.519 267.257  14
   1  -4  20 7188.27 546.025   5
   1   4  20 5980.88 553.144   5
  -1  -4 -20 3744.69 564.729  14
  -1   4 -20 3970.40 553.697  14
   1   4  21 1134.46 266.826   5
   1  -4  21 1185.15 242.749   5
  -1   4 -21 794.166 273.254  14
  -1  -4 -21 1084.95 291.161  14
  -1  -4 -22 2765.20 393.084  14
  -1   4 -22 2899.39 375.142  14
  -1   4 -23 107.171 262.655  14
  -1  -4 -23-54.0705 289.932  14
  -1  -4 -24 1769.92 346.449  14
  -1   4 -24 1724.73 300.650  14
  -1  -4 -25-123.079 301.013  14
  -1   4 -25 117.368 266.983  14
  -1  -4 -26 90.3029 308.063  14
  -1   4 -26 412.933 279.922  14
  -1   4 -28-41.0224 280.631  14
  -1   4 -29-386.880 279.490  14
   1   4  29-16.7720 406.476  16
  -1   4 -30 193.900 264.835  14
   1   4  30 357.930 394.152  16
  -1   4 -31 1769.07 299.482  14
   1   4  31 744.893 402.326  16
  -1   4 -32 299.309 246.393  14
   1   4  32 196.142 350.054  16
  -1   4 -33 67.7409 226.673  14
   1   4  33-180.107 325.640  16
  -1   4 -34 635.764 210.202  14
   1   4  34 261.209 282.333  16
   1  -4  35-322.609 323.590  25
  -1   4 -35-193.204 374.367  24
  -1   4 -35 563.251 193.471  14
   1   4  35 55.9613 259.796  16
   1  -4  36-23.1474 314.452  25
  -1   4 -36 127.968 343.928  24
  -1   4 -36 530.134 177.425  14
   1   4  36 231.346 253.661  16
   1  -4  37 263.919 282.938  25
  -1   4 -37 25.9401 294.511  24
  -1  -5  38-47.6609 237.531  25
  -1  -5  37-205.154 292.841  25
   1   5 -37-62.7497 284.312  24
   1   5 -36 364.285 178.611  14
   1   5 -36-150.807 355.027  24
  -1  -5  36 378.701 335.696  25
  -1   5  36 189.043 242.947  16
   1   5 -35-15.2032 191.582  14
   1   5 -35 537.472 401.340  24
  -1  -5  35 214.304 356.821  25
  -1   5  35 156.645 281.488  16
   1   5 -34 16.6413 204.253  14
  -1  -5  34-247.491 372.590  25
   1   5 -34-167.406 441.259  24
  -1   5  34-124.220 310.746  16
   1   5 -33 797.152 240.172  14
   1   5 -33 765.547 480.637  24
  -1   5  33 939.157 354.962  16
   1   5 -32 1652.27 282.336  14
   1   5 -32 617.620 522.995  24
  -1   5  32 1422.88 397.345  16
   1   5 -31 620.898 251.761  14
   1   5 -31 48.4616 520.385  24
   1   5 -30-123.534 243.300  14
   1   5 -29 2613.18 350.157  14
   1   5 -28 1062.07 289.139  14
  -1  -5  26 1628.69 266.999   5
  -1   5  26 1746.12 304.286   5
  -1  -5  25 12695.6 982.976   5
  -1   5  25 12764.8 994.757   5
   1   5 -24 535.050 287.375  14
  -1  -5  24 914.966 247.347   5
  -1   5  24 1048.89 287.305   5
   1   5 -23 80.0230 276.297  14
  -1   5  23 212.043 256.745   5
  -1  -5  23 264.994 222.605   5
  -1   5  22 15406.8 1268.14   5
  -1  -5  22 15049.1 1260.17   5
  -1   5  21 7672.25 702.932   3
  -1  -5  21 7625.28 700.595   5
  -1  -5  21 7865.48 694.390   3
  -1   5  21 7317.05 707.203   5
  -1  -5  20 201.495 184.745   5
  -1   5  20 72.9931 210.824   5
  -1   5  20 369.797 206.038   3
  -1  -5  20 172.632 180.679   3
   1   5 -20 316.285 234.491  14
  -1  -5  19 2842.02 288.550   3
  -1   5  19 2350.54 307.466   5
  -1  -5  19 2490.86 292.077   5
  -1   5  19 2729.80 304.522   3
   1  -5 -19 1466.61 444.947  26
   1   5 -19 1655.02 318.276  14
  -1   5  18 24457.8 2193.57   2
  -1  -5  18 26373.1 2190.74   2
   1  -5 -18 15337.0 2202.62  21
  -1  -5  18 27347.0 2191.51   3
  -1   5  18 25288.1 2195.26   5
  -1  -5  18 26028.9 2192.81   5
  -1   5  18 25760.6 2194.06   3
   1   5 -18 18203.6 2196.66  14
   1  -5 -18 12950.6 2221.81  26
  -1  -5  17 833.741 180.195   3
  -1   5  17 972.139 203.435   3
   1  -5 -17 669.709 261.408  21
  -1  -5  17 1018.30 185.005   2
  -1   5  17 860.136 209.401   2
  -1  -5  16 331.377 170.864   2
  -1   5  16 293.094 181.607   2
  -1  -5  15 24413.9 1937.11   2
  -1   5  15 21909.3 1939.21   2
  -1  -5  15 20432.0 1937.04   5
  -1   5  15 20596.1 1937.37   3
  -1   5  15 19070.5 1938.62   5
  -1  -5  15 22226.5 1936.32   3
   1  -5 -15 20083.9 1945.18  10
   1  -5 -14 20563.0 1752.36  10
   1  -5 -14 14880.2 1760.91  21
   1  -5 -14 8619.23 1798.94  30
   1  -5 -14 14038.0 1747.06  15
  -1   5  14 19270.4 1743.59   3
  -1  -5  14 20363.3 1744.29   5
  -1   5  14 19955.0 1745.86   5
  -1  -5  14 21090.8 1742.64   3
   1  -5 -14 13502.3 1785.89  26
  -1  -5  14 21831.9 1741.95   2
  -1   5  14 18097.3 1743.52   2
   1  -5 -13 4.28419 290.168  21
   1  -5 -13 201.893 395.948  26
  -1   5  13 1174.84 190.759   3
  -1   5  13 1109.66 202.663   5
  -1  -5  13 1083.76 187.493   5
  -1  -5  13 1352.99 177.974   3
   1  -5 -13 85.2623 491.888  30
   1  -5 -13 809.915 241.139  10
   1  -5 -12 2846.54 706.402  30
  -1  -5  12 2344.94 618.789  32
   1  -5 -12 3314.85 626.815  26
   1  -5 -12 3928.44 567.086  21
  -1  -5  12 3914.73 537.171  19
  -1   5  12 5404.80 512.286   3
  -1  -5  12 5960.33 508.444   3
  -1  -5  12 6016.96 511.956   5
  -1   5  12 5517.09 517.595   5
   1  -5 -12 6138.26 545.640  10
   1  -5 -11 15418.4 2150.83  26
   1  -5 -11 24687.7 2123.73  10
   1  -5 -11 17653.3 2131.86  21
  -1  -5  11 18675.2 2123.61  19
  -1   5  11 23927.9 2113.69   2
  -1  -5  11 24947.6 2112.12   2
   1  -5 -11 22618.8 2121.53   9
   1  -5 -11 11406.5 2171.04  30
  -1  -5  11 24472.6 2112.57   3
  -1  -5  11 23824.5 2113.99   5
  -1   5  11 23568.2 2115.24   5
  -1   5  11 22775.7 2113.63   3
  -1  -5  10 525.496 163.585   5
  -1   5  10 597.590 165.793   3
  -1  -5  10 526.505 150.962   3
  -1   5  10 502.116 174.572   5
   1  -5 -10 933.540 390.873  26
   1  -5 -10 762.842 303.908  21
  -1  -5  10 630.083 263.515  19
   1  -5 -10 542.248 256.938   9
  -1   5  10 742.268 164.818   2
  -1  -5  10 541.846 152.730   2
   1  -5 -10 750.876 239.986  10
   1  -5 -10 870.538 536.146  30
  -1  -5   9 1823.59 206.042   3
  -1   5   9 2060.01 222.387   5
  -1   5   9 1748.86 215.063   3
  -1  -5   9 1806.75 213.637   5
   1  -5  -9 2225.12 303.514   9
  -1  -5   9 1679.57 206.215   2
  -1   5   9 1466.23 213.251   2
   1  -5  -9 516.848 549.723  30
   1  -5  -9 631.855 606.583  27
  -1  -5   9 839.690 645.191  27
   1  -5  -9 504.694 415.032  26
   1  -5  -9 1301.38 343.674  21
  -1  -5   9 1032.79 307.343  19
   1  -5  -9 2032.86 279.846  10
   1  -5  -9 1613.50 201.292  14
   1  -5  -8 7777.64 837.701  27
   1  -5  -8 9887.58 735.831  26
  -1  -5   8 8487.79 836.798  27
   1   5  -8 10263.2 736.197  24
   1  -5  -8 7796.86 649.197  10
   1  -5  -8 9737.85 941.038  34
  -1  -5   8 10778.2 782.215  30
   1  -5  -8 8313.28 813.535  30
   1  -5  -8 8379.02 665.402   8
   1  -5  -8 7959.42 663.033   9
  -1  -5   8 6005.72 618.133   2
  -1   5   8 5553.54 619.875   2
   1  -5  -8 9380.56 679.101  21
  -1   5   8 5691.66 620.404   3
  -1  -5   8 6580.53 620.966   5
  -1   5   8 6347.68 623.160   5
  -1  -5   8 6245.15 618.269   3
   1  -5  -7 755.830 494.320  30
  -1  -5   7 1505.45 433.345  30
   1  -5  -7 502.052 355.158  26
   1   5  -7 622.299 376.768  24
   1  -5  -7 577.437 266.259  21
   1  -5  -7 1007.86 645.365  34
   1  -5  -7 562.150 243.053   8
   1  -5  -7 649.323 242.879   9
  -1  -5   7 605.779 505.498  27
   1  -5  -7 911.125 522.146  27
   1   5  -7 732.066 217.020  28
  -1   5   7 297.685 118.529   2
  -1  -5   7 390.171 111.841   2
  -1  -5   7 510.524 120.423   5
  -1   5   7 283.486 119.435   3
  -1  -5   7 430.131 111.298   3
  -1   5   7 204.600 125.416   5
  -1  -5   6 374.096 445.984  30
   1  -5  -6 213.863 487.490  30
   1  -5  -6 330.433 527.408  27
   1   5  -6 546.459 293.504  28
  -1  -5   6 604.356 497.367  27
  -1  -5   6 673.060 458.303  25
   1   5  -6 752.129 382.102  24
   1  -5  -6 626.679 368.190  26
   1  -5  -6 996.109 291.505  21
   1  -5  -6 711.227 578.086  34
   1  -5  -6 1975.89 290.659   9
   1  -5  -6 2035.75 278.173   8
  -1  -5   6 2021.17 193.595   5
  -1   5   6 1841.37 196.334   5
  -1  -5   6 1900.97 189.902   3
  -1   5   6 1858.91 193.026   3
  -1  -5   6 2063.31 189.714   2
  -1   5   6 1935.11 192.446   2
  -1   5   5 998.565 126.927   2
  -1  -5   5 999.987 125.415   2
   1  -5  -5 130.008 499.320  34
   1  -5  -5 1851.84 243.645   8
   1  -5  -5 1801.59 245.532   9
  -1  -5   5 775.313 411.765  30
   1  -5  -5 451.920 444.922  30
  -1  -5   5 1048.65 444.674  27
   1   5  -5 989.790 270.621  28
   1  -5  -5 541.386 480.173  27
   1  -5  -5 1064.89 301.372  26
   1   5  -5 1054.23 309.557  24
  -1  -5   5 1582.17 426.676  25
   1  -5  -5 1384.45 241.961  21
  -1  -5   5 1525.55 342.639  18
  -1   5   5 1063.62 130.620   5
  -1   5   5 886.644 126.120   3
  -1  -5   5 1243.22 129.801   5
  -1  -5   5 1087.07 126.290   3
   1  -5  -5 1817.98 208.154  13
  -1   5   4 18621.9 2029.31   3
  -1  -5   4 20350.5 2029.39   5
  -1   5   4 19978.6 2029.54   5
  -1  -5   4 19826.2 2029.30   3
  -1   5   4 19078.6 2029.30   2
   1  -5  -4 37620.5 2097.09  30
   1  -5  -4 43196.1 2123.25  34
  -1  -5   4 38063.3 2085.03  30
   1  -5  -4 36708.9 2052.13  15
   1  -5  -4 33839.6 2045.30   8
   1  -5  -4 32173.7 2046.62   9
   1  -5  -4 35633.3 2082.48  29
   1   5  -4 43007.6 2054.78  28
   1  -5  -4 37285.3 2061.07  26
   1  -5  -4 31912.2 2093.70  27
  -1  -5   4 36508.7 2089.00  27
  -1  -5   4 39645.6 2083.84  25
   1   5  -4 37473.8 2053.66  24
   1  -5  -4 37931.2 2076.81  20
   1  -5  -4 34622.2 2048.89  21
  -1  -5   4 32020.8 2060.38  18
   1   5  -4 28931.0 2058.79  12
   1  -5  -4 32222.1 2044.31  13
  -1  -5   3 682.064 442.349  31
   1  -5  -3 163.038 503.080  31
   1  -5  -3 651.721 529.995  34
   1  -5  -3 2335.50 291.223  15
  -1   5   3 1814.07 206.573  16
   1  -5  -3 3234.16 264.575   8
  -1  -5   3 2726.79 308.779   7
   1  -5  -3 3035.39 295.157   9
   1  -5  -3 580.664 444.754  30
   1   5  -3 819.611 285.760  28
   1  -5  -3 809.284 415.023  29
  -1  -5   3 382.891 405.500  30
   1  -5  -3 877.227 472.500  27
  -1  -5   3 611.235 447.933  27
   1   5  -3 1024.97 298.492  24
  -1  -5   3 1047.01 349.115  25
   1  -5  -3 1604.37 260.793  21
  -1  -5   3 1491.12 372.194  20
   1  -5  -3 1446.31 361.244  20
  -1  -5   3 1753.42 349.654  18
   1   5  -3 2805.31 372.167  12
   1  -5  -3 2586.58 239.250  10
   1  -5  -3 2519.53 259.451  13
   1  -5  -2 2580.07 590.348  31
  -1  -5   2 2189.09 534.891  31
   1  -5  -2 2339.52 568.401  34
  -1  -5   2 2553.42 495.203  30
   1  -5  -2 4527.29 406.638  15
  -1   5   2 3604.40 340.597  16
   1  -5  -2 5014.86 420.540   9
   1  -5  -2 5467.66 418.223   7
   1  -5  -2 4485.59 384.606   8
  -1  -5   2 4152.18 415.965   7
  -1   5   2 2687.62 356.022  28
   1   5  -2 2575.14 396.740  28
   1  -5  -2 3026.83 509.008  29
   1  -5  -2 2778.63 533.709  30
  -1  -5   2 2910.41 515.332  27
   1  -5  -2 3004.81 536.891  27
   1   5  -2 3269.27 397.478  24
  -1  -5   2 2928.38 442.770  25
   1  -5  -2 3425.37 382.366  21
  -1  -5   2 2954.51 459.045  20
   1  -5  -2 3805.53 457.354  20
  -1  -5   2 3452.89 458.584  18
   1  -5  -2 4075.37 382.473  13
   1  -5  -2 4531.62 370.514  10
   1   5  -2 4005.06 422.490  12
   1  -5  -1 3476.19 415.783  29
   1   5  -1 2036.15 315.525  28
  -1  -5   1 2746.49 477.104  27
   1  -5  -1 2959.84 487.324  27
   1  -5  -1 2760.32 336.031   9
   1  -5  -1 2479.22 281.893  10
  -1  -5   1 2870.87 381.485  20
   1  -5  -1 2636.62 295.132  21
   1  -5  -1 2981.21 387.241  20
  -1  -5   1 2849.06 403.342  18
   1  -5  -1 2581.38 311.239   8
   1  -5  -1 2668.87 339.309   7
  -1  -5   1 2160.75 334.708   7
   1   5  -1 2007.68 269.542  16
   1  -5  -1 3027.35 327.182  15
  -1  -5   1 2889.28 426.401  30
  -1  -5   1 3071.68 496.569  31
   1  -5  -1 2542.22 524.225  31
   1  -5  -1 3745.24 479.896  30
   1  -5  -1 2591.54 300.687  13
   1  -5   0 14329.4 989.863  29
  -1  -5   0 13378.4 982.788  29
   1   5   0 15202.4 958.901  28
   1  -5   0 15252.6 1016.09  27
  -1  -5   0 13132.4 1007.03  27
  -1   5   0 11864.9 917.612  11
   1   5   0 13424.6 935.188  11
   1  -5   0 14629.7 931.827  10
   1  -5   0 15844.7 950.451   9
   1  -5   0 15262.3 938.992  21
  -1  -5   0 13140.5 980.038  20
   1  -5   0 15997.3 975.277  20
  -1  -5   0 13837.9 982.993  18
   1  -5   0 15040.4 950.343   7
  -1  -5   0 12747.4 951.141   7
   1  -5   0 16496.3 948.635  15
   1   5   0 13987.2 928.694  16
  -1  -5   0 13332.2 990.171  30
   1  -5   0 12120.6 1030.51  31
   1  -5   0 18072.4 1028.62  30
  -1  -5   0 16327.8 1032.25  31
   1  -5   0 15072.5 943.003  13
  -1   5   0 6934.69 916.118  14
  -1   5   0 7388.12 916.424  14
   1  -5   1 4842.40 917.856  31
   1  -5   1 6521.13 912.195  30
   1  -5   1 10261.3 829.409  15
   1   5   1 8409.82 811.719  16
  -1  -5  -1 10899.9 838.401   7
   1  -5   1 13300.9 841.245   7
  -1  -5  -1 5178.42 900.396  27
   1  -5   1 6487.79 905.622  27
   1  -5   1 7367.95 864.358  25
  -1  -5  -1 6540.78 803.857  22
   1  -5   1 7852.83 817.803  21
   1  -5   1 8960.40 862.555  20
  -1  -5  -1 6462.15 858.457  20
  -1  -5  -1 7376.93 871.385  18
   1  -5   1 7628.55 835.474  19
  -1  -5  -1 4444.47 845.202  29
   1   5   1 5780.55 837.967  28
   1  -5   1 11603.2 832.629   9
   1   5   1 10745.4 822.570  11
  -1   5  -1 12172.6 810.529  12
   1  -5   1 11137.6 812.574  10
   1  -5   1 10682.4 830.547  13
  -1  -5  -1 9416.08 824.450  13
  -1   5  -1 7913.49 800.874  14
   1  -5   2 613.332 217.136  15
   1   5   2 635.836 166.097  16
   1  -5   2 369.868 242.033   7
  -1  -5  -2 794.792 424.564  27
   1  -5   2 1403.37 433.399  27
   1  -5   2 1358.76 310.306  25
   1  -5   2 1086.29 172.385  21
  -1  -5  -2 965.233 139.233  22
   1  -5   2 977.084 328.102  20
   1  -5   2 826.088 235.239  19
  -1  -5  -2 620.613 303.788  20
  -1  -5  -2 411.624 355.611  18
  -1  -5  -2 1174.19 337.674  29
   1   5   2 205.953 186.045  11
   1  -5   2 193.893 151.331  10
  -1  -5  -2 309.001 203.122  13
   1  -5   2 557.273 226.054  13
  -1   5  -2 523.250 108.512  14
  -1  -5  -3 2393.64 499.227  34
   1  -5   3 2150.03 278.664  15
   1   5   3 1848.82 251.113  16
  -1  -5  -3 2151.96 379.184  29
   1  -5   3 2164.75 477.286  27
   1  -5   3 2111.98 371.905  25
  -1  -5  -3 2058.71 232.986  22
   1  -5   3 1926.96 238.687  21
  -1  -5  -3 1852.91 378.969  20
  -1  -5  -3 1326.38 405.828  18
   1  -5   3 1904.85 299.907  19
   1  -5   3 1921.16 224.781  10
  -1  -5  -3 1797.63 255.445  13
   1  -5   3 2121.81 279.932  13
  -1   5  -3 1721.54 206.032  14
  -1   5  -4 76.3151 122.329  14
   1  -5   4 1129.64 482.673  27
   1  -5   4 692.775 398.134  25
  -1   5  -4 493.159 177.868  24
  -1  -5  -4 343.676 166.853  22
   1  -5   4 309.297 160.545  21
   1  -5   4 460.655 246.980  19
  -1  -5  -4 19.4433 183.281   8
   1  -5   4 32.1859 209.982  15
   1   5   4 8.13274 190.154  16
   1  -5   4 72.2958 133.968  10
  -1  -5  -4 167.446 172.400  13
  -1  -5  -5 36071.4 3274.35  13
  -1   5  -5 36247.8 3271.57  14
   1  -5   5 38248.6 3321.54  27
   1  -5   5 41948.5 3310.31  25
  -1  -5  -5 31440.4 3274.49  22
   1  -5   5 35700.6 3273.43  21
   1  -5   5 37965.8 3282.42  19
  -1   5  -5 37957.5 3267.41   6
  -1  -5  -5 30725.5 3266.90   6
  -1  -5  -5 38918.2 3272.61   8
   1  -5   5 37375.3 3276.65  15
   1   5   5 37730.4 3278.18  16
   1  -5   5 38557.0 3270.26  10
  -1  -5  -5 30356.4 3324.63  34
  -1  -5  -6 258.314 566.746  34
   1   5   6 215.623 254.302  16
   1  -5   6 108.721 575.952  27
   1  -5   6 195.523 485.978  25
   1  -5   6 307.273 169.373  21
  -1  -5  -6-188.851 197.317  22
  -1  -5  -6 233.876 192.421   8
  -1   5  -6 138.670 159.851  14
   1  -5   6 120.634 134.918  10
  -1  -5  -6 143.324 173.112  13
  -1   5  -6 213.615 102.298   6
  -1  -5  -6 34.9777 96.0353   6
  -1  -5  -7 573.991 589.979  34
   1  -5   7 1184.75 456.838  32
   1   5   7 181.608 284.094  16
  -1  -5  -7 544.130 211.240   8
   1  -5   7-166.831 473.561  25
   1  -5   7 35.3230 172.753  21
   1  -5   7 797.273 655.237  27
   1  -5   7 289.011 135.295  10
  -1   5  -7 70.6973 180.268  14
  -1   5  -7 403.202 123.894   6
  -1  -5  -7 141.562 115.452   6
  -1   5  -8 11277.2 1119.77  14
  -1  -5  -8 11926.9 1117.97  14
   1  -5   8 9780.27 1111.38  21
  -1  -5  -8 13037.9 1119.76   8
  -1  -5  -8 10846.4 1106.56   6
  -1   5  -8 14470.2 1108.57   6
   1  -5   8 6828.75 1194.38  32
  -1  -5  -8 6255.50 1283.07  34
   1  -5   8 12732.6 1107.18  10
  -1  -5  -8 12882.7 1125.51  10
  -1  -5  -9 18294.6 2534.48  26
  -1  -5  -9 24230.3 2514.92   6
  -1   5  -9 32594.1 2516.76   6
  -1  -5  -9 29519.7 2521.42   8
  -1  -5  -9 16701.0 2609.73  34
   1  -5   9 20311.9 2560.52  32
   1  -5   9 28593.5 2513.00  10
  -1  -5  -9 27884.3 2524.69  10
  -1  -5  -9 26852.2 2521.21  14
  -1  -5 -10 3890.61 511.394  26
  -1  -5 -10 4431.49 459.585   8
  -1   5 -10 4918.57 428.978   6
  -1  -5 -10 3510.69 424.589   6
   1  -5  10 4704.44 617.568  32
  -1  -5 -10 4785.08 467.216  10
  -1  -5 -10 4645.19 452.522  14
  -1  -5 -11 13791.2 1191.20  10
  -1  -5 -11 10264.9 1200.06  21
  -1  -5 -11 8410.03 1206.42  26
  -1   5 -11 15194.5 1177.88   6
  -1  -5 -11 11480.2 1175.61   6
  -1  -5 -11 13079.9 1185.94  14
  -1   5 -11 14453.0 1192.87  14
   1  -5  11 9968.69 1252.65  32
  -1  -5 -12 17779.5 1406.82  10
  -1  -5 -12 9965.00 1411.33  21
  -1  -5 -12 8832.55 1465.22  18
  -1  -5 -12 6713.08 1417.61  26
  -1  -5 -12 16307.8 1395.06   6
  -1   5 -12 21209.3 1397.20   6
  -1   5 -12 15674.5 1407.89  14
   1  -5  12 6145.06 1444.54  32
  -1  -5 -13 17614.2 2068.22  21
  -1  -5 -13 17095.5 2103.16  18
  -1  -5 -13 14472.7 2073.12  26
  -1  -5 -13 23171.1 2061.17  10
  -1   5 -13 26143.8 2068.35  14
   1   5  13 28484.7 2062.17   5
  -1  -5 -14 266.796 255.195  21
  -1  -5 -14 100.462 200.349  10
  -1   5 -14 515.520 227.322  14
  -1  -5 -14 136.037 220.468  14
  -1  -5 -14-41.2732 423.574  30
   1   5  14 179.350 199.560   5
  -1  -5 -15 29102.9 2711.88  10
  -1  -5 -15 28715.4 2716.33  14
  -1   5 -15 30942.7 2719.09  14
   1   5  15 38313.3 2715.77   5
  -1   5 -16 13489.3 1264.07  14
  -1  -5 -16 12995.3 1263.26  14
  -1  -5 -16 13721.1 1255.52  10
  -1  -5 -17 2529.57 324.371  14
  -1   5 -17 2637.35 322.347  14
  -1  -5 -17 2556.54 295.463  10
  -1  -5 -17 1755.80 324.428  21
  -1  -5 -18-0.99801 193.102  10
  -1  -5 -18-49.6515 241.290  14
  -1   5 -18-85.9426 234.878  14
  -1   5 -19 15580.8 1416.02  14
  -1  -5 -19 14560.7 1416.25  14
  -1   5 -20 4043.40 453.997  14
  -1   5 -21 137.325 254.500  14
  -1   5 -22 6624.84 675.680  14
  -1   5 -23 11214.3 1078.76  14
  -1   5 -24-174.036 244.225  14
  -1   5 -25 437.682 267.991  14
  -1   5 -27 2247.53 356.468  14
  -1   5 -28-30.9795 275.250  14
   1   5  28 366.815 416.499  16
  -1   5 -29 952.309 274.201  14
   1   5  29 419.764 409.489  16
  -1   5 -30 4730.62 475.205  14
   1   5  30 3136.25 551.866  16
  -1   5 -31-223.386 243.583  14
   1   5  31-19.6289 363.650  16
  -1   5 -32-99.7026 232.488  14
   1  -5  32-246.961 389.577  25
  -1   5 -32-304.764 437.355  24
   1   5  32 257.116 324.215  16
  -1   5 -33 929.240 219.634  14
  -1   5 -33-29.8259 405.214  24
   1  -5  33 41.5882 369.614  25
   1   5  33 328.580 300.084  16
  -1   5 -34 965.557 204.863  14
  -1   5 -34 349.411 384.624  24
   1  -5  34-26.5137 371.354  25
   1   5  34 440.942 286.745  16
  -1   5 -35 175.998 176.109  14
   1  -5  35-220.362 336.833  25
  -1   5 -35 277.741 349.746  24
   1   5  35 172.026 258.699  16
   1  -5  36 128.852 290.670  25
   1  -5  37 46.6165 229.009  25
  -1  -6  37-53.4798 238.699  25
  -1  -6  37-156.078 251.464  20
  -1  -6  36-220.023 303.223  25
   1   6 -35 330.571 175.879  14
   1   6 -35-125.253 394.679  12
  -1  -6  35 706.199 354.129  25
  -1   6  35 52.4878 239.948  16
   1   6 -34 73.2104 189.193  14
   1   6 -34 130.775 415.819  12
  -1   6  34 27.0441 269.780  16
   1   6 -34 331.932 381.903  24
  -1  -6  34-270.968 398.447  25
   1   6 -33 376.721 206.452  14
  -1   6  33 759.117 315.344  16
   1   6 -33 226.365 434.776  24
  -1  -6  33-95.0164 420.579  25
   1   6 -32 334.077 219.416  14
  -1   6  32 407.497 341.613  16
   1   6 -32-528.610 477.237  24
  -1  -6  32 32.3462 430.028  25
   1   6 -31 405.885 234.932  14
  -1   6  31 462.804 363.930  16
  -1  -6  31-186.701 435.590  25
   1   6 -31-558.288 508.905  24
   1   6 -30 1.81123 234.058  14
  -1   6  30-412.720 385.905  16
   1   6 -30 148.791 514.914  24
   1   6 -29 664.588 247.126  14
  -1   6  29 245.015 400.031  16
   1   6 -28 227.521 542.269  24
   1   6 -28 19.1574 246.186  14
   1   6 -27-335.232 540.084  24
   1   6 -27-23.7691 251.586  14
   1   6 -26 123.977 547.048  24
   1   6 -25 28.6273 269.568  14
   1   6 -24 422.323 281.182  14
   1   6 -23 1359.24 309.836  14
   1   6 -22-88.2094 270.097  14
   1  -6 -22-11.2941 696.483  27
   1   6 -21 3717.93 423.348  14
   1  -6 -21 1938.28 756.471  27
   1   6 -20 266.663 246.977  14
   1  -6 -20 281.222 665.083  27
   1   6 -19 5361.94 476.267  14
   1  -6 -19 3643.97 507.989  21
   1   6 -18-22.8046 220.582  14
   1  -6 -18 219.564 624.317  27
   1  -6 -18 428.307 392.085  26
   1  -6 -18 126.333 280.581  21
   1   6 -17 5910.10 523.001  14
   1  -6 -17 5093.11 554.669  21
   1  -6 -17 3997.21 616.041  26
   1  -6 -16 224.089 376.609  26
   1  -6 -16 163.622 272.493  21
   1  -6 -16 250.081 600.087  27
   1  -6 -15 2880.03 963.783  27
   1  -6 -15 5073.14 811.582  21
   1  -6 -14-181.007 271.063  21
   1  -6 -14 86.3475 584.866  27
   1  -6 -14-21.6315 283.874   8
   1  -6 -14 31.1864 276.440  19
   1  -6 -14-64.8145 223.954  10
   1  -6 -13 1283.78 249.755  10
   1  -6 -13 972.800 237.612  15
   1  -6 -13 851.958 524.732  30
   1  -6 -13 947.647 298.030   8
   1  -6 -12 318.614 228.216  15
   1  -6 -12 2.02065 366.149  26
   1   6 -12-75.3932 417.353  24
   1  -6 -12 548.451 238.016  10
  -1  -6  12 65.5416 229.120  19
   1  -6 -12 441.820 267.490   8
  -1  -6  12-105.734 381.965  32
   1  -6 -12 382.506 513.884  30
   1  -6 -11 104.602 231.307  10
  -1  -6  11 108.632 244.628  19
   1   6 -11 226.202 419.757  24
   1  -6 -11-98.4244 369.285  26
   1  -6 -11 25.9577 261.638   8
   1  -6 -11 47.8582 242.775  15
   1  -6 -11-11.1561 534.520  30
   1  -6 -10 2183.19 727.110  27
   1  -6 -10 3336.39 563.582  26
  -1  -6  10 3038.06 732.183  27
   1   6 -10 3477.64 593.404  24
   1  -6 -10 5432.66 472.903  10
  -1  -6  10 4026.87 489.533  19
   1  -6 -10 6232.47 491.102   8
   1  -6 -10 2606.15 689.807  30
   1  -6 -10 3883.83 486.346  15
   1  -6  -9 1796.00 603.694  30
   1  -6  -9 1668.56 416.388  26
   1  -6  -9 1172.69 621.621  27
  -1  -6   9 1465.40 634.282  27
   1   6  -9 2021.04 478.826  24
  -1  -6   9 1789.32 563.451  25
   1  -6  -9 2110.94 364.646  21
  -1  -6   9 2208.20 341.272  19
   1  -6  -9 2312.02 333.670   9
   1  -6  -9 1948.17 340.880  15
   1  -6  -9 2648.50 307.654  10
   1  -6  -9 1903.23 767.156  34
   1  -6  -8 91.6402 565.144  30
   1  -6  -8 31.9771 588.254  27
   1  -6  -8 141.791 377.385  26
  -1  -6   8 59.8538 585.368  27
   1   6  -8 270.290 407.687  24
  -1  -6   8-127.322 556.622  25
   1  -6  -8 1.43593 303.657  21
  -1  -6   8-83.6930 283.462  19
   1  -6  -8-26.0046 304.206   9
   1  -6  -8-169.812 285.031  15
   1  -6  -8 17.6102 234.832  10
   1  -6  -8-12.9124 728.509  34
   1  -6  -7 407.422 618.978  27
  -1  -6   7 560.682 582.537  27
   1  -6  -7 673.812 384.889  26
  -1  -6   7 879.041 567.867  25
   1   6  -7 637.049 390.771  24
   1  -6  -7 831.083 312.221  21
   1  -6  -7 435.712 320.409   9
   1  -6  -7 1041.94 574.182  30
  -1  -6   7 1047.42 523.934  30
   1  -6  -7 549.188 301.626  15
   1  -6  -7 417.268 246.309  10
   1  -6  -7 1444.10 726.412  34
   1   6  -6 136.833 230.164  28
   1  -6  -6 156.598 627.434  27
  -1  -6   6 244.034 575.446  27
  -1  -6   6 125.237 550.531  25
   1  -6  -6 192.062 300.959  21
   1  -6  -6 761.901 317.605   9
  -1  -6   6-19.4329 509.003  30
   1  -6  -6-132.628 576.339  30
  -1   6   6 415.852 221.012  16
   1  -6  -6 413.971 304.014  15
   1   6  -6 726.054 461.313  12
   1  -6  -6 453.149 237.262  10
   1  -6  -6 150.948 686.731  34
   1  -6  -5 2516.44 936.693  34
  -1  -6   5 2380.07 896.064  31
   1  -6  -5 8745.46 736.984  15
  -1   6   5 7129.81 693.019  16
  -1  -6   5 9325.95 760.470   7
   1   6  -5 3956.92 723.457  28
   1  -6  -5 3012.16 896.980  30
  -1  -6   5 3699.29 853.731  30
   1  -6  -5 3785.78 921.488  27
  -1  -6   5 4536.04 880.140  27
  -1  -6   5 5490.10 824.748  25
  -1  -6   5 5484.17 827.556  20
   1  -6  -5 6651.48 728.125  21
   1  -6  -5 10489.8 710.274  10
   1   6  -5 12597.7 845.106  12
   1  -6  -5 9262.11 712.589  13
  -1  -6   4 1842.04 661.247  31
   1  -6  -4 2593.11 750.445  34
   1  -6  -4 3158.00 400.461  15
  -1  -6   4 2710.24 465.478   7
  -1  -6   4 2239.21 603.165  30
   1   6  -4 2552.48 388.350  28
   1  -6  -4 2280.35 649.881  30
   1  -6  -4 2219.71 555.051  29
  -1  -6   4 2473.22 607.019  27
   1  -6  -4 2280.59 665.238  27
  -1  -6   4 2656.76 505.125  25
   1  -6  -4 2814.05 548.996  20
   1  -6  -4 3328.20 385.861  21
  -1  -6   4 2185.24 552.752  20
  -1  -6   4 2526.81 502.023  18
   1  -6  -4 3228.61 346.348  10
   1  -6  -4 3080.95 365.814  13
   1  -6  -3 14211.0 1148.43  29
   1   6  -3 13481.3 1050.96  28
  -1  -6   3 12574.5 1161.76  27
   1  -6  -3 11256.7 1175.38  27
  -1  -6   3 10388.6 1104.70  25
   1  -6  -3 11632.3 1045.52  21
   1  -6  -3 10984.9 1106.33  20
  -1  -6   3 9254.27 1108.79  20
  -1  -6   3 10664.2 1095.89  18
  -1  -6   3 7143.56 1072.61   7
   1  -6  -3 10469.8 1051.19  15
   1  -6  -3 16359.4 1238.24  34
  -1  -6   3 10462.5 1186.19  31
  -1  -6   3 13291.4 1150.39  30
   1  -6  -3 15127.3 1187.26  30
   1  -6  -3 8813.45 1030.07  10
   1  -6  -2-213.390 566.756  27
  -1  -6   2 342.299 539.407  27
   1  -6  -2 43.7640 213.274  10
   1  -6  -2-81.8628 255.464  21
  -1  -6   2 389.860 434.746  20
   1  -6  -2 316.397 442.143  20
  -1  -6   2 80.8631 420.902  18
  -1  -6   2 134.563 319.760   7
   1  -6  -2 452.931 352.545   7
   1  -6  -2-106.282 295.094  15
   1   6  -2 316.220 284.965  28
  -1  -6   2 540.799 515.212  30
   1  -6  -2-126.464 579.474  30
   1  -6  -2 2.20643 512.793  29
   1  -6  -2 485.528 669.941  31
   1  -6  -2 31.2040 662.317  34
  -1  -6   2 209.903 617.902  31
   1  -6  -1 6602.38 1008.51  27
  -1  -6   1 6556.54 1007.11  27
   1  -6  -1 3720.39 1062.86  31
   1  -6  -1 5919.23 1043.16  34
  -1  -6   1 5551.89 977.559  30
  -1  -6   1 5301.57 1028.78  31
   1  -6  -1 6055.93 1018.92  30
   1  -6  -1 11119.9 874.405  15
   1  -6  -1 15066.2 898.983   7
  -1  -6   1 12501.1 899.076   7
  -1  -6   1 7489.87 933.807  20
   1  -6  -1 9642.21 942.923  20
   1  -6  -1 9080.88 862.371  21
  -1  -6   1 8897.93 925.806  18
   1  -6  -1 6839.65 980.001  29
   1   6  -1 4538.33 865.669  28
   1  -6  -1 11598.9 864.888  13
   1   6   0 2516.92 505.018  28
  -1  -6   0 2762.66 572.800  29
   1  -6   0 3779.93 706.064  30
   1  -6   0 3227.45 593.641  29
  -1  -6   0 3201.12 717.254  27
   1  -6   0 3522.19 697.561  27
   1   6   0 6669.25 482.627  11
   1  -6   0 3925.77 467.550  21
  -1  -6   0 4312.05 603.861  20
   1  -6   0 4503.28 607.128  20
  -1  -6   0 4271.59 600.008  18
   1  -6   0 3715.36 519.082  19
   1  -6   0 8241.48 557.856   7
  -1  -6   0 6902.83 536.066   7
   1   6   0 3117.57 435.296  16
   1  -6   0 5398.68 498.871  15
  -1  -6   0 3830.64 710.874  31
  -1  -6   0 3500.65 667.773  30
   1  -6   0 2838.59 786.814  31
   1  -6   0 5210.41 482.466  13
   1  -6   1 3169.97 555.604  29
  -1  -6  -1 2955.33 534.945  29
   1   6   1 3048.01 452.568  28
   1  -6   1 3371.03 659.726  27
  -1  -6  -1 2875.77 652.590  27
   1   6   1 3071.31 373.714  11
  -1  -6  -1 2883.60 511.869  20
   1  -6   1 3486.17 376.785  21
   1  -6   1 3775.40 534.430  20
   1  -6   1 2900.29 438.585  19
  -1  -6  -1 3140.43 538.333  18
   1  -6   1 3167.36 455.572   7
  -1  -6  -1 2735.37 445.508   7
   1   6   1 2839.90 344.616  16
   1  -6   1 3375.14 410.965  15
   1  -6   1 3904.61 405.488  13
   1  -6   1 3253.02 736.552  31
  -1  -6  -1 3119.94 609.037  30
  -1  -6  -2 1802.14 595.596  27
   1  -6   2 1966.56 602.222  27
  -1  -6  -2 2883.59 643.406  34
  -1  -6  -2 1957.62 531.338  30
   1  -6   2 1609.34 660.410  31
   1   6   2 1155.74 229.877  16
   1  -6   2 990.739 384.466   7
   1  -6   2 1406.88 261.296  21
  -1  -6  -2 1358.95 499.548  18
  -1  -6  -2 1203.34 457.833  20
   1  -6   2 1381.49 337.938  19
   1  -6   2 1317.00 469.592  20
  -1  -6  -2 2374.93 476.216  29
   1   6   2 2240.14 367.927  28
   1  -6   2 814.266 316.069  13
   1  -6   2 976.015 310.485  15
  -1  -6  -3 82.8750 441.973  29
   1   6   3-59.7130 335.753  28
   1  -6   3 560.228 603.275  27
  -1  -6  -3 362.588 570.702  27
   1  -6   3 278.237 417.463  25
  -1  -6  -3 260.262 470.834  20
   1  -6   3 239.166 218.233  21
  -1  -6  -3 91.6763 489.305  18
   1  -6   3 323.687 476.497  20
   1  -6   3-184.401 313.363  19
   1  -6   3 374.430 377.128   7
   1   6   3-25.4191 209.552  16
   1  -6   3 156.210 277.970  15
  -1   6  -3 6.33450 139.431  14
   1  -6   3 239.695 302.210  13
  -1  -6  -3 458.498 519.363  30
   1  -6   3 572.099 676.760  31
  -1  -6  -3 449.972 655.529  34
   1  -6   4 3999.26 429.961  13
  -1   6  -4 2842.25 343.129  14
   1  -6   4 3156.29 694.359  27
  -1  -6  -4 2435.34 667.328  27
   1  -6   4 3125.55 552.954  25
   1  -6   4 3247.19 376.341  21
   1  -6   4 3156.16 442.130  19
  -1  -6  -4 3130.50 595.545  18
   1  -6   4 5264.36 483.667   7
   1   6   4 3090.18 380.522  16
   1  -6   4 3616.50 351.703  10
  -1  -6  -4 2309.06 596.898  30
  -1  -6  -4 2797.14 769.294  34
   1  -6   5 2086.25 338.049  13
  -1   6  -5 1633.90 239.351  14
   1  -6   5 2779.73 655.922  27
   1  -6   5 2773.05 527.105  25
   1  -6   5 1915.73 277.175  21
  -1  -6  -5 2096.87 541.885  18
   1  -6   5 2299.08 358.072  19
  -1  -6  -5 1445.15 282.007   8
   1   6   5 1944.18 307.266  16
   1  -6   5 1638.27 241.450  10
  -1  -6  -5 1691.49 536.497  30
  -1  -6  -5 2449.23 705.996  34
   1  -6   6 304.306 286.973  13
  -1   6  -6 204.930 180.561  14
   1  -6   6 282.137 640.291  27
   1  -6   6 128.869 543.607  25
   1  -6   6-117.543 208.492  21
  -1  -6  -6-5.86801 517.295  18
   1  -6   6 97.4176 301.059  19
  -1  -6  -6 536.081 241.912   8
   1   6   6 179.101 258.935  16
   1  -6   6 409.716 164.622  10
  -1  -6  -6 514.021 246.359  10
  -1  -6  -6 885.055 654.157  34
  -1  -6  -6 262.761 525.071  30
  -1   6  -7 8211.69 798.386  14
   1  -6   7 8411.72 1022.84  27
   1  -6   7 9439.07 953.789  25
   1  -6   7 8628.39 799.704  21
  -1  -6  -7 7580.04 935.365  18
   1  -6   7 8777.32 834.353  19
  -1  -6  -7 8722.70 803.147   8
   1   6   7 8192.02 822.473  16
  -1  -6  -7 5508.63 938.028  30
   1  -6   7 6733.51 919.646  32
  -1  -6  -7 5915.40 1007.90  34
  -1  -6  -7 9437.28 813.460  10
   1  -6   7 8339.11 788.434  10
  -1   6  -8 2132.48 285.494  14
   1  -6   8 2583.47 714.611  27
   1  -6   8 2810.55 618.270  25
   1  -6   8 2289.05 267.919  21
   1  -6   8 2382.32 351.697  19
  -1  -6  -8 1931.13 549.782  18
   1  -6   8 1770.28 505.215  32
  -1  -6  -8 1541.34 684.642  34
  -1  -6  -8 1444.19 539.149  30
  -1  -6  -8 2001.37 293.576   8
  -1  -6  -8 2680.88 317.345  10
   1  -6   8 2083.61 247.941  10
  -1  -6  -9 354.836 675.663  34
  -1  -6  -9 41.7937 489.341  30
   1  -6   9 74.9004 440.001  32
  -1  -6  -9 363.803 234.325  10
   1  -6   9 44.0185 264.508  19
  -1  -6  -9-15.7226 493.649  18
  -1  -6 -10 37.1722 482.044  18
   1  -6  10 71.6459 434.011  32
  -1  -6 -10 715.919 498.055  30
   1   6  10 100.304 307.798  16
  -1  -6 -10 31.6102 229.653  10
  -1   6 -10-70.1554 204.077  14
  -1  -6 -11 9736.57 1202.49  18
  -1  -6 -11 6337.23 1207.55  30
   1  -6  11 8504.19 1184.34  32
   1   6  11 12556.8 1147.14  16
  -1  -6 -11 13784.9 1124.56  10
  -1   6 -11 12822.1 1121.17  14
  -1  -6 -12 552.465 498.784  30
   1  -6  12 856.036 401.392  32
  -1  -6 -12 120.381 462.607  18
  -1  -6 -12 260.160 217.724  10
  -1   6 -12 432.403 210.246  14
  -1  -6 -13-90.5752 257.236  21
   1  -6  13-195.979 369.984  32
  -1   6 -13 240.038 209.879  14
  -1  -6 -13-139.798 434.290  18
  -1  -6 -13-13.0949 201.633  10
  -1  -6 -14 2105.95 312.840  21
  -1   6 -14 1758.39 267.741  14
  -1  -6 -14 1443.98 256.856  10
  -1  -6 -15 16412.4 2226.58  18
  -1  -6 -15 18330.4 2206.11  21
  -1   6 -15 27143.7 2203.82  14
  -1  -6 -15 28212.5 2199.09  10
  -1  -6 -16 430.578 259.669  21
  -1   6 -16 95.5544 222.187  14
  -1  -6 -16-161.807 211.268  10
  -1  -6 -17-7.38932 258.454  21
  -1   6 -17 149.364 228.840  14
  -1  -6 -17 33.4031 216.952  10
  -1  -6 -18 628.529 279.759  21
  -1   6 -18 646.811 241.475  14
  -1  -6 -18 638.490 232.450  10
  -1   6 -19 1936.74 305.194  14
   1  -6  20 197.491 234.665  13
  -1   6 -20-61.4746 244.183  14
  -1   6 -21 3261.85 399.201  14
  -1   6 -22 1567.23 295.509  14
   1   6  22 1392.54 451.072  16
  -1   6 -23 175.342 242.272  14
   1   6  23-101.081 431.634  16
  -1   6 -24 231.219 254.792  14
   1   6  24 68.8847 435.263  16
   1   6  26 434.051 429.310  16
  -1   6 -26 349.043 269.870  14
  -1  -6 -26-94.5735 736.027  27
   1   6  27-400.774 409.200  16
  -1   6 -27-79.6833 259.281  14
   1   6  28 254.277 394.576  16
  -1   6 -28 98.0828 249.505  14
   1   6  29 2924.91 556.686  16
  -1   6 -29 4788.21 471.794  14
   1   6  30 44.6597 348.747  16
  -1   6 -30 196.817 233.553  14
   1   6  31 287.540 321.524  16
   1  -6  31 131.902 442.671  25
  -1   6 -31 24.8083 222.813  14
   1   6  32 255.979 309.001  16
   1  -6  32-83.9574 420.437  25
  -1   6 -32 23.8456 208.172  14
   1   6  33 469.517 300.169  16
   1  -6  33 211.762 382.561  25
  -1   6 -33 775.725 197.537  14
   1   6  34-349.006 275.918  16
  -1   6 -34-76.8749 172.825  14
   1  -6  34 208.286 339.603  25
   1  -6  35-238.965 296.825  25
   1  -6  36 25.5579 230.355  25
  -1  -7  36 185.681 247.840  20
  -1  -7  36 135.277 226.335  25
  -1  -7  35 175.433 298.333  20
  -1  -7  35-103.765 277.095  25
   1   7 -34-491.138 446.656  12
  -1  -7  34-91.5438 337.754  25
   1   7 -34 132.829 170.434  14
  -1   7  33-181.910 274.875  16
   1   7 -33 555.035 424.458  12
  -1  -7  33 33.6178 388.193  25
   1   7 -33-18.0286 182.482  14
  -1   7  32 794.346 319.728  16
  -1  -7  32 369.046 452.235  25
   1   7 -32 1559.78 243.988  14
  -1   7  31 57.0445 317.709  16
   1   7 -31-105.384 475.664  12
   1   7 -31-48.8098 210.891  14
  -1  -7  31-558.354 483.470  25
  -1   7  30-23.0606 353.048  16
   1   7 -30 476.968 227.509  14
  -1  -7  30-80.9078 503.064  25
  -1   7  29 660.624 371.407  16
   1   7 -29 409.508 228.793  14
  -1   7  28 1003.46 403.547  16
   1   7 -28 925.927 251.162  14
  -1   7  27 118.667 395.984  16
   1   7 -27 122.839 238.647  14
  -1  -7  27-160.909 549.366  25
  -1   7  26 1941.14 440.832  16
   1   7 -26 1679.47 292.626  14
  -1  -7  25 184.468 557.158  25
   1   7 -23 49.9192 261.531  14
   1   7 -22 7001.84 639.454  14
   1  -7 -22 1071.23 933.039  27
   1   7 -21-13.4055 259.273  14
   1  -7 -21-81.5312 733.476  27
   1   7 -20-171.833 257.793  14
   1  -7 -20-15.9837 724.115  27
   1  -7 -19-179.588 335.921  21
   1   7 -19 444.436 244.469  14
   1  -7 -19-146.877 699.303  27
   1  -7 -18 17153.0 1760.74  21
   1   7 -18 22044.0 1749.23  14
   1  -7 -17-130.068 304.838  21
   1   7 -17 399.902 220.051  14
   1  -7 -17 262.941 373.543  26
   1  -7 -17-416.163 670.807  27
  -1  -7  16 504.428 527.767  25
   1  -7 -16 634.609 649.818  27
   1  -7 -16 718.158 360.381  26
   1   7 -16 384.311 213.835  14
   1  -7 -16 837.254 306.462  21
  -1  -7  15 1101.10 615.965  25
   1  -7 -15 1596.41 454.798  19
   1  -7 -15 1659.66 453.224  21
   1  -7 -15 741.335 722.781  27
   1  -7 -15 584.711 494.478  26
   1  -7 -15 7496.92 439.536   8
   1  -7 -15 6711.15 440.815  10
  -1  -7  14 13320.5 1729.40  25
   1  -7 -14 13653.3 1672.13  19
   1  -7 -14 17293.7 1675.09  21
   1  -7 -14 8884.04 1754.25  27
   1  -7 -14 11482.1 1681.29  26
   1  -7 -14 24108.0 1665.85   8
   1  -7 -14 23023.8 1663.31  10
  -1  -7  13 903.341 514.016  25
   1  -7 -13 406.735 308.789  19
  -1  -7  13 457.236 227.861  19
   1  -7 -13 708.615 284.293  21
   1  -7 -13 1233.20 359.443  26
   1  -7 -13 1210.10 581.566  27
   1  -7 -13 13.7593 268.461   8
   1  -7 -13-159.386 227.537  10
  -1  -7  12 7710.41 916.631  25
   1  -7 -12 6442.18 782.636  19
  -1  -7  12 7730.08 756.124  19
   1  -7 -12 8696.88 775.332  21
   1  -7 -12 6092.57 800.022  26
   1  -7 -12 6193.02 940.164  27
   1  -7 -12 7840.84 762.108   8
   1  -7 -12 8856.78 756.836  10
  -1  -7  11-359.148 568.998  25
   1  -7 -11 679.187 327.368  21
   1  -7 -11 434.533 347.609  19
  -1  -7  11 802.356 291.587  19
   1  -7 -11 504.479 599.097  27
   1  -7 -11 4312.55 321.397   8
   1  -7 -11 3057.20 293.031  10
  -1  -7  10 5586.48 828.377  25
   1  -7 -10 6685.79 701.359  21
  -1  -7  10 6073.81 684.797  19
   1  -7 -10 7742.43 674.338  10
   1  -7 -10 8355.05 691.496   8
   1  -7 -10 4388.12 875.005  27
   1  -7 -10 6115.35 678.731  15
  -1  -7   9 3311.49 593.507  27
   1  -7  -9 3670.67 334.489  21
  -1  -7   9 2931.91 308.659  19
   1   7  -9 1244.02 480.456  12
   1  -7  -9 1341.87 268.492  10
  -1  -7   9 1022.02 208.391  10
   1  -7  -9 1642.69 299.743  15
   1  -7  -9 795.953 302.088   8
  -1  -7   8 7325.47 620.622  10
   1  -7  -8 7453.64 643.653  10
  -1  -7   8 4498.89 661.546  19
   1  -7  -8 7328.65 657.829   8
   1  -7  -8 5174.86 655.999  15
  -1  -7   7 894.746 641.706  31
  -1  -7   7 1079.28 401.169   7
   1  -7  -7 1990.45 315.329   8
   1  -7  -7 2065.81 282.969  10
  -1  -7   7 1876.75 332.315  19
  -1  -7   7 1654.77 535.863  30
   1  -7  -7 2008.03 326.422  15
  -1  -7   7 1466.96 582.572  27
   1  -7  -6 317.540 226.655  10
   1  -7  -6 212.579 260.432   8
  -1  -7   6 228.197 383.464   7
  -1  -7   6-273.195 541.786  27
   1  -7  -6-56.7129 583.700  30
  -1  -7   6-63.7965 514.207  30
   1  -7  -6 321.928 283.214  15
  -1  -7   6 141.350 622.129  31
  -1  -7   5 186.015 561.890  27
  -1  -7   5 153.227 454.048  25
   1  -7  -5 2398.35 278.847  10
   1  -7  -5 1741.56 281.205  13
  -1  -7   5 2683.43 394.385   7
   1  -7  -5 3269.86 339.675   8
   1  -7  -5-226.608 623.021  30
  -1  -7   5-292.039 546.215  30
   1  -7  -5-371.241 675.885  34
  -1  -7   5-369.032 667.815  31
   1  -7  -5 1151.81 326.170  15
  -1  -7   4 8002.82 1724.46  31
   1  -7  -4 11186.5 1717.36  30
  -1  -7   4 9980.89 1686.49  30
   1  -7  -4 9220.77 1745.91  34
   1  -7  -4 18961.8 1625.74  15
   1  -7  -4 24039.4 1624.98   8
  -1  -7   4 18652.1 1641.13   7
   1  -7  -4 9541.77 1671.39  29
   1  -7  -4 9938.06 1700.55  27
  -1  -7   4 10016.9 1691.34  27
  -1  -7   4 11193.0 1666.51  25
   1  -7  -4 16072.3 1626.13  21
   1  -7  -4 16262.3 1688.12  20
   1  -7  -4 20880.3 1619.86  13
   1  -7  -4 22393.2 1614.67  10
   1  -7  -3 6914.81 1070.91  29
  -1  -7   3 6830.39 1089.99  27
   1  -7  -3 7048.19 1120.60  27
   1  -7  -3 12689.8 963.210  10
   1  -7  -3 10502.5 981.334  21
  -1  -7   3 6975.85 1046.29  20
   1  -7  -3 9375.84 1057.80  20
   1  -7  -3 8997.40 998.410  19
  -1  -7   3 11431.9 1008.56   7
   1  -7  -3 11429.9 983.706  15
   1  -7  -3 7305.36 1128.74  30
  -1  -7   3 6615.62 1089.51  30
  -1  -7   3 5613.49 1133.38  31
   1  -7  -3 6521.79 1159.79  34
   1  -7  -3 12427.5 975.823  13
   1  -7  -2 8757.50 1031.73  29
  -1  -7   2 6534.97 995.790  29
  -1  -7   2 7986.25 1045.69  27
   1  -7  -2 7935.67 1067.97  27
   1  -7  -2 10676.8 897.218  10
  -1  -7   2 7074.28 996.592  20
   1  -7  -2 9701.88 913.883  21
   1  -7  -2 8766.85 986.749  20
   1  -7  -2 8823.54 938.876  19
  -1  -7   2 8964.29 977.552  18
  -1  -7   2 8983.52 954.037   7
   1  -7  -2 10050.1 918.172  15
   1  -7  -2 6357.83 1130.16  31
  -1  -7   2 7018.09 1095.84  31
   1  -7  -2 8528.77 1132.07  34
   1  -7  -2 9339.69 1074.86  30
  -1  -7   2 8005.31 1050.75  30
   1  -7  -2 10927.4 913.472  13
  -1  -7   2 10567.1 920.948  13
   1  -7  -1 6898.07 868.354  29
  -1  -7   1 5222.06 786.029  29
   1  -7  -1 6169.62 900.763  27
  -1  -7   1 5222.30 875.074  27
   1  -7  -1 7053.16 681.094  10
  -1  -7   1 6108.62 809.174  20
   1  -7  -1 7320.62 701.778  21
   1  -7  -1 6906.03 801.654  20
   1  -7  -1 6892.64 738.643  19
  -1  -7   1 6928.43 785.319  18
  -1  -7   1 6241.90 735.075   7
   1  -7  -1 8486.52 756.290   7
   1  -7  -1 7350.00 712.675  15
  -1  -7   1 7214.12 872.874  30
   1  -7  -1 6505.14 932.791  34
   1  -7  -1 5328.79 980.878  31
  -1  -7   1 5634.51 916.883  31
   1  -7  -1 7533.15 703.557  13
  -1  -7   1 8023.67 719.768  13
  -1  -7   0 719.620 897.786  30
   1  -7   0 1808.52 888.981  29
  -1  -7   0 1214.69 854.722  29
  -1  -7   0 1276.01 922.033  27
   1  -7   0 1877.49 913.197  27
   1  -7   0 12270.4 744.145  10
   1  -7   0 4799.86 756.131  21
   1  -7   0 4702.96 857.289  20
   1  -7   0 4471.96 783.142  19
  -1  -7   0 3752.27 842.842  20
  -1  -7   0 5754.19 841.742  18
   1  -7   0 15685.9 808.051   7
  -1  -7   0 13521.4 806.452   7
   1  -7   0 8195.38 766.508  15
   1  -7   0 1069.35 980.491  34
   1  -7   0 736.250 1005.72  31
  -1  -7   0 11169.5 781.611  13
   1  -7   0 10588.1 766.487  13
  -1  -7  -1 17034.8 1939.74  29
   1  -7   1 15810.3 1925.35  29
  -1  -7  -1 15679.1 1960.69  27
   1  -7   1 17711.7 1959.95  27
   1  -7   1 20420.9 1868.29  10
  -1  -7  -1 16172.2 1915.66  20
   1  -7   1 19557.9 1928.08  20
   1  -7   1 20036.3 1877.08  21
  -1  -7  -1 19952.4 1916.35  18
   1  -7   1 20333.6 1894.43  19
   1  -7   1 24392.6 1903.67   7
   1  -7   1 21161.9 1881.20  15
  -1  -7  -1 16181.2 1951.32  30
   1  -7   1 11999.8 1999.33  31
  -1  -7  -1 23629.9 1885.20  13
   1  -7   1 23058.0 1883.35  13
  -1  -7  -2 1065.42 609.812  27
   1  -7   2 1137.33 607.189  27
   1  -7   2 70.6569 195.861  10
   1  -7   2 633.082 240.583  21
  -1  -7  -2 236.614 481.595  20
   1  -7   2 607.172 465.102  20
  -1  -7  -2 276.120 458.191  18
   1  -7   2 518.086 333.538  19
   1  -7   2 906.971 493.321  29
  -1  -7  -2 970.074 469.177  29
  -1  -7  -2 1281.76 569.871  30
   1  -7   2-50.3818 363.480   7
  -1  -7  -2 1549.98 652.618  34
   1  -7   2 1083.70 679.399  31
  -1  -7  -2 325.463 267.680  13
   1  -7   2 226.546 283.771  13
  -1  -7  -3 623.449 615.051  27
   1  -7   3 1425.57 620.085  27
  -1  -7  -3 1361.29 278.052  13
  -1  -7  -3 1570.72 273.107  10
   1  -7   3 1461.67 230.510  10
  -1  -7  -3 1220.56 535.494  20
   1  -7   3 1405.06 269.110  21
   1  -7   3 1711.16 347.807  19
  -1  -7  -3 1227.43 481.205  18
   1  -7   3 1848.38 491.797  20
  -1  -7  -3 1511.13 466.123  29
  -1  -7  -3 1362.87 576.895  30
   1  -7   3 1738.05 393.254   7
   1  -7   3 973.770 687.539  31
  -1  -7  -3 883.812 677.096  34
   1  -7   3 1616.57 323.693  13
   1  -7   4 1084.98 580.768  27
   1  -7   4-40.6414 177.532  10
  -1  -7  -4-17.0739 232.522  13
  -1  -7  -4 258.279 230.493  10
   1  -7   4 385.101 221.612  21
  -1  -7  -4 161.885 457.098  18
   1  -7   4 367.801 306.797  19
   1  -7   4 371.041 297.760  13
   1  -7   4-63.4944 374.911   7
   1  -7   4 863.118 644.044  31
  -1  -7  -4 819.957 659.456  34
  -1  -7  -4 556.583 550.455  30
   1  -7   5 9103.90 1036.91  21
  -1  -7  -5 8900.08 1116.22  18
   1  -7   5 9992.20 1063.59  19
  -1  -7  -5 11774.2 1042.57  10
   1  -7   5 11400.9 1026.96  10
   1  -7   5 14615.6 1090.96   7
  -1  -7  -5 10899.7 1041.01  13
   1  -7   5 13489.9 1064.73  13
   1  -7   5 5909.02 1209.50  31
   1  -7   6 953.426 288.382  19
  -1  -7  -6 665.255 450.011  18
   1  -7   6 751.203 202.148  21
  -1  -7  -6 43.9313 233.351  10
   1  -7   6 1.19372 156.373  10
  -1  -7  -6 54.5461 207.089  13
   1  -7   6 263.781 294.524  13
   1  -7   6-47.8794 358.377   7
   1  -7   7 5035.78 460.765  13
   1  -7   7 3066.90 455.687  19
  -1  -7  -7 3004.40 577.514  18
  -1  -7  -7 5956.83 435.832  10
   1  -7   7 2765.79 401.276  21
  -1  -7  -8 7910.71 795.167  21
   1  -7   8 8594.10 793.436  19
  -1  -7  -8 7041.99 872.144  18
   1  -7   8 8545.89 792.851  13
  -1  -7  -8 7346.62 777.278  10
   1  -7   8 8740.65 914.063  25
  -1  -7  -9 2418.82 857.353  27
   1  -7   9 5214.07 815.422  25
  -1  -7  -9 5324.68 660.187  21
   1  -7   9 5622.74 653.136  19
  -1  -7  -9 4936.67 745.902  18
  -1  -7  -9 2194.70 885.963  34
   1   7   9 5965.20 648.387  16
   1  -7   9 8502.98 661.212  13
  -1  -7  -9 9064.68 645.040  10
  -1  -7 -10 2042.45 295.266  21
  -1  -7 -10 1150.64 466.693  18
   1   7  10 1243.25 283.967  16
   1  -7  10 952.128 284.331  13
  -1  -7 -10 746.891 261.311  10
  -1   7 -11 8037.33 754.934  14
   1  -7  11 10953.1 780.099  13
   1  -7  11 3479.18 899.028  25
  -1  -7 -11 4963.43 775.477  21
  -1  -7 -11 4671.29 855.307  18
  -1  -7 -11 912.887 898.067  30
   1   7  11 6798.53 777.889  16
  -1  -7 -11 12184.3 765.198  10
   1  -7  12 20301.7 1974.40  25
  -1  -7 -12 18786.7 1897.69  21
  -1  -7 -12 16154.2 1927.29  18
   1   7  12 20977.8 1901.61  16
  -1  -7 -12 21262.3 1886.53  10
   1  -7  12 23861.1 1895.19  13
  -1   7 -12 21070.7 1885.85  14
  -1   7 -13 3927.88 397.585  14
   1  -7  13 5111.36 428.071  13
   1  -7  13 1084.21 625.168  25
  -1  -7 -13 2124.52 440.193  21
  -1  -7 -13 2177.97 558.730  18
  -1  -7 -13 390.810 633.030  30
   1   7  13 3325.21 454.982  16
  -1  -7 -13 5987.25 409.309  10
   1  -7  13 596.757 522.389  32
   1  -7  14 1053.84 516.360  25
  -1  -7 -14 700.573 295.204  21
  -1  -7 -14 545.658 445.401  18
   1  -7  14 66.9810 247.895  13
  -1   7 -14 82.7492 211.344  14
  -1  -7 -14 737.803 552.484  30
   1   7  14 579.458 317.920  16
  -1  -7 -14 63.5654 223.267  10
   1  -7  15 3366.27 933.646  25
  -1  -7 -15 4646.15 806.687  21
  -1  -7 -15 5009.11 880.717  18
  -1   7 -15 8536.81 789.120  14
   1  -7  15 11214.1 804.215  13
  -1  -7 -15 1568.76 937.372  30
   1   7  15 7248.39 829.112  16
  -1  -7 -15 12202.6 794.080  10
   1  -7  16 8936.14 1231.38  25
   1   7  16 12172.7 1158.68  16
   1  -7  16 13736.1 1130.10  13
  -1   7 -16 11908.5 1121.13  14
  -1  -7 -16 9294.61 1136.37  21
  -1  -7 -16 12516.9 1123.31  10
   1  -7  17 523.128 604.024  25
   1   7  17 2368.95 452.301  16
  -1   7 -17 2537.26 345.588  14
   1  -7  17 3814.62 371.021  13
  -1  -7 -17 911.641 389.740  21
  -1  -7 -17 3923.36 359.485  10
   1  -7  18 1779.04 619.256  25
   1   7  18 2582.39 450.797  16
   1  -7  18 2749.19 343.853  13
  -1   7 -18 2025.99 325.891  14
  -1  -7 -18 2299.12 379.692  21
  -1  -7 -18 2363.99 335.426  10
   1   7  19 2500.47 487.129  16
  -1  -7 -19 1600.80 407.343  21
  -1   7 -19 2980.37 369.464  14
   1  -7  19 1446.90 641.976  25
   1   7  20 3270.85 508.693  16
  -1   7 -20 2723.02 384.236  14
   1  -7  20 3764.27 399.163  13
   1  -7  20 2195.04 652.279  25
   1   7  21-31.5937 414.253  16
  -1   7 -21 179.733 243.457  14
   1  -7  21 216.579 595.703  25
   1   7  22 4263.27 558.511  16
  -1   7 -22 4231.81 437.759  14
  -1  -7 -23 166.459 799.463  27
   1   7  23 206.855 419.110  16
  -1   7 -23 729.816 259.200  14
   1  -7  23-70.8770 579.456  25
  -1  -7 -24-443.994 778.314  27
   1  -7  24 150.442 589.367  25
  -1  -7 -25-618.573 758.548  27
   1   7  25-413.870 410.146  16
  -1   7 -25 96.5616 251.529  14
   1  -7  25 17.8275 553.192  25
  -1  -7 -26 1687.96 853.221  27
   1  -7  26 1840.04 718.820  25
   1   7  26 4221.81 597.122  16
  -1   7 -27 85.6363 241.884  14
   1   7  27 616.247 368.239  16
  -1   7 -28 263.421 232.416  14
   1   7  28 393.946 353.277  16
   1  -7  29-70.8639 512.208  25
  -1   7 -29 440.107 229.168  14
   1   7  29 183.307 354.272  16
  -1   7 -30 3545.61 354.994  14
   1   7  30 2436.15 445.058  16
   1  -7  31-25.4132 423.870  25
  -1   7 -31 91.0408 196.639  14
   1   7  31 79.8632 322.184  16
   1  -7  32-281.645 371.227  25
  -1   7 -32 324.350 181.542  14
   1   7  32-112.514 296.082  16
  -1   7 -33-174.268 366.739  12
   1  -7  33 36.0361 321.382  25
  -1   7 -33-86.9197 165.049  14
   1   7  33-121.828 266.088  16
   1  -7  34 254.279 271.894  25
   1  -7  35-12.8014 261.932  20
   1  -7  35-38.0631 212.247  25
   1  -7  36-145.890 211.346  20
  -1  -8  35 11.0208 244.215  20
  -1  -8  35 281.444 218.332  25
  -1  -8  34 145.077 291.734  20
  -1  -8  34-82.2086 252.329  25
  -1  -8  33-140.076 324.127  25
  -1  -8  33 189.056 355.392  20
  -1  -8  32-148.904 366.924  20
   1   8 -32-345.691 179.260  14
   1   8 -32 392.872 477.304  12
  -1  -8  32 182.143 348.716  25
  -1  -8  32-8.15530 270.939   7
   1   8 -31-229.479 186.563  14
   1   8 -31 8.48757 498.833  12
  -1  -8  31 147.551 408.059  25
  -1  -8  31 71.9921 299.438   7
   1   8 -30-18.6981 199.596  14
  -1  -8  30-286.672 440.800  25
   1   8 -30-260.751 510.332  12
   1   8 -29 302.219 218.916  14
  -1  -8  29 874.354 497.399  25
   1   8 -29 786.842 496.216  12
   1   8 -28 537.472 222.110  14
   1   8 -28 583.363 520.662  12
   1   8 -27-253.666 222.910  14
   1   8 -27-164.682 523.892  12
   1   8 -26 479.457 220.482  14
  -1  -8  26 306.896 600.999  25
   1   8 -26 918.238 534.568  12
  -1  -8  25 270.035 648.047  25
   1   8 -25 746.441 245.004  14
  -1  -8  25 886.939 261.003  13
   1   8 -24 716.071 257.158  14
  -1  -8  24 1159.23 272.712  13
   1  -8 -23 390.452 755.036  27
  -1  -8  23 457.330 675.375  25
   1  -8 -22 966.119 780.182  27
  -1  -8  22-424.939 682.308  25
   1   8 -22 86.0841 247.165  14
  -1  -8  22-14.1312 282.594  13
   1  -8 -21-280.358 811.552  27
  -1  -8  21 580.371 680.617  25
   1   8 -21 1864.15 301.677  14
   1  -8 -20-539.975 797.256  27
  -1  -8  20 678.741 682.425  25
   1   8 -20 40.7650 250.380  14
  -1  -8  19 20.2705 703.542  25
   1  -8 -19 190.696 786.504  27
   1  -8 -19 55.2991 352.225  21
   1   8 -19 207.423 251.765  14
  -1  -8  18 29.7874 660.540  25
   1  -8 -18 60.6128 785.761  27
   1  -8 -18 317.163 346.089  21
   1   8 -18 250.484 245.070  14
  -1  -8  17 5070.87 980.026  25
   1  -8 -17 3479.47 1032.07  27
   1  -8 -17 6516.64 788.640  21
  -1  -8  16 1127.04 638.369  25
   1   8 -16 834.502 239.467  14
   1  -8 -16 1925.03 745.118  27
   1  -8 -16 927.546 342.214  21
   1  -8 -15 3889.42 551.829  21
   1  -8 -15 3414.26 552.751  19
  -1  -8  15 3626.08 766.459  25
   1   8 -15 4436.37 487.543  14
   1  -8 -15 2734.63 838.818  27
   1  -8 -14 125.942 321.730  21
   1  -8 -14 220.655 330.473  19
  -1  -8  14 418.329 605.735  25
   1   8 -14 43.4934 194.881  14
   1  -8 -14 630.644 708.781  27
   1  -8 -14 13.3075 258.642  10
  -1  -8  13 9511.56 1408.19  25
   1  -8 -13 10964.2 1322.29  19
  -1  -8  13 10423.2 1298.19  19
   1  -8 -13 13140.9 1319.61  21
  -1  -8  12 10122.4 980.758  25
   1  -8 -12 10249.1 842.916  21
  -1  -8  12 7724.07 815.233  19
   1  -8 -12 7943.79 848.120  19
  -1  -8  12 7261.54 888.452  32
   1  -8 -12 8088.63 1035.46  27
   1  -8 -12 8104.00 812.866  10
  -1  -8  11 9733.95 1447.33  25
   1  -8 -11 12872.5 1372.48  21
   1  -8 -11 10576.7 1376.32  19
  -1  -8  11 11536.7 1358.84  19
  -1  -8  11 4712.10 1396.39  32
  -1  -8  11 18518.4 1397.60   7
   1  -8 -11 20183.7 1359.63   8
   1  -8 -11 7105.33 1480.31  27
   1  -8 -11 22298.7 1365.73  10
  -1  -8  10 768.959 512.370  25
   1  -8 -10 141.908 296.015  21
  -1  -8  10 143.399 263.601  19
  -1  -8  10 376.172 497.471  20
   1  -8 -10 343.491 331.714  19
  -1  -8  10 1333.69 618.237  31
  -1  -8  10 1580.12 378.397   7
   1  -8 -10 1187.94 266.630   8
  -1  -8  10 1324.70 596.556  27
   1  -8 -10 843.714 639.512  27
   1  -8 -10 715.456 245.582  10
  -1  -8   9 6668.49 1019.59  25
  -1  -8   9 7128.93 1032.88  20
   1  -8  -9 9484.40 956.624  21
  -1  -8   9 7739.08 942.935  19
   1  -8  -9 8399.41 969.306  19
   1  -8  -9 5375.13 1180.20  34
  -1  -8   9 4467.58 1092.74  31
  -1  -8   9 11235.5 990.409   7
   1  -8  -9 12883.5 941.562   8
  -1  -8   9 4998.85 1081.97  27
   1  -8  -9 5978.79 1097.75  27
   1  -8  -9 14339.2 939.958  10
  -1  -8   8 7792.49 728.556  25
  -1  -8   8 5653.52 756.165  20
   1  -8  -8 9268.30 645.292  21
   1  -8  -8 7836.94 667.286  19
  -1  -8   8 7470.68 636.769  19
   1  -8  -8 12833.3 960.713  34
  -1  -8   8 3070.43 677.457   7
   1  -8  -8 5099.50 627.318   8
  -1  -8   8 7117.76 803.960  27
   1  -8  -8 9105.06 841.125  27
  -1  -8   8 4929.95 583.511  10
   1  -8  -8 5380.55 606.942  10
  -1  -8   7 13683.6 1963.45  25
   1  -8  -7 20091.6 1931.13  21
  -1  -8   7 12146.7 1962.70  20
   1  -8  -7 17298.4 1936.99  19
  -1  -8   7 16779.5 1927.89  19
   1  -8  -7 11748.9 2032.93  34
   1  -8  -7 26830.5 1925.98   8
  -1  -8   7 17859.5 1941.25   7
   1  -8  -7 11976.4 1987.64  27
  -1  -8   7 10162.1 1987.22  27
   1  -8  -7 26218.9 1919.04  10
  -1  -8   7 25319.6 1910.22  10
  -1  -8   6 1744.62 465.087  25
  -1  -8   6 133.411 175.477  10
   1  -8  -6 159.365 221.933  10
   1  -8  -6 850.308 289.360  21
   1  -8  -6 684.383 339.096  19
  -1  -8   6 747.169 465.624  20
  -1  -8   6 561.115 297.623  19
   1  -8  -6 318.781 257.523   8
  -1  -8   6 512.345 361.273   7
   1  -8  -6 1495.04 568.580  27
   1  -8  -5 26296.6 2208.17  10
  -1  -8   5 25672.8 2203.22  10
   1  -8  -5 26929.5 2222.98  21
  -1  -8   5 15921.2 2247.78  20
   1  -8  -5 22278.8 2228.71  19
  -1  -8   5 26977.5 2221.24  13
  -1  -8   5 17424.3 2226.13   7
   1  -8  -5 18462.5 2287.23  27
  -1  -8   5 22600.2 2280.83  30
   1  -8  -5 20212.1 2305.85  34
   1  -8  -4 131.513 248.418  10
   1  -8  -4 171.413 268.890  13
  -1  -8   4 309.508 228.097  10
   1  -8  -4 3256.48 322.293  21
   1  -8  -4 2863.14 529.143  20
   1  -8  -4 1871.61 358.344  19
  -1  -8   4 2103.41 492.306  20
  -1  -8   4 187.733 310.802  13
  -1  -8   4 551.744 405.815   7
   1  -8  -3 95333.4 7796.83  10
  -1  -8   3 94950.0 7795.36  10
   1  -8  -3 81502.3 7822.99  20
   1  -8  -3 86087.3 7803.51  21
  -1  -8   3 59461.5 7814.88  20
   1  -8  -3 73496.1 7805.41  19
   1  -8  -3 96361.0 7801.51  13
  -1  -8   3 102543. 7806.71  13
  -1  -8   3 79588.0 7806.57   7
   1  -8  -3 59560.1 7822.88  27
   1  -8  -3 61900.9 7837.28  34
  -1  -8   3 59989.7 7825.03  30
   1  -8  -2 2963.86 666.582  10
  -1  -8   2 2800.90 663.297  10
   1  -8  -2 15211.6 710.313  21
   1  -8  -2 14118.6 817.598  20
  -1  -8   2 10618.7 813.053  20
   1  -8  -2 11993.0 732.868  19
  -1  -8   2 5928.72 709.502  13
   1  -8  -2 5317.33 688.516  13
  -1  -8   2 1598.18 737.417   7
   1  -8  -2 20774.0 893.689  27
   1  -8  -1 53201.3 4453.37  10
  -1  -8   1 56056.0 4454.06  10
   1  -8  -1 38696.3 4479.02  20
  -1  -8   1 34047.1 4477.56  20
   1  -8  -1 40921.1 4464.64  19
  -1  -8   1 55653.6 4463.85  13
   1  -8  -1 56107.9 4461.53  13
  -1  -8   1 48024.4 4469.79   7
   1  -8  -1 31986.3 4492.97  27
  -1  -8   1 31460.5 4489.25  30
  -1  -8   0 6081.73 1057.59  10
   1  -8   0 6695.01 1055.30  10
   1  -8   0 20639.1 1165.41  20
  -1  -8   0 16278.1 1149.71  20
   1  -8   0 19592.0 1103.93  19
  -1  -8   0 11040.4 1080.37  13
   1  -8   0 10234.7 1074.46  13
   1  -8   0 4443.37 1100.51   7
   1  -8   0 29257.2 1235.39  27
  -1  -8  -1 42742.7 7197.68  27
   1  -8   1 48481.9 7200.23  27
  -1  -8  -1 96910.0 7175.63  10
   1  -8   1 93947.0 7173.29  10
   1  -8   1 71565.7 7199.07  20
  -1  -8  -1 57105.1 7194.23  20
  -1  -8  -1 78465.5 7190.71  18
   1  -8   1 68656.4 7182.41  19
   1  -8   1 44970.0 7198.78  29
   1  -8   1 105625. 7190.88   7
  -1  -8  -1 46272.8 7203.22  30
  -1  -8  -1 41287.3 7207.57  34
   1  -8   1 94694.8 7181.30  13
  -1  -8  -1 93135.7 7180.21  13
  -1  -8  -2 31747.6 1882.03  27
   1  -8   2 35644.3 1884.36  27
   1  -8   2 12883.6 1766.57  10
  -1  -8  -2 13291.8 1771.78  10
   1  -8   2 28716.8 1846.45  20
  -1  -8  -2 23367.2 1845.60  20
  -1  -8  -2 26046.4 1829.32  18
   1  -8   2 26577.9 1799.54  19
   1  -8   2 42299.2 1873.79  29
   1  -8   2 10646.7 1796.79   7
  -1  -8  -2 51325.8 1952.44  34
  -1  -8  -2 44913.9 1909.41  30
   1  -8   2 17134.2 1782.14  13
  -1  -8  -2 16695.5 1778.12  13
   1  -8   3 22797.5 2853.68  27
  -1  -8  -3 20077.6 2859.24  27
  -1  -8  -3 36248.8 2794.67  10
   1  -8   3 32427.3 2787.23  10
   1  -8   3 29320.3 2835.54  20
  -1  -8  -3 25463.9 2840.45  20
   1  -8   3 27263.0 2803.61  19
  -1  -8  -3 30695.3 2825.44  18
   1  -8   3 18604.6 2829.11  29
   1  -8   3 39874.9 2821.85   7
  -1  -8  -3 20891.7 2854.53  30
  -1  -8  -3 21258.1 2878.54  34
   1  -8   3 12405.7 2882.59  31
   1  -8   3 35394.8 2801.85  13
  -1  -8  -3 32140.5 2795.90  13
  -1  -8  -4 154.401 259.081  10
  -1  -8  -4 233.679 265.631  13
   1  -8   4 6332.91 719.819  31
  -1  -8  -4 8544.32 622.363  30
  -1  -8  -4 10611.3 705.154  34
   1  -8   4 296.179 359.656   7
  -1  -8  -4 2294.09 472.428  18
   1  -8   4 2098.50 326.956  19
   1  -8   4 2692.70 475.529  20
   1  -8   4 8479.90 556.401  29
   1  -8   4 323.332 299.032  13
  -1  -8  -4 4886.22 647.234  27
   1  -8   4 5551.87 590.119  27
   1  -8   5 27651.3 2352.51  10
  -1  -8  -5 32103.5 2363.37  10
   1  -8   5 22939.0 2406.38  20
   1  -8   5 22055.4 2358.19  21
   1  -8   5 23053.1 2369.89  19
  -1  -8  -5 23331.8 2398.40  18
  -1  -8  -5 27368.0 2361.26  13
   1  -8   5 31525.6 2372.89  13
   1  -8   5 32741.7 2388.73   7
  -1  -8  -5 15764.6 2451.09  34
  -1  -8  -5 15668.7 2428.85  30
   1  -8   5 9502.39 2449.47  31
  -1  -8  -5 14800.3 2430.75  27
   1  -8   5 18732.5 2428.21  27
  -1  -8  -6 15757.2 1250.52  27
   1  -8   6 18942.4 1244.55  27
   1  -8   6 17836.2 1196.55  25
  -1  -8  -6 16375.9 1115.96  21
   1  -8   6 14424.3 1182.28  20
   1  -8   6 14834.1 1089.77  21
   1  -8   6 14217.9 1112.25  19
  -1  -8  -6 13552.8 1168.22  18
   1  -8   6 11368.1 1108.85  13
  -1  -8  -6 8754.12 1086.45  13
   1  -8   6 6384.22 1127.54   7
  -1  -8  -6 8562.42 1091.68  10
   1  -8   6 7580.25 1075.62  10
   1  -8   6 21012.5 1197.23  32
  -1  -8  -6 20384.6 1258.41  30
  -1  -8  -6 22064.5 1284.82  34
   1  -8   6 14252.1 1296.05  31
   1  -8   7 21832.0 2701.11  27
  -1  -8  -7 15714.1 2694.21  27
   1  -8   7 19612.9 2666.40  25
  -1  -8  -7 35062.2 2634.61  10
   1  -8   7 33492.1 2623.84  10
  -1  -8  -7 27552.3 2641.71  21
   1  -8   7 26329.1 2679.01  20
  -1  -8  -7 26823.3 2665.39  18
   1  -8   7 26679.0 2640.42  19
   1  -8   7 37888.9 2661.66   7
   1  -8   7 11539.9 2705.81  31
   1  -8   7 15949.9 2668.75  32
  -1  -8  -7 15180.7 2701.76  34
  -1  -8  -7 17260.2 2694.96  30
   1  -8   7 37671.2 2644.87  13
   1  -8   8 3618.56 456.480  32
  -1  -8  -8 3660.53 689.088  34
   1  -8   8 785.191 371.410   7
   1  -8   8 2264.42 644.714  27
  -1  -8  -8 1804.90 627.701  27
   1  -8   8 2126.70 462.976  25
  -1  -8  -8 999.952 288.002  21
   1  -8   8 730.267 282.297  19
  -1  -8  -8 304.596 470.988  18
   1  -8   8 951.156 498.293  20
  -1  -8  -8 3725.42 606.003  30
  -1  -8  -8 65.1059 252.202  10
   1  -8   8 114.479 298.011  13
   1  -8   9 4358.83 820.566  32
  -1  -8  -9 4924.39 982.117  34
   1  -8   9 8215.86 786.633   7
   1  -8   9 6010.55 839.340  25
  -1  -8  -9 7963.54 750.546  21
   1  -8   9 7707.74 861.556  20
  -1  -8  -9 7354.97 831.861  18
   1  -8   9 6719.88 740.456  19
  -1  -8  -9 3695.61 942.604  27
  -1  -8  -9 4376.27 912.498  30
   1  -8   9 9630.84 751.977  13
  -1  -8  -9 8783.44 732.076  10
   1  -8  10 6082.79 658.291  25
  -1  -8 -10 5656.71 501.899  21
  -1  -8 -10 4237.92 619.031  18
  -1  -8 -10 4760.20 773.092  27
   1  -8  10 3342.19 492.412  13
  -1  -8 -10 6665.17 740.601  30
  -1  -8 -10 7366.23 817.445  34
   1  -8  10 7368.14 612.598  32
  -1  -8 -10 2147.97 459.799  10
   1  -8  11 14157.2 1807.77  25
  -1  -8 -11 16778.0 1747.42  21
  -1  -8 -11 16874.9 1790.07  18
  -1  -8 -11 8773.71 1843.93  27
   1  -8  11 27710.6 1754.42  13
   1  -8  11 7933.56 1777.32  32
  -1  -8 -11 8235.92 1827.22  30
  -1  -8 -11 25784.6 1738.38  10
   1  -8  12 2131.13 450.397  32
  -1  -8 -12 1119.44 323.076  21
  -1  -8 -12 1421.15 626.019  30
  -1  -8 -12 1339.96 670.164  27
   1  -8  12 421.087 298.964  13
   1  -8  12 1843.32 553.229  25
  -1  -8 -12 52.0271 249.671  10
   1  -8  13 1521.24 558.018  32
  -1  -8 -13 4010.55 488.252  21
  -1  -8 -13 2026.56 713.593  30
  -1  -8 -13 1557.64 779.359  27
   1  -8  13 4891.22 472.257  13
   1  -8  13 2546.18 682.073  25
  -1  -8 -13 4868.15 441.403  10
  -1  -8 -14 1906.12 345.645  21
  -1  -8 -14 816.480 615.483  30
  -1  -8 -14 1989.27 747.455  27
   1  -8  14 1300.04 317.444  13
   1  -8  14 976.136 592.595  25
  -1  -8 -14 642.408 276.148  10
  -1  -8 -15 4226.70 634.700  21
  -1  -8 -15 1086.31 815.608  30
   1  -8  15 3206.42 838.672  25
  -1  -8 -15 7562.08 606.258  10
  -1  -8 -15 2058.04 929.001  27
   1  -8  15 7769.55 627.130  13
   1  -8  16 1637.78 326.898  13
  -1  -8 -16 1521.76 358.242  21
   1  -8  16 1301.44 637.005  25
  -1  -8 -16 747.667 791.474  27
  -1  -8 -16 1304.70 309.487  10
   1  -8  17 522.614 296.837  13
  -1  -8 -17 452.223 329.492  21
   1  -8  17 563.787 632.314  25
  -1  -8 -17-560.445 793.955  27
  -1  -8 -17 855.059 271.967  10
   1  -8  18 47.7300 288.525  13
  -1  -8 -18 242.537 331.626  21
   1  -8  18 83.4839 659.717  25
  -1  -8 -18-515.202 823.818  27
  -1  -8 -18-343.484 287.791  10
   1  -8  19-74.6565 635.186  25
  -1  -8 -19 120.787 326.940  21
   1  -8  19 246.412 282.845  13
   1   8  19 431.815 358.366  16
  -1  -8 -19-1204.20 830.025  27
   1  -8  20 1192.88 661.038  25
  -1  -8 -20 855.646 335.862  21
   1  -8  20 1436.50 292.840  13
   1   8  20 967.686 389.539  16
  -1  -8 -20 322.329 840.564  27
   1   8  21 115.520 377.141  16
   1  -8  21-641.391 636.913  25
   1  -8  21 684.190 260.902  13
  -1  -8 -21-53.3349 826.523  27
   1  -8  22-273.298 630.446  25
  -1  -8 -22-211.441 798.261  27
   1   8  23 143.659 366.050  16
   1  -8  23 73.2591 610.886  25
  -1   8 -23-308.287 244.683  14
  -1  -8 -23-151.824 790.305  27
   1   8  24 497.608 384.652  16
   1  -8  24 366.724 595.289  25
  -1   8 -24 593.028 247.082  14
  -1  -8 -24 587.164 783.656  27
   1   8  25-187.126 372.326  16
   1  -8  25 142.278 565.580  25
  -1   8 -25 99.3592 231.409  14
  -1   8 -26 216.006 226.576  14
   1   8  26-91.3245 375.417  16
  -1   8 -27 1112.26 246.114  14
   1   8  27 1181.96 376.877  16
  -1   8 -28 84.2872 212.314  14
   1   8  28-70.1919 356.773  16
   1  -8  28-161.802 471.978  25
  -1   8 -29 105.075 199.972  14
   1   8  29 387.156 328.744  16
   1  -8  29 53.6311 434.603  25
  -1   8 -30 70.3449 178.209  14
   1  -8  30 150.725 385.484  25
   1   8  30-113.150 301.735  16
  -1   8 -31 779.525 192.472  14
   1  -8  31 228.858 350.632  25
   1   8  31 737.341 286.659  16
   1  -8  32 339.819 285.277  25
   1  -8  32 255.741 336.828  20
   1  -8  32 505.286 250.674   7
   1  -8  33-11.7966 256.360  25
   1  -8  33 75.7330 299.481  20
   1  -8  34-331.268 232.677  29
   1  -8  34 223.808 227.119  25
   1  -8  34 74.9433 257.185  20
  -1  -9  34 81.6204 232.654  29
  -1  -9  34-72.3559 228.086  20
  -1  -9  33 407.024 276.340  20
  -1  -9  32 848.024 259.726   7
  -1  -9  32-83.3139 293.221  25
  -1  -9  32 265.991 314.308  20
  -1  -9  31-19.7455 338.322  25
  -1  -9  31 346.683 375.513  20
  -1  -9  30 1006.45 315.925   7
  -1  -9  30-240.215 406.150  20
  -1  -9  30 64.3183 344.897  25
   1   9 -29 129.163 182.454  14
  -1  -9  29 179.415 337.094   7
  -1  -9  29-193.782 414.642  20
  -1  -9  29 485.879 389.693  25
   1   9 -28 22.0401 196.895  14
  -1  -9  28 390.665 342.949   7
  -1  -9  28 92.3716 461.939  20
  -1  -9  28 193.358 428.558  25
   1   9 -27 2130.59 359.737  14
  -1  -9  27 2188.12 571.174  20
  -1  -9  27 944.449 540.946  25
   1   9 -26 1433.31 284.091  14
  -1  -9  26 1219.09 558.936  20
  -1  -9  26 498.608 551.772  25
  -1  -9  25 106.989 233.146  13
  -1  -9  25 210.800 400.961   7
  -1  -9  24-163.304 253.325  13
  -1  -9  24-274.898 417.133   7
  -1  -9  24 413.275 590.958  25
   1  -9 -23 1156.62 829.714  27
  -1  -9  23 1056.00 737.128  25
  -1  -9  22 1525.02 316.502  13
   1  -9 -22 110.252 751.527  27
  -1  -9  22-523.918 643.169  25
   1  -9 -21 88.5517 755.002  27
  -1  -9  21 321.977 623.862  25
   1  -9 -20 499.667 763.601  27
  -1  -9  20 825.084 644.924  25
  -1  -9  19 2592.35 375.329  13
   1  -9 -19 850.466 813.109  27
  -1  -9  19 1094.36 698.778  25
  -1  -9  18 944.978 711.932  25
   1  -9 -18 1460.09 462.356  21
   1  -9 -18 440.214 829.045  27
  -1  -9  17 1773.18 710.857  25
   1  -9 -17 3189.73 499.181  21
  -1  -9  17 3756.61 463.772  13
   1  -9 -17 2087.36 864.720  27
  -1  -9  16 355.405 632.521  25
   1  -9 -16 1080.30 382.556  21
  -1  -9  16 390.880 641.903  20
  -1  -9  16 1777.71 344.782  13
  -1  -9  16 2410.48 483.723   7
   1  -9 -16-325.716 787.710  27
  -1  -9  15 691.880 574.987  25
   1  -9 -15 902.606 365.227  21
  -1  -9  15-37.8710 605.199  20
   1  -9 -15 577.389 368.640  19
  -1  -9  15 487.881 320.675  13
  -1  -9  15 291.376 454.587   7
  -1  -9  15 1172.66 746.026  31
   1  -9 -15 724.195 771.711  27
   1  -9 -14-63.1758 750.785  27
  -1  -9  14 414.249 591.318  25
   1  -9 -14 1422.32 393.002  21
   1  -9 -14 796.966 396.029  19
  -1  -9  14 553.501 606.374  20
  -1  -9  14 2108.64 362.799  13
  -1  -9  14 3739.29 487.695   7
   1  -9 -14 2921.64 356.681  10
  -1  -9  14 394.097 743.079  31
   1  -9 -13 4026.73 1023.31  27
  -1  -9  13 4648.65 897.613  25
  -1  -9  13 6685.98 924.447  20
   1  -9 -13 7595.84 797.808  21
  -1  -9  13 5670.83 757.085  19
   1  -9 -13 5968.59 797.643  19
  -1  -9  13 10396.6 786.007  13
  -1  -9  13 13649.7 872.348   7
   1  -9 -13 12791.9 777.682  10
  -1  -9  13 2931.24 838.095  32
  -1  -9  13 3157.03 978.885  31
   1  -9 -12-124.183 727.935  27
  -1  -9  12 376.195 522.689  25
   1  -9 -12 612.788 350.329  21
  -1  -9  12 1014.71 592.178  20
  -1  -9  12 658.595 281.874  19
   1  -9 -12 251.160 376.838  19
  -1  -9  12 1170.62 331.337  13
  -1  -9  12 1500.99 470.865   7
   1  -9 -12 1466.35 293.831  10
  -1  -9  12 1096.16 722.375  31
  -1  -9  12 536.681 453.895  32
   1  -9 -11 106.631 666.052  27
  -1  -9  11-224.338 501.527  25
   1  -9 -11 757.285 339.776  21
  -1  -9  11 692.189 294.310  19
  -1  -9  11 36.9380 542.682  20
   1  -9 -11 366.645 374.937  19
  -1  -9  11 1052.87 320.695  13
  -1  -9  11 2667.93 452.684   7
   1  -9 -11 2317.28 287.946  10
  -1  -9  11 58.3005 467.689  32
  -1  -9  11-640.657 719.086  31
   1  -9 -10-122.607 668.193  27
  -1  -9  10 487.692 663.320  27
  -1  -9  10 358.356 495.118  25
   1  -9 -10 371.935 323.264  21
  -1  -9  10 356.645 523.522  20
   1  -9 -10 577.504 365.373  19
  -1  -9  10 456.276 287.970  19
  -1  -9  10 796.096 306.787  13
  -1  -9  10 588.030 416.894   7
   1  -9 -10 808.441 267.264  10
  -1  -9  10 1093.54 710.727  31
  -1  -9  10-51.3451 468.533  32
   1  -9  -9 4251.79 918.742  27
  -1  -9   9 4185.50 897.406  27
  -1  -9   9 4780.43 820.931  25
   1  -9  -9 6979.02 711.566  21
  -1  -9   9 4956.79 823.603  20
  -1  -9   9 5834.70 695.407  19
   1  -9  -9 5639.91 728.286  19
  -1  -9   9 8323.89 708.901  13
  -1  -9   9 7616.08 769.485   7
  -1  -9   9 3830.54 932.636  31
   1  -9  -9 4177.03 1022.06  34
   1  -9  -9 9924.97 690.773  10
  -1  -9   8 2108.08 235.462  10
   1  -9  -8 2216.86 308.330  10
   1  -9  -8 1411.34 345.646  21
   1  -9  -8 1433.15 391.964  19
  -1  -9   8 1358.09 332.139  19
  -1  -9   8 542.342 514.964  20
  -1  -9   8 2408.01 346.269  13
  -1  -9   8 1349.39 409.490   7
  -1  -9   8 1056.89 626.837  27
   1  -9  -8 323.802 679.428  27
  -1  -9   8 229.370 681.952  31
   1  -9  -8 610.162 764.854  34
   1  -9  -7 4633.51 358.329  10
  -1  -9   7 4194.06 312.611  10
  -1  -9   7 1669.32 321.992  21
   1  -9  -7 1754.84 389.218  21
  -1  -9   7 1738.82 390.402  19
   1  -9  -7 1642.69 432.242  19
  -1  -9   7 1304.71 558.069  20
  -1  -9   7 3743.47 404.594  13
  -1  -9   7 3261.33 472.103   7
  -1  -9   7-168.428 627.989  27
   1  -9  -7 320.710 664.071  27
   1  -9  -7 103.872 784.198  34
  -1  -9   7 50.2589 720.578  31
  -1  -9   6 598.239 193.904  10
   1  -9  -6 609.614 242.155  10
  -1  -9   6 898.418 231.268  21
   1  -9  -6 1323.97 301.916  21
  -1  -9   6 1025.70 315.517  19
   1  -9  -6 954.231 355.143  19
  -1  -9   6 765.456 502.278  20
  -1  -9   6 974.721 313.074  13
  -1  -9   6 303.714 402.058   7
  -1  -9   6 345.204 678.086  31
   1  -9  -6 925.511 693.723  34
   1  -9  -6 1110.00 635.215  27
  -1  -9   6 611.874 589.119  27
   1  -9  -5 1742.46 632.208  27
  -1  -9   5 1195.50 591.242  27
  -1  -9   5 964.093 213.674  10
   1  -9  -5 1213.05 253.316  10
  -1  -9   5 1260.78 248.889  21
   1  -9  -5 1369.93 307.896  21
  -1  -9   5 1049.65 324.474  19
   1  -9  -5 1161.15 364.017  19
  -1  -9   5 494.869 503.700  20
  -1  -9   5 1060.49 507.721  29
  -1  -9   5 966.829 390.873   7
  -1  -9   5 1256.89 689.179  31
   1  -9  -5 1193.90 692.206  34
  -1  -9   5 1512.72 327.815  13
  -1  -9   4 1046.70 604.780  27
   1  -9  -4 1379.44 603.228  27
  -1  -9   4 2652.97 274.688  10
   1  -9  -4 2774.60 296.626  10
  -1  -9   4 1885.04 300.854  21
   1  -9  -4 1908.06 343.276  21
  -1  -9   4 1860.35 373.396  19
  -1  -9   4 973.077 535.601  20
   1  -9  -4 1922.02 389.880  19
  -1  -9   4 448.366 500.098  29
  -1  -9   4 1983.09 416.697   7
   1  -9  -4 388.609 705.604  34
  -1  -9   4 348.078 699.513  31
  -1  -9   4 2888.75 365.947  13
   1  -9  -3 115.829 598.162  27
  -1  -9   3 140.650 544.104  27
  -1  -9   3 252.847 193.831  10
   1  -9  -3 138.595 241.757  13
   1  -9  -3 295.415 209.144  10
   1  -9  -3-59.2350 270.576  21
  -1  -9   3 82.8361 232.926  21
   1  -9  -3 121.030 531.413  20
  -1  -9   3-56.1494 474.293  20
   1  -9  -3-137.545 327.167  19
  -1  -9   3 289.501 309.997  19
  -1  -9   3 20.3813 569.432  30
  -1  -9   3-27.2816 497.930  29
  -1  -9   3-339.109 390.463   7
  -1  -9   3 141.836 288.047  13
  -1  -9   3-222.370 648.134  31
   1  -9  -3-28.4624 658.742  34
  -1  -9   2 912.666 574.405  27
   1  -9  -2 1340.55 598.019  27
   1  -9  -2 1352.03 283.726  21
  -1  -9   2 1311.72 259.950  21
   1  -9  -2 1165.69 518.793  20
  -1  -9   2 778.589 469.458  20
   1  -9  -2 902.205 340.467  19
   1  -9  -2 431.879 225.390  10
  -1  -9   2 388.608 214.916  10
   1  -9  -2 715.319 266.966  13
  -1  -9   2 1608.92 537.581  29
   1  -9  -2 1532.85 519.990  29
  -1  -9   2 1582.24 575.915  30
  -1  -9   2 682.424 290.480  13
   1  -9  -2 1576.26 676.574  34
   1  -9  -1 1714.47 694.424  27
  -1  -9   1 1047.86 679.082  27
  -1  -9   1 2911.53 448.058  21
   1  -9  -1 3155.75 456.802  21
   1  -9  -1 3215.91 496.975  19
  -1  -9   1 2119.40 588.497  20
   1  -9  -1 3321.85 610.452  20
  -1  -9   1 5702.59 432.806  10
   1  -9  -1 5466.15 425.616  10
  -1  -9   1 1058.92 644.609  29
  -1  -9   1 1301.26 690.940  30
   1  -9  -1 1476.31 650.292  29
  -1  -9   1 5321.80 462.883  13
   1  -9  -1 5643.62 466.342  13
  -1  -9   1 985.029 765.939  34
   1  -9  -1 1237.67 786.521  34
   1  -9   0 1358.20 246.266  10
  -1  -9   0 1471.94 260.230  10
   1  -9   0 1606.21 307.849  13
  -1  -9   0 1563.03 294.057  13
   1  -9   0 1945.53 295.399  21
  -1  -9   0 1634.28 298.521  21
   1  -9   0 1008.12 472.965  20
   1  -9   0 1317.05 346.046  19
  -1  -9   0 1439.52 501.206  20
  -1  -9   0 1498.63 611.068  30
   1  -9   0 1732.34 555.646  29
  -1  -9   0 1797.62 540.380  29
  -1  -9   0 1848.31 596.268  27
   1  -9   0 1062.33 607.854  27
   1  -9   0 1509.94 692.799  34
  -1  -9   0 1457.86 689.373  34
  -1  -9  -1 21.8030 215.684  10
   1  -9   1 206.360 267.829  13
   1  -9   1 152.141 188.232  10
  -1  -9  -1 14.9204 251.063  13
  -1  -9  -1 291.809 500.806  20
   1  -9   1 27.7684 244.415  21
  -1  -9  -1 294.284 258.802  21
   1  -9   1 168.067 305.417  19
   1  -9   1 256.705 448.505  20
  -1  -9  -1 43.2065 478.600  29
   1  -9   1-170.702 575.779  29
  -1  -9  -1 518.386 571.973  30
   1  -9   1 244.181 356.452   7
  -1  -9  -1-447.219 599.112  27
   1  -9   1 176.911 576.526  27
  -1  -9  -1 87.2503 698.506  34
   1  -9   1 164.234 673.053  34
   1  -9   1 664.427 724.862  31
   1  -9   2 383.189 265.474  13
  -1  -9  -2 243.114 235.077  10
  -1  -9  -2 589.399 255.135  13
   1  -9   2 222.169 191.252  10
  -1  -9  -2 261.626 539.076  20
  -1  -9  -2 1064.66 278.229  21
   1  -9   2 1061.32 243.711  21
   1  -9   2 698.215 313.803  19
   1  -9   2 767.922 488.946  20
  -1  -9  -2 2243.25 579.342  30
  -1  -9  -2 1418.58 467.412  29
   1  -9   2 1338.92 578.956  29
   1  -9   2-78.8287 391.239   7
   1  -9   2 1368.21 725.422  31
  -1  -9  -2 1261.39 690.124  34
   1  -9   2 1315.10 670.445  34
  -1  -9  -2 1006.59 608.378  27
   1  -9   2 1511.71 581.979  27
  -1  -9  -3 5939.10 1511.69  27
   1  -9   3 8629.98 1508.32  27
  -1  -9  -3 20366.8 1406.84  10
   1  -9   3 18269.7 1395.44  10
  -1  -9  -3 13428.9 1415.16  21
   1  -9   3 12146.7 1403.88  21
   1  -9   3 12344.7 1481.72  20
   1  -9   3 11629.2 1419.61  19
   1  -9   3 7325.09 1495.54  29
   1  -9   3 21332.5 1448.14   7
  -1  -9  -3 6354.28 1557.45  34
   1  -9   3 6200.50 1538.15  34
  -1  -9  -3 5906.65 1501.42  30
   1  -9   3 5189.94 1571.58  31
   1  -9   3 19079.7 1416.43  13
  -1  -9  -3 19116.6 1413.46  13
  -1  -9  -4-57.2508 232.613  10
  -1  -9  -4 159.109 224.002  13
   1  -9   4 87.9184 176.483  10
   1  -9   4-104.515 265.111  13
   1  -9   4 324.093 217.646  21
  -1  -9  -4 213.632 268.481  21
   1  -9   4 268.677 488.540  20
   1  -9   4 63.1724 300.245  19
   1  -9   4 129.487 468.654  29
  -1  -9  -4 239.307 583.972  30
   1  -9   4 42.5895 380.049   7
  -1  -9  -4-276.658 582.930  27
   1  -9   4 186.608 591.509  27
   1  -9   4 186.903 703.391  31
  -1  -9  -4 1516.07 664.376  34
   1  -9   4 182.325 481.908  32
  -1  -9  -5 686.233 241.456  10
   1  -9   5 595.924 185.085  10
  -1  -9  -5 483.333 225.582  13
   1  -9   5 740.398 273.119  13
   1  -9   5 22.1922 214.289  21
  -1  -9  -5 106.776 274.718  21
   1  -9   5 60.8996 295.810  19
   1  -9   5 504.803 503.779  20
   1  -9   5-541.514 502.646  29
  -1  -9  -5-169.572 605.749  30
   1  -9   5 1035.52 411.343   7
   1  -9   5 432.106 616.309  27
  -1  -9  -5 482.774 623.129  27
   1  -9   5-89.1359 503.057  32
   1  -9   5-216.124 741.088  31
  -1  -9  -5-420.057 673.302  34
   1  -9   6 413.708 277.393  13
  -1  -9  -6 197.867 245.282  10
   1  -9   6-29.0392 169.915  10
  -1  -9  -6 214.323 285.347  21
   1  -9   6 317.855 208.733  21
   1  -9   6 278.145 292.125  19
   1  -9   6 223.183 486.697  20
   1  -9   6 555.424 542.617  29
  -1  -9  -6 761.470 612.430  30
   1  -9   6 88.1938 369.966   7
   1  -9   6 905.221 617.460  27
  -1  -9  -6-120.599 654.468  27
   1  -9   6 344.421 478.287  32
  -1  -9  -6 1443.30 682.986  34
   1  -9   6 183.205 732.665  31
  -1  -9  -7 27759.9 1767.14  10
   1  -9   7 17004.1 1830.05  20
  -1  -9  -7 17404.6 1774.68  21
   1  -9   7 17175.2 1771.12  19
   1  -9   7 26229.0 1778.51  13
   1  -9   7 27968.9 1805.93   7
  -1  -9  -7 10223.7 1860.42  30
  -1  -9  -7 8809.29 1883.86  34
   1  -9   7 9253.71 1813.20  32
   1  -9   7 5029.13 1894.34  31
  -1  -9  -7 10166.6 1873.79  27
   1  -9   7 11943.0 1875.83  27
  -1  -9  -8 15.7176 693.416  27
   1  -9   8 330.519 689.393  27
  -1  -9  -8 3041.16 287.651  10
  -1  -9  -8 469.134 327.348  21
   1  -9   8 643.514 538.603  20
   1  -9   8 595.071 314.939  19
  -1  -9  -8 229.755 646.155  30
   1  -9   8 4213.35 450.987   7
   1  -9   8-468.149 770.590  31
   1  -9   8-51.5778 474.213  32
  -1  -9  -8 307.940 719.514  34
   1  -9   8 2111.79 320.106  13
   1  -9   9 416.367 730.975  31
  -1  -9  -9 1083.12 759.750  34
   1  -9   9 1230.10 499.141  32
   1  -9   9 1682.20 438.956   7
  -1  -9  -9 1133.02 717.648  27
   1  -9   9 1159.29 550.109  25
  -1  -9  -9 1379.92 340.475  21
   1  -9   9 1151.63 309.223  19
   1  -9   9 2247.53 544.616  20
  -1  -9  -9 365.027 657.018  30
  -1  -9  -9 1322.87 280.699  10
   1  -9   9 1409.98 319.990  13
   1  -9  10 711.944 713.672  31
   1  -9  10 90.2028 483.821  32
   1  -9  10 164.536 436.153   7
  -1  -9 -10 324.238 719.337  27
   1  -9  10 34.3710 525.958  25
  -1  -9 -10 369.132 331.386  21
   1  -9  10 49.4871 541.170  20
   1  -9  10-195.634 298.613  13
  -1  -9 -10 333.351 656.580  30
  -1  -9 -10 168.389 262.884  10
   1  -9  11 2091.68 1333.44  31
   1  -9  11 4916.06 1209.76  32
   1  -9  11 18775.3 1224.06   7
  -1  -9 -11 5398.28 1346.78  27
   1  -9  11 7490.87 1234.05  25
   1  -9  11 9467.43 1259.72  20
  -1  -9 -11 11301.0 1170.87  21
  -1  -9 -11 5373.73 1302.07  30
  -1  -9 -11 16565.7 1146.45  10
   1  -9  11 16130.1 1161.49  13
   1  -9  12 212.980 485.471  32
  -1  -9 -12-486.106 785.784  27
   1  -9  12-38.4795 533.971  25
  -1  -9 -12 119.684 361.286  21
   1  -9  12-112.246 574.795  20
   1  -9  12 1356.65 322.246  13
  -1  -9 -12 392.315 679.647  30
  -1  -9 -12 1696.20 290.523  10
   1  -9  13 3468.09 1112.17  32
   1  -9  13 15593.3 1117.26   7
   1  -9  13 8086.12 1188.79  20
  -1  -9 -13 9395.22 1077.22  21
  -1  -9 -13 5848.48 1288.33  27
  -1  -9 -13 4877.49 1235.73  30
   1  -9  13 6021.53 1158.35  25
   1  -9  13 15101.8 1067.21  13
  -1  -9 -13 14637.7 1053.26  10
   1  -9  14 898.415 440.158   7
  -1  -9 -14-284.480 352.523  21
  -1  -9 -14 865.607 803.729  27
  -1  -9 -14 636.474 712.055  30
   1  -9  14-67.3271 582.225  25
   1  -9  14 305.352 305.367  13
  -1  -9 -14 627.930 284.519  10
   1  -9  15 7631.49 747.009   7
  -1  -9 -15 4651.42 671.209  21
  -1  -9 -15 2302.53 979.642  27
  -1  -9 -15 1400.81 913.268  30
   1  -9  15 7759.35 649.338  13
   1  -9  15 2785.94 812.060  25
  -1  -9 -15 7517.58 648.245  10
  -1  -9 -16-130.671 821.534  27
  -1  -9 -16 224.100 360.618  21
   1  -9  16 435.752 300.274  13
   1  -9  16-165.511 609.185  25
  -1  -9 -16 482.975 282.011  10
  -1  -9 -17 3734.72 1343.89  27
  -1  -9 -17 7927.27 1098.87  21
   1  -9  17 13191.8 1083.91  13
   1  -9  17 4454.48 1215.81  25
  -1  -9 -17 14683.5 1082.49  10
   1  -9  18 2166.59 317.947  13
  -1  -9 -18 351.514 867.533  27
   1  -9  18 490.591 616.741  25
  -1  -9 -18 904.729 378.980  21
   1  -9  19 423.111 272.390  13
  -1  -9 -19-236.201 850.993  27
  -1  -9 -19 175.206 337.601  21
   1  -9  19-490.467 619.153  25
  -1  -9 -20 113.032 852.622  27
   1  -9  20 65.5437 600.679  25
  -1  -9 -20-19.8756 325.901  21
  -1  -9 -21 2336.67 1063.14  27
   1  -9  21 2545.65 866.524  25
  -1  -9 -21 4414.76 712.448  21
   1  -9  22 662.029 576.259  25
  -1  -9 -22-210.520 833.539  27
   1  -9  23 47.9578 559.209  25
  -1  -9 -23 557.458 815.414  27
   1  -9  25 741.955 497.899  25
  -1  -9 -25 1131.84 740.236  27
   1  -9  26 3343.25 417.016   7
   1  -9  26 354.211 479.891  25
   1  -9  27 87.5459 464.572  20
   1  -9  27 250.042 332.523   7
   1  -9  27-371.331 416.267  25
   1  -9  28 806.287 437.797  20
   1  -9  28 387.863 319.384   7
   1  -9  28-27.9017 365.783  25
   1  -9  29 594.473 388.500  20
   1  -9  29 429.349 295.857   7
   1  -9  29 37.9217 339.906  25
   1  -9  30 207.054 362.904  20
   1  -9  30-98.8152 330.148  25
   1  -9  31 443.444 329.514  20
   1  -9  31 517.889 312.647  25
   1  -9  31 1434.16 269.208   7
   1  -9  32-361.289 279.903  29
   1  -9  32 17.4319 282.944  20
   1  -9  33 32.3036 226.465  29
   1  -9  33-69.1275 239.328  20
  -1 -10  32 9.91150 255.420  29
  -1 -10  32 15.2695 262.914  20
  -1 -10  31-380.063 309.988  29
  -1 -10  31 362.709 302.870  20
  -1 -10  30 729.902 260.055   7
  -1 -10  30 438.042 338.099  20
  -1 -10  29 31.6821 278.810   7
  -1 -10  29 188.228 366.988  20
  -1 -10  28 864.972 323.865   7
  -1 -10  28 88.0623 402.658  20
  -1 -10  28 566.268 385.778  25
  -1 -10  27 413.213 350.729   7
  -1 -10  27-301.655 424.734  20
  -1 -10  27-35.6961 395.926  25
  -1 -10  26 647.970 481.948  20
  -1 -10  26 1169.66 225.581  13
  -1 -10  26-78.2435 441.638  25
  -1 -10  25-42.6858 481.577  20
  -1 -10  25 129.173 205.986  13
  -1 -10  25 227.995 383.885   7
  -1 -10  25-261.653 446.893  25
  -1 -10  24-64.2213 504.891  20
  -1 -10  24 307.732 473.535  25
  -1 -10  24 367.429 226.296  13
  -1 -10  24 1001.36 413.054   7
  -1 -10  23 402.143 249.336  13
  -1 -10  23 429.155 437.024   7
  -1 -10  22 625.502 278.147  13
  -1 -10  22 444.239 578.831  20
  -1 -10  21 147.975 596.565  20
   1 -10 -21 200.687 753.013  27
  -1 -10  21 46.4629 283.542  13
  -1 -10  21 216.432 448.322   7
  -1 -10  21 1040.04 523.710  25
  -1 -10  20 595.356 606.792  20
   1 -10 -20 639.268 777.854  27
  -1 -10  20 284.671 292.940  13
  -1 -10  20 402.300 462.142   7
  -1 -10  20-235.935 534.017  25
  -1 -10  19-58.5207 625.920  20
   1 -10 -19-203.646 794.138  27
  -1 -10  19 61.0732 312.470  13
  -1 -10  19 331.824 552.230  25
  -1 -10  19 104.481 484.320   7
   1 -10 -18-33.1815 390.304  21
  -1 -10  18 592.725 603.921  20
  -1 -10  18 326.378 562.547  25
   1 -10 -18-57.9321 819.631  27
   1 -10 -17 374.746 384.537  21
  -1 -10  17 70.8031 618.351  20
  -1 -10  17 404.161 775.102  31
   1 -10 -17 425.125 805.536  27
  -1 -10  17-17.1964 571.868  25
  -1 -10  16 517.748 575.922  25
   1 -10 -16 515.134 378.337  21
  -1 -10  16 35.2292 618.069  20
  -1 -10  16 516.852 350.591  13
  -1 -10  16 977.506 502.106   7
  -1 -10  16 576.878 779.010  31
   1 -10 -16 778.930 821.280  27
  -1 -10  15 193.125 579.148  25
   1 -10 -15 124.064 369.544  21
   1 -10 -15-93.0288 374.160  19
  -1 -10  15 434.641 630.623  20
  -1 -10  15-256.862 350.589  13
  -1 -10  15 429.792 493.798   7
   1 -10 -15 332.486 617.292  32
  -1 -10  15 336.202 805.635  31
   1 -10 -15-185.827 819.639  27
  -1 -10  14 337.544 597.138  25
   1 -10 -14 515.632 378.175  21
   1 -10 -14 251.403 378.497  19
  -1 -10  14 390.317 603.351  20
  -1 -10  14 714.779 365.020  13
  -1 -10  14 901.423 507.848   7
  -1 -10  14 74.5385 797.573  31
   1 -10 -14-531.741 801.938  27
  -1 -10  13 208.349 610.576  25
   1 -10 -13-117.320 377.447  21
   1 -10 -13 674.612 390.115  19
  -1 -10  13 38.3751 600.004  20
  -1 -10  13 250.548 360.956  13
  -1 -10  13 62.1930 476.676   7
   1 -10 -13 334.349 795.941  27
  -1 -10  13-370.717 808.147  31
  -1 -10  13 149.852 485.587  32
   1 -10 -12 2436.32 358.936  10
   1 -10 -12 1617.12 399.011  21
  -1 -10  12 864.995 324.566  19
   1 -10 -12 945.371 421.904  19
  -1 -10  12 615.681 609.320  20
  -1 -10  12 2487.43 394.182  13
  -1 -10  12 2421.69 505.586   7
   1 -10 -12 1031.43 801.357  27
  -1 -10  12 654.073 506.108  32
  -1 -10  12 843.202 791.500  31
   1 -10 -11 282.260 300.643  10
   1 -10 -11 207.770 368.051  21
   1 -10 -11 113.785 389.353  19
  -1 -10  11 20.6259 603.331  20
  -1 -10  11 182.469 293.138  19
  -1 -10  11 143.683 357.010  13
  -1 -10  11-30.8174 433.776   7
   1 -10 -11 579.659 774.036  27
  -1 -10  11 94.2444 488.432  32
  -1 -10  11 211.982 787.730  31
   1 -10 -10 1227.83 298.205  10
   1 -10 -10 549.155 358.491  21
   1 -10 -10 335.674 391.008  19
  -1 -10  10 262.586 313.809  19
  -1 -10  10 553.151 602.110  20
  -1 -10  10 637.385 358.217  13
  -1 -10  10 758.082 473.067   7
  -1 -10  10 337.053 527.145  32
  -1 -10  10-443.226 794.305  31
   1 -10 -10 291.531 746.106  27
   1 -10  -9 850.612 743.551  27
  -1 -10   9 757.347 691.473  27
   1 -10  -9 298.722 280.246  10
   1 -10  -9-98.1014 345.646  21
  -1 -10   9 146.660 594.786  20
   1 -10  -9-223.446 384.913  19
  -1 -10   9-68.3303 315.334  19
  -1 -10   9-4.52166 590.340  29
  -1 -10   9 130.212 489.894   7
  -1 -10   9-311.989 528.285  32
  -1 -10   9-32.8028 766.940  31
  -1 -10   9 131.865 348.501  13
   1 -10  -8 1212.40 791.953  27
  -1 -10   8 1181.61 748.150  27
   1 -10  -8 5486.97 411.881  10
   1 -10  -8 2380.37 448.071  21
  -1 -10   8 1002.12 655.581  20
   1 -10  -8 2590.11 482.620  19
  -1 -10   8 1853.02 427.053  19
  -1 -10   8 861.457 660.845  29
  -1 -10   8 4680.53 557.609   7
   1 -10  -8 2029.98 922.232  34
  -1 -10   8 1261.49 831.990  31
  -1 -10   8 4410.04 455.028  13
   1 -10  -7-177.453 681.720  27
  -1 -10   7 291.689 672.539  27
  -1 -10   7 669.178 193.613  10
   1 -10  -7 1082.07 281.224  10
   1 -10  -7 390.873 342.375  21
  -1 -10   7 245.853 239.830  21
  -1 -10   7 195.058 565.365  20
   1 -10  -7 652.657 375.700  19
  -1 -10   7-16.0978 326.825  19
  -1 -10   7 20.1015 526.913  29
  -1 -10   7 433.654 444.303   7
  -1 -10   7-21.1252 779.055  31
   1 -10  -7 536.765 846.308  34
  -1 -10   7 791.498 336.394  13
  -1 -10   6 1164.61 748.855  27
   1 -10  -6 933.099 769.881  27
  -1 -10   6 5662.73 410.202  10
   1 -10  -6 6492.64 464.051  10
  -1 -10   6 2714.05 432.757  21
   1 -10  -6 3065.16 489.315  21
  -1 -10   6 1918.06 487.613  19
  -1 -10   6 1291.93 677.591  20
   1 -10  -6 2648.09 520.354  19
  -1 -10   6 726.405 619.596  29
  -1 -10   6 5038.99 583.156   7
   1 -10  -6 780.500 908.032  34
  -1 -10   6-52.4638 850.997  31
  -1 -10   6 5782.53 497.864  13
   1 -10  -5 707.340 666.263  27
  -1 -10   5 416.459 641.345  27
  -1 -10   5 115.339 197.734  10
   1 -10  -5 49.2993 269.642  10
   1 -10  -5 675.878 314.928  21
  -1 -10   5 427.410 243.955  21
   1 -10  -5 392.817 369.814  19
  -1 -10   5 526.478 335.210  19
  -1 -10   5 22.5765 546.912  20
  -1 -10   5 687.080 564.856  29
  -1 -10   5 167.121 442.956   7
  -1 -10   5 184.167 316.257  13
   1 -10  -5 343.090 817.049  34
   1 -10  -4 292.984 655.087  27
  -1 -10   4-521.436 647.122  27
  -1 -10   4 299.186 248.514  21
   1 -10  -4 317.585 305.172  21
   1 -10  -4-7.71635 360.081  19
  -1 -10   4-219.166 338.727  19
  -1 -10   4-254.181 522.558  20
   1 -10  -4 469.329 263.407  10
  -1 -10   4 268.289 207.960  10
  -1 -10   4 531.932 592.229  29
  -1 -10   4-133.429 307.406  13
   1 -10  -4-109.892 766.915  34
  -1 -10   3-7.67830 254.619  21
   1 -10  -3 122.932 295.906  21
  -1 -10   3 56.5808 507.926  20
  -1 -10   3 44.6950 347.479  19
   1 -10  -3-554.797 360.223  19
   1 -10  -3-208.714 250.791  10
  -1 -10   3 16.9473 212.066  10
  -1 -10   3 94.0770 291.495  13
  -1 -10   3-124.113 586.322  29
  -1 -10   3 564.506 643.046  27
   1 -10  -3 52.2928 649.820  27
   1 -10  -3 43.3908 734.604  34
  -1 -10   3 299.615 738.331  34
   1 -10  -2 147.349 288.360  21
   1 -10  -2 305.763 611.001  20
  -1 -10   2 40.9191 254.350  21
  -1 -10   2-457.073 356.396  19
   1 -10  -2 201.819 350.078  19
  -1 -10   2 370.602 549.996  20
  -1 -10   2-11.2420 216.559  10
  -1 -10   2-113.277 288.363  13
   1 -10  -2-4.21454 243.197  10
   1 -10  -2-1.87397 266.631  13
  -1 -10   2 55.1813 563.348  29
  -1 -10   2-10.5718 640.308  27
   1 -10  -2-329.707 646.776  27
  -1 -10   2 286.428 749.888  34
   1 -10  -2-519.303 772.919  34
  -1 -10   1 345.392 265.532  21
   1 -10  -1 58.7913 282.194  21
   1 -10  -1 525.900 588.058  20
  -1 -10   1 18.0853 361.211  19
   1 -10  -1 172.571 352.520  19
  -1 -10   1 578.092 571.403  20
   1 -10  -1 181.866 274.146  13
  -1 -10   1 41.2059 218.615  10
  -1 -10   1 37.9668 279.451  13
   1 -10  -1 76.2151 241.161  10
  -1 -10   1 221.627 577.779  29
   1 -10  -1 556.724 548.194  29
  -1 -10   1 148.631 619.415  27
   1 -10  -1 36.9332 661.388  27
   1 -10  -1-446.721 762.180  34
  -1 -10   1 516.021 780.973  34
   1 -10   0 464.457 676.593  27
  -1 -10   0 344.825 664.625  27
  -1 -10   0 1395.79 323.548  21
   1 -10   0 1323.72 328.602  21
  -1 -10   0 1264.45 607.496  20
   1 -10   0 952.445 586.321  20
  -1 -10   0 1154.04 406.218  19
   1 -10   0 978.823 383.866  19
   1 -10   0 3151.98 301.279  10
  -1 -10   0 2740.35 292.965  10
  -1 -10   0 612.602 678.180  30
  -1 -10   0 540.471 558.153  29
   1 -10   0 668.133 611.214  29
   1 -10   0 2727.50 341.989  13
  -1 -10   0 2561.27 335.580  13
   1 -10   0 306.474 787.511  34
  -1 -10   0 382.367 799.948  34
  -1 -10  -1-211.939 284.151  21
   1 -10   1-145.411 267.875  21
  -1 -10  -1 605.357 596.593  20
   1 -10   1-428.302 532.033  20
   1 -10   1-142.408 340.661  19
  -1 -10  -1 266.325 367.175  19
  -1 -10  -1 120.696 283.222  13
   1 -10   1 105.070 295.870  13
   1 -10   1 233.297 228.651  10
  -1 -10  -1-20.4812 231.328  10
   1 -10   1 27.4682 606.240  29
  -1 -10  -1-775.661 674.543  30
  -1 -10  -1 354.210 649.439  27
   1 -10   1 563.565 659.000  27
  -1 -10  -1 516.765 749.083  34
   1 -10   1-228.948 760.484  34
  -1 -10  -2 1571.48 776.771  27
   1 -10   2 2916.74 765.134  27
  -1 -10  -2 5395.89 455.533  10
   1 -10   2 5106.21 441.331  10
   1 -10   2 3012.74 460.656  21
  -1 -10  -2 3469.90 480.624  21
   1 -10   2 3334.50 510.001  19
   1 -10   2 2692.38 649.979  20
   1 -10   2 2594.69 728.736  29
  -1 -10  -2 1789.93 775.888  30
   1 -10   2 1431.58 836.796  34
   1 -10   2 2018.91 682.137  32
  -1 -10  -2 2012.72 869.126  34
   1 -10   2 5453.86 497.368  13
  -1 -10  -2 4809.59 476.614  13
  -1 -10  -3 567.078 265.798  13
   1 -10   3 959.535 308.796  13
  -1 -10  -3 405.915 251.350  10
   1 -10   3 436.075 213.886  10
   1 -10   3 621.663 252.525  21
  -1 -10  -3 791.117 305.275  21
   1 -10   3 945.388 341.816  19
   1 -10   3 409.636 532.619  20
  -1 -10  -3 405.455 675.657  30
   1 -10   3 643.023 658.316  29
   1 -10   3 385.024 437.018   7
   1 -10   3 144.174 544.418  32
   1 -10   3 229.094 794.731  31
   1 -10   3 375.209 721.213  34
  -1 -10  -3 845.667 777.033  34
  -1 -10  -3 166.703 676.661  27
   1 -10   3 990.209 681.231  27
  -1 -10  -4 310.513 759.778  27
   1 -10   4 334.850 745.153  27
   1 -10   4 5702.31 414.272  10
  -1 -10  -4 6138.33 444.863  10
  -1 -10  -4 2099.01 472.904  21
   1 -10   4 2178.88 430.023  21
   1 -10   4 2427.28 659.194  20
   1 -10   4 2401.73 490.504  19
  -1 -10  -4 171.874 776.067  30
   1 -10   4 584.888 741.004  29
   1 -10   4 7855.70 587.570   7
  -1 -10  -4-340.062 837.153  34
   1 -10   4 145.389 814.456  34
   1 -10   4 1725.63 663.372  32
   1 -10   4 112.080 893.779  31
   1 -10   4 5396.67 476.113  13
  -1 -10  -4 4828.03 446.021  13
  -1 -10  -5 1363.97 274.861  10
   1 -10   5 1123.47 316.355  13
   1 -10   5 1295.53 216.284  10
   1 -10   5 1014.53 259.748  21
  -1 -10  -5 991.292 337.876  21
   1 -10   5 891.976 598.499  20
   1 -10   5 910.064 343.295  19
   1 -10   5 535.972 637.319  29
  -1 -10  -5 851.318 701.932  30
   1 -10   5 1420.71 434.190   7
   1 -10   5-827.986 768.241  34
   1 -10   5 541.009 548.321  32
   1 -10   5 810.372 842.476  31
  -1 -10  -5 892.414 753.383  34
  -1 -10  -5 384.520 704.613  27
   1 -10   5 554.028 687.337  27
   1 -10   6 3293.55 886.146  27
  -1 -10  -6 4036.86 890.209  27
  -1 -10  -6 7229.34 592.836  10
  -1 -10  -6 5563.51 633.976  21
   1 -10   6 4913.14 783.700  20
   1 -10   6 5123.75 617.902  19
   1 -10   6 3965.12 808.152  29
  -1 -10  -6 3586.57 898.303  30
   1 -10   6 6909.63 692.699   7
  -1 -10  -6 3187.89 937.598  34
   1 -10   6 2963.96 997.249  31
   1 -10   6 3509.60 746.235  32
   1 -10   6 6993.12 614.714  13
   1 -10   7 987.945 771.253  27
  -1 -10  -7 1221.49 747.230  27
  -1 -10  -7 4311.43 377.101  10
  -1 -10  -7 2285.16 431.596  21
   1 -10   7 2091.13 405.881  19
   1 -10   7 1906.88 638.324  20
  -1 -10  -7 964.784 760.247  30
   1 -10   7 946.321 619.009  29
   1 -10   7 4910.20 553.198   7
   1 -10   7-12.1669 874.457  31
  -1 -10  -7 1667.58 871.717  34
   1 -10   7 285.312 578.347  32
   1 -10   7 3658.42 400.257  13
   1 -10   8 2026.78 332.931  13
  -1 -10  -8 2795.25 310.193  10
  -1 -10  -8 558.221 376.071  21
   1 -10   8 721.999 333.701  19
   1 -10   8 171.733 598.768  20
   1 -10   8-345.578 575.969  29
  -1 -10  -8 647.046 742.514  30
   1 -10   8 3164.14 510.233   7
  -1 -10  -8-134.558 737.133  27
   1 -10   8-269.043 539.750  32
  -1 -10  -8-177.885 857.215  34
   1 -10   8-358.454 862.754  31
  -1 -10  -9 893.137 286.935  10
   1 -10   9 742.015 314.051  13
  -1 -10  -9 850.297 373.649  21
   1 -10   9 279.622 577.277  20
  -1 -10  -9-22.4194 740.361  30
   1 -10   9-387.711 613.054  29
   1 -10   9 1016.48 464.701   7
  -1 -10  -9-635.399 758.522  27
   1 -10   9 493.876 523.034  32
  -1 -10  -9 119.156 842.393  34
   1 -10   9 93.7504 859.626  31
   1 -10  10 2091.95 360.920  13
  -1 -10 -10 2537.15 340.787  10
  -1 -10 -10 1962.87 417.025  21
   1 -10  10 1350.14 607.714  20
   1 -10  10 720.526 667.199  29
  -1 -10 -10 892.018 781.089  30
   1 -10  10 2604.04 493.262   7
  -1 -10 -10 1290.33 824.361  27
   1 -10  10 440.995 556.463  32
   1 -10  10 1358.61 871.378  31
   1 -10  11 148.940 298.991  13
  -1 -10 -11 61.3897 285.288  10
  -1 -10 -11 56.8679 359.331  21
  -1 -10 -11 181.754 419.787  19
   1 -10  11-550.295 606.955  20
  -1 -10 -11 309.671 753.236  30
   1 -10  11 312.231 464.415   7
  -1 -10 -11-258.305 806.791  27
   1 -10  11-1057.29 862.095  31
   1 -10  11-36.5633 506.374  32
   1 -10  12-109.929 302.991  13
  -1 -10 -12-16.1761 295.359  10
  -1 -10 -12 54.4384 367.549  21
   1 -10  12 338.874 597.952  20
  -1 -10 -12 292.764 423.296  19
  -1 -10 -12 357.456 768.397  30
   1 -10  12 787.985 495.207   7
   1 -10  12 580.539 510.539  32
   1 -10  12-84.2412 850.463  31
  -1 -10 -12 210.255 829.005  27
  -1 -10 -13 1232.60 905.437  27
   1 -10  13 1765.16 679.503  25
  -1 -10 -13 2774.53 478.724  21
  -1 -10 -13 2115.49 520.545  19
   1 -10  13 1528.66 678.135  20
   1 -10  13 4198.11 428.690  13
   1 -10  13 4922.06 587.648   7
   1 -10  13 649.286 556.975  32
   1 -10  13 418.146 888.905  31
  -1 -10 -13 4687.65 437.405  10
   1 -10  14 741.999 622.159  25
  -1 -10 -14 473.273 371.522  21
  -1 -10 -14 75.0380 410.864  19
   1 -10  14 727.101 625.583  20
   1 -10  14 329.234 826.441  31
   1 -10  14 443.975 493.460   7
  -1 -10 -14 5.16429 885.186  27
   1 -10  14-400.395 299.701  13
  -1 -10 -14 65.7032 299.860  10
   1 -10  15 112.006 591.232  25
  -1 -10 -15 824.794 407.055  21
  -1 -10 -15 397.345 431.236  19
   1 -10  15 999.511 635.892  20
   1 -10  15-51.0215 867.159  31
   1 -10  15 2742.37 519.713   7
  -1 -10 -15 686.586 903.808  27
   1 -10  15 1932.07 328.709  13
  -1 -10 -15 2686.97 340.216  10
   1 -10  16 1891.36 609.830  25
   1 -10  16 1161.16 668.919  20
  -1 -10 -16 1786.07 426.641  21
   1 -10  16 2500.23 348.172  13
  -1 -10 -16 1732.35 927.107  27
   1 -10  16 765.003 844.631  31
  -1 -10 -17 1084.28 373.356  21
   1 -10  17 1115.67 646.812  20
   1 -10  17-461.152 825.907  31
  -1 -10 -17 1225.55 878.064  27
   1 -10  17 940.922 573.411  25
  -1 -10 -18 530.025 361.758  21
   1 -10  18 882.831 616.637  20
   1 -10  18-127.850 785.574  31
   1 -10  18 1915.35 489.189   7
  -1 -10 -18-271.736 892.871  27
   1 -10  18 664.618 559.792  25
   1 -10  19 151.995 530.207  25
  -1 -10 -19 97.7098 338.460  21
   1 -10  19 4.41202 612.674  20
   1 -10  19 299.199 781.536  31
   1 -10  19 307.338 463.351   7
   1 -10  19 232.133 250.845  13
  -1 -10 -19 681.956 861.668  27
   1 -10  20 1010.88 551.774  25
  -1 -10 -20 1365.91 388.343  21
   1 -10  20 493.165 615.887  20
   1 -10  20 2757.00 305.147  13
   1 -10  20 1843.90 498.263   7
  -1 -10 -20 158.993 862.060  27
   1 -10  20 443.276 784.565  31
   1 -10  21 130.520 573.917  20
   1 -10  21 1349.01 255.283  13
   1 -10  21 1268.95 455.024   7
   1 -10  21-416.164 517.151  25
   1 -10  22 186.212 222.678  13
   1 -10  22 149.105 419.183   7
   1 -10  23 161.982 668.610  31
   1 -10  23 741.257 415.430   7
   1 -10  23 180.227 533.427  20
  -1 -10 -23 73.5460 727.097  27
   1 -10  23 305.781 472.804  25
   1 -10  24 863.769 663.845  31
   1 -10  24 303.292 508.357  20
   1 -10  24 326.496 451.255  25
   1 -10  24 926.577 401.191   7
  -1 -10 -24 361.898 703.156  27
   1 -10  25 148.278 479.355  20
   1 -10  25 1067.20 368.888   7
   1 -10  25 214.107 421.701  25
   1 -10  26-665.370 428.724  20
   1 -10  26-34.7395 336.385   7
   1 -10  26 342.524 409.641  25
   1 -10  27 296.388 406.263  20
   1 -10  27 428.777 387.752  25
   1 -10  28-161.420 369.209  29
   1 -10  28 414.665 367.285  20
   1 -10  28-234.690 290.460   7
   1 -10  29-32.4480 332.654  29
   1 -10  29-31.0238 333.317  20
   1 -10  30-130.256 301.695  20
   1 -10  30-419.554 288.086  29
   1 -10  31 313.523 274.696  20
   1 -10  31-450.299 276.642  29
   1 -10  32 73.5806 223.305  20
  -1 -11  30 475.372 286.334  20
  -1 -11  30-327.472 284.218  29
  -1 -11  29 391.936 316.828  20
  -1 -11  29-169.670 294.649  29
  -1 -11  28 14.5575 353.224  29
  -1 -11  28 480.913 358.243  20
  -1 -11  28 1241.41 290.344   7
  -1 -11  27 393.509 389.157  29
  -1 -11  27-98.8811 311.443   7
  -1 -11  27 175.388 382.648  20
  -1 -11  26 594.077 433.519  29
  -1 -11  26 806.973 186.268  13
  -1 -11  26-28.6274 420.258  20
  -1 -11  25 125.218 446.057  20
  -1 -11  25 205.665 188.731  13
  -1 -11  24 869.307 515.571  20
  -1 -11  24 2060.24 290.904  13
  -1 -11  23-71.1574 499.356  20
  -1 -11  23 188.291 214.827  13
  -1 -11  23 398.702 380.952   7
  -1 -11  22-162.139 511.727  20
  -1 -11  22 63.0310 380.227   7
  -1 -11  22 97.9047 225.387  13
   1 -11 -22 441.958 680.491  27
  -1 -11  21 1039.56 402.447   7
   1 -11 -21 42.0405 710.438  27
  -1 -11  21-94.6292 248.291  13
  -1 -11  20 4448.72 541.929   7
  -1 -11  20 3197.86 429.061  13
  -1 -11  19 689.845 429.233   7
  -1 -11  19 315.177 268.179  13
  -1 -11  19-4.24398 573.678  20
  -1 -11  18 1887.04 338.096  13
  -1 -11  18 694.234 624.256  20
  -1 -11  18 2206.41 496.605   7
   1 -11 -18 486.427 783.052  27
  -1 -11  17 78.0162 305.700  13
  -1 -11  17 44.0966 601.883  20
  -1 -11  17 774.996 476.285   7
   1 -11 -17-141.166 789.990  27
   1 -11 -16 3819.94 649.668  21
  -1 -11  16 3301.49 809.051  20
  -1 -11  16 6873.78 604.735  13
  -1 -11  16 7734.14 722.897   7
   1 -11 -16 1477.01 930.154  27
   1 -11 -15 171.730 389.178  21
  -1 -11  15 923.906 659.005  20
   1 -11 -15-475.443 618.059  32
   1 -11 -15-514.988 780.565  27
   1 -11 -14 2029.62 413.020  21
  -1 -11  14 430.621 669.452  29
  -1 -11  14 2284.03 659.303  20
   1 -11 -14 1312.59 655.591  32
   1 -11 -14 367.061 815.274  27
   1 -11 -13 392.705 379.892  21
   1 -11 -13 31.8457 396.750  19
  -1 -11  13-4.63616 642.525  20
  -1 -11  13 530.234 657.330  29
   1 -11 -13 232.700 795.038  27
  -1 -11  13 528.045 799.137  31
   1 -11 -13 460.262 662.137  32
  -1 -11  12 263.767 577.498  32
  -1 -11  12 1604.81 867.647  31
   1 -11 -12 1036.53 726.759  32
  -1 -11  12 4299.77 590.927   7
   1 -11 -12 3375.57 474.919  21
  -1 -11  12 2904.56 717.737  20
   1 -11 -12 3180.91 494.936  19
  -1 -11  12 747.469 689.531  29
  -1 -11  12 4387.84 445.041  13
   1 -11 -12 1226.71 849.049  27
   1 -11 -11-39.5350 681.728  32
  -1 -11  11-71.3093 828.030  31
  -1 -11  11 204.079 511.866  32
  -1 -11  11 2261.15 513.175   7
   1 -11 -11 125.176 379.317  21
  -1 -11  11-11.0185 310.387  19
   1 -11 -11 74.5875 406.280  19
  -1 -11  11 651.837 647.454  20
  -1 -11  11-155.069 602.921  29
  -1 -11  11 943.867 347.089  13
   1 -11 -11 374.229 804.737  27
   1 -11 -10 2381.93 850.649  27
   1 -11 -10 5918.76 456.736  10
   1 -11 -10 2731.56 487.890  21
  -1 -11  10 2290.20 440.339  19
  -1 -11  10 2380.90 734.920  20
   1 -11 -10 2983.71 517.171  19
  -1 -11  10 716.728 664.404  29
  -1 -11  10 4276.34 584.275   7
   1 -11 -10 1254.77 740.785  32
  -1 -11  10 847.923 596.528  32
  -1 -11  10 2219.61 884.758  31
  -1 -11  10 4754.68 470.444  13
   1 -11  -9 816.261 793.628  27
   1 -11  -9 993.621 336.364  10
   1 -11  -9 1502.59 391.106  21
   1 -11  -9 1026.28 423.648  19
  -1 -11   9 1010.20 351.627  19
  -1 -11   9 133.138 656.109  20
  -1 -11   9 714.483 584.640  29
  -1 -11   9 710.726 533.498   7
  -1 -11   9 1511.65 568.857  32
  -1 -11   9 847.233 825.605  31
  -1 -11   9 1370.83 352.231  13
   1 -11  -8 226.715 314.070  10
  -1 -11   8 355.000 337.657  13
   1 -11  -8 20.1170 372.572  21
  -1 -11   8 137.436 342.789  19
  -1 -11   8-457.443 634.335  20
   1 -11  -8-357.252 412.837  19
  -1 -11   8 340.666 643.485  29
  -1 -11   8 6.50721 526.515   7
   1 -11  -8 272.126 765.001  27
  -1 -11   8-729.997 746.269  27
  -1 -11   8 245.595 570.573  32
   1 -11  -7 368.615 290.651  10
  -1 -11   7 180.231 330.413  13
   1 -11  -7 426.820 360.536  21
  -1 -11   7-669.047 637.122  20
   1 -11  -7 76.8618 397.834  19
  -1 -11   7-15.0447 345.021  19
  -1 -11   7-1027.73 703.930  29
  -1 -11   7 465.439 499.962   7
  -1 -11   7 556.421 738.043  27
   1 -11  -7 97.6400 755.479  27
   1 -11  -7 90.4135 943.598  34
  -1 -11   7-91.0020 573.802  32
  -1 -11   6 1111.92 833.409  27
   1 -11  -6 1120.31 871.040  27
  -1 -11   6 3360.98 508.974  21
   1 -11  -6 3424.94 560.190  21
  -1 -11   6 1556.28 735.389  20
   1 -11  -6 3407.09 599.047  19
  -1 -11   6 2866.31 561.431  19
  -1 -11   6 6597.20 482.332  10
   1 -11  -6 7638.75 532.397  10
  -1 -11   6 1376.78 818.336  29
  -1 -11   6 6438.29 557.820  13
  -1 -11   6 676.264 949.544  34
   1 -11  -6 916.892 1022.50  34
   1 -11  -5 1659.91 386.313  21
  -1 -11   5 1928.93 329.612  21
  -1 -11   5 1162.82 621.117  20
  -1 -11   5 1508.25 403.591  19
   1 -11  -5 1656.47 437.641  19
   1 -11  -5 2024.44 328.335  10
  -1 -11   5 2010.97 376.063  13
  -1 -11   5 1852.10 275.370  10
  -1 -11   5 1852.75 717.652  29
  -1 -11   5 1493.44 733.418  27
   1 -11  -5 1362.15 769.335  27
  -1 -11   5 1491.50 865.010  34
   1 -11  -5 1036.28 892.532  34
  -1 -11   4 407.312 291.973  21
   1 -11  -4 804.694 346.848  21
   1 -11  -4 978.953 409.285  19
  -1 -11   4 1094.56 375.830  19
  -1 -11   4 922.748 608.551  20
  -1 -11   4 791.092 331.535  13
  -1 -11   4 852.504 229.641  10
   1 -11  -4 581.490 275.334  10
  -1 -11   4 215.549 651.900  29
   1 -11  -4-736.122 756.428  27
  -1 -11   4 823.793 714.868  27
   1 -11  -4 270.123 888.184  34
  -1 -11   4 794.235 859.937  34
  -1 -11   3 577.783 298.741  21
   1 -11  -3 349.665 329.493  21
   1 -11  -3 484.794 391.980  19
  -1 -11   3 4.44756 617.147  20
  -1 -11   3 317.041 382.839  19
  -1 -11   3 709.882 235.214  10
  -1 -11   3 545.531 321.881  13
   1 -11  -3 505.415 263.519  10
  -1 -11   3 446.972 632.288  29
   1 -11  -3 320.548 746.365  27
  -1 -11   3 547.260 704.998  27
  -1 -11   3-362.060 885.054  34
   1 -11  -3-117.507 849.869  34
   1 -11  -2 916.113 337.818  21
  -1 -11   2 747.078 652.062  20
  -1 -11   2 1061.82 326.545  21
  -1 -11   2 677.295 402.568  19
   1 -11  -2 865.225 407.954  19
  -1 -11   2 1931.19 266.973  10
  -1 -11   2 1823.85 348.678  13
   1 -11  -2 1983.52 284.432  10
  -1 -11   2-22.7759 603.118  29
   1 -11  -2 157.007 753.610  27
  -1 -11   2-438.676 726.997  27
  -1 -11   2 432.290 894.991  34
   1 -11  -2-288.643 828.774  34
   1 -11  -2-37.3267 650.926  32
   1 -11  -1 180.870 303.612  21
  -1 -11   1 356.497 314.256  21
  -1 -11   1 121.985 685.854  20
   1 -11  -1 180.988 387.437  19
  -1 -11   1-40.2234 386.756  19
  -1 -11   1-258.371 326.363  13
   1 -11  -1-332.043 245.950  10
  -1 -11   1 165.061 242.293  10
  -1 -11   1 117.892 563.105  29
  -1 -11   1 1222.56 722.728  27
   1 -11  -1 311.840 714.070  27
   1 -11  -1 628.989 638.683  32
  -1 -11   1 53.4991 883.141  34
   1 -11  -1-80.5288 821.557  34
   1 -11   0 634.362 309.800  21
   1 -11   0 1094.59 692.175  20
  -1 -11   0 630.573 327.856  21
  -1 -11   0 432.384 408.622  19
   1 -11   0 812.362 384.084  19
   1 -11   0 346.292 244.713  10
  -1 -11   0 366.934 252.738  10
   1 -11   0 320.698 308.255  13
  -1 -11   0 111.722 315.658  13
   1 -11   0 941.019 737.436  27
  -1 -11   0 1029.41 730.020  27
   1 -11   0 1105.19 816.251  34
  -1 -11   0 1128.02 865.937  34
   1 -11   0 371.000 622.014  32
   1 -11   1 3107.58 979.850  27
  -1 -11  -1 2450.98 959.657  27
  -1 -11  -1 5915.44 718.757  21
   1 -11   1 4969.91 915.057  20
   1 -11   1 5599.43 701.201  21
  -1 -11  -1 4417.08 755.537  19
   1 -11   1 5330.56 736.681  19
  -1 -11  -1 9544.52 689.028  10
   1 -11   1 9176.33 682.031  10
   1 -11   1 2358.96 907.818  29
   1 -11   1 8503.26 716.053  13
  -1 -11  -1 8435.04 711.153  13
  -1 -11  -1 2790.26 1076.13  34
   1 -11   1 2389.82 882.936  32
   1 -11   1 1977.93 1061.65  34
  -1 -11  -2 128.716 339.265  21
   1 -11   2 220.396 295.631  21
  -1 -11  -2-24.1038 416.466  19
   1 -11   2 471.964 650.717  20
   1 -11   2 80.2079 375.550  19
  -1 -11  -2 1233.26 303.571  13
  -1 -11  -2 1339.17 274.010  10
   1 -11   2 906.693 321.687  13
   1 -11   2 1125.59 247.351  10
   1 -11   2 624.893 670.231  29
  -1 -11  -2-126.268 724.320  27
   1 -11   2 486.419 741.372  27
   1 -11   2-183.255 866.290  34
  -1 -11  -2 157.655 829.569  34
   1 -11   2 808.924 614.524  32
   1 -11   3 255.417 277.581  21
  -1 -11  -3 374.912 342.534  21
   1 -11   3 852.806 361.341  19
  -1 -11  -3 648.499 418.933  19
   1 -11   3 755.911 615.372  20
   1 -11   3 182.727 321.185  13
  -1 -11  -3 370.590 277.389  13
  -1 -11  -3 28.9556 271.514  10
   1 -11   3 306.864 238.752  10
   1 -11   3-238.001 681.121  29
  -1 -11  -3 658.808 732.002  27
   1 -11   3 617.601 745.596  27
  -1 -11  -3 43.6051 835.413  34
   1 -11   3 253.102 851.555  34
   1 -11   3 964.269 603.999  32
  -1 -11  -4 481.281 346.594  21
   1 -11   4-15.6016 265.764  21
   1 -11   4-279.696 596.039  20
   1 -11   4 268.719 346.084  19
  -1 -11  -4-30.9703 418.123  19
   1 -11   4-35.4166 329.511  13
  -1 -11  -4-218.495 275.378  10
   1 -11   4-20.5797 231.040  10
   1 -11   4 358.490 684.064  29
   1 -11   4 603.937 742.957  27
  -1 -11  -4 1428.50 734.628  27
   1 -11   4 1376.32 573.172  32
  -1 -11  -4 493.800 807.193  34
   1 -11   4 1273.20 882.142  34
  -1 -11  -5 3075.05 1100.67  27
   1 -11   5 4168.77 1111.19  27
  -1 -11  -5 15092.1 848.186  10
   1 -11   5 7070.82 1000.17  20
  -1 -11  -5 8129.59 877.466  21
  -1 -11  -5 6962.24 904.799  19
   1 -11   5 7058.54 865.584  19
   1 -11   5 4128.04 1089.71  29
  -1 -11  -5 2040.13 1170.12  34
   1 -11   5 2186.38 1157.78  34
   1 -11   5 1971.78 1195.64  31
   1 -11   5 1818.74 968.524  32
   1 -11   5 13984.7 878.046  13
  -1 -11  -6 804.559 299.548  10
   1 -11   6 933.257 351.936  13
  -1 -11  -6 1145.90 386.196  21
   1 -11   6 964.528 355.482  19
  -1 -11  -6 891.054 449.081  19
   1 -11   6 1516.72 644.018  20
   1 -11   6 2341.84 724.621  29
   1 -11   6 882.454 502.646   7
  -1 -11  -6 860.547 798.833  27
   1 -11   6 994.304 789.008  27
   1 -11   6 1209.69 858.034  34
   1 -11   6 712.548 932.935  31
   1 -11   6 1171.12 573.831  32
  -1 -11  -6 1432.84 906.248  34
   1 -11   7-71.4665 325.103  13
  -1 -11  -7-1.74432 286.107  10
  -1 -11  -7-23.4456 372.915  21
   1 -11   7 431.580 611.857  20
  -1 -11  -7-246.752 439.095  19
   1 -11   7 1147.29 724.209  29
   1 -11   7-270.326 522.594   7
  -1 -11  -7 23.5639 811.092  27
   1 -11   7 674.099 889.058  31
   1 -11   7-421.260 562.392  32
   1 -11   7-193.803 821.300  34
  -1 -11  -7-515.817 931.589  34
   1 -11   8 152.313 327.290  13
  -1 -11  -8 217.789 289.263  10
  -1 -11  -8 206.426 375.150  21
   1 -11   8-597.611 647.905  20
  -1 -11  -8-90.5471 430.124  19
   1 -11   8 227.159 686.806  29
   1 -11   8 262.048 487.498   7
   1 -11   8 18.6106 554.105  32
   1 -11   8 773.775 769.149  34
  -1 -11  -8-235.303 932.565  34
   1 -11   8 67.6414 895.011  31
  -1 -11  -8 109.949 813.922  27
  -1 -11  -9 645.618 857.665  27
  -1 -11  -9 5015.33 402.623  10
  -1 -11  -9 1051.86 458.981  21
   1 -11   9 1166.93 699.244  20
  -1 -11  -9 1677.29 514.098  19
   1 -11   9 229.462 711.452  29
   1 -11   9 5830.62 577.577   7
   1 -11   9 789.662 840.013  34
   1 -11   9 438.151 956.942  31
   1 -11   9-160.749 598.454  32
   1 -11   9 3918.01 422.123  13
  -1 -11 -10 5504.01 1233.25  27
  -1 -11 -10 13293.6 949.668  10
  -1 -11 -10 8841.40 976.956  21
   1 -11  10 7658.41 1124.51  20
  -1 -11 -10 7164.39 1001.70  19
   1 -11  10 3894.41 1118.29  29
   1 -11  10 13891.1 1034.01   7
   1 -11  10 2553.34 1288.65  31
   1 -11  10 3745.00 1044.21  32
   1 -11  10 12356.0 956.049  13
  -1 -11 -11 1086.96 328.476  10
   1 -11  11 428.215 315.058  13
  -1 -11 -11 6.08288 385.756  21
  -1 -11 -11 179.634 441.331  19
   1 -11  11-350.856 653.962  20
   1 -11  11 77.3627 625.294  29
   1 -11  11 2034.26 527.407   7
  -1 -11 -11 636.652 836.141  27
   1 -11  11 61.2819 917.994  31
   1 -11  11-307.778 529.882  32
   1 -11  12 196.968 307.213  13
  -1 -11 -12 564.283 380.810  21
   1 -11  12-424.298 621.795  29
  -1 -11 -12 308.812 433.650  19
   1 -11  12 434.228 640.902  20
   1 -11  12 720.319 495.981  32
   1 -11  12 580.292 904.021  31
  -1 -11 -12 1284.26 841.144  27
  -1 -11 -13 523.499 388.080  21
   1 -11  13-78.1322 586.568  29
   1 -11  13 722.878 659.917  20
   1 -11  13-992.076 908.406  31
  -1 -11 -13 372.440 858.633  27
  -1 -11 -14 3921.24 492.161  21
   1 -11  14 2905.39 693.188  20
   1 -11  14 1891.08 701.556  29
   1 -11  14 1996.39 917.768  31
  -1 -11 -14 2586.27 887.802  27
  -1 -11 -15-185.070 884.640  27
  -1 -11 -15 6406.51 461.603  10
  -1 -11 -15 1163.35 483.084  21
  -1 -11 -15 1634.27 501.635  19
   1 -11  15 808.860 697.132  20
   1 -11  15-129.785 699.411  29
   1 -11  15 6352.84 589.923   7
   1 -11  15 730.899 917.345  31
   1 -11  15 4516.48 434.743  13
   1 -11  16 1111.19 293.024  13
  -1 -11 -16 1049.43 376.884  21
   1 -11  16 808.930 610.231  20
   1 -11  16 926.186 643.637  29
   1 -11  16 954.288 457.616   7
  -1 -11 -16 830.393 830.906  27
   1 -11  16-58.9405 864.365  31
   1 -11  17-246.413 273.741  13
  -1 -11 -17-169.424 351.138  21
   1 -11  17-245.407 592.959  20
   1 -11  17-620.899 609.382  29
   1 -11  17-14.6052 428.738   7
   1 -11  17 506.587 821.880  31
  -1 -11 -17-177.860 841.816  27
   1 -11  18 1191.07 837.230  31
   1 -11  18 2639.04 482.777   7
   1 -11  18 106.608 632.746  29
  -1 -11 -18 1151.69 847.643  27
   1 -11  18 767.037 611.437  20
   1 -11  18 3280.47 348.332  13
   1 -11  19 2352.31 470.937   7
   1 -11  19 2359.30 340.746  13
   1 -11  20 2219.73 298.698  13
   1 -11  20 1699.53 436.270   7
  -1 -11 -20-238.664 811.696  27
   1 -11  20 256.966 778.342  31
   1 -11  21 490.294 716.906  31
   1 -11  21 279.721 375.063   7
   1 -11  21 236.930 512.931  20
   1 -11  21 337.897 514.722  29
   1 -11  21 118.244 221.369  13
  -1 -11 -21 637.079 754.938  27
   1 -11  22-285.837 684.520  31
   1 -11  22 273.825 481.363  20
   1 -11  22 953.992 212.207  13
   1 -11  22 333.491 496.877  29
   1 -11  22 650.908 370.818   7
  -1 -11 -22-76.8719 730.526  27
   1 -11  23-211.928 466.667  29
  -1 -11 -23 831.438 695.400  27
   1 -11  23 9.97505 465.194  20
   1 -11  23 1556.63 356.231   7
   1 -11  24 325.870 442.984  29
   1 -11  24 515.731 454.739  20
   1 -11  25 197.892 386.169  29
   1 -11  25-266.382 405.983  20
   1 -11  25-65.5709 313.354   7
   1 -11  26 44.7892 354.134  29
   1 -11  26-99.9375 377.778  20
   1 -11  26 12.4929 289.365   7
   1 -11  27-27.8328 330.575  29
   1 -11  27-589.266 357.534  20
   1 -11  28 428.252 321.601  20
   1 -11  28-100.786 322.946  29
   1 -11  29-95.0214 287.070  20
   1 -11  29 432.051 314.378  29
   1 -11  30 101.663 240.714  20
   1 -11  30-69.6225 265.603  29
  -1 -12  28 53.8983 269.173  20
  -1 -12  28 684.333 319.916  29
  -1 -12  27-7.57660 311.509  20
  -1 -12  27 102.515 361.380  29
  -1 -12  26-140.610 382.066  29
  -1 -12  26-92.7640 339.684  20
  -1 -12  26-65.1498 281.919   7
  -1 -12  25-199.150 390.157  29
  -1 -12  25-91.8525 309.920   7
  -1 -12  25-224.175 389.668  20
  -1 -12  24-167.435 385.179  29
  -1 -12  24-31.1451 168.285  13
  -1 -12  24 423.138 333.141   7
  -1 -12  24-286.391 425.690  20
  -1 -12  23-21.7877 424.126  29
  -1 -12  23 1074.79 218.138  13
  -1 -12  23 716.573 455.951  20
  -1 -12  22-47.2294 444.337  29
  -1 -12  22-148.788 208.105  13
  -1 -12  22-93.8659 348.004   7
  -1 -12  22-43.6969 478.266  20
  -1 -12  21 665.719 460.749  29
  -1 -12  21 164.925 225.021  13
  -1 -12  21 107.967 376.066   7
  -1 -12  21 382.054 497.420  20
  -1 -12  20 401.383 532.383  20
  -1 -12  20 286.533 233.954  13
  -1 -12  20-77.0350 485.199  29
   1 -12 -20-59.5371 683.726  27
  -1 -12  20 50.9482 386.820   7
  -1 -12  19 321.261 580.291  20
   1 -12 -19-695.502 734.333  27
  -1 -12  19 157.768 540.810  29
  -1 -12  19 2430.74 311.304  13
  -1 -12  19 3184.98 459.055   7
  -1 -12  18-380.627 570.119  20
  -1 -12  18 135.735 261.485  13
  -1 -12  18-597.608 432.200   7
   1 -12 -18 74.3207 733.973  27
  -1 -12  18-205.571 521.678  29
  -1 -12  17 283.188 277.113  13
  -1 -12  17 797.155 436.564   7
  -1 -12  16 912.440 294.865  13
  -1 -12  16 920.488 455.022   7
   1 -12 -15 3694.67 686.018  21
  -1 -12  15 3053.85 854.285  20
  -1 -12  15 666.849 785.510  29
   1 -12 -15 2217.05 950.229  27
  -1 -12  14 50.4502 303.855  13
   1 -12 -14 845.101 402.555  21
  -1 -12  14 905.929 634.765  20
   1 -12 -14 566.662 368.692  19
  -1 -12  14 1271.32 633.890  29
  -1 -12  14 250.898 509.849   7
   1 -12 -14 1523.52 780.555  27
   1 -12 -14 1467.01 601.954  32
   1 -12 -13 992.763 680.118  32
  -1 -12  13 5821.93 593.837   7
   1 -12 -13 2484.10 477.757  21
   1 -12 -13 1731.42 467.447  19
  -1 -12  13 1845.38 700.123  20
  -1 -12  13 279.481 690.258  29
  -1 -12  13 5145.73 431.683  13
   1 -12 -13 862.338 837.621  27
  -1 -12  12 2497.08 378.207  13
   1 -12 -12 2583.71 428.458  21
   1 -12 -12 2066.31 438.015  19
  -1 -12  12 1877.94 672.319  20
  -1 -12  12 1006.09 688.603  29
  -1 -12  12 1792.95 537.444   7
   1 -12 -12 2827.66 824.406  27
  -1 -12  12 1418.37 542.554  32
   1 -12 -12 726.513 662.620  32
  -1 -12  11 837.171 671.421  32
  -1 -12  11 1103.35 938.621  34
   1 -12 -11 120.001 782.014  32
  -1 -12  11 9714.97 682.558   7
   1 -12 -11 4103.62 594.585  19
  -1 -12  11 2430.82 783.132  20
   1 -12 -11 1826.33 916.706  27
  -1 -12  11 668.203 830.042  29
  -1 -12  11 9049.29 554.359  13
   1 -12 -11 4209.15 576.994  21
  -1 -12  10 1139.77 642.687  20
  -1 -12  10 1663.44 848.341  34
   1 -12 -10 2185.32 729.101  32
  -1 -12  10 995.510 542.863  32
  -1 -12  10 1640.76 742.211  29
   1 -12 -10 810.438 815.056  27
   1 -12 -10 1484.89 397.965  21
  -1 -12   9 2465.63 683.508  20
  -1 -12   9 1063.29 599.309  32
  -1 -12   9 981.527 880.030  34
   1 -12  -9 196.087 733.464  32
  -1 -12   9 1271.29 765.241  29
   1 -12  -9 2677.18 835.636  27
  -1 -12   8 988.353 670.898  20
   1 -12  -8 2644.64 735.120  32
  -1 -12   8 1896.93 614.798  32
  -1 -12   8 1813.09 923.862  34
  -1 -12   8 2431.29 772.781  29
   1 -12  -8 2734.04 848.301  27
   1 -12  -8 3103.80 442.604  21
  -1 -12   7 1606.55 693.580  20
  -1 -12   7 97.8392 877.635  34
   1 -12  -7 779.901 720.856  32
  -1 -12   7 761.260 598.765  32
  -1 -12   7 1325.93 735.383  29
  -1 -12   7 1239.22 782.115  27
   1 -12  -7 824.809 827.249  27
   1 -12  -7 2928.89 413.071  21
   1 -12  -6 1928.26 394.261  21
   1 -12  -6 1276.60 444.301  19
  -1 -12   6 644.069 391.530  19
  -1 -12   6 878.804 689.707  20
  -1 -12   6 237.201 371.481  13
  -1 -12   6 2553.43 710.833  29
  -1 -12   6 1417.29 782.514  27
   1 -12  -6 2365.95 835.064  27
  -1 -12   6 3644.46 956.374  34
   1 -12  -6 2564.66 706.682  32
  -1 -12   6 2816.03 645.092  32
   1 -12  -6 4921.46 1027.54  34
   1 -12  -5 9192.32 1799.30  27
  -1 -12   5 6165.83 1777.59  27
  -1 -12   5 15182.1 1629.10  21
  -1 -12   5 9764.64 1763.03  20
   1 -12  -5 16886.9 1650.89  21
  -1 -12   5 14579.0 1654.08  19
   1 -12  -5 16263.8 1665.97  19
  -1 -12   5 30249.8 1626.60  10
  -1 -12   5 6323.41 1745.25  29
  -1 -12   5 29595.7 1662.74  13
  -1 -12   5 5014.88 1722.61  32
  -1 -12   5 7179.33 1882.59  34
   1 -12  -5 6523.82 1752.26  32
   1 -12  -5 5854.53 1896.77  34
  -1 -12   4 4630.91 877.050  27
   1 -12  -4 6463.94 933.756  27
  -1 -12   4 6382.43 539.329  21
   1 -12  -4 6611.63 581.014  21
  -1 -12   4 4449.69 879.840  20
  -1 -12   4 4771.83 589.593  19
   1 -12  -4 5737.47 625.852  19
  -1 -12   4 2125.37 496.078  10
  -1 -12   4 6949.70 822.292  29
  -1 -12   4 3417.66 563.735  13
  -1 -12   4 5943.00 791.559  32
   1 -12  -4 6684.13 867.455  32
   1 -12  -4 9648.75 1118.96  34
  -1 -12   4 8580.13 1098.59  34
   1 -12  -3 3604.74 1105.93  27
  -1 -12   3 3143.92 1092.23  27
  -1 -12   3 6534.50 833.467  21
  -1 -12   3 4435.07 1072.52  20
   1 -12  -3 6596.98 851.362  21
  -1 -12   3 6052.58 873.357  19
   1 -12  -3 6671.33 882.128  19
  -1 -12   3 11980.6 815.687  10
   1 -12  -3 13376.3 838.231  10
  -1 -12   3 1969.17 985.811  29
  -1 -12   3 12685.5 862.070  13
   1 -12  -3 1008.89 1029.44  32
   1 -12  -3 2323.67 1244.69  34
  -1 -12   3 2823.98 1198.42  34
  -1 -12   2 10310.7 727.011  21
   1 -12  -2 10243.5 737.678  21
   1 -12  -2 7694.67 766.688  19
  -1 -12   2 7156.93 763.179  19
   1 -12  -2 4813.16 697.809  10
  -1 -12   2 3852.15 681.929  10
  -1 -12   2 5346.01 722.951  13
   1 -12  -2 10073.7 1047.12  27
  -1 -12   2 7879.35 1029.34  27
   1 -12  -2 12733.5 1182.85  34
   1 -12  -2 9834.81 971.576  32
  -1 -12   2 11566.9 1191.56  34
  -1 -12   1 19806.3 2079.23  21
   1 -12  -1 19498.4 2079.69  21
  -1 -12   1 17329.5 2096.96  19
   1 -12  -1 19019.3 2095.79  19
  -1 -12   1 38173.9 2072.11  10
  -1 -12   1 36043.5 2092.23  13
   1 -12  -1 9165.87 2200.50  27
  -1 -12   1 8572.47 2194.59  27
   1 -12  -1 6036.73 2233.02  34
   1 -12  -1 6011.40 2156.63  32
  -1 -12   1 4712.39 2232.45  34
  -1 -12   0 8517.40 659.436  21
   1 -12   0 8524.91 648.094  21
  -1 -12   0 5575.30 700.431  19
   1 -12   0 6342.20 686.185  19
  -1 -12   0 2571.34 602.841  10
  -1 -12   0 3472.45 634.982  13
   1 -12   0 8517.04 1003.81  27
  -1 -12   0 7687.48 977.383  27
   1 -12   0 9856.72 911.892  32
  -1 -12   0 11807.1 1117.58  34
   1 -12   0 12526.9 1098.80  34
   1 -12   1 6207.16 815.867  21
  -1 -12  -1 6981.10 834.637  21
   1 -12   1 6801.25 854.484  19
  -1 -12  -1 5991.19 867.533  19
  -1 -12  -1 14190.0 811.189  10
  -1 -12  -1 12103.5 828.186  13
   1 -12   1 3282.30 1084.30  27
  -1 -12  -1 2185.04 1074.23  27
  -1 -12  -1 1086.10 1179.01  34
   1 -12   1 2303.79 993.386  32
   1 -12   1 1955.90 1153.46  34
   1 -12   2 10150.8 881.304  21
   1 -12   2 10196.2 1123.15  20
  -1 -12  -2 10931.3 907.689  21
  -1 -12  -2 8251.71 932.832  19
   1 -12   2 9063.99 914.365  19
  -1 -12  -2 6695.62 863.948  10
   1 -12   2 7693.57 886.134  13
  -1 -12  -2 8843.31 1149.66  27
   1 -12   2 10034.0 1175.31  27
   1 -12   2 11754.8 1268.95  34
  -1 -12  -2 11199.6 1255.00  34
   1 -12   2 9496.97 1068.56  32
   1 -12   3 5926.25 1389.93  27
  -1 -12  -3 4155.90 1367.04  27
   1 -12   3 9896.31 1155.35  21
   1 -12   3 10151.9 1358.84  20
  -1 -12  -3 11592.7 1183.60  21
  -1 -12  -3 9864.62 1210.42  19
   1 -12   3 10174.9 1187.05  19
  -1 -12  -3 22573.7 1168.66  10
   1 -12   3 4774.75 1313.86  29
   1 -12   3 20987.0 1185.26  13
  -1 -12  -3 3547.27 1445.68  34
   1 -12   3 3253.16 1428.32  34
   1 -12   3 2600.55 1280.64  32
  -1 -12  -4 4138.09 451.972  21
  -1 -12  -4 2766.04 521.674  19
   1 -12   4 4844.86 773.141  20
   1 -12   4 3196.47 448.681  19
  -1 -12  -4 116.945 381.998  10
   1 -12   4 1069.73 410.240  13
   1 -12   4 6069.31 789.879  29
   1 -12   4 4595.05 852.660  27
  -1 -12  -4 3987.64 834.062  27
  -1 -12  -4 5259.13 968.937  34
   1 -12   4 7349.50 962.993  34
   1 -12   4 6460.96 686.930  32
   1 -12   5 1343.58 1043.04  34
  -1 -12  -5 948.651 1103.39  34
   1 -12   5 1450.81 804.412  32
  -1 -12  -5 5254.42 704.042  19
   1 -12   5 5127.44 878.216  20
   1 -12   5 1925.50 887.784  29
  -1 -12  -5 2469.45 975.189  27
   1 -12   5 3195.55 957.586  27
  -1 -12  -5 6477.10 658.624  21
   1 -12   6 6667.45 903.207  20
  -1 -12  -6 7432.38 731.287  21
   1 -12   6 6818.66 984.592  29
  -1 -12  -6 4313.40 1019.29  27
   1 -12   6 5504.45 878.736  32
  -1 -12  -6 6063.37 1153.91  34
   1 -12   6 6978.20 1108.39  34
  -1 -12  -7 3844.86 456.983  21
   1 -12   7 1563.12 779.822  29
   1 -12   7 3097.38 675.895  20
  -1 -12  -7 1663.90 842.496  27
  -1 -12  -7 1962.47 1018.86  34
   1 -12   7 646.509 911.635  34
   1 -12   7 1211.38 629.124  32
  -1 -12  -8 1586.14 418.415  21
   1 -12   8 2957.68 765.292  29
   1 -12   8 1137.84 653.151  20
  -1 -12  -8 1894.05 846.354  27
   1 -12   8 1747.48 866.394  34
   1 -12   8 2252.57 612.111  32
   1 -12   9 3559.66 965.063  29
  -1 -12  -9 3731.55 993.379  27
   1 -12   9 2505.37 1085.50  31
   1 -12   9 2044.24 992.905  34
   1 -12   9 3239.55 795.127  32
   1 -12  10 966.878 343.688  13
  -1 -12 -10 957.982 325.056  10
  -1 -12 -10 2519.20 411.618  21
   1 -12  10 2023.96 654.993  20
  -1 -12 -10 790.530 444.879  19
   1 -12  10 2206.23 759.719  29
   1 -12  10 310.223 504.607   7
  -1 -12 -10 1247.31 839.511  27
   1 -12  10 1571.61 814.594  34
   1 -12  10 1578.23 931.724  31
   1 -12  10 1523.81 544.488  32
   1 -12  11 709.094 319.704  13
  -1 -12 -11 977.858 311.311  10
  -1 -12 -11 306.859 384.300  21
  -1 -12 -11 89.4134 418.661  19
   1 -12  11 511.879 623.170  20
   1 -12  11 349.710 725.279  29
   1 -12  11 925.455 507.098   7
  -1 -12 -11 356.345 856.916  27
   1 -12  11-735.027 807.545  34
   1 -12  11 277.870 494.144  32
   1 -12  11-653.219 901.187  31
  -1 -12 -12 440.837 326.407  10
   1 -12  12 676.698 311.854  13
  -1 -12 -12 1045.30 389.286  21
   1 -12  12 916.080 652.719  20
  -1 -12 -12 415.183 423.385  19
   1 -12  12 605.370 727.828  29
   1 -12  12-13.3844 494.990   7
   1 -12  12 557.322 743.861  34
   1 -12  12 1134.92 875.271  31
  -1 -12 -12 1803.43 854.344  27
  -1 -12 -13 2122.78 987.162  27
  -1 -12 -13 10441.3 644.681  10
  -1 -12 -13 3873.46 663.892  21
  -1 -12 -13 3836.58 673.669  19
   1 -12  13 2877.32 835.724  20
   1 -12  13 1559.66 891.230  29
   1 -12  13 8571.18 748.048   7
   1 -12  13 200.059 892.188  34
   1 -12  13 1261.33 1025.91  31
   1 -12  13 7727.00 629.307  13
   1 -12  14 330.027 289.054  13
  -1 -12 -14 651.479 367.484  21
   1 -12  14 100.020 611.203  20
  -1 -12 -14 844.894 385.108  19
   1 -12  14 556.012 679.596  29
   1 -12  14-75.9841 454.992   7
  -1 -12 -14 844.578 828.044  27
   1 -12  14 708.797 850.260  31
   1 -12  14 504.366 700.650  34
  -1 -12 -15 446.944 374.062  19
   1 -12  15 821.007 456.177   7
   1 -12  15 810.982 286.060  13
   1 -12  15 20.9442 651.846  29
   1 -12  16 525.753 446.401   7
   1 -12  16 660.323 264.724  13
   1 -12  17 1191.23 265.214  13
  -1 -12 -17 690.190 343.689  21
   1 -12  17 1195.05 426.279   7
  -1 -12 -17-981.780 814.112  27
   1 -12  17-312.973 615.863  34
   1 -12  17 1154.87 774.231  31
   1 -12  18 183.319 234.742  13
  -1 -12 -18 72.2212 341.083  21
   1 -12  18 277.628 539.397  20
   1 -12  18 286.991 544.177  29
   1 -12  18 103.138 409.622   7
  -1 -12 -18 1161.59 778.879  27
   1 -12  18 600.931 740.691  31
   1 -12  18-90.6155 577.569  34
   1 -12  19 588.206 549.983  34
   1 -12  19-289.484 389.156   7
   1 -12  19-127.946 523.774  29
   1 -12  19-149.602 527.913  20
   1 -12  19-143.843 217.355  13
  -1 -12 -19-1131.42 730.967  27
   1 -12  20 217.020 372.015   7
   1 -12  20-249.127 509.438  29
   1 -12  20 86.9606 499.477  20
   1 -12  20 446.203 202.383  13
  -1 -12 -20 122.823 684.185  27
   1 -12  21 343.653 346.951   7
   1 -12  21 149.451 492.435  29
   1 -12  21-47.4093 463.940  20
   1 -12  21 27.6862 179.482  13
  -1 -12 -21-246.569 667.080  27
   1 -12  22 62.8194 443.608  20
  -1 -12 -22 176.390 627.803  27
   1 -12  22 300.632 331.307   7
   1 -12  22-435.379 477.116  29
   1 -12  23 476.455 437.944  29
   1 -12  23 30.4475 308.729   7
   1 -12  23-186.756 411.645  20
   1 -12  24 653.505 436.457  29
   1 -12  24-70.3403 279.598   7
   1 -12  24-2.59561 387.138  20
   1 -12  25-2.82667 395.875  29
   1 -12  25 832.582 283.013   7
   1 -12  25 315.288 356.805  20
   1 -12  26 154.277 357.234  29
   1 -12  26 348.936 315.347  20
   1 -12  27 110.484 313.311  29
   1 -12  27-66.3095 273.710  20
   1 -12  28 92.4440 259.451  29
   1 -12  28-56.2555 225.860  20
  -1 -13  26-120.578 297.323  29
  -1 -13  26 248.602 278.951  20
  -1 -13  25 63.8519 335.589  29
  -1 -13  25 18.3591 305.594  20
  -1 -13  24-308.171 380.816  29
  -1 -13  24 469.824 329.796  20
  -1 -13  23 150.072 422.878  29
  -1 -13  23-178.214 355.888  20
  -1 -13  22-501.739 374.361  20
  -1 -13  22 115.595 463.321  29
  -1 -13  22 38.8038 164.102  13
  -1 -13  22 704.958 466.531  34
  -1 -13  21 115.466 411.447  20
  -1 -13  21-478.586 492.657  29
  -1 -13  21 1196.13 202.017  13
  -1 -13  21 114.962 515.343  34
  -1 -13  20 422.498 444.425  20
  -1 -13  20-323.151 548.805  34
  -1 -13  20 385.216 520.567  29
  -1 -13  20 1094.94 216.760  13
  -1 -13  19 504.369 476.633  20
   1 -13 -19 454.223 658.932  27
  -1 -13  19 462.951 587.566  34
  -1 -13  19 117.413 539.140  29
  -1 -13  19 1607.22 244.236  13
  -1 -13  18 342.961 486.703  20
   1 -13 -18 215.895 678.171  27
  -1 -13  18-174.873 617.208  34
  -1 -13  18 443.029 558.690  29
  -1 -13  18 457.611 236.172  13
  -1 -13  17 612.940 503.355  20
   1 -13 -17 265.521 706.150  27
  -1 -13  17 485.874 649.965  34
  -1 -13  17-819.257 604.887  29
  -1 -13  17 1492.42 269.617  13
  -1 -13  16 607.375 548.999  20
   1 -13 -16 657.143 728.697  27
  -1 -13  16-530.802 702.228  34
  -1 -13  16 19.0689 614.706  29
  -1 -13  15 397.186 550.684  20
   1 -13 -15 698.165 756.042  27
  -1 -13  15-236.719 708.470  34
  -1 -13  15 1001.44 286.721  13
  -1 -13  15 720.649 617.782  29
  -1 -13  14 56.2675 558.919  20
   1 -13 -14-540.554 744.678  27
  -1 -13  14 8.66066 284.363  13
  -1 -13  14 314.654 646.738  29
  -1 -13  14-47.0517 731.904  34
   1 -13 -13-180.640 595.747  32
  -1 -13  13 702.726 301.373  13
  -1 -13  12 81.0439 302.511  13
  -1 -13  11 897.993 319.989  13
   1 -13 -11 475.421 375.728  19
  -1 -13  10 300.343 832.845  34
   1 -13 -10 606.437 785.919  27
  -1 -13  10 332.312 309.622  13
   1 -13 -10-200.592 372.415  19
  -1 -13  10-865.213 671.415  20
   1 -13  -9 520.201 359.555  21
   1 -13  -9-277.333 381.935  19
  -1 -13   9 262.300 674.019  20
   1 -13  -9 522.575 800.170  27
  -1 -13   9-555.660 864.953  34
  -1 -13   9 606.729 540.594  32
   1 -13  -9 367.358 639.363  32
  -1 -13   9 400.616 313.393  13
  -1 -13   9 118.933 652.707  29
   1 -13  -8-294.287 357.090  21
  -1 -13   8-114.743 680.000  20
   1 -13  -8 37.9671 378.885  19
   1 -13  -8-434.145 779.683  27
  -1 -13   8 1145.50 889.545  34
   1 -13  -8-770.711 645.859  32
  -1 -13   8 599.505 541.856  32
  -1 -13   8-66.3638 317.130  13
  -1 -13   8 463.195 623.654  29
  -1 -13   7-93.1140 715.797  20
   1 -13  -7 602.193 347.178  21
   1 -13  -7 543.951 387.026  19
  -1 -13   7 47.0736 327.926  19
   1 -13  -7 632.686 807.339  27
   1 -13  -7 362.399 640.753  32
  -1 -13   7-308.487 547.890  32
  -1 -13   7 749.793 853.931  34
  -1 -13   7 545.890 604.956  29
  -1 -13   7 354.089 316.717  13
  -1 -13   6 1093.43 739.881  20
   1 -13  -6 901.243 361.819  21
   1 -13  -6 1297.89 408.542  19
  -1 -13   6 1173.82 358.643  19
   1 -13  -6 233.901 807.006  27
  -1 -13   6 571.748 574.684  32
   1 -13  -6 1005.32 652.179  32
  -1 -13   6 976.166 913.108  34
  -1 -13   6 2693.48 353.128  13
  -1 -13   6-239.075 622.225  29
   1 -13  -5-177.064 382.265  19
  -1 -13   5-277.621 347.571  19
   1 -13  -5 155.738 800.763  27
  -1 -13   5-494.523 770.286  27
   1 -13  -5 193.174 631.925  32
  -1 -13   5-853.819 574.169  32
  -1 -13   5 405.806 887.914  34
  -1 -13   5-66.7122 314.541  13
   1 -13  -5-281.148 335.323  21
  -1 -13   4-247.700 359.996  19
   1 -13  -4-97.1573 377.497  19
  -1 -13   4 785.063 761.568  27
   1 -13  -4 63.2019 800.392  27
  -1 -13   4 120.354 870.137  34
   1 -13  -4-912.611 950.066  34
   1 -13  -4 714.140 638.795  32
  -1 -13   4-432.263 598.249  32
  -1 -13   4 39.8625 305.647  13
  -1 -13   4 256.325 217.829  10
   1 -13  -4-232.521 325.751  21
  -1 -13   4 85.7556 270.869  21
  -1 -13   3-36.8390 362.696  19
   1 -13  -3 216.872 377.311  19
  -1 -13   3 307.101 758.184  27
   1 -13  -3-244.657 789.006  27
  -1 -13   3 467.935 875.479  34
   1 -13  -3-465.478 959.484  34
  -1 -13   3-144.461 628.570  32
   1 -13  -3 784.177 635.396  32
  -1 -13   3 313.552 229.573  10
  -1 -13   3 66.9795 303.571  13
  -1 -13   3 59.4242 276.494  21
   1 -13  -3-120.989 315.843  21
  -1 -13   2 1817.56 367.641  21
   1 -13  -2 1844.80 382.677  21
   1 -13  -2 2326.32 442.187  19
  -1 -13   2 1797.20 438.327  19
   1 -13  -2 199.072 802.335  27
  -1 -13   2 892.747 788.729  27
  -1 -13   2 295.277 887.339  34
  -1 -13   2 287.944 668.386  32
   1 -13  -2 437.157 685.834  32
   1 -13  -2 1009.55 933.304  34
  -1 -13   2 3528.58 323.204  10
  -1 -13   2 3325.45 380.587  13
   1 -13  -1 80.3294 368.728  19
  -1 -13   1 258.588 388.517  19
  -1 -13   1-832.145 757.734  27
   1 -13  -1-742.230 788.825  27
  -1 -13   1-125.107 883.737  34
  -1 -13   1 368.399 642.992  32
   1 -13  -1 167.171 637.935  32
   1 -13  -1 1539.34 923.941  34
  -1 -13   1 221.818 237.170  10
  -1 -13   1 289.966 301.937  21
   1 -13  -1 292.712 299.143  21
  -1 -13   0 252.790 386.729  19
   1 -13   0 230.060 369.127  19
  -1 -13   0-176.976 788.586  27
   1 -13   0-1024.29 793.250  27
   1 -13   0-264.819 606.217  32
  -1 -13   0 41.7838 881.888  34
   1 -13   0-90.6272 873.886  34
  -1 -13   0 315.796 650.826  32
  -1 -13   0 259.274 246.441  10
  -1 -13   0 2.56502 312.200  21
   1 -13   0-13.9952 290.045  21
  -1 -13  -1 483.378 404.858  19
   1 -13   1 581.811 380.335  19
   1 -13   1 464.079 808.199  27
  -1 -13  -1 360.903 769.177  27
   1 -13   1 588.990 636.486  32
  -1 -13  -1 620.929 662.174  32
   1 -13   1 811.165 838.121  34
  -1 -13  -1 1049.76 922.262  34
  -1 -13  -1 1870.20 272.976  10
   1 -13   1 743.655 293.102  21
  -1 -13  -1 741.676 332.960  21
  -1 -13  -2 466.069 401.192  19
   1 -13   2 446.639 799.954  27
  -1 -13  -2 622.158 767.192  27
  -1 -13  -2 835.969 918.023  34
   1 -13   2 566.521 834.925  34
   1 -13   2 982.081 617.687  32
  -1 -13  -2 627.526 264.926  10
  -1 -13  -2 610.397 332.576  21
   1 -13   2 822.615 287.463  21
  -1 -13  -3 334.085 406.674  19
  -1 -13  -3-398.009 784.890  27
   1 -13   3 1349.44 806.612  27
   1 -13   3 539.140 831.055  34
   1 -13   3-213.216 621.434  32
  -1 -13  -3 22.0583 910.464  34
  -1 -13  -3 1287.50 278.494  10
  -1 -13  -3 704.727 343.691  21
  -1 -13  -4 934.871 409.259  19
  -1 -13  -4 483.259 794.391  27
  -1 -13  -4 44.7850 925.841  34
   1 -13   4 514.017 850.752  34
   1 -13   4 282.260 600.060  32
  -1 -13  -4 148.970 265.387  10
  -1 -13  -4 543.295 343.721  21
  -1 -13  -5 1608.49 462.412  19
  -1 -13  -5 202.415 824.261  27
  -1 -13  -5-67.5294 952.383  34
   1 -13   5 1246.04 635.532  32
   1 -13   5 1079.45 831.440  34
  -1 -13  -5 1574.60 402.426  21
   1 -13   5 835.758 737.924  20
  -1 -13  -6-2.93595 352.502  21
   1 -13   6-710.471 697.510  20
  -1 -13  -6 223.933 412.710  19
  -1 -13  -6 430.686 784.238  27
   1 -13   6-1471.18 843.986  34
   1 -13   6-83.8345 569.735  32
  -1 -13  -6 190.387 282.144  10
   1 -13   6 513.487 645.554  29
   1 -13   7 412.170 699.476  20
  -1 -13  -7 1116.98 375.635  21
  -1 -13  -7 516.813 418.376  19
  -1 -13  -7 1039.14 800.959  27
   1 -13   7 70.2744 816.032  34
   1 -13   7-342.558 564.081  32
   1 -13   7 1350.39 310.997  13
  -1 -13  -7 1681.17 309.838  10
   1 -13   7-299.030 655.115  29
  -1 -13  -8 316.549 365.503  21
  -1 -13  -8 223.665 411.165  19
   1 -13   8 82.2132 653.829  20
  -1 -13  -8 631.752 797.734  27
   1 -13   8-703.042 813.888  34
   1 -13   8 535.979 514.722  32
  -1 -13  -8 119.588 302.161  10
   1 -13   8 231.409 293.280  13
   1 -13   8 266.133 675.328  29
  -1 -13  -9 1478.59 410.889  21
   1 -13   9 1881.09 683.721  20
  -1 -13  -9 1869.82 456.693  19
  -1 -13  -9 2039.01 822.861  27
   1 -13   9 842.589 697.765  29
  -1 -13  -9 3161.88 372.401  10
   1 -13   9 2337.31 349.896  13
  -1 -13  -9 226.184 703.589  32
   1 -13   9 1868.93 809.263  34
   1 -13  10 1742.39 314.538  13
  -1 -13 -10 598.078 419.170  19
  -1 -13 -11 2206.64 533.400  19
   1 -13  11 4673.94 458.665  13
  -1 -13 -12 154.420 630.075  32
  -1 -13 -12 406.692 383.337  19
   1 -13  12 396.999 270.097  13
  -1 -13 -13 1664.77 386.351  21
  -1 -13 -13 1629.05 415.189  19
   1 -13  13 713.726 578.560  20
  -1 -13 -13 725.327 785.158  27
  -1 -13 -13 732.938 640.040  32
   1 -13  13 1054.45 720.258  34
   1 -13  13 3083.36 321.299  13
   1 -13  13 705.742 671.601  29
  -1 -13 -14 150.555 331.382  21
  -1 -13 -14 108.132 352.552  19
   1 -13  14-264.368 514.293  20
  -1 -13 -14 1255.74 750.919  27
   1 -13  14-20.9957 675.309  34
  -1 -13 -14-317.974 581.812  32
   1 -13  14 268.144 622.648  29
   1 -13  14 567.618 249.254  13
  -1 -13 -15 2334.79 425.975  21
   1 -13  15 1698.80 578.217  20
  -1 -13 -15 1239.94 785.190  27
   1 -13  15 1059.08 698.145  34
   1 -13  15-360.777 670.430  29
  -1 -13 -16 186.097 329.611  21
   1 -13  16-107.441 492.706  20
   1 -13  16 52.0837 223.736  13
   1 -13  16 859.351 612.789  34
   1 -13  16-289.182 602.264  29
  -1 -13 -16 193.898 726.354  27
   1 -13  17 1287.50 230.581  13
   1 -13  17 88.5363 572.172  29
   1 -13  17 275.525 476.381  20
  -1 -13 -17-115.557 706.603  27
   1 -13  18 91.5999 539.220  29
   1 -13  18 214.566 450.016  20
  -1 -13 -18 580.910 676.162  27
   1 -13  19 1032.82 525.149  29
   1 -13  19 574.093 437.399  20
  -1 -13 -19 632.542 655.211  27
   1 -13  20-229.483 473.684  29
   1 -13  20-456.230 406.384  20
  -1 -13 -20 859.493 621.415  27
   1 -13  21-72.0712 442.476  29
   1 -13  21-2.53011 372.590  20
  -1 -13 -21 747.463 586.801  27
   1 -13  22-107.863 413.543  29
   1 -13  22-11.4336 341.558  20
   1 -13  23-160.115 377.267  29
   1 -13  23 24.3568 324.886  20
   1 -13  24 42.6823 335.263  29
   1 -13  24-68.6834 297.645  20
   1 -13  25 172.521 287.966  29
   1 -13  25 152.495 273.145  20
  -1 -14  23 260.833 311.999  20
  -1 -14  22-288.064 325.655  29
  -1 -14  22-141.251 340.418  20
  -1 -14  21-199.838 355.904  29
  -1 -14  21-36.8287 383.178  20
  -1 -14  20-102.038 387.588  29
  -1 -14  20 7.72946 403.952  20
  -1 -14  19-109.795 466.173  34
  -1 -14  19-517.704 421.691  29
  -1 -14  19-63.3230 426.165  20
  -1 -14  18-38.9084 443.875  20
  -1 -14  18 411.305 511.875  34
  -1 -14  18 223.550 181.393  13
  -1 -14  18 440.518 449.926  29
   1 -14 -18-411.471 587.123  27
  -1 -14  17 312.181 472.736  20
  -1 -14  17-194.555 539.787  34
  -1 -14  17 566.021 199.249  13
  -1 -14  17-489.636 478.063  29
   1 -14 -17 1025.99 622.709  27
  -1 -14  16 195.599 497.297  20
  -1 -14  16 448.374 583.701  34
  -1 -14  16 99.9885 208.401  13
  -1 -14  16 111.888 487.148  29
   1 -14 -16-266.941 636.718  27
  -1 -14  15 332.988 533.209  20
  -1 -14  15-176.048 612.813  34
  -1 -14  15 106.425 218.858  13
  -1 -14  15-106.949 504.422  29
   1 -14 -15-584.876 679.791  27
  -1 -14  14 271.240 558.825  20
  -1 -14  14 152.951 643.834  34
  -1 -14  14 109.548 229.664  13
  -1 -14  14 798.814 521.240  29
   1 -14 -14 198.715 694.083  27
  -1 -14  13-394.175 578.540  20
  -1 -14  13-296.910 667.134  34
  -1 -14  13 266.263 236.932  13
  -1 -14  13 7.85504 524.627  29
   1 -14 -13-470.610 702.829  27
  -1 -14  12 134.276 598.353  20
   1 -14 -12-156.148 542.957  32
  -1 -14  12 491.782 696.053  34
  -1 -14  12-40.8129 246.063  13
  -1 -14  12 652.337 540.233  29
   1 -14 -12 140.468 725.067  27
  -1 -14  11 281.726 627.545  20
  -1 -14  11 211.832 260.585  13
  -1 -14  11 172.730 548.352  29
   1 -14 -11 314.041 560.667  32
  -1 -14  11 944.499 417.319  32
  -1 -14  11 615.095 721.021  34
   1 -14 -11-100.350 725.902  27
   1 -14 -10 406.409 588.717  32
  -1 -14  10-286.141 450.433  32
  -1 -14  10-157.553 746.629  34
  -1 -14  10 1178.07 275.490  13
   1 -14 -10 240.262 749.270  27
  -1 -14   9 685.920 743.918  34
  -1 -14   9-146.671 474.951  32
   1 -14  -9-377.651 596.618  32
  -1 -14   9 173.606 266.314  13
   1 -14  -9 263.830 750.483  27
  -1 -14   8-113.536 500.296  32
  -1 -14   8-818.977 769.927  34
   1 -14  -8 481.240 604.444  32
  -1 -14   8 343.907 272.157  13
   1 -14  -8 452.288 744.838  27
  -1 -14   7 49.0162 519.429  32
   1 -14  -7 148.786 603.853  32
  -1 -14   7 802.693 786.003  34
  -1 -14   7 727.850 282.796  13
   1 -14  -7 208.031 743.187  27
   1 -14  -6-40.9162 734.797  27
   1 -14  -6-161.095 615.182  32
  -1 -14   6 78.6616 526.333  32
  -1 -14   5-155.201 529.866  32
  -1 -14   4-223.095 330.916  19
  -1 -14   3 140.882 336.297  19
  -1 -14   3 103.184 247.240  21
  -1 -14   2 23.6630 340.622  19
  -1 -14   2 341.866 258.675  21
  -1 -14   1 141.703 345.035  19
  -1 -14   1 103.198 262.352  21
  -1 -14   0 11.0655 359.040  19
  -1 -14   0-118.018 280.336  21
  -1 -14  -1 64.3351 359.784  19
  -1 -14  -1 112.544 286.717  21
  -1 -14  -2-256.479 373.146  19
  -1 -14  -2 17.2577 297.600  21
  -1 -14  -3 263.594 374.366  19
  -1 -14  -3 186.942 302.709  21
  -1 -14  -4 705.199 382.316  19
  -1 -14  -4 641.585 314.528  21
  -1 -14  -5 107.238 375.499  19
  -1 -14  -5-27.4079 752.079  27
   1 -14   5 58.8148 737.666  34
   1 -14   5 277.826 537.717  32
  -1 -14  -5 1615.68 632.815  32
  -1 -14  -5 67.1747 310.316  21
  -1 -14  -6 66.2787 376.226  19
  -1 -14  -6 196.193 749.377  27
   1 -14   6 221.208 502.349  32
  -1 -14  -6 55.1757 626.700  32
   1 -14   6-1050.09 717.422  34
  -1 -14  -6 245.397 317.877  21
  -1 -14  -7 68.4482 374.207  19
  -1 -14  -7 261.207 734.705  27
   1 -14   7 67.1335 708.713  34
   1 -14   7 242.241 481.726  32
  -1 -14  -7 32.7450 612.987  32
  -1 -14  -7 68.2456 314.800  21
  -1 -14  -8 522.238 372.285  19
  -1 -14  -8 328.523 750.522  27
  -1 -14  -8 574.471 615.974  32
   1 -14   8 5.41455 694.508  34
   1 -14   8-3.86107 461.289  32
  -1 -14  -8 309.057 320.224  21
  -1 -14  -9 884.466 362.870  19
  -1 -14  -9 966.550 737.096  27
  -1 -14  -9 168.244 589.301  32
   1 -14   9-342.966 667.725  34
  -1 -14  -9 567.856 316.485  21
   1 -14   9 197.322 609.000  20
  -1 -14 -10 39.1665 351.008  19
  -1 -14 -10-122.945 732.623  27
   1 -14  10 54.7469 633.074  34
  -1 -14 -10-237.431 577.815  32
  -1 -14 -10 647.006 310.324  21
   1 -14  10 554.540 606.092  20
  -1 -14 -11 81.2999 334.932  19
  -1 -14 -11-82.5448 311.950  21
   1 -14  11 300.352 591.630  20
  -1 -14 -11 1232.62 728.371  27
   1 -14  11-24.0090 623.978  34
  -1 -14 -11 150.934 560.157  32
  -1 -14 -12 431.331 322.449  19
  -1 -14 -12-194.205 708.529  27
   1 -14  12 142.196 535.153  29
   1 -14  12-485.319 608.182  34
  -1 -14 -12 26.9084 539.646  32
  -1 -14 -12 282.579 317.974  21
   1 -14  12 929.928 566.683  20
  -1 -14 -13-28.6632 702.292  27
   1 -14  13 113.551 536.051  29
   1 -14  13 161.332 565.988  34
   1 -14  13 50.8021 555.689  20
  -1 -14 -13 884.553 319.383  21
  -1 -14 -14 146.039 685.309  27
   1 -14  14-506.888 511.375  29
   1 -14  14 910.332 510.136  20
  -1 -14 -15 800.485 668.968  27
   1 -14  15 47.6476 488.668  29
   1 -14  15-78.6097 488.243  20
  -1 -14 -16-17.8352 635.371  27
   1 -14  16-230.777 472.116  29
   1 -14  16-83.4436 467.454  20
  -1 -14 -17-3.34795 615.901  27
   1 -14  17-282.446 448.745  29
   1 -14  17-59.7832 448.236  20
  -1 -14 -18-1068.83 593.470  27
   1 -14  18 136.114 411.754  29
   1 -14  18 239.707 419.599  20
  -1 -14 -19 896.144 545.904  27
   1 -14  19 32.3307 389.786  29
   1 -14  19-180.639 392.332  20
  -1 -14 -20 252.974 517.212  27
   1 -14  20-132.838 360.670  29
   1 -14  20-132.735 363.849  20
   1 -14  21-155.594 320.789  29
   1 -14  21 18.3554 332.092  20
   1 -14  22 47.9465 301.141  20
   1 -15 -16 429.309 548.062  27
  -1 -15  16 100.375 429.503  34
   1 -15 -15 254.927 577.187  27
  -1 -15  15-130.874 474.827  34
   1 -15 -14-31.4292 592.497  27
  -1 -15  14 573.338 504.141  34
   1 -15 -13 505.784 627.107  27
  -1 -15  13 793.922 537.990  34
   1 -15 -12 645.547 629.459  27
  -1 -15  12 279.098 558.470  34
   1 -15 -11-50.7235 654.558  27
  -1 -15  11 759.672 586.900  34
   1 -15 -10-52.3554 658.759  27
  -1 -15  10-628.311 606.497  34
   1 -15 -10 785.630 484.052  32
   1 -15  -9 491.131 678.346  27
   1 -15  -9-137.339 488.606  32
  -1 -15   9 363.054 630.107  34
   1 -15  -8 270.212 677.676  27
   1 -15  -8 1171.80 523.160  32
  -1 -15   8 367.808 643.712  34
  -1 -15   8 304.864 408.935  32
   1 -15  -7 230.577 684.505  27
  -1 -15   7 680.523 680.944  34
  -1 -15   7 447.116 432.261  32
   1 -15  -7-95.3490 531.780  32
   1 -15  -6-566.986 694.706  27
  -1 -15   6 264.075 704.592  34
   1 -15  -6 97.2979 523.597  32
  -1 -15   6 271.277 467.968  32
   1 -15  -5-129.662 696.250  27
  -1 -15   5 298.585 476.840  32
  -1 -15   5 123.939 725.735  34
   1 -15  -5-67.2832 539.391  32
   1 -15  -4-313.198 694.940  27
   1 -15  -4 4.52069 529.590  32
  -1 -15   4 790.263 495.196  32
  -1 -15   4 605.844 735.471  34
  -1 -15   3-47.5184 764.997  34
   1 -15  -3 222.069 533.888  32
  -1 -15   3 384.179 518.373  32
  -1 -15   2 274.268 523.736  32
   1 -15  -2-538.021 534.689  32
  -1 -15   2-6.04522 770.596  34
  -1 -15   1-720.117 793.961  34
   1 -15  -1 345.692 528.909  32
  -1 -15   1 529.382 535.293  32
  -1 -15   0 313.009 252.301  21
  -1 -15   0 171.590 691.228  27
   1 -15   0-1091.77 538.712  32
  -1 -15   0-173.302 806.272  34
  -1 -15   0-114.856 533.101  32
  -1 -15  -1 206.864 256.325  21
  -1 -15  -1 547.091 692.368  27
  -1 -15  -1-77.8839 531.621  32
   1 -15   1-434.499 501.961  32
  -1 -15  -2 67.1641 268.278  21
  -1 -15  -2-567.201 687.372  27
  -1 -15  -2-253.566 537.300  32
   1 -15   2-211.102 740.050  34
   1 -15   2 93.2193 471.528  32
  -1 -15  -3 1006.63 283.843  21
  -1 -15  -3 207.196 701.862  27
   1 -15   3 511.973 727.125  34
   1 -15   3-3.94991 475.495  32
  -1 -15  -3-313.853 551.740  32
  -1 -15  -4 620.354 281.795  21
  -1 -15  -4 849.093 692.419  27
   1 -15   4-22.5240 453.219  32
  -1 -15  -4 68.9994 537.622  32
   1 -15   4-1064.11 712.834  34
  -1 -15  -5-80.2952 281.133  21
  -1 -15  -5 223.096 673.455  27
   1 -15   5 887.291 441.255  32
  -1 -15  -5 113.998 541.787  32
   1 -15   5 140.613 684.658  34
  -1 -15  -6-42.6899 280.656  21
  -1 -15  -6 536.614 682.257  27
   1 -15   6 424.834 657.632  34
  -1 -15  -6 260.625 530.599  32
  -1 -15  -7 152.904 280.553  21
  -1 -15  -7 316.753 672.030  27
  -1 -15  -7 52.7845 537.806  32
   1 -15   7 733.990 630.230  34
  -1 -15  -8 41.3583 654.936  27
  -1 -15  -8-136.738 517.600  32
   1 -15   8 622.720 622.328  34
  -1 -15  -9-702.514 657.580  27
  -1 -15  -9 425.357 508.366  32
   1 -15   9 917.983 588.561  34
  -1 -15 -10 587.321 651.814  27
   1 -15  10 200.351 565.976  34
  -1 -15 -10 325.640 504.979  32
  -1 -15 -11 63.2734 629.801  27
  -1 -15 -11 66.9572 481.123  32
  -1 -15 -12 592.591 622.457  27
  -1 -15 -13 67.9230 600.954  27
  -1 -15 -14 290.615 588.261  27
  -1 -15 -15 238.099 557.757  27
  -1 -15 -16-148.521 527.044  27
  -1 -15 -17 11.8179 486.733  27
  -1 -15 -18-126.358 453.648  27
  -1 -16  13-137.049 406.733  34
  -1 -16  12 383.216 443.638  34
  -1 -16  11-409.301 476.076  34
  -1 -16  10-340.160 519.793  34
  -1 -16   9 71.4259 531.446  34
  -1 -16   8-249.848 559.870  34
  -1 -16   7-148.386 576.533  34
  -1 -16   6-171.528 608.405  34
   1 -16  -5-34.8323 424.313  32
  -1 -16   5 91.2052 612.477  34
  -1 -16   5 29.9744 373.736  32
   1 -16  -4 1287.22 439.635  32
  -1 -16   4 663.950 402.638  32
   1 -16  -3 291.995 424.223  32
  -1 -16   3-310.080 408.354  32
  -1 -16   2 1059.29 436.601  32
  -1 -16   1 767.552 435.864  32
  -1 -16   0 1109.81 466.323  32
  -1 -16  -1 27.9710 449.842  32
  -1 -16  -2 460.132 458.974  32
  -1 -16  -3-3.50617 446.538  32
  -1 -16  -4 1694.68 494.245  32
  -1 -16  -5 382.142 452.211  32
  -1 -16  -6 84.5756 587.860  27
  -1 -16  -6 474.794 448.113  32
  -1 -16  -7 183.556 584.336  27
  -1 -16  -7 239.843 437.448  32
  -1 -16  -8 981.908 587.752  27
  -1 -16  -8 951.443 434.975  32
  -1 -16  -9 338.139 548.808  27
  -1 -16  -9-43.8895 379.185  32
  -1 -16 -10-611.087 548.057  27
  -1 -16 -11 897.597 526.634  27
  -1 -16 -12 290.338 484.608  27
  -1 -16 -13 269.093 456.773  27
   2   0 -40-167.194 284.387  24
   2   0 -39 341.489 348.311  24
   2   0 -38-9.78323 390.582  24
  -2   0  38 155.167 228.639  16
   2   0 -37-407.678 432.033  24
   2   0 -36 342.182 469.565  24
   2   0 -36 1222.94 249.087  14
   2   0 -35 98.1857 244.481  14
   2   0 -34 93.2356 255.266  14
   2   0 -33 39.1791 272.618  14
  -2   0  32 3997.17 375.459   5
   2   0 -32 1560.61 397.629  14
  -2   0  31 177.557 249.787   5
   2   0 -31-92.2390 290.629  14
  -2   0  30 324.236 270.415   5
  -2   0  29-168.851 246.303   5
  -2   0  29-26.0734 225.986   3
   2   0 -29-112.843 272.539  14
  -2   0  28 113.027 247.065   5
  -2   0  28 167.779 243.351   3
   2   0 -28-77.3229 284.802  14
  -2   0  27 131.163 243.718   5
  -2   0  27 279.707 235.614   3
  -2   0  27 98.4574 232.046   2
   2   0 -27 178.260 300.434  14
  -2   0  26 589.264 243.704   5
  -2   0  26 1098.64 238.150   3
  -2   0  26 1287.50 251.761   2
  -2   0  25-54.1064 232.873   5
  -2   0  25-365.085 212.290   3
  -2   0  25-111.793 208.992   2
   2   0 -25 130.893 294.253  14
  -2   0  24 7131.49 646.758   3
  -2   0  24 6547.38 651.006   5
  -2   0  24 7444.11 645.221   2
  -2   0  23 55.4125 199.016   5
  -2   0  23 34.1785 184.682   3
  -2   0  23-84.4146 183.721   2
   2   0 -23-52.7533 264.768  14
  -2   0  22 927.180 197.642   3
  -2   0  22 826.277 213.168   5
  -2   0  22 819.716 194.419   2
   2   0 -22 1489.88 272.745  14
  -2   0  21 69.5055 168.458   3
  -2   0  21-4.38367 185.972   5
  -2   0  21-2.72733 167.898   2
   2   0 -21-106.853 245.917  14
  -2   0  20 26985.7 2479.90   5
  -2   0  20 28131.1 2478.45   3
  -2   0  20 31923.4 2479.17   2
  -2   0  19-15.6261 193.965   5
  -2   0  19 23.7881 177.304   3
  -2   0  19 122.744 180.053   2
   2   0 -19-125.710 236.459  14
  -2   0  18 7229.36 697.147   2
  -2   0  17-31.7126 211.078   5
  -2   0  17 98.7570 205.699   2
  -2   0  16 41120.7 4218.29   5
  -2   0  16 50451.5 4218.07   2
  -2   0  15 237.407 214.807   5
  -2   0  15-32.9057 201.210   2
  -2   0  14 34725.2 2798.28   2
  -2   0  14 36105.7 2800.29   5
  -2   0  13 1.19112 162.425   5
  -2   0  12 20282.0 1781.03   2
  -2   0  12 18255.8 1781.83   5
  -2   0  11 44.4016 118.269   2
  -2   0  11 1.93489 122.289   5
  -2   0  10 7281.12 681.537   2
  -2   0   9-74.3346 110.934   2
  -2   0   7-63.3081 79.4272  19
   2   0  -7-103.743 220.754  28
   2   0  -6 289163. 26545.2  28
   2   0  -5 6.98217 258.413  28
   2   0  -4 33104.3 3052.87  28
   2   0  -3 441.328 188.402  12
   2   0  -3 311.854 214.341  28
   2   0  -3 150.147 197.672  24
   2   0  -2 135478. 11677.9  28
   2   0  -2 125233. 11676.2  12
   2   0  -2 119213. 11675.7  16
   2   0  -2 134108. 11677.3  24
   2   0  -1 8.64595 166.032  24
   2   0  -1-32.3039 177.276  28
   2   0  -1-70.8352 111.677  16
   2   0   0 87883.3 8236.33  11
   2   0   0 108168. 8239.72  28
   2   0   0 85639.5 8234.94   8
   2   0   0 108264. 8239.13  24
   2   0   0 84934.3 8236.56  16
  -2   0   0 86038.6 8235.97  14
   2   0   1 136.785 83.0977   8
   2   0   1 38.1025 135.512  11
  -2   0  -1 51.5937 99.1033  14
   2   0   1 86.7835 130.421  16
  -2   0  -2 129505. 10413.6  14
  -2   0  -2 103193. 10411.1  13
   2   0   2 136614. 10414.3  16
  -2   0  -3 179.684 139.469  14
   2   0   3-3.38223 169.722  16
   2   0   4 218744. 21120.9   9
  -2   0  -4 255980. 21123.2  14
  -2   0  -4 232510. 21124.8  22
   2   0   5 144.924 143.024   9
  -2   0  -5 184.486 158.689  14
  -2   0  -5-20.3908 219.258  22
   2   0   6 13179.3 1269.79  13
  -2   0  -6 13979.4 1282.19  14
  -2   0  -7-125.819 151.515  14
   2   0   7-99.8593 65.4517  13
   2   0   7 42.7120 136.734   5
  -2   0  -7-53.8821 124.242   1
  -2   0  -7-156.462 232.725  22
   2   0   8 104609. 10532.7  17
  -2   0  -8 129444. 10537.4   1
  -2   0  -8 146223. 10539.4  14
  -2   0  -8 166338. 10546.5  22
   2   0   8 127484. 10537.5   5
  -2   0  -9 11.9131 149.223   1
   2   0   9-140.724 153.258   5
  -2   0  -9 124.840 153.363  14
  -2   0  -9-146.347 243.387  22
  -2   0 -10 9385.89 1036.07  14
  -2   0 -10 10066.5 1022.46  10
  -2   0 -10 6887.30 1058.41  22
  -2   0 -11-68.2912 88.1629  21
  -2   0 -11-85.2827 300.764  22
  -2   0 -11 25.5375 73.4598  10
   2   0  11 14.1834 180.345   5
  -2   0 -12 117606. 9805.16  22
   2   0  12 102446. 9792.02   5
   2   0  13 58.0964 230.897   5
  -2   0 -13 31.1136 213.608   6
  -2   0 -13 85.0413 217.791   1
  -2   0 -13 162.857 371.016  22
  -2   0 -13 134.809 242.596  14
   2   0  14 334.618 239.225   5
  -2   0 -14 363.026 237.481   6
  -2   0 -14 486.963 235.081   1
  -2   0 -14-131.872 380.520  22
  -2   0 -14 265.552 260.329  14
  -2   0 -15-54.0513 215.672   6
   2   0  15-73.2232 240.942   5
  -2   0 -15-89.7859 243.932   1
  -2   0 -15-14.0864 255.778  14
  -2   0 -15-135.148 342.119  22
  -2   0 -16 5984.74 556.938  14
  -2   0 -16 4724.22 542.452   1
  -2   0 -17 92.9085 243.187  14
  -2   0 -17 165.199 213.009   1
  -2   0 -18 2823.58 322.881   6
  -2   0 -18 2465.17 361.907  14
   2   0  18 3000.76 339.694   5
  -2   0 -18 2636.81 322.111   1
  -2   0 -19-130.426 250.923  14
   2   0  19-128.480 218.200   5
  -2   0 -19-76.3475 191.266   6
  -2   0 -19-74.6529 182.154   1
  -2   0 -20 2709.95 339.855   6
  -2   0 -20 2220.95 382.440  14
   2   0  21-118.255 231.754   5
  -2   0 -21-75.8287 203.326   6
  -2   0 -21-157.938 270.248  14
  -2   0 -22 11077.3 962.354   6
  -2   0 -22 8598.06 980.669  14
  -2   0 -23 98.2223 296.182  14
  -2   0 -24 3211.14 436.079  14
  -2   0 -25 107.587 306.018  14
  -2   0 -26 209.799 313.984  14
  -2   0 -27-265.611 329.620  14
  -2   0 -29 54.9753 303.723  14
  -2   0 -30-4.44284 290.791  14
   2   0  30 103.732 352.425  16
  -2   0 -31-92.2493 278.309  14
   2   0  31 109.023 341.161  16
  -2   0 -32 1982.01 326.727  14
   2   0  32 1631.89 367.799  16
  -2   0 -33 49.0904 255.361  14
   2   0  33-63.0181 289.963  16
  -2   0 -34 250.259 242.848  14
   2   0  34 446.255 264.999  16
  -2   0 -35 193.960 214.085  14
   2   0  35 147.565 230.175  16
  -2   0 -36 22.3161 196.026  14
   2   0  36-125.535 228.415  16
  -2   0 -38 142.904 276.293  24
   2  -1 -40 252.960 272.311  24
   2   1 -40 152.588 266.059  24
   2  -1 -39-320.479 358.350  24
   2   1 -39 442.357 334.501  24
  -2  -1  38 191.614 216.319  16
  -2   1  38 114.038 238.234  16
   2   1 -38 197.210 390.683  24
   2  -1 -38 384.351 400.213  24
   2   1 -38 58.4661 174.604  14
   2   1 -38 100.983 379.588  12
   2   1 -37 19.4262 430.434  24
   2  -1 -37-345.439 431.261  24
   2   1 -37 136.402 197.363  14
   2   1 -36-277.073 452.626  24
   2  -1 -36 64.9345 444.594  24
   2   1 -36 149.446 225.008  14
   2  -1 -35 1256.26 268.050  14
   2   1 -35 1605.52 278.340  14
   2   1 -34 205.293 255.297  14
   2  -1 -34-19.0721 261.746  14
   2  -1 -33-34.5474 270.986  14
   2   1 -33-6.22205 269.245  14
   2   1 -32 274.285 272.500  14
[truncated: 1,935,012 more chars]
