# Supplementary material for: Pyridine Into Pyrrole Transformation Induced Within the Confinement of the Macrocycle
Source: Angew Chem Int Ed Engl. 2026 Jan 30;65(11):e25506. doi: 10.1002/anie.202525506 (PMC12970504; doi:10.1002/anie.202525506)
Supplement: Supplementary file 2 — Supporting File 2: anie71319‐sup‐0002‐Data.zip. [file ANIE-65-e25506-s001.zip › 5.cif]

data_kh024_1_a
_audit_creation_date               2025-10-05
_audit_creation_method
;
Olex2 1.5
(compiled 2025.07.13 svn.rb7424aed for OlexSys, GUI svn.r7314)
;
_shelx_SHELXL_version_number       '2019/3'
_audit_contact_author_address      ?
_audit_contact_author_email        ?
_audit_contact_author_name         ''
_audit_contact_author_phone        ?
_publ_contact_author_id_orcid      ?
_publ_section_references
;
Bourhis, L.J., Dolomanov, O.V., Gildea, R.J., Howard, J.A.K., Puschmann, H.
 (2015). Acta Cryst. A71, 59-75.

Dolomanov, O.V., Bourhis, L.J., Gildea, R.J, Howard, J.A.K. & Puschmann, H.
 (2009), J. Appl. Cryst. 42, 339-341.

Sheldrick, G.M. (2015). Acta Cryst. C71, 3-8.
;
_chemical_name_common              ?
_chemical_name_systematic          ?
_chemical_formula_moiety          
 '2(C53 H45 Au2 Cl3 N4 O), 3(C H Cl3), 2[CHCl3]'
_chemical_formula_sum              'C111 H95 Au4 Cl21 N8 O2'
_chemical_formula_weight           3105.26
_chemical_melting_point            ?
_chemical_oxdiff_formula           'C42 H36 N16 O16 Au1'
loop_
  _atom_type_symbol
  _atom_type_description
  _atom_type_scat_dispersion_real
  _atom_type_scat_dispersion_imag
  _atom_type_scat_source
 'C' 'C' 0.0181 0.0091 'International Tables Vol C Tables 4.2.6.8 and 6.1.1.4'
 'H' 'H' 0.0000 0.0000 'International Tables Vol C Tables 4.2.6.8 and 6.1.1.4'
 'Au' 'Au' -4.4197 7.2980
 'International Tables Vol C Tables 4.2.6.8 and 6.1.1.4'
 'Cl' 'Cl' 0.3639 0.7018 'International Tables Vol C Tables 4.2.6.8 and 6.1.1.4'
 'N' 'N' 0.0311 0.0180 'International Tables Vol C Tables 4.2.6.8 and 6.1.1.4'
 'O' 'O' 0.0492 0.0322 'International Tables Vol C Tables 4.2.6.8 and 6.1.1.4'

_shelx_space_group_comment
;
The symmetry employed for this shelxl refinement is uniquely defined
by the following loop, which should always be used as a source of
symmetry information in preference to the above space-group names.
They are only intended as comments.
;
_space_group_crystal_system        'triclinic'
_space_group_IT_number             2
_space_group_name_H-M_alt          'P -1'
_space_group_name_Hall             '-P 1'
loop_
  _space_group_symop_operation_xyz
 'x, y, z'
 '-x, -y, -z'

_cell_length_a                     12.2722(2)
_cell_length_b                     14.6522(3)
_cell_length_c                     16.6053(3)
_cell_angle_alpha                  81.9669(16)
_cell_angle_beta                   79.0808(16)
_cell_angle_gamma                  74.6707(15)
_cell_volume                       2814.79(9)
_cell_formula_units_Z              1
_cell_measurement_reflns_used      40207
_cell_measurement_temperature      99.99(10)
_cell_measurement_theta_max        75.1270
_cell_measurement_theta_min        2.6910
_shelx_estimated_absorpt_T_max     ?
_shelx_estimated_absorpt_T_min     ?
_exptl_absorpt_coefficient_mu      14.590
_exptl_absorpt_correction_T_max    0.328
_exptl_absorpt_correction_T_min    0.095
_exptl_absorpt_correction_type     analytical
_exptl_absorpt_process_details
;
CrysAlisPro 1.171.43.123a (Rigaku Oxford Diffraction, 2024)
Analytical numeric absorption correction using a multifaceted crystal
model based on expressions derived by R.C. Clark & J.S. Reid.
(Clark, R. C. & Reid, J. S. (1995). Acta Cryst. A51, 887-897)
Empirical absorption correction using spherical harmonics,
implemented in SCALE3 ABSPACK scaling algorithm.
;
_exptl_absorpt_special_details     ?
_exptl_crystal_colour              'dark violet'
_exptl_crystal_colour_modifier     dark
_exptl_crystal_colour_primary      violet
_exptl_crystal_density_diffrn      1.832
_exptl_crystal_density_meas        ?
_exptl_crystal_density_method      ?
_exptl_crystal_description         block
_exptl_crystal_F_000               1506
loop_
  _exptl_crystal_face_index_h
  _exptl_crystal_face_index_k
  _exptl_crystal_face_index_l
  _exptl_crystal_face_perp_dist
 7 2 6 0.0529
 -1 -9 1 0.1009
 2 0 10 0.1068
 3 0 -9 0.1293
 4 -7 0 0.0817
 -3 -1 -10 0.0830
 -2 0 -11 0.0959
 -2 0 -11 0.0929
 -7 -1 -7 0.0776
 -8 -1 1 0.1004
 -3 -1 9 0.1341
 2 1 -10 0.1202
 -3 -8 -7 0.0832
 1 9 -3 0.0998
 3 9 5 0.0990
 -7 -6 0 0.0819
 -5 -2 -10 0.0675
 5 5 -5 0.1117
 -5 4 5 0.1067
 -6 5 -1 0.0888
 -6 -7 0 0.0866
 -6 -6 -7 0.0714
 2 -8 -4 0.0902
 3 -8 2 0.0924
 -2 8 1 0.0952
 -1 -3 -11 0.0977

_exptl_crystal_size_max            0.258
_exptl_crystal_size_mid            0.199
_exptl_crystal_size_min            0.138
loop_
  _exptl_oxdiff_crystal_face_indexfrac_h
  _exptl_oxdiff_crystal_face_indexfrac_k
  _exptl_oxdiff_crystal_face_indexfrac_l
  _exptl_oxdiff_crystal_face_x
  _exptl_oxdiff_crystal_face_y
  _exptl_oxdiff_crystal_face_z
 7.2076 2.1768 6.3220 -0.2549 -0.7152 0.6508
 -1.4701 -9.2507 0.9786 -0.7707 0.5875 0.2467
 2.1149 -0.4669 10.4921 -0.0322 0.0140 0.9994
 2.8642 -0.4996 -9.1176 -0.4380 -0.4573 -0.7740
 3.7657 -6.8938 -0.0315 -0.9778 -0.0799 0.1939
 -3.2064 -1.1429 -10.4798 -0.0376 0.1714 -0.9845
 -1.9334 -0.4612 -10.6988 -0.0768 0.0048 -0.9970
 -2.2742 0.0719 -10.5533 0.0053 0.0190 -0.9998
 -6.5891 -0.6454 -7.2193 0.3396 0.5644 -0.7525
 -7.6430 -1.0814 0.7329 0.5203 0.8532 -0.0367
 -2.7401 -0.7146 9.2057 0.3107 0.5009 0.8078
 2.1179 0.6437 -9.6167 -0.2749 -0.4417 -0.8540
 -2.8121 -8.2829 -6.5304 -0.6993 0.5313 -0.4782
 1.0720 8.7888 -2.6465 0.7283 -0.5592 -0.3960
 2.5663 9.0916 4.5620 0.7639 -0.5819 0.2790
 -7.1426 -5.6667 0.3267 0.0241 0.9994 0.0244
 -4.8380 -2.1023 -9.6471 0.0140 0.3999 -0.9164
 5.2002 5.0123 -5.2781 -0.0188 -0.8691 -0.4943
 -4.6775 4.4813 4.5417 0.8935 0.3735 0.2494
 -5.7418 4.5412 -1.0504 0.8871 0.3680 -0.2785
 -6.3832 -7.1292 0.0898 -0.1842 0.9819 0.0439
 -5.6253 -6.3576 -7.2293 -0.2972 0.7214 -0.6255
 1.5574 -8.0765 -3.6841 -0.9801 0.1279 -0.1517
 2.5716 -7.6523 1.9524 -0.9216 0.1176 0.3700
 -2.1181 8.1608 0.9714 0.9860 -0.1284 -0.1062
 -0.9902 -2.7792 -10.5863 -0.3775 0.0138 -0.9259

_exptl_transmission_factor_max     ?
_exptl_transmission_factor_min     ?
_diffrn_reflns_av_R_equivalents    0.0355
_diffrn_reflns_av_unetI/netI       0.0226
_diffrn_reflns_Laue_measured_fraction_full  0.998
_diffrn_reflns_Laue_measured_fraction_max  0.971
_diffrn_reflns_limit_h_max         15
_diffrn_reflns_limit_h_min         -15
_diffrn_reflns_limit_k_max         18
_diffrn_reflns_limit_k_min         -17
_diffrn_reflns_limit_l_max         20
_diffrn_reflns_limit_l_min         -17
_diffrn_reflns_number              54141
_diffrn_reflns_point_group_measured_fraction_full  0.998
_diffrn_reflns_point_group_measured_fraction_max  0.971
_diffrn_reflns_theta_full          67.684
_diffrn_reflns_theta_max           75.317
_diffrn_reflns_theta_min           2.722
_diffrn_ambient_environment        N~2~
_diffrn_ambient_temperature        99.99(10)
_diffrn_detector                   'Hybrid Pixel Array Detector'
_diffrn_detector_area_resol_mean   10.0000
_diffrn_detector_type              'HyPix-Arc 150'
_diffrn_measured_fraction_theta_full  0.998
_diffrn_measured_fraction_theta_max  0.971
_diffrn_measurement_details
;
List of Runs (angles in degrees, time in seconds):

  # Type    Start    End  Width  t~exp~   \w     \q     \k     \f   Frames
--------------------------------------------------------------------------
  1  \w     61.00  88.00   0.50    0.05    --   75.68  21.00 -47.00   54
  2  \w     66.00  91.00   0.50    0.05    --   76.74  21.00 -47.00   50
  3  \w     90.00 116.00   0.50    0.05    --   75.68  21.00 -47.00   52
  4  \w     51.00 109.00   0.50    0.05    --   62.19  21.00 -47.00  116
  5  \w     44.00  75.00   0.50    0.05    --   75.68  15.00  30.00   62
  6  \w     46.00  74.00   0.50    0.05    --   75.68  15.00  90.00   56
  7  \w     33.00  99.00   0.50    0.05    --   62.19  15.00  60.00  132
  8  \w     31.00  89.00   0.50    0.05    --   62.19  15.00 120.00  116
  9  \w     51.00 124.00   0.50    0.05    --   80.75  14.00 157.98  146
 10  \w     91.00 120.00   0.50    0.05    --   75.68  15.00  90.00   58
 11  \w     69.00  95.00   0.50    0.05    --   75.68   0.00-120.00   52
 12  \w     38.00  66.00   0.50    0.05    --   75.68 -95.00 -90.00   56
 13  \w     36.00  61.00   0.50    0.05    --   75.68-125.00 -60.00   50
 14  \w     51.00 101.00   0.50    0.05    --   75.68-125.00   0.00  100
 15  \w     54.00 102.00   0.50    0.05    --   75.68-125.00  90.00   96
 16  \w     82.00 107.00   0.50    0.05    --   80.75-123.00 156.18   50
 17  \w     53.00  79.00   0.50    0.05    --   80.75-123.00 156.18   52
 18  \w     42.00  68.00   0.50    0.05    --   80.75-117.00  67.61   52
 19  \w     40.00  66.00   0.50    0.05    --   75.68 -95.00 120.00   52
 20  \w     24.00  70.00   0.50    0.05    --   62.19 -95.00  90.00   92
 21  \w     30.00  59.00   0.50    0.05    --   62.19 -95.00  30.00   58
 22  \w     39.00  75.00   0.50    0.05    --   75.68 -95.00 -30.00   72
 23  \w     24.00  66.00   0.50    0.05    --   62.19 -95.00 -30.00   84
 24  \w     53.00  82.00   0.50    0.05    --   75.68 -95.00 -60.00   58
 25  \w     28.00  56.00   0.50    0.05    --   62.19 -95.00 -60.00   56
 26  \w     69.00 102.00   0.50    0.05    --   80.75-117.00-167.06   66
 27  \w     25.00  65.00   0.50    0.05    --   62.19 -95.00-180.00   80
 28  \w     26.00  66.00   0.50    0.05    --   62.19 -95.00-120.00   80
 29  \w    -92.00 -43.00   0.50    0.05    --  -79.25 154.00-110.95   98
 30  \w   -126.00 -96.00   0.50    0.05    --  -79.25 154.00-110.95   60
 31  \w   -116.00 -41.00   0.50    0.05    --  -79.25 139.00-145.98  150
 32  \w    -63.00 -37.00   0.50    0.05    --  -79.25 136.00 -41.82   52
 33  \w   -113.00 -84.00   0.50    0.05    --  -79.25 136.00 -41.82   58
 34  \w   -113.00 -76.00   0.50    0.05    --  -79.25 135.00 -73.84   74
 35  \w    -69.00 -41.00   0.50    0.05    --  -79.25 135.00 -73.84   56
 36  \w    -97.00 -65.00   0.50    0.05    --  -79.25 133.00  15.03   64
 37  \w   -113.00 -84.00   0.50    0.05    --  -79.25 135.00  37.51   58
 38  \w    -68.00 -39.00   0.50    0.05    --  -79.25 133.00 112.84   58
 39  \w   -114.00 -39.00   0.50    0.05    --  -79.25 136.00 127.09  150
 40  \w   -113.00 -87.00   0.50    0.05    --  -79.25 139.00 161.20   52
 41  \w    -74.00 -42.00   0.50    0.05    --  -79.25 139.00 161.20   64
 42  \w    -84.00 -40.00   0.50    0.05    --  -79.25 133.00 147.11   88
 43  \w   -101.00 -61.00   0.50    0.05    --  -74.79 125.00 120.00   80
 44  \w   -110.00 -84.00   0.50    0.05    --  -79.25 130.00  -6.97   52
 45  \w   -103.00 -51.00   0.50    0.05    --  -76.67 125.00 -30.00  104
 46  \w   -101.00 -38.00   0.50    0.05    --  -74.79 125.00  30.00  126
 47  \w    -76.00 -50.00   0.50    0.05    --  -76.67 125.00-120.00   52
 48  \w    -94.00 -68.00   0.50    0.05    --  -79.25 130.00-155.83   52
 49  \w   -102.00 -63.00   0.50    0.05    --  -76.67 125.00-180.00   78
 50  \w   -112.00 -38.00   0.50    0.05    --  -74.79   0.00 -30.00  148
 51  \w    -99.00 -40.00   0.50    0.05    --  -63.20   0.00  30.00  118
 52  \w    -75.00 -50.00   0.50    0.05    --  -79.25  75.00 144.82   50
 53  \w    -70.00 -43.00   0.50    0.05    --  -79.25  67.00 144.68   54
 54  \w    -67.00 -42.00   0.50    0.05    --  -79.25  65.00  74.43   50
 55  \w    -70.00 -27.00   0.50    0.05    --  -63.20   0.00  60.00   86
 56  \w    -82.00 -54.00   0.50    0.05    --  -74.79 -15.00  60.00   56
 57  \w   -115.00 -90.00   0.50    0.05    --  -76.67 -21.00 146.00   50
 58  \w   -111.00 -86.00   0.50    0.05    --  -79.25 -72.00  -3.19   50
 59  \w   -113.00 -86.00   0.50    0.05    --  -79.25 -71.00  86.30   54
 60  \w   -116.00 -90.00   0.50    0.05    --  -79.25 -53.00 127.50   52
 61  \w   -113.00 -88.00   0.50    0.05    --  -74.79 -21.00 146.00   50
 62  \w   -109.00 -50.00   0.50    0.05    --  -63.20 -21.00 146.00  118
;
_diffrn_measurement_device         'four-circle diffractometer'
_diffrn_measurement_device_type    'XtaLAB Synergy R, DW system, HyPix-Arc 150'
_diffrn_measurement_method         '\w scans'
_diffrn_orient_matrix_type        
 'CrysAlisPro convention (1999,Acta A55,543-557)'
_diffrn_orient_matrix_UB_11        -0.0802580000
_diffrn_orient_matrix_UB_12        0.0979134000
_diffrn_orient_matrix_UB_13        0.0174618000
_diffrn_orient_matrix_UB_21        -0.1033356000
_diffrn_orient_matrix_UB_22        -0.0449547000
_diffrn_orient_matrix_UB_23        0.0201611000
_diffrn_orient_matrix_UB_31        0.0163200000
_diffrn_orient_matrix_UB_32        -0.0196253000
_diffrn_orient_matrix_UB_33        0.0910879000
_diffrn_radiation_monochromator    mirror
_diffrn_radiation_probe            x-ray
_diffrn_radiation_type             'Cu K\a'
_diffrn_radiation_wavelength       1.54184
_diffrn_source                     'Rotating-anode X-ray tube'
_diffrn_source_type                'Rigaku (Cu) X-ray Source'
_reflns_Friedel_coverage           0.000
_reflns_Friedel_fraction_full      .
_reflns_Friedel_fraction_max       .
_reflns_number_gt                  10953
_reflns_number_total               11312
_reflns_special_details
;
 Reflections were merged by SHELXL according to the crystal
 class for the calculation of statistics and refinement.
 
 Structure factors included contributions from the .fab file.
 
 _reflns_Friedel_fraction is defined as the number of unique
 Friedel pairs measured divided by the number that would be
 possible theoretically, ignoring centric projections and
 systematic absences.
;
_reflns_threshold_expression       'I > 2\s(I)'
_computing_cell_refinement         'CrysAlisPro 1.171.43.123a (Rigaku OD, 2024)'
_computing_data_collection        
 'CrysAlisPro system (CCD 43.105a 64-bit (release 11-01-2024))'
_computing_data_reduction          'CrysAlisPro 1.171.43.123a (Rigaku OD, 2024)'
_computing_molecular_graphics      'Olex2 1.5 (Dolomanov et al., 2009)'
_computing_publication_material    'Olex2 1.5 (Dolomanov et al., 2009)'
_computing_structure_refinement    'SHELXL 2019/3 (Sheldrick, 2015)'
_computing_structure_solution      'olex2.solve 1.5 (Bourhis et al., 2015)'
_refine_diff_density_max           1.518
_refine_diff_density_min           -2.211
_refine_diff_density_rms           0.141
_refine_ls_extinction_coef         0.00036(3)
_refine_ls_extinction_expression  
 'Fc^*^=kFc[1+0.001xFc^2^\l^3^/sin(2\q)]^-1/4^'
_refine_ls_extinction_method       'SHELXL-2019/2 (Sheldrick 2019)'
_refine_ls_goodness_of_fit_ref     1.065
_refine_ls_hydrogen_treatment      mixed
_refine_ls_matrix_type             full
_refine_ls_number_parameters       707
_refine_ls_number_reflns           11312
_refine_ls_number_restraints       104
_refine_ls_R_factor_all            0.0384
_refine_ls_R_factor_gt             0.0374
_refine_ls_restrained_S_all        1.078
_refine_ls_shift/su_max            0.002
_refine_ls_shift/su_mean           0.000
_refine_ls_structure_factor_coef   Fsqd
_refine_ls_weighting_details      
 'w=1/[\s^2^(Fo^2^)+(0.0557P)^2^+10.3531P] where P=(Fo^2^+2Fc^2^)/3'
_refine_ls_weighting_scheme        calc
_refine_ls_wR_factor_gt            0.1002
_refine_ls_wR_factor_ref           0.1011
_refine_special_details            ?
_olex2_refinement_description
;
1. Fixed Uiso
 At 1.2 times of:
  All C(H) groups
 At 1.5 times of:
  All C(H,H,H) groups, All O(H) groups
2. Restrained distances
 C4-O2A
 1.43 with sigma of 0.02
 C3-H3
 1 with sigma of 0.01
3. Uiso/Uaniso restraints and constraints
H3 \\sim Cl2A \\sim Cl1A \\sim Cl3A: within 2A with sigma of 0.04 and sigma for
terminal atoms of 0.08 within 2A
C2A \\sim N3 \\sim C1 \\sim C2: within 2A with sigma of 0.04 and sigma for
terminal atoms of 0.08 within 2A
Cl5 \\sim Cl4 \\sim Cl6: within 2A with sigma of 0.04 and sigma for terminal
atoms of 0.08 within 2A
C4A \\sim N3 \\sim C5: within 2A with sigma of 0.04 and sigma for terminal
atoms of 0.08 within 2A
N3 \\sim C4A \\sim Cl3 \\sim C5 \\sim O2A: within 2A with sigma of 0.04 and
sigma for terminal atoms of 0.08 within 2A
Cl5 \\sim Cl2A \\sim Cl6 \\sim Cl3A \\sim Cl1A \\sim Cl4: within 1.7A with
sigma of 0.02 and sigma for terminal atoms of 0.04 within 1.7A
Uanis(C4A) \\sim Ueq, Uanis(C2) \\sim Ueq, Uanis(C2A) \\sim Ueq: with sigma of
0.01 and sigma for terminal atoms of 0.2
Uanis(Cl6) \\sim Ueq, Uanis(Cl4) \\sim Ueq, Uanis(Cl2A) \\sim Ueq: with sigma
of 0.005 and sigma for terminal atoms of 0.005
Uanis(C2) = Uanis(C4)
Uanis(C2A) = Uanis(C4A)
4. Others
 Sof(Au2)=Sof(Cl6)=Sof(Cl4)=Sof(O2A)=Sof(H2Aa)=Sof(C2)=Sof(H2b)=Sof(Cl5)=
 Sof(C4)=Sof(H4)=1-FVAR(1)
 Sof(Cl2A)=Sof(O2)=Sof(H2)=Sof(C2A)=Sof(H2A)=Sof(C4A)=Sof(H4A)=Sof(Cl1A)=
 Sof(Cl3A)=Sof(Au2A)=FVAR(1)
 Fixed Sof: Cl1(0.5) Cl2(0.5) C3(0.5) H3(0.5) Cl3(0.5)
5.a Ternary CH refined with riding coordinates:
 C2A(H2A), C48(H48), C4(H4)
5.b Aromatic/amide H refined with riding coordinates:
 C30(H30), C13(H13), C8(H8), C31(H31), C14(H14), C45(H45), C18(H18), C19(H19),
 C9(H9), C43(H43), C34(H34), C27(H27), C33(H33), C40(H40), C25(H25), C37(H37),
 C36(H36), C39(H39), C2(H2b), C4A(H4A)
5.c Idealised Me refined as rotating group:
 C42A(H42a,H42b,H42c), C46A(H46a,H46b,H46c), C28A(H28a,H28b,H28c), C24A(H24a,
 H24b,H24c), C44A(H44a,H44b,H44c), C32A(H32a,H32b,H32c), C26A(H26a,H26b,H26c),
 C38A(H38a,H38b,H38c)
5.d Idealised tetrahedral OH refined as rotating group:
 O2(H2), O2A(H2Aa)
;
_atom_sites_solution_hydrogens     mixed
_atom_sites_solution_primary       iterative
_atom_sites_solution_secondary     ?
loop_
  _atom_site_label
  _atom_site_type_symbol
  _atom_site_fract_x
  _atom_site_fract_y
  _atom_site_fract_z
  _atom_site_U_iso_or_equiv
  _atom_site_adp_type
  _atom_site_occupancy
  _atom_site_site_symmetry_order
  _atom_site_calc_flag
  _atom_site_refinement_flags_posn
  _atom_site_refinement_flags_adp
  _atom_site_refinement_flags_occupancy
  _atom_site_disorder_assembly
  _atom_site_disorder_group
 Au1 Au 0.53605(2) 0.74834(2) 0.33740(2) 0.01996(7) Uani 1 1 d . . . . .
 Au2 Au 0.8658(3) 0.4111(3) 0.0900(3) 0.0222(4) Uani 0.312(8) 1 d . . P A 2
 Cl7 Cl 0.22563(16) 0.59186(13) 0.19103(10) 0.0592(4) Uani 1 1 d . . . . .
 Cl6 Cl 1.0445(11) 0.4384(9) 0.0870(7) 0.0392(18) Uani 0.312(8) 1 d . U P A 2
 Cl10 Cl 0.2290(2) 0.66180(14) 0.34504(10) 0.0828(7) Uani 1 1 d . . . . .
 Cl9 Cl 0.42377(18) 0.52207(17) 0.27321(11) 0.0720(5) Uani 1 1 d . . . . .
 Cl4 Cl 0.6917(7) 0.3860(9) 0.0952(7) 0.0369(16) Uani 0.312(8) 1 d . U P A 2
 Cl2A Cl 0.9912(6) 0.2936(3) 0.0120(3) 0.0956(17) Uani 0.688(8) 1 d . U P A 1
 N25 N 0.4544(3) 0.8107(3) 0.2417(2) 0.0254(8) Uani 1 1 d . . . . .
 N3 N 0.7989(3) 0.5138(3) 0.1642(2) 0.0260(8) Uani 1 1 d . U . . .
 N24 N 0.4184(3) 0.8438(3) 0.4122(2) 0.0224(7) Uani 1 1 d . . . . .
 N23 N 0.6145(3) 0.6902(3) 0.4354(2) 0.0232(7) Uani 1 1 d . . . . .
 O2 O 0.8711(4) 0.6500(3) 0.1495(3) 0.0234(11) Uani 0.688(8) 1 d . . P A 1
 H2 H 0.924357 0.645224 0.109025 0.035 Uiso 0.688(8) 1 calc R U P A 1
 C29 C 0.4984(4) 0.8315(3) 0.6229(3) 0.0240(9) Uani 1 1 d . . . . .
 C7 C 0.6975(4) 0.6059(3) 0.4406(3) 0.0219(8) Uani 1 1 d . . . . .
 C30 C 0.4566(4) 0.7744(3) 0.6898(3) 0.0275(9) Uani 1 1 d . . . . .
 H30 H 0.439278 0.717438 0.681029 0.033 Uiso 1 1 calc R U . . .
 C35 C 0.1707(4) 0.9853(3) 0.3041(3) 0.0265(9) Uani 1 1 d . . . . .
 C17 C 0.3488(4) 0.8759(3) 0.2457(3) 0.0264(9) Uani 1 1 d . . . . .
 C5 C 0.7177(4) 0.5685(3) 0.2985(3) 0.0246(9) Uani 1 1 d . U . . .
 C20 C 0.4937(4) 0.7964(3) 0.1595(3) 0.0262(9) Uani 1 1 d . . . . .
 C22 C 0.6509(4) 0.6543(3) 0.2634(3) 0.0237(9) Uani 1 1 d . . . . .
 C10 C 0.5966(4) 0.7289(3) 0.5102(2) 0.0221(8) Uani 1 1 d . . . . .
 C15 C 0.3167(4) 0.9022(3) 0.3926(3) 0.0238(9) Uani 1 1 d . . . . .
 C11 C 0.5091(4) 0.8056(3) 0.5368(3) 0.0225(8) Uani 1 1 d . . . . .
 C12 C 0.4236(4) 0.8555(3) 0.4920(3) 0.0224(8) Uani 1 1 d . . . . .
 C13 C 0.3221(4) 0.9254(3) 0.5226(3) 0.0234(8) Uani 1 1 d . . . . .
 H13 H 0.304734 0.948649 0.575270 0.028 Uiso 1 1 calc R U . . .
 C1 C 0.6668(4) 0.6697(3) 0.1774(3) 0.0260(9) Uani 1 1 d . U . . .
 C8 C 0.7336(4) 0.5924(3) 0.5192(3) 0.0269(9) Uani 1 1 d . . . . .
 H8 H 0.789041 0.539750 0.539002 0.032 Uiso 1 1 calc R U . . .
 C21 C 0.5952(4) 0.7333(3) 0.1277(3) 0.0246(9) Uani 1 1 d . . . . .
 C42 C 0.5769(4) 0.6683(4) 0.0009(3) 0.0293(10) Uani 1 1 d . . . . .
 C31 C 0.4403(4) 0.8008(4) 0.7691(3) 0.0319(10) Uani 1 1 d . . . . .
 H31 H 0.412196 0.761138 0.814143 0.038 Uiso 1 1 calc R U . . .
 C23 C 0.8123(4) 0.4479(3) 0.4043(3) 0.0239(9) Uani 1 1 d . . . . .
 C41 C 0.6202(4) 0.7309(3) 0.0361(3) 0.0268(9) Uani 1 1 d . . . . .
 C14 C 0.2565(4) 0.9515(3) 0.4628(3) 0.0259(9) Uani 1 1 d . . . . .
 H14 H 0.183286 0.994817 0.466506 0.031 Uiso 1 1 calc R U . . .
 C6 C 0.7392(4) 0.5439(3) 0.3798(3) 0.0217(8) Uani 1 1 d . . . . .
 C45 C 0.7236(4) 0.7712(3) -0.0968(3) 0.0323(10) Uani 1 1 d . . . . .
 H45 H 0.772702 0.806791 -0.130395 0.039 Uiso 1 1 calc R U . . .
 C16 C 0.2817(4) 0.9165(3) 0.3159(3) 0.0252(9) Uani 1 1 d . . . . .
 Cl1 Cl -0.0085(5) 0.9616(5) 0.9064(3) 0.1005(17) Uani 0.5 1 d . . P B 2
 C18 C 0.3215(5) 0.9003(4) 0.1649(3) 0.0339(11) Uani 1 1 d . . . . .
 H18 H 0.252808 0.941747 0.150403 0.041 Uiso 1 1 calc R U . . .
 C19 C 0.4106(5) 0.8540(4) 0.1120(3) 0.0347(11) Uani 1 1 d . . . . .
 H19 H 0.416627 0.859074 0.053730 0.042 Uiso 1 1 calc R U . . .
 C9 C 0.6741(4) 0.6683(3) 0.5604(3) 0.0255(9) Uani 1 1 d . . . . .
 H9 H 0.682572 0.679439 0.613600 0.031 Uiso 1 1 calc R U . . .
 C46 C 0.6908(4) 0.7848(3) -0.0133(3) 0.0298(10) Uani 1 1 d . . . . .
 C43 C 0.6117(4) 0.6567(3) -0.0833(3) 0.0307(10) Uani 1 1 d . . . . .
 H43 H 0.583961 0.613921 -0.107390 0.037 Uiso 1 1 calc R U . . .
 C34 C 0.5242(4) 0.9133(3) 0.6371(3) 0.0286(9) Uani 1 1 d . . . . .
 H34 H 0.553195 0.952508 0.592105 0.034 Uiso 1 1 calc R U . . .
 C27 C 0.8258(5) 0.2861(3) 0.4642(3) 0.0357(11) Uani 1 1 d . . . . .
 H27 H 0.789714 0.236917 0.489167 0.043 Uiso 1 1 calc R U . . .
 C33 C 0.5080(5) 0.9387(4) 0.7168(3) 0.0342(11) Uani 1 1 d . . . . .
 H33 H 0.527490 0.994690 0.725603 0.041 Uiso 1 1 calc R U . . .
 C42A C 0.4961(5) 0.6142(4) 0.0517(3) 0.0410(12) Uani 1 1 d . . . . .
 H42A H 0.530525 0.577269 0.098431 0.061 Uiso 1 1 calc R U . . .
 H42B H 0.480337 0.570983 0.017724 0.061 Uiso 1 1 calc R U . . .
 H42C H 0.424383 0.658727 0.072057 0.061 Uiso 1 1 calc R U . . .
 C28 C 0.7575(4) 0.3773(3) 0.4427(3) 0.0288(10) Uani 1 1 d . . . . .
 C26 C 0.9428(5) 0.2673(4) 0.4497(3) 0.0401(13) Uani 1 1 d . . . . .
 C46A C 0.7323(5) 0.8556(4) 0.0220(3) 0.0415(13) Uani 1 1 d . . . . .
 H46A H 0.667124 0.907284 0.040578 0.062 Uiso 1 1 calc R U . . .
 H46B H 0.786370 0.881567 -0.020345 0.062 Uiso 1 1 calc R U . . .
 H46C H 0.770680 0.824349 0.068786 0.062 Uiso 1 1 calc R U . . .
 C38 C -0.0350(5) 1.1154(4) 0.2757(3) 0.0393(12) Uani 1 1 d . . . . .
 C28A C 0.6301(5) 0.3961(4) 0.4631(4) 0.0397(12) Uani 1 1 d . . . . .
 H28A H 0.601744 0.443861 0.502930 0.060 Uiso 1 1 calc R U . . .
 H28B H 0.608508 0.337144 0.486961 0.060 Uiso 1 1 calc R U . . .
 H28C H 0.596608 0.419804 0.412839 0.060 Uiso 1 1 calc R U . . .
 C32 C 0.4640(4) 0.8839(4) 0.7840(3) 0.0306(10) Uani 1 1 d . . . . .
 C2A C 0.7856(6) 0.6156(5) 0.1328(5) 0.0192(12) Uani 0.688(8) 1 d . U P A 1
 H2A H 0.785682 0.623174 0.071957 0.023 Uiso 0.688(8) 1 calc R U P A 1
 C24A C 0.9923(5) 0.5053(4) 0.3490(4) 0.0436(13) Uani 1 1 d . . . . .
 H24A H 0.970608 0.527893 0.294459 0.065 Uiso 1 1 calc R U . . .
 H24B H 1.075272 0.478908 0.343106 0.065 Uiso 1 1 calc R U . . .
 H24C H 0.970425 0.558550 0.383292 0.065 Uiso 1 1 calc R U . . .
 C24 C 0.9320(4) 0.4298(4) 0.3888(3) 0.0310(10) Uani 1 1 d . . . . .
 C40 C 0.1666(5) 1.0817(4) 0.2812(4) 0.0418(13) Uani 1 1 d . . . . .
 H40 H 0.234084 1.103747 0.275472 0.050 Uiso 1 1 calc R U . . .
 C44A C 0.7274(5) 0.6896(4) -0.2222(3) 0.0376(12) Uani 1 1 d . . . . .
 H44A H 0.696306 0.746881 -0.256900 0.056 Uiso 1 1 calc R U . . .
 H44B H 0.701355 0.636156 -0.234520 0.056 Uiso 1 1 calc R U . . .
 H44C H 0.811177 0.674994 -0.233189 0.056 Uiso 1 1 calc R U . . .
 C25 C 0.9955(5) 0.3388(4) 0.4126(3) 0.0395(12) Uani 1 1 d . . . . .
 H25 H 1.076647 0.325792 0.403124 0.047 Uiso 1 1 calc R U . . .
 C32A C 0.4442(5) 0.9136(4) 0.8703(3) 0.0448(14) Uani 1 1 d . . . . .
 H32A H 0.361844 0.930588 0.890987 0.067 Uiso 1 1 calc R U . . .
 H32B H 0.475862 0.968534 0.869467 0.067 Uiso 1 1 calc R U . . .
 H32C H 0.482026 0.860748 0.906499 0.067 Uiso 1 1 calc R U . . .
 C37 C -0.0311(5) 1.0218(5) 0.2995(5) 0.0528(16) Uani 1 1 d . . . . .
 H37 H -0.099131 1.000228 0.307127 0.063 Uiso 1 1 calc R U . . .
 C36 C 0.0717(5) 0.9573(4) 0.3128(4) 0.0455(14) Uani 1 1 d . . . . .
 H36 H 0.072434 0.892276 0.328193 0.055 Uiso 1 1 calc R U . . .
 C26A C 1.0127(7) 0.1677(4) 0.4732(4) 0.0563(18) Uani 1 1 d . . . . .
 H26A H 0.994797 0.151904 0.532782 0.084 Uiso 1 1 calc R U . . .
 H26B H 1.094456 0.165410 0.457995 0.084 Uiso 1 1 calc R U . . .
 H26C H 0.993731 0.121687 0.444026 0.084 Uiso 1 1 calc R U . . .
 C39 C 0.0640(5) 1.1457(4) 0.2668(4) 0.0452(14) Uani 1 1 d . . . . .
 H39 H 0.062442 1.210842 0.250780 0.054 Uiso 1 1 calc R U . . .
 C38A C -0.1471(6) 1.1863(5) 0.2610(4) 0.0583(18) Uani 1 1 d . . . . .
 H38A H -0.139084 1.215272 0.204025 0.087 Uiso 1 1 calc R U . . .
 H38B H -0.165339 1.235963 0.298781 0.087 Uiso 1 1 calc R U . . .
 H38C H -0.208786 1.153208 0.270902 0.087 Uiso 1 1 calc R U . . .
 Cl2 Cl 0.1423(7) 0.9065(8) 1.0247(5) 0.175(4) Uani 0.5 1 d . . P B 2
 C48 C 0.3120(7) 0.6202(5) 0.2529(4) 0.0559(18) Uani 1 1 d . . . . .
 H48 H 0.346187 0.672184 0.221886 0.067 Uiso 1 1 calc R U . . .
 O2A O 0.6589(14) 0.4386(11) 0.2461(10) 0.062(4) Uani 0.312(8) 1 d D U P A 2
 H2AA H 0.667993 0.417551 0.200098 0.092 Uiso 0.312(8) 1 calc R U P A 2
 C2 C 0.7495(18) 0.6029(17) 0.1324(14) 0.037(5) Uani 0.312(8) 1 d . U P A 2
 H2B H 0.773115 0.620510 0.075838 0.044 Uiso 0.312(8) 1 calc R U P A 2
 C4A C 0.7770(7) 0.4957(7) 0.2420(6) 0.0192(12) Uani 0.688(8) 1 d . U P A 1
 H4A H 0.800181 0.431679 0.264693 0.023 Uiso 0.688(8) 1 calc R U P A 1
 Cl1A Cl 0.7240(6) 0.3759(5) 0.0830(5) 0.0810(17) Uani 0.688(8) 1 d . U P A 1
 Cl5 Cl 0.9442(5) 0.2969(4) 0.0013(3) 0.0281(12) Uani 0.312(8) 1 d . U P A 2
 Cl3A Cl 1.0537(6) 0.4476(6) 0.1043(5) 0.080(2) Uani 0.688(8) 1 d . U P A 1
 C3 C 0.0014(17) 0.9443(15) 1.0124(11) 0.077(5) Uani 0.5 1 d D . P . .
 H3 H -0.041(12) 0.898(9) 1.045(9) 0.08(5) Uiso 0.5 1 d D . P C 1
 Au2A Au 0.8904(2) 0.41174(17) 0.08964(14) 0.0359(4) Uani 0.688(8) 1 d . . P A
 1
 C44 C 0.6858(4) 0.7066(3) -0.1319(3) 0.0309(10) Uani 1 1 d . . . . .
 Cl3 Cl 0.0803(12) 0.9495(6) 0.9470(6) 0.186(5) Uani 0.5 1 d . . P D 1
 C4 C 0.7499(19) 0.484(2) 0.2476(17) 0.037(5) Uani 0.312(8) 1 d D . P A 2
 H4 H 0.811894 0.435554 0.271836 0.044 Uiso 0.312(8) 1 calc R U P A 2

loop_
  _atom_site_aniso_label
  _atom_site_aniso_U_11
  _atom_site_aniso_U_22
  _atom_site_aniso_U_33
  _atom_site_aniso_U_23
  _atom_site_aniso_U_13
  _atom_site_aniso_U_12
 Au1 0.02596(10) 0.01875(10) 0.01317(10) -0.00281(6) -0.00236(6) -0.00188(7)
 Au2 0.0259(10) 0.0217(5) 0.0145(5) -0.0043(3) 0.0049(6) -0.0026(7)
 Cl7 0.0673(10) 0.0641(10) 0.0472(8) -0.0118(7) -0.0045(7) -0.0180(8)
 Cl6 0.030(3) 0.045(3) 0.038(3) -0.021(2) 0.004(2) 0.002(2)
 Cl10 0.157(2) 0.0546(10) 0.0353(8) -0.0110(7) 0.0134(10) -0.0396(12)
 Cl9 0.0720(11) 0.1052(16) 0.0450(9) 0.0035(9) -0.0064(8) -0.0400(11)
 Cl4 0.030(2) 0.039(3) 0.044(3) -0.022(2) 0.006(2) -0.010(2)
 Cl2A 0.132(4) 0.0514(17) 0.076(2) -0.0357(16) 0.035(3) 0.003(2)
 N25 0.032(2) 0.0214(18) 0.0203(18) -0.0064(14) -0.0030(15) -0.0001(15)
 N3 0.032(2) 0.0216(18) 0.0216(19) -0.0051(14) -0.0045(15) -0.0002(15)
 N24 0.0293(19) 0.0197(17) 0.0148(17) 0.0003(13) -0.0035(14) -0.0014(15)
 N23 0.0290(19) 0.0191(17) 0.0196(17) -0.0055(13) -0.0020(14) -0.0022(14)
 O2 0.023(2) 0.027(2) 0.018(2) -0.0059(17) 0.0045(16) -0.0053(18)
 C29 0.031(2) 0.023(2) 0.016(2) -0.0025(16) -0.0065(16) -0.0013(17)
 C7 0.028(2) 0.019(2) 0.0164(19) -0.0004(15) -0.0053(16) -0.0015(16)
 C30 0.034(2) 0.028(2) 0.021(2) -0.0062(17) -0.0036(18) -0.0071(19)
 C35 0.031(2) 0.029(2) 0.0138(19) -0.0035(16) -0.0034(16) 0.0023(18)
 C17 0.028(2) 0.026(2) 0.022(2) -0.0018(17) -0.0060(17) 0.0015(18)
 C5 0.032(2) 0.024(2) 0.0143(19) -0.0030(16) -0.0021(16) 0.0004(18)
 C20 0.037(2) 0.025(2) 0.0138(19) -0.0019(16) -0.0071(17) -0.0007(19)
 C22 0.028(2) 0.022(2) 0.018(2) -0.0008(16) -0.0038(17) -0.0021(17)
 C10 0.025(2) 0.026(2) 0.0149(19) -0.0045(16) -0.0027(16) -0.0056(17)
 C15 0.028(2) 0.019(2) 0.020(2) -0.0040(16) -0.0015(17) 0.0003(17)
 C11 0.030(2) 0.020(2) 0.0162(19) -0.0011(15) -0.0032(16) -0.0054(17)
 C12 0.028(2) 0.022(2) 0.0158(19) -0.0044(15) -0.0007(16) -0.0027(17)
 C13 0.029(2) 0.0177(19) 0.018(2) -0.0054(15) 0.0014(16) 0.0024(16)
 C1 0.030(2) 0.024(2) 0.017(2) -0.0032(16) 0.0004(17) 0.0008(18)
 C8 0.031(2) 0.025(2) 0.021(2) -0.0026(17) -0.0080(18) 0.0005(18)
 C21 0.032(2) 0.024(2) 0.015(2) -0.0056(16) -0.0026(16) -0.0016(18)
 C42 0.033(2) 0.032(2) 0.018(2) 0.0000(18) -0.0039(18) -0.0025(19)
 C31 0.040(3) 0.034(3) 0.017(2) -0.0010(18) -0.0023(18) -0.003(2)
 C23 0.034(2) 0.020(2) 0.0154(19) -0.0035(15) -0.0046(17) 0.0001(17)
 C41 0.036(2) 0.022(2) 0.018(2) -0.0034(16) -0.0041(18) 0.0024(18)
 C14 0.030(2) 0.023(2) 0.021(2) -0.0041(16) -0.0004(17) -0.0010(17)
 C6 0.024(2) 0.019(2) 0.020(2) -0.0011(15) -0.0023(16) -0.0023(16)
 C45 0.040(3) 0.028(2) 0.021(2) -0.0011(18) 0.0034(19) -0.001(2)
 C16 0.034(2) 0.021(2) 0.020(2) -0.0029(16) -0.0071(17) -0.0030(18)
 Cl1 0.095(3) 0.149(5) 0.053(2) 0.009(3) -0.015(2) -0.028(3)
 C18 0.036(3) 0.034(3) 0.024(2) -0.0048(19) -0.0067(19) 0.007(2)
 C19 0.041(3) 0.039(3) 0.015(2) -0.0053(18) -0.0058(19) 0.007(2)
 C9 0.030(2) 0.027(2) 0.017(2) -0.0036(16) -0.0061(17) -0.0004(18)
 C46 0.043(3) 0.024(2) 0.019(2) -0.0064(17) -0.0020(19) -0.0011(19)
 C43 0.040(3) 0.031(2) 0.020(2) -0.0105(18) -0.0050(19) -0.001(2)
 C34 0.037(2) 0.028(2) 0.020(2) -0.0027(17) -0.0008(18) -0.0081(19)
 C27 0.057(3) 0.020(2) 0.027(2) -0.0013(18) -0.011(2) -0.001(2)
 C33 0.042(3) 0.033(3) 0.028(2) -0.010(2) -0.008(2) -0.006(2)
 C42A 0.053(3) 0.051(3) 0.024(2) -0.010(2) -0.001(2) -0.021(3)
 C28 0.041(3) 0.024(2) 0.020(2) -0.0016(17) -0.0059(19) -0.005(2)
 C26 0.060(4) 0.027(3) 0.027(3) -0.008(2) -0.020(2) 0.011(2)
 C46A 0.061(4) 0.035(3) 0.028(3) -0.007(2) 0.005(2) -0.018(3)
 C38 0.038(3) 0.041(3) 0.028(3) -0.007(2) -0.011(2) 0.015(2)
 C28A 0.039(3) 0.038(3) 0.041(3) 0.003(2) 0.000(2) -0.014(2)
 C32 0.033(2) 0.036(3) 0.017(2) -0.0076(18) -0.0056(18) 0.005(2)
 C2A 0.014(3) 0.020(2) 0.018(2) -0.0062(19) 0.002(2) 0.003(2)
 C24A 0.035(3) 0.043(3) 0.048(3) -0.003(3) -0.002(2) -0.006(2)
 C24 0.033(2) 0.032(2) 0.024(2) -0.0071(19) -0.0046(19) 0.000(2)
 C40 0.033(3) 0.038(3) 0.045(3) 0.011(2) 0.001(2) -0.005(2)
 C44A 0.052(3) 0.039(3) 0.017(2) -0.0066(19) -0.002(2) -0.003(2)
 C25 0.036(3) 0.042(3) 0.035(3) -0.016(2) -0.011(2) 0.011(2)
 C32A 0.057(3) 0.049(3) 0.022(2) -0.016(2) -0.008(2) 0.006(3)
 C37 0.034(3) 0.046(3) 0.083(5) -0.020(3) -0.021(3) -0.002(3)
 C36 0.042(3) 0.029(3) 0.067(4) -0.013(3) -0.014(3) -0.003(2)
 C26A 0.079(5) 0.033(3) 0.049(4) -0.011(3) -0.031(3) 0.019(3)
 C39 0.044(3) 0.032(3) 0.041(3) 0.009(2) 0.005(2) 0.008(2)
 C38A 0.042(3) 0.069(5) 0.049(4) -0.006(3) -0.016(3) 0.018(3)
 Cl2 0.159(7) 0.290(12) 0.137(6) 0.038(7) -0.082(5) -0.148(8)
 C48 0.095(5) 0.051(4) 0.029(3) -0.005(3) 0.003(3) -0.037(4)
 O2A 0.073(11) 0.047(9) 0.062(10) -0.005(7) -0.004(8) -0.016(8)
 C2 0.026(7) 0.048(8) 0.029(6) 0.014(5) -0.001(6) -0.008(6)
 C4A 0.014(3) 0.020(2) 0.018(2) -0.0062(19) 0.002(2) 0.003(2)
 Cl1A 0.109(5) 0.053(3) 0.106(5) 0.003(3) -0.060(3) -0.039(3)
 Cl5 0.036(2) 0.024(2) 0.023(2) -0.0137(14) 0.0147(16) -0.0112(18)
 Cl3A 0.0335(16) 0.097(4) 0.097(5) -0.013(3) -0.011(2) 0.011(2)
 C3 0.077(11) 0.096(13) 0.055(9) -0.013(9) 0.007(8) -0.024(10)
 Au2A 0.0484(9) 0.0267(3) 0.0246(3) -0.0098(2) 0.0011(5) 0.0039(5)
 C44 0.039(3) 0.030(2) 0.016(2) -0.0063(17) -0.0038(18) 0.006(2)
 Cl3 0.331(15) 0.133(7) 0.119(6) -0.044(5) -0.043(8) -0.079(8)
 C4 0.026(7) 0.048(8) 0.029(6) 0.014(5) -0.001(6) -0.008(6)

_geom_special_details
;
 All esds (except the esd in the dihedral angle between two l.s. planes)
 are estimated using the full covariance matrix.  The cell esds are taken
 into account individually in the estimation of esds in distances, angles
 and torsion angles; correlations between esds in cell parameters are only
 used when they are defined by crystal symmetry.  An approximate (isotropic)
 treatment of cell esds is used for estimating esds involving l.s. planes.
;
loop_
  _geom_bond_atom_site_label_1
  _geom_bond_atom_site_label_2
  _geom_bond_distance
  _geom_bond_site_symmetry_2
  _geom_bond_publ_flag
 Au1 N25 2.020(4) . ?
 Au1 N24 2.079(4) . ?
 Au1 N23 2.019(4) . ?
 Au1 C22 2.046(5) . ?
 Au2 Cl6 2.322(13) . ?
 Au2 Cl4 2.245(10) . ?
 Au2 N3 1.984(6) . ?
 Au2 Cl5 2.279(8) . ?
 Cl7 C48 1.765(7) . ?
 Cl10 C48 1.759(7) . ?
 Cl9 C48 1.749(8) . ?
 Cl2A Au2A 2.252(5) . ?
 N25 C17 1.388(6) . ?
 N25 C20 1.385(6) . ?
 N3 C2A 1.486(9) . ?
 N3 C2 1.36(2) . ?
 N3 C4A 1.274(11) . ?
 N3 Au2A 2.033(5) . ?
 N3 C4 1.46(3) . ?
 N24 C15 1.380(6) . ?
 N24 C12 1.376(5) . ?
 N23 C7 1.381(5) . ?
 N23 C10 1.392(5) . ?
 O2 H2 0.8400 . ?
 O2 C2A 1.365(9) . ?
 C29 C30 1.396(6) . ?
 C29 C11 1.502(6) . ?
 C29 C34 1.378(6) . ?
 C7 C8 1.428(6) . ?
 C7 C6 1.386(6) . ?
 C30 H30 0.9500 . ?
 C30 C31 1.387(6) . ?
 C35 C16 1.493(6) . ?
 C35 C40 1.400(7) . ?
 C35 C36 1.359(8) . ?
 C17 C16 1.401(6) . ?
 C17 C18 1.420(6) . ?
 C5 C22 1.423(6) . ?
 C5 C6 1.403(6) . ?
 C5 C4A 1.469(10) . ?
 C5 C4 1.51(3) . ?
 C20 C21 1.402(6) . ?
 C20 C19 1.427(6) . ?
 C22 C1 1.398(6) . ?
 C10 C11 1.390(6) . ?
 C10 C9 1.426(6) . ?
 C15 C14 1.432(6) . ?
 C15 C16 1.391(6) . ?
 C11 C12 1.389(6) . ?
 C12 C13 1.446(6) . ?
 C13 H13 0.9500 . ?
 C13 C14 1.346(6) . ?
 C1 C21 1.396(6) . ?
 C1 C2A 1.564(8) . ?
 C1 C2 1.39(2) . ?
 C8 H8 0.9500 . ?
 C8 C9 1.354(6) . ?
 C21 C41 1.497(6) . ?
 C42 C41 1.411(7) . ?
 C42 C43 1.403(6) . ?
 C42 C42A 1.495(7) . ?
 C31 H31 0.9500 . ?
 C31 C32 1.389(7) . ?
 C23 C6 1.503(6) . ?
 C23 C28 1.397(7) . ?
 C23 C24 1.402(7) . ?
 C41 C46 1.399(7) . ?
 C14 H14 0.9500 . ?
 C45 H45 0.9500 . ?
 C45 C46 1.396(6) . ?
 C45 C44 1.393(7) . ?
 Cl1 C3 2.09(2) 2_577 ?
 Cl1 C3 1.764(19) . ?
 C18 H18 0.9500 . ?
 C18 C19 1.355(7) . ?
 C19 H19 0.9500 . ?
 C9 H9 0.9500 . ?
 C46 C46A 1.497(7) . ?
 C43 H43 0.9500 . ?
 C43 C44 1.387(7) . ?
 C34 H34 0.9500 . ?
 C34 C33 1.389(7) . ?
 C27 H27 0.9500 . ?
 C27 C28 1.415(7) . ?
 C27 C26 1.370(8) . ?
 C33 H33 0.9500 . ?
 C33 C32 1.390(7) . ?
 C42A H42A 0.9800 . ?
 C42A H42B 0.9800 . ?
 C42A H42C 0.9800 . ?
 C28 C28A 1.493(7) . ?
 C26 C25 1.386(9) . ?
 C26 C26A 1.525(7) . ?
 C46A H46A 0.9800 . ?
 C46A H46B 0.9800 . ?
 C46A H46C 0.9800 . ?
 C38 C37 1.364(9) . ?
 C38 C39 1.376(9) . ?
 C38 C38A 1.527(7) . ?
 C28A H28A 0.9800 . ?
 C28A H28B 0.9800 . ?
 C28A H28C 0.9800 . ?
 C32 C32A 1.513(6) . ?
 C2A H2A 1.0000 . ?
 C24A H24A 0.9800 . ?
 C24A H24B 0.9800 . ?
 C24A H24C 0.9800 . ?
 C24A C24 1.501(8) . ?
 C24 C25 1.400(7) . ?
 C40 H40 0.9500 . ?
 C40 C39 1.396(8) . ?
 C44A H44A 0.9800 . ?
 C44A H44B 0.9800 . ?
 C44A H44C 0.9800 . ?
 C44A C44 1.522(6) . ?
 C25 H25 0.9500 . ?
 C32A H32A 0.9800 . ?
 C32A H32B 0.9800 . ?
 C32A H32C 0.9800 . ?
 C37 H37 0.9500 . ?
 C37 C36 1.396(8) . ?
 C36 H36 0.9500 . ?
 C26A H26A 0.9800 . ?
 C26A H26B 0.9800 . ?
 C26A H26C 0.9800 . ?
 C39 H39 0.9500 . ?
 C38A H38A 0.9800 . ?
 C38A H38B 0.9800 . ?
 C38A H38C 0.9800 . ?
 Cl2 C3 1.71(2) . ?
 C48 H48 1.0000 . ?
 O2A H2AA 0.8400 . ?
 O2A C4 1.454(17) . ?
 C2 H2B 0.9500 . ?
 C4A H4A 0.9500 . ?
 Cl1A Au2A 2.264(6) . ?
 Cl3A Au2A 2.265(7) . ?
 C3 H3 1.000(10) . ?
 C3 Cl3 1.76(2) 2_577 ?
 C4 H4 1.0000 . ?

loop_
  _geom_angle_atom_site_label_1
  _geom_angle_atom_site_label_2
  _geom_angle_atom_site_label_3
  _geom_angle
  _geom_angle_site_symmetry_1
  _geom_angle_site_symmetry_3
  _geom_angle_publ_flag
 N25 Au1 N24 88.92(14) . . ?
 N25 Au1 C22 90.75(16) . . ?
 N23 Au1 N25 177.87(14) . . ?
 N23 Au1 N24 89.02(14) . . ?
 N23 Au1 C22 91.31(16) . . ?
 C22 Au1 N24 179.56(16) . . ?
 Cl4 Au2 Cl6 178.9(4) . . ?
 Cl4 Au2 Cl5 90.5(3) . . ?
 N3 Au2 Cl6 88.7(3) . . ?
 N3 Au2 Cl4 90.3(3) . . ?
 N3 Au2 Cl5 178.0(3) . . ?
 Cl5 Au2 Cl6 90.5(3) . . ?
 C17 N25 Au1 126.6(3) . . ?
 C20 N25 Au1 126.3(3) . . ?
 C20 N25 C17 107.1(4) . . ?
 C2A N3 Au2A 119.4(4) . . ?
 C2 N3 Au2 119.8(11) . . ?
 C2 N3 C4 116.4(16) . . ?
 C4A N3 C2A 116.5(6) . . ?
 C4A N3 Au2A 121.7(5) . . ?
 C4 N3 Au2 116.0(12) . . ?
 C15 N24 Au1 126.1(3) . . ?
 C12 N24 Au1 126.3(3) . . ?
 C12 N24 C15 107.5(4) . . ?
 C7 N23 Au1 126.7(3) . . ?
 C7 N23 C10 107.1(3) . . ?
 C10 N23 Au1 126.1(3) . . ?
 C2A O2 H2 109.5 . . ?
 C30 C29 C11 119.8(4) . . ?
 C34 C29 C30 119.0(4) . . ?
 C34 C29 C11 121.2(4) . . ?
 N23 C7 C8 109.0(4) . . ?
 N23 C7 C6 125.8(4) . . ?
 C6 C7 C8 125.2(4) . . ?
 C29 C30 H30 120.0 . . ?
 C31 C30 C29 120.1(4) . . ?
 C31 C30 H30 120.0 . . ?
 C40 C35 C16 120.3(4) . . ?
 C36 C35 C16 122.0(5) . . ?
 C36 C35 C40 117.7(5) . . ?
 N25 C17 C16 126.9(4) . . ?
 N25 C17 C18 108.6(4) . . ?
 C16 C17 C18 124.4(4) . . ?
 C22 C5 C4A 116.4(5) . . ?
 C22 C5 C4 115.9(11) . . ?
 C6 C5 C22 129.2(4) . . ?
 C6 C5 C4A 114.3(5) . . ?
 C6 C5 C4 113.5(11) . . ?
 N25 C20 C21 126.3(4) . . ?
 N25 C20 C19 108.5(4) . . ?
 C21 C20 C19 125.2(4) . . ?
 C5 C22 Au1 120.4(3) . . ?
 C1 C22 Au1 122.7(3) . . ?
 C1 C22 C5 117.0(4) . . ?
 N23 C10 C9 108.1(4) . . ?
 C11 C10 N23 126.7(4) . . ?
 C11 C10 C9 124.7(4) . . ?
 N24 C15 C14 108.7(4) . . ?
 N24 C15 C16 125.9(4) . . ?
 C16 C15 C14 125.2(4) . . ?
 C10 C11 C29 118.6(4) . . ?
 C12 C11 C29 116.7(4) . . ?
 C12 C11 C10 124.4(4) . . ?
 N24 C12 C11 125.9(4) . . ?
 N24 C12 C13 108.3(4) . . ?
 C11 C12 C13 125.8(4) . . ?
 C12 C13 H13 126.2 . . ?
 C14 C13 C12 107.6(4) . . ?
 C14 C13 H13 126.2 . . ?
 C22 C1 C2A 115.0(5) . . ?
 C21 C1 C22 128.2(4) . . ?
 C21 C1 C2A 116.5(4) . . ?
 C2 C1 C22 118.3(10) . . ?
 C2 C1 C21 112.1(10) . . ?
 C7 C8 H8 126.3 . . ?
 C9 C8 C7 107.4(4) . . ?
 C9 C8 H8 126.3 . . ?
 C20 C21 C41 116.6(4) . . ?
 C1 C21 C20 123.1(4) . . ?
 C1 C21 C41 120.1(4) . . ?
 C41 C42 C42A 121.3(4) . . ?
 C43 C42 C41 118.8(4) . . ?
 C43 C42 C42A 119.9(5) . . ?
 C30 C31 H31 119.3 . . ?
 C30 C31 C32 121.4(4) . . ?
 C32 C31 H31 119.3 . . ?
 C28 C23 C6 118.1(4) . . ?
 C28 C23 C24 121.0(4) . . ?
 C24 C23 C6 120.9(4) . . ?
 C42 C41 C21 118.4(4) . . ?
 C46 C41 C21 121.1(4) . . ?
 C46 C41 C42 120.4(4) . . ?
 C15 C14 H14 126.1 . . ?
 C13 C14 C15 107.8(4) . . ?
 C13 C14 H14 126.1 . . ?
 C7 C6 C5 122.8(4) . . ?
 C7 C6 C23 116.7(4) . . ?
 C5 C6 C23 120.5(4) . . ?
 C46 C45 H45 119.3 . . ?
 C44 C45 H45 119.3 . . ?
 C44 C45 C46 121.3(5) . . ?
 C17 C16 C35 116.6(4) . . ?
 C15 C16 C35 119.2(4) . . ?
 C15 C16 C17 123.9(4) . . ?
 C3 Cl1 C3 48.9(11) . 2_577 ?
 C17 C18 H18 126.0 . . ?
 C19 C18 C17 108.0(4) . . ?
 C19 C18 H18 126.0 . . ?
 C20 C19 H19 126.1 . . ?
 C18 C19 C20 107.8(4) . . ?
 C18 C19 H19 126.1 . . ?
 C10 C9 H9 125.8 . . ?
 C8 C9 C10 108.4(4) . . ?
 C8 C9 H9 125.8 . . ?
 C41 C46 C46A 121.3(4) . . ?
 C45 C46 C41 119.0(5) . . ?
 C45 C46 C46A 119.7(5) . . ?
 C42 C43 H43 119.5 . . ?
 C44 C43 C42 121.1(5) . . ?
 C44 C43 H43 119.5 . . ?
 C29 C34 H34 119.8 . . ?
 C29 C34 C33 120.4(4) . . ?
 C33 C34 H34 119.8 . . ?
 C28 C27 H27 119.3 . . ?
 C26 C27 H27 119.3 . . ?
 C26 C27 C28 121.3(5) . . ?
 C34 C33 H33 119.3 . . ?
 C34 C33 C32 121.4(5) . . ?
 C32 C33 H33 119.3 . . ?
 C42 C42A H42A 109.5 . . ?
 C42 C42A H42B 109.5 . . ?
 C42 C42A H42C 109.5 . . ?
 H42A C42A H42B 109.5 . . ?
 H42A C42A H42C 109.5 . . ?
 H42B C42A H42C 109.5 . . ?
 C23 C28 C27 118.4(5) . . ?
 C23 C28 C28A 121.9(4) . . ?
 C27 C28 C28A 119.7(5) . . ?
 C27 C26 C25 119.3(5) . . ?
 C27 C26 C26A 119.3(6) . . ?
 C25 C26 C26A 121.3(6) . . ?
 C46 C46A H46A 109.5 . . ?
 C46 C46A H46B 109.5 . . ?
 C46 C46A H46C 109.5 . . ?
 H46A C46A H46B 109.5 . . ?
 H46A C46A H46C 109.5 . . ?
 H46B C46A H46C 109.5 . . ?
 C37 C38 C39 118.7(5) . . ?
 C37 C38 C38A 121.1(6) . . ?
 C39 C38 C38A 120.1(6) . . ?
 C28 C28A H28A 109.5 . . ?
 C28 C28A H28B 109.5 . . ?
 C28 C28A H28C 109.5 . . ?
 H28A C28A H28B 109.5 . . ?
 H28A C28A H28C 109.5 . . ?
 H28B C28A H28C 109.5 . . ?
 C31 C32 C33 117.6(4) . . ?
 C31 C32 C32A 121.4(5) . . ?
 C33 C32 C32A 120.9(5) . . ?
 N3 C2A C1 106.0(5) . . ?
 N3 C2A H2A 109.7 . . ?
 O2 C2A N3 111.3(6) . . ?
 O2 C2A C1 110.4(5) . . ?
 O2 C2A H2A 109.7 . . ?
 C1 C2A H2A 109.7 . . ?
 H24A C24A H24B 109.5 . . ?
 H24A C24A H24C 109.5 . . ?
 H24B C24A H24C 109.5 . . ?
 C24 C24A H24A 109.5 . . ?
 C24 C24A H24B 109.5 . . ?
 C24 C24A H24C 109.5 . . ?
 C23 C24 C24A 121.7(4) . . ?
 C25 C24 C23 118.3(5) . . ?
 C25 C24 C24A 120.0(5) . . ?
 C35 C40 H40 119.7 . . ?
 C39 C40 C35 120.5(5) . . ?
 C39 C40 H40 119.7 . . ?
 H44A C44A H44B 109.5 . . ?
 H44A C44A H44C 109.5 . . ?
 H44B C44A H44C 109.5 . . ?
 C44 C44A H44A 109.5 . . ?
 C44 C44A H44B 109.5 . . ?
 C44 C44A H44C 109.5 . . ?
 C26 C25 C24 121.7(5) . . ?
 C26 C25 H25 119.2 . . ?
 C24 C25 H25 119.2 . . ?
 C32 C32A H32A 109.5 . . ?
 C32 C32A H32B 109.5 . . ?
 C32 C32A H32C 109.5 . . ?
 H32A C32A H32B 109.5 . . ?
 H32A C32A H32C 109.5 . . ?
 H32B C32A H32C 109.5 . . ?
 C38 C37 H37 119.6 . . ?
 C38 C37 C36 120.9(6) . . ?
 C36 C37 H37 119.6 . . ?
 C35 C36 C37 121.6(5) . . ?
 C35 C36 H36 119.2 . . ?
 C37 C36 H36 119.2 . . ?
 C26 C26A H26A 109.5 . . ?
 C26 C26A H26B 109.5 . . ?
 C26 C26A H26C 109.5 . . ?
 H26A C26A H26B 109.5 . . ?
 H26A C26A H26C 109.5 . . ?
 H26B C26A H26C 109.5 . . ?
 C38 C39 C40 120.6(5) . . ?
 C38 C39 H39 119.7 . . ?
 C40 C39 H39 119.7 . . ?
 C38 C38A H38A 109.5 . . ?
 C38 C38A H38B 109.5 . . ?
 C38 C38A H38C 109.5 . . ?
 H38A C38A H38B 109.5 . . ?
 H38A C38A H38C 109.5 . . ?
 H38B C38A H38C 109.5 . . ?
 C3 Cl2 Cl1 57.1(8) . 2_577 ?
 Cl7 C48 H48 108.1 . . ?
 Cl10 C48 Cl7 110.6(4) . . ?
 Cl10 C48 H48 108.1 . . ?
 Cl9 C48 Cl7 110.9(4) . . ?
 Cl9 C48 Cl10 110.9(4) . . ?
 Cl9 C48 H48 108.1 . . ?
 C4 O2A H2AA 109.5 . . ?
 N3 C2 C1 124.4(16) . . ?
 N3 C2 H2B 117.8 . . ?
 C1 C2 H2B 117.8 . . ?
 N3 C4A C5 123.4(7) . . ?
 N3 C4A H4A 118.3 . . ?
 C5 C4A H4A 118.3 . . ?
 Cl2 C3 Cl1 109.6(10) . . ?
 Cl2 C3 Cl3 118.2(12) . 2_577 ?
 Cl3 C3 H3 100(10) 2_577 . ?
 Cl2A Au2A Cl1A 91.3(2) . . ?
 Cl2A Au2A Cl3A 90.9(2) . . ?
 N3 Au2A Cl2A 177.4(2) . . ?
 N3 Au2A Cl1A 88.1(2) . . ?
 N3 Au2A Cl3A 89.6(2) . . ?
 Cl1A Au2A Cl3A 176.7(3) . . ?
 C45 C44 C44A 120.3(5) . . ?
 C43 C44 C45 119.3(4) . . ?
 C43 C44 C44A 120.4(5) . . ?
 N3 C4 C5 108.9(15) . . ?
 N3 C4 H4 107.1 . . ?
 C5 C4 H4 107.1 . . ?
 O2A C4 N3 110.4(19) . . ?
 O2A C4 C5 115.9(18) . . ?
 O2A C4 H4 107.1 . . ?

loop_
  _geom_torsion_atom_site_label_1
  _geom_torsion_atom_site_label_2
  _geom_torsion_atom_site_label_3
  _geom_torsion_atom_site_label_4
  _geom_torsion
  _geom_torsion_site_symmetry_1
  _geom_torsion_site_symmetry_2
  _geom_torsion_site_symmetry_3
  _geom_torsion_site_symmetry_4
  _geom_torsion_publ_flag
 Au1 N25 C17 C16 5.0(7) . . . . ?
 Au1 N25 C17 C18 -178.7(3) . . . . ?
 Au1 N25 C20 C21 2.7(7) . . . . ?
 Au1 N25 C20 C19 -179.9(3) . . . . ?
 Au1 N24 C15 C14 175.6(3) . . . . ?
 Au1 N24 C15 C16 -8.6(7) . . . . ?
 Au1 N24 C12 C11 0.2(6) . . . . ?
 Au1 N24 C12 C13 -177.0(3) . . . . ?
 Au1 N23 C7 C8 177.8(3) . . . . ?
 Au1 N23 C7 C6 -2.5(6) . . . . ?
 Au1 N23 C10 C11 11.6(6) . . . . ?
 Au1 N23 C10 C9 -176.3(3) . . . . ?
 Au1 C22 C1 C21 -16.6(7) . . . . ?
 Au1 C22 C1 C2A 156.7(4) . . . . ?
 Au1 C22 C1 C2 178.1(11) . . . . ?
 Au2 N3 C2 C1 156.0(14) . . . . ?
 Au2 N3 C4 C5 172.4(8) . . . . ?
 Au2 N3 C4 O2A -59(2) . . . . ?
 N25 C17 C16 C35 179.9(4) . . . . ?
 N25 C17 C16 C15 5.3(8) . . . . ?
 N25 C17 C18 C19 -2.4(6) . . . . ?
 N25 C20 C21 C1 5.4(8) . . . . ?
 N25 C20 C21 C41 -179.4(4) . . . . ?
 N25 C20 C19 C18 -1.6(6) . . . . ?
 N24 C15 C14 C13 1.8(5) . . . . ?
 N24 C15 C16 C35 -177.6(4) . . . . ?
 N24 C15 C16 C17 -3.1(8) . . . . ?
 N24 C12 C13 C14 2.2(5) . . . . ?
 N23 C7 C8 C9 -0.9(5) . . . . ?
 N23 C7 C6 C5 12.9(7) . . . . ?
 N23 C7 C6 C23 -168.5(4) . . . . ?
 N23 C10 C11 C29 174.8(4) . . . . ?
 N23 C10 C11 C12 0.9(7) . . . . ?
 N23 C10 C9 C8 -3.0(5) . . . . ?
 C29 C30 C31 C32 0.4(7) . . . . ?
 C29 C11 C12 N24 179.0(4) . . . . ?
 C29 C11 C12 C13 -4.2(7) . . . . ?
 C29 C34 C33 C32 -1.1(8) . . . . ?
 C7 N23 C10 C11 -169.7(4) . . . . ?
 C7 N23 C10 C9 2.4(5) . . . . ?
 C7 C8 C9 C10 2.3(5) . . . . ?
 C30 C29 C11 C10 -73.5(6) . . . . ?
 C30 C29 C11 C12 100.8(5) . . . . ?
 C30 C29 C34 C33 -0.4(7) . . . . ?
 C30 C31 C32 C33 -1.8(7) . . . . ?
 C30 C31 C32 C32A 178.9(5) . . . . ?
 C35 C40 C39 C38 0.7(9) . . . . ?
 C17 N25 C20 C21 -177.4(5) . . . . ?
 C17 N25 C20 C19 0.1(5) . . . . ?
 C17 C18 C19 C20 2.4(6) . . . . ?
 C5 C22 C1 C21 162.5(5) . . . . ?
 C5 C22 C1 C2A -24.1(7) . . . . ?
 C5 C22 C1 C2 -2.8(12) . . . . ?
 C20 N25 C17 C16 -175.0(5) . . . . ?
 C20 N25 C17 C18 1.4(5) . . . . ?
 C20 C21 C41 C42 -88.5(5) . . . . ?
 C20 C21 C41 C46 95.6(6) . . . . ?
 C22 C5 C6 C7 -2.1(8) . . . . ?
 C22 C5 C6 C23 179.5(5) . . . . ?
 C22 C5 C4A N3 20.8(10) . . . . ?
 C22 C5 C4 N3 50.2(15) . . . . ?
 C22 C5 C4 O2A -75(2) . . . . ?
 C22 C1 C21 C20 2.5(8) . . . . ?
 C22 C1 C21 C41 -172.5(5) . . . . ?
 C22 C1 C2A N3 53.8(6) . . . . ?
 C22 C1 C2A O2 -66.9(7) . . . . ?
 C22 C1 C2 N3 15(2) . . . . ?
 C10 N23 C7 C8 -1.0(5) . . . . ?
 C10 N23 C7 C6 178.7(4) . . . . ?
 C10 C11 C12 N24 -7.1(7) . . . . ?
 C10 C11 C12 C13 169.7(4) . . . . ?
 C15 N24 C12 C11 176.2(4) . . . . ?
 C15 N24 C12 C13 -1.1(5) . . . . ?
 C11 C29 C30 C31 -176.3(4) . . . . ?
 C11 C29 C34 C33 176.6(4) . . . . ?
 C11 C10 C9 C8 169.3(4) . . . . ?
 C11 C12 C13 C14 -175.1(4) . . . . ?
 C12 N24 C15 C14 -0.4(5) . . . . ?
 C12 N24 C15 C16 175.4(4) . . . . ?
 C12 C13 C14 C15 -2.4(5) . . . . ?
 C1 C21 C41 C42 86.8(6) . . . . ?
 C1 C21 C41 C46 -89.1(6) . . . . ?
 C8 C7 C6 C5 -167.4(5) . . . . ?
 C8 C7 C6 C23 11.1(7) . . . . ?
 C21 C20 C19 C18 175.9(5) . . . . ?
 C21 C1 C2A N3 -132.0(5) . . . . ?
 C21 C1 C2A O2 107.3(6) . . . . ?
 C21 C1 C2 N3 -152.5(15) . . . . ?
 C21 C41 C46 C45 171.9(4) . . . . ?
 C21 C41 C46 C46A -7.6(7) . . . . ?
 C42 C41 C46 C45 -4.0(7) . . . . ?
 C42 C41 C46 C46A 176.5(5) . . . . ?
 C42 C43 C44 C45 -1.8(7) . . . . ?
 C42 C43 C44 C44A 177.0(5) . . . . ?
 C23 C24 C25 C26 0.7(7) . . . . ?
 C41 C42 C43 C44 -1.0(7) . . . . ?
 C14 C15 C16 C35 -2.5(7) . . . . ?
 C14 C15 C16 C17 171.9(5) . . . . ?
 C6 C7 C8 C9 179.4(4) . . . . ?
 C6 C5 C22 Au1 -16.6(7) . . . . ?
 C6 C5 C22 C1 164.2(5) . . . . ?
 C6 C5 C4A N3 -157.0(6) . . . . ?
 C6 C5 C4 N3 -141.9(11) . . . . ?
 C6 C5 C4 O2A 92.9(19) . . . . ?
 C6 C23 C28 C27 178.6(4) . . . . ?
 C6 C23 C28 C28A -2.8(7) . . . . ?
 C6 C23 C24 C24A 1.2(7) . . . . ?
 C6 C23 C24 C25 -179.7(4) . . . . ?
 C16 C35 C40 C39 177.4(5) . . . . ?
 C16 C35 C36 C37 -178.3(5) . . . . ?
 C16 C17 C18 C19 174.1(5) . . . . ?
 C16 C15 C14 C13 -174.0(4) . . . . ?
 Cl1 Cl2 C3 Cl1 130.1(13) 2_577 . . . ?
 C18 C17 C16 C35 4.0(7) . . . . ?
 C18 C17 C16 C15 -170.5(5) . . . . ?
 C19 C20 C21 C1 -171.6(5) . . . . ?
 C19 C20 C21 C41 3.5(7) . . . . ?
 C9 C10 C11 C29 3.9(7) . . . . ?
 C9 C10 C11 C12 -169.9(4) . . . . ?
 C46 C45 C44 C43 1.8(7) . . . . ?
 C46 C45 C44 C44A -177.1(5) . . . . ?
 C43 C42 C41 C21 -172.0(4) . . . . ?
 C43 C42 C41 C46 3.9(7) . . . . ?
 C34 C29 C30 C31 0.7(7) . . . . ?
 C34 C29 C11 C10 109.5(5) . . . . ?
 C34 C29 C11 C12 -76.2(6) . . . . ?
 C34 C33 C32 C31 2.1(8) . . . . ?
 C34 C33 C32 C32A -178.5(5) . . . . ?
 C27 C26 C25 C24 -0.6(8) . . . . ?
 C42A C42 C41 C21 7.5(7) . . . . ?
 C42A C42 C41 C46 -176.6(5) . . . . ?
 C42A C42 C43 C44 179.5(5) . . . . ?
 C28 C23 C6 C7 83.2(5) . . . . ?
 C28 C23 C6 C5 -98.2(5) . . . . ?
 C28 C23 C24 C24A -178.9(5) . . . . ?
 C28 C23 C24 C25 0.3(7) . . . . ?
 C28 C27 C26 C25 -0.5(7) . . . . ?
 C28 C27 C26 C26A -179.5(5) . . . . ?
 C26 C27 C28 C23 1.5(7) . . . . ?
 C26 C27 C28 C28A -177.2(5) . . . . ?
 C38 C37 C36 C35 1.3(10) . . . . ?
 C2A N3 C4A C5 13.4(11) . . . . ?
 C2A C1 C21 C20 -170.8(5) . . . . ?
 C2A C1 C21 C41 14.2(7) . . . . ?
 C24A C24 C25 C26 179.9(5) . . . . ?
 C24 C23 C6 C7 -96.9(5) . . . . ?
 C24 C23 C6 C5 81.7(6) . . . . ?
 C24 C23 C28 C27 -1.4(7) . . . . ?
 C24 C23 C28 C28A 177.3(5) . . . . ?
 C40 C35 C16 C17 -87.2(6) . . . . ?
 C40 C35 C16 C15 87.6(6) . . . . ?
 C40 C35 C36 C37 -0.1(9) . . . . ?
 C37 C38 C39 C40 0.6(9) . . . . ?
 C36 C35 C16 C17 90.9(6) . . . . ?
 C36 C35 C16 C15 -94.2(6) . . . . ?
 C36 C35 C40 C39 -0.9(8) . . . . ?
 C26A C26 C25 C24 178.3(5) . . . . ?
 C39 C38 C37 C36 -1.5(10) . . . . ?
 C38A C38 C37 C36 180.0(6) . . . . ?
 C38A C38 C39 C40 179.1(6) . . . . ?
 C2 N3 C4 C5 -38(2) . . . . ?
 C2 N3 C4 O2A 90(2) . . . . ?
 C2 C1 C21 C20 168.5(11) . . . . ?
 C2 C1 C21 C41 -6.5(12) . . . . ?
 C4A N3 C2A O2 72.4(8) . . . . ?
 C4A N3 C2A C1 -47.8(8) . . . . ?
 C4A C5 C22 Au1 166.0(5) . . . . ?
 C4A C5 C22 C1 -13.1(7) . . . . ?
 C4A C5 C6 C7 175.4(5) . . . . ?
 C4A C5 C6 C23 -3.1(7) . . . . ?
 C3 Cl1 C3 Cl2 -92.9(16) 2_577 . . . ?
 Au2A N3 C2A O2 -90.5(6) . . . . ?
 Au2A N3 C2A C1 149.3(4) . . . . ?
 Au2A N3 C4A C5 175.9(5) . . . . ?
 C44 C45 C46 C41 1.1(7) . . . . ?
 C44 C45 C46 C46A -179.4(5) . . . . ?
 C4 N3 C2 C1 8(3) . . . . ?
 C4 C5 C22 Au1 149.0(8) . . . . ?
 C4 C5 C22 C1 -30.1(10) . . . . ?
 C4 C5 C6 C7 -168.0(8) . . . . ?
 C4 C5 C6 C23 13.5(9) . . . . ?

_smtbx_masks_special_details
;
A solvent mask was calculated and 104 electrons were 
found in a volume of 286\%A^3^ in 1 void per unit cell. 
This is consistent with the presence of 
2[CHCl3] per Asymmetric Unit 
which account for 116 electrons 
per unit cell.
;
loop_
  _smtbx_masks_void_nr
  _smtbx_masks_void_average_x
  _smtbx_masks_void_average_y
  _smtbx_masks_void_average_z
  _smtbx_masks_void_volume
  _smtbx_masks_void_count_electrons
  _smtbx_masks_void_content
 1 0.151 0.168 0.706 142.6 52.3 '1 CHCl3'
 2 -0.151 0.832 0.294 142.6 48.9 '1 CHCl3'
 3 0.500 0.000 0.000 7.3 0.0 ?

_smtbx_masks_void_probe_radius     1.2
_smtbx_masks_void_truncation_radius  1.2
_shelx_res_file
;
TITL kh024_1_auto_a.res in P-1
    kh024_1_a.res
    created by SHELXL-2019/3 at 00:27:49 on 05-Oct-2025
REM Old TITL KH024_1_auto in P-1
REM SHELXT solution in P-1
REM R1 0.172, Rweak 0.011, Alpha 0.065, Orientation as input
REM Formula found by SHELXT: C37 C29 Cl2A Au2
CELL 1.54184 12.272153 14.652165 16.60528 81.9669 79.0808 74.6707
ZERR 1 0.000207 0.000261 0.000321 0.0016 0.0016 0.0015
LATT 1
SFAC C H Au Cl N O
UNIT 111 95 4 21 8 2
EQIV $1 -X,2-Y,2-Z
LIST 4
DFIX 1.43 C4 O2A
SIMU H3 Cl2A Cl1A Cl3A
SIMU C2A N3 C1 C2
ISOR 0.01 0.2 C4A C2 C2A
SIMU Cl5 Cl4 Cl6
EADP C2 C4
SIMU C4A N3 C5
SIMU N3 C4A Cl3 C5 O2A
EADP C2A C4A
SIMU 0.02 0.04 1.7 Cl5 Cl2A Cl6 Cl3A Cl1A Cl4
ISOR 0.005 0.005 Cl6 Cl4 Cl2A
DFIX 1 0.01 C3 H3

L.S. 11
PLAN  17
TEMP -173
CONF
FREE Cl1 Cl2_$1
FREE C3 C3_$1
FREE C3 Cl1_$1
FREE C3 C44
FREE C3 Cl3
BOND $H
more -1
ABIN
fmap 2
acta
REM <olex2.extras>
REM <HklSrc "%.\\KH024_1_a.hkl">
REM </olex2.extras>

WGHT    0.055700   10.353101
EXTI    0.000358
FVAR       2.01040   0.68809
AU1   3    0.536051    0.748339    0.337397    11.00000    0.02596    0.01875 =
         0.01317   -0.00281   -0.00236   -0.00188
PART 2
AU2   3    0.865755    0.411057    0.090039   -21.00000    0.02594    0.02166 =
         0.01447   -0.00429    0.00494   -0.00262

PART 0
CL7   4    0.225632    0.591857    0.191032    11.00000    0.06733    0.06414 =
         0.04716   -0.01179   -0.00450   -0.01801

PART 2
CL6   4    1.044493    0.438361    0.087010   -21.00000    0.02989    0.04507 =
         0.03758   -0.02115    0.00408    0.00167

PART 0
CL10  4    0.229027    0.661798    0.345041    11.00000    0.15687    0.05456 =
         0.03526   -0.01100    0.01341   -0.03961
CL9   4    0.423765    0.522072    0.273214    11.00000    0.07198    0.10525 =
         0.04501    0.00352   -0.00635   -0.03997

PART 2
CL4   4    0.691724    0.385974    0.095162   -21.00000    0.02951    0.03914 =
         0.04356   -0.02215    0.00645   -0.01003
PART 1
CL2A  4    0.991170    0.293635    0.012043    21.00000    0.13213    0.05135 =
         0.07649   -0.03571    0.03470    0.00324
PART 0
N25   5    0.454418    0.810730    0.241671    11.00000    0.03161    0.02142 =
         0.02034   -0.00637   -0.00297   -0.00011
N3    5    0.798858    0.513816    0.164171    11.00000    0.03217    0.02164 =
         0.02160   -0.00506   -0.00450   -0.00020
N24   5    0.418353    0.843751    0.412179    11.00000    0.02933    0.01974 =
         0.01481    0.00030   -0.00351   -0.00135
N23   5    0.614533    0.690158    0.435441    11.00000    0.02898    0.01905 =
         0.01960   -0.00549   -0.00195   -0.00219
PART 1
O2    6    0.871125    0.650027    0.149478    21.00000    0.02268    0.02716 =
         0.01799   -0.00593    0.00448   -0.00533
AFIX 147
H2    2    0.924357    0.645224    0.109025    21.00000   -1.50000
AFIX   0
PART 0
C29   1    0.498420    0.831491    0.622868    11.00000    0.03123    0.02331 =
         0.01555   -0.00253   -0.00647   -0.00128
C7    1    0.697500    0.605919    0.440627    11.00000    0.02848    0.01880 =
         0.01640   -0.00042   -0.00533   -0.00149
C30   1    0.456582    0.774408    0.689799    11.00000    0.03388    0.02806 =
         0.02100   -0.00621   -0.00357   -0.00709
AFIX  43
H30   2    0.439278    0.717438    0.681029    11.00000   -1.20000
AFIX   0
C35   1    0.170735    0.985330    0.304141    11.00000    0.03136    0.02904 =
         0.01378   -0.00354   -0.00339    0.00233
C17   1    0.348803    0.875874    0.245740    11.00000    0.02823    0.02561 =
         0.02153   -0.00181   -0.00600    0.00148
C5    1    0.717717    0.568490    0.298521    11.00000    0.03153    0.02366 =
         0.01426   -0.00299   -0.00209    0.00044
C20   1    0.493683    0.796450    0.159461    11.00000    0.03736    0.02477 =
         0.01380   -0.00194   -0.00709   -0.00067
C22   1    0.650909    0.654344    0.263360    11.00000    0.02839    0.02169 =
         0.01829   -0.00078   -0.00381   -0.00215
C10   1    0.596561    0.728891    0.510169    11.00000    0.02537    0.02628 =
         0.01491   -0.00448   -0.00273   -0.00563
C15   1    0.316697    0.902200    0.392645    11.00000    0.02800    0.01925 =
         0.02027   -0.00398   -0.00153    0.00026
C11   1    0.509121    0.805616    0.536844    11.00000    0.03032    0.01999 =
         0.01623   -0.00107   -0.00316   -0.00538
C12   1    0.423613    0.855475    0.491997    11.00000    0.02761    0.02164 =
         0.01582   -0.00436   -0.00072   -0.00269
C13   1    0.322057    0.925357    0.522556    11.00000    0.02916    0.01767 =
         0.01771   -0.00537    0.00142    0.00236
AFIX  43
H13   2    0.304734    0.948649    0.575270    11.00000   -1.20000
AFIX   0
C1    1    0.666810    0.669667    0.177388    11.00000    0.03046    0.02447 =
         0.01749   -0.00323    0.00037    0.00081
C8    1    0.733552    0.592377    0.519224    11.00000    0.03119    0.02543 =
         0.02140   -0.00264   -0.00796    0.00054
AFIX  43
H8    2    0.789041    0.539750    0.539002    11.00000   -1.20000
AFIX   0
C21   1    0.595211    0.733305    0.127692    11.00000    0.03197    0.02450 =
         0.01504   -0.00563   -0.00261   -0.00158
C42   1    0.576882    0.668296    0.000949    11.00000    0.03345    0.03249 =
         0.01808    0.00000   -0.00395   -0.00247
C31   1    0.440252    0.800783    0.769083    11.00000    0.04041    0.03394 =
         0.01670   -0.00103   -0.00228   -0.00344
AFIX  43
H31   2    0.412196    0.761138    0.814143    11.00000   -1.20000
AFIX   0
C23   1    0.812256    0.447936    0.404251    11.00000    0.03371    0.01960 =
         0.01537   -0.00353   -0.00457    0.00010
C41   1    0.620178    0.730946    0.036122    11.00000    0.03557    0.02198 =
         0.01791   -0.00341   -0.00412    0.00237
C14   1    0.256476    0.951453    0.462797    11.00000    0.02965    0.02267 =
         0.02122   -0.00408   -0.00039   -0.00102
AFIX  43
H14   2    0.183286    0.994817    0.466506    11.00000   -1.20000
AFIX   0
C6    1    0.739170    0.543909    0.379809    11.00000    0.02383    0.01900 =
         0.01985   -0.00113   -0.00227   -0.00226
C45   1    0.723638    0.771230   -0.096810    11.00000    0.04004    0.02770 =
         0.02107   -0.00113    0.00338   -0.00087
AFIX  43
H45   2    0.772702    0.806791   -0.130395    11.00000   -1.20000
AFIX   0
C16   1    0.281684    0.916478    0.315945    11.00000    0.03448    0.02070 =
         0.01973   -0.00289   -0.00711   -0.00304

PART 2
CL1   4   -0.008494    0.961565    0.906425    10.50000    0.09466    0.14909 =
         0.05280    0.00888   -0.01545   -0.02825

PART 0
C18   1    0.321486    0.900282    0.164883    11.00000    0.03625    0.03412 =
         0.02381   -0.00475   -0.00673    0.00691
AFIX  43
H18   2    0.252808    0.941747    0.150403    11.00000   -1.20000
AFIX   0
C19   1    0.410573    0.854048    0.111987    11.00000    0.04145    0.03870 =
         0.01540   -0.00527   -0.00576    0.00744
AFIX  43
H19   2    0.416627    0.859074    0.053730    11.00000   -1.20000
AFIX   0
C9    1    0.674101    0.668341    0.560368    11.00000    0.03034    0.02718 =
         0.01652   -0.00361   -0.00609   -0.00039
AFIX  43
H9    2    0.682572    0.679439    0.613600    11.00000   -1.20000
AFIX   0
C46   1    0.690838    0.784786   -0.013266    11.00000    0.04273    0.02420 =
         0.01865   -0.00638   -0.00203   -0.00112
C43   1    0.611663    0.656670   -0.083277    11.00000    0.03981    0.03107 =
         0.01958   -0.01054   -0.00495   -0.00137
AFIX  43
H43   2    0.583961    0.613921   -0.107390    11.00000   -1.20000
AFIX   0
C34   1    0.524202    0.913273    0.637089    11.00000    0.03693    0.02784 =
         0.01965   -0.00271   -0.00076   -0.00807
AFIX  43
H34   2    0.553195    0.952508    0.592105    11.00000   -1.20000
AFIX   0
C27   1    0.825777    0.286091    0.464196    11.00000    0.05731    0.01963 =
         0.02669   -0.00129   -0.01125   -0.00085
AFIX  43
H27   2    0.789714    0.236917    0.489167    11.00000   -1.20000
AFIX   0
C33   1    0.508036    0.938660    0.716822    11.00000    0.04248    0.03347 =
         0.02804   -0.01046   -0.00778   -0.00629
AFIX  43
H33   2    0.527490    0.994690    0.725603    11.00000   -1.20000
AFIX   0
C42A  1    0.496074    0.614157    0.051656    11.00000    0.05258    0.05085 =
         0.02424   -0.00992   -0.00085   -0.02125
AFIX 137
H42A  2    0.530525    0.577269    0.098431    11.00000   -1.50000
H42B  2    0.480337    0.570983    0.017724    11.00000   -1.50000
H42C  2    0.424383    0.658727    0.072057    11.00000   -1.50000
AFIX   0
C28   1    0.757468    0.377282    0.442732    11.00000    0.04091    0.02407 =
         0.01984   -0.00160   -0.00590   -0.00459
C26   1    0.942846    0.267314    0.449685    11.00000    0.06007    0.02713 =
         0.02743   -0.00816   -0.01957    0.01106
C46A  1    0.732336    0.855611    0.021982    11.00000    0.06124    0.03518 =
         0.02766   -0.00713    0.00483   -0.01755
AFIX 137
H46A  2    0.667124    0.907284    0.040578    11.00000   -1.50000
H46B  2    0.786370    0.881567   -0.020345    11.00000   -1.50000
H46C  2    0.770680    0.824349    0.068786    11.00000   -1.50000
AFIX   0
C38   1   -0.034987    1.115406    0.275671    11.00000    0.03817    0.04119 =
         0.02798   -0.00742   -0.01113    0.01486
C28A  1    0.630139    0.396144    0.463117    11.00000    0.03912    0.03752 =
         0.04057    0.00283   -0.00029   -0.01376
AFIX 137
H28A  2    0.601744    0.443861    0.502930    11.00000   -1.50000
H28B  2    0.608508    0.337144    0.486961    11.00000   -1.50000
H28C  2    0.596608    0.419804    0.412839    11.00000   -1.50000
AFIX   0
C32   1    0.464023    0.883885    0.784033    11.00000    0.03329    0.03603 =
         0.01696   -0.00758   -0.00558    0.00459
PART 1
C2A   1    0.785564    0.615602    0.132762    21.00000    0.01437    0.02015 =
         0.01783   -0.00619    0.00225    0.00349
AFIX  13
H2A   2    0.785682    0.623174    0.071957    21.00000   -1.20000
AFIX   0
PART 0
C24A  1    0.992317    0.505343    0.348960    11.00000    0.03482    0.04340 =
         0.04830   -0.00326   -0.00247   -0.00564
AFIX 137
H24A  2    0.970608    0.527893    0.294459    11.00000   -1.50000
H24B  2    1.075272    0.478908    0.343106    11.00000   -1.50000
H24C  2    0.970425    0.558550    0.383292    11.00000   -1.50000
AFIX   0
C24   1    0.932034    0.429789    0.388823    11.00000    0.03324    0.03211 =
         0.02435   -0.00715   -0.00462   -0.00014
C40   1    0.166560    1.081733    0.281245    11.00000    0.03328    0.03815 =
         0.04474    0.01143    0.00065   -0.00548
AFIX  43
H40   2    0.234084    1.103747    0.275472    11.00000   -1.20000
AFIX   0
C44A  1    0.727366    0.689649   -0.222160    11.00000    0.05214    0.03921 =
         0.01652   -0.00658   -0.00180   -0.00333
AFIX 137
H44A  2    0.696306    0.746881   -0.256900    11.00000   -1.50000
H44B  2    0.701355    0.636156   -0.234520    11.00000   -1.50000
H44C  2    0.811177    0.674994   -0.233189    11.00000   -1.50000
AFIX   0
C25   1    0.995451    0.338837    0.412621    11.00000    0.03552    0.04241 =
         0.03460   -0.01635   -0.01116    0.01128
AFIX  43
H25   2    1.076647    0.325792    0.403124    11.00000   -1.20000
AFIX   0
C32A  1    0.444193    0.913550    0.870346    11.00000    0.05672    0.04929 =
         0.02201   -0.01621   -0.00751    0.00552
AFIX 137
H32A  2    0.361844    0.930588    0.890987    11.00000   -1.50000
H32B  2    0.475862    0.968534    0.869467    11.00000   -1.50000
H32C  2    0.482026    0.860748    0.906499    11.00000   -1.50000
AFIX   0
C37   1   -0.031055    1.021820    0.299478    11.00000    0.03352    0.04602 =
         0.08296   -0.02028   -0.02053   -0.00169
AFIX  43
H37   2   -0.099131    1.000228    0.307127    11.00000   -1.20000
AFIX   0
C36   1    0.071708    0.957332    0.312756    11.00000    0.04188    0.02917 =
         0.06688   -0.01301   -0.01425   -0.00298
AFIX  43
H36   2    0.072434    0.892276    0.328193    11.00000   -1.20000
AFIX   0
C26A  1    1.012695    0.167681    0.473224    11.00000    0.07936    0.03273 =
         0.04877   -0.01142   -0.03085    0.01851
AFIX 137
H26A  2    0.994797    0.151904    0.532782    11.00000   -1.50000
H26B  2    1.094456    0.165410    0.457995    11.00000   -1.50000
H26C  2    0.993731    0.121687    0.444026    11.00000   -1.50000
AFIX   0
C39   1    0.063954    1.145749    0.266833    11.00000    0.04378    0.03183 =
         0.04140    0.00929    0.00494    0.00784
AFIX  43
H39   2    0.062442    1.210842    0.250780    11.00000   -1.20000
AFIX   0
C38A  1   -0.147087    1.186312    0.261034    11.00000    0.04233    0.06927 =
         0.04861   -0.00566   -0.01573    0.01778
AFIX 137
H38A  2   -0.139084    1.215272    0.204025    11.00000   -1.50000
H38B  2   -0.165339    1.235963    0.298781    11.00000   -1.50000
H38C  2   -0.208786    1.153208    0.270902    11.00000   -1.50000
AFIX   0

PART 2
CL2   4    0.142278    0.906470    1.024694    10.50000    0.15920    0.29011 =
         0.13659    0.03781   -0.08157   -0.14804

PART 0
C48   1    0.311995    0.620152    0.252895    11.00000    0.09453    0.05108 =
         0.02865   -0.00504    0.00289   -0.03732
AFIX  13
H48   2    0.346187    0.672184    0.221886    11.00000   -1.20000
AFIX   0

PART 2
O2A   6    0.658887    0.438600    0.246069   -21.00000    0.07308    0.04732 =
         0.06217   -0.00453   -0.00426   -0.01550
AFIX 147
H2AA  2    0.667993    0.417551    0.200098   -21.00000   -1.50000
AFIX   0
C2    1    0.749498    0.602864    0.132431   -21.00000    0.02601    0.04838 =
         0.02922    0.01389   -0.00076   -0.00765
AFIX  43
H2B   2    0.773115    0.620510    0.075838   -21.00000   -1.20000
AFIX   0
PART 1
C4A   1    0.776973    0.495655    0.242008    21.00000    0.01437    0.02015 =
         0.01783   -0.00619    0.00225    0.00349
AFIX  43
H4A   2    0.800181    0.431679    0.264693    21.00000   -1.20000
AFIX   0
CL1A  4    0.724032    0.375910    0.083031    21.00000    0.10860    0.05348 =
         0.10642    0.00316   -0.06023   -0.03926
PART 2
CL5   4    0.944169    0.296897    0.001315   -21.00000    0.03556    0.02382 =
         0.02291   -0.01374    0.01469   -0.01122
PART 1
CL3A  4    1.053698    0.447610    0.104333    21.00000    0.03350    0.09684 =
         0.09662   -0.01273   -0.01144    0.01134

PART 0
C3    1    0.001353    0.944279    1.012364    10.50000    0.07696    0.09583 =
         0.05522   -0.01292    0.00657   -0.02445
PART 1
H3    2   -0.041325    0.898203    1.044988    10.50000    0.07811

AU2A  3    0.890407    0.411736    0.089645    21.00000    0.04837    0.02666 =
         0.02460   -0.00980    0.00106    0.00385
PART 0
C44   1    0.685843    0.706597   -0.131890    11.00000    0.03940    0.02986 =
         0.01626   -0.00632   -0.00383    0.00554

PART 1
CL3   4    0.080350    0.949525    0.947047    10.50000    0.33062    0.13342 =
         0.11858   -0.04419   -0.04255   -0.07875

PART 2
C4    1    0.749943    0.484432    0.247624   -21.00000    0.02601    0.04838 =
         0.02922    0.01389   -0.00076   -0.00765
AFIX  13
H4    2    0.811894    0.435554    0.271836   -21.00000   -1.20000
AFIX   0
HKLF 4


REM  kh024_1_auto_a.res in P-1
REM wR2 = 0.1011, GooF = S = 1.065, Restrained GooF = 1.078 for all data
REM R1 = 0.0374 for 10953 Fo > 4sig(Fo) and 0.0384 for all 11312 data
REM 707 parameters refined using 104 restraints

END

WGHT      0.0557     10.3302

REM Highest difference peak  1.518,  deepest hole -2.211,  1-sigma level  0.141
Q1    1   0.4890  0.7403  0.2964  11.00000  0.05    1.52
Q2    1   0.5797  0.7728  0.3589  11.00000  0.05    1.36
Q3    1   0.5545  0.7533  0.2830  11.00000  0.05    1.36
Q4    1   0.5149  0.7498  0.3958  11.00000  0.05    1.24
Q5    1   0.4418  0.8147  0.3744  11.00000  0.05    1.20
Q6    1   0.8616  0.3948  0.0376  11.00000  0.05    1.17
Q7    1   0.7967  0.4838  0.1289  11.00000  0.05    1.15
Q8    1   0.9063  0.7206  0.1814  11.00000  0.05    1.10
Q9    1   0.8872  0.4223  0.1442  11.00000  0.05    1.04
Q10   1   0.6361  0.6948  0.2954  11.00000  0.05    1.02
Q11   1   0.6019  0.7121  0.4036  11.00000  0.05    0.98
Q12   1   0.5553  0.6623  0.3821  11.00000  0.05    0.95
Q13   1   0.9318  0.4224  0.1346  11.00000  0.05    0.94
Q14   1   1.0407  0.2979  0.0283  11.00000  0.05    0.91
Q15   1  -0.2618  0.9017  0.2565  11.00000  0.05    0.89
Q16   1  -0.0158  1.0336  0.8925  11.00000  0.05    0.88
Q17   1   0.5242  0.8375  0.2913  11.00000  0.05    0.86
;
_shelx_res_checksum                65244
_shelx_hkl_file
;
   0   0   1 5946.96 154.275  22
   0   0  -1 6724.97 151.229  25
   0   0  -1 6819.16 154.379  27
   0   0   1 6067.73 148.769  25
   0   0   1 5942.81 153.077  23
   0   0  -1 7241.45 158.755  23
   0   0   1 6968.47 154.638  27
   0   0  -1 6737.55 147.699  28
   0   0   1 6767.83 147.908  28
   0   0   1 6021.57 143.743  46
   0   0   1 6895.52 154.470  43
   0   0   2 11512.4 268.516  24
   0   0   2 11722.7 280.800  23
   0   0   2 11327.2 264.779  25
   0   0   2 12012.1 282.984  22
   0   0   2 10648.2 266.996  47
   0   0   2 10952.2 256.697  48
   0   0   2 11232.7 254.301  49
   0   0   2 10571.9 251.099  46
   0   0   2 11107.2 267.874  43
   0   0   2 11036.9 257.033  39
   0   0   2 10608.2 251.343  42
   0   0   2 10777.3 287.056  35
   0   0   2 10034.9 255.894  32
   0   0   2 9607.13 293.230  29
   0   0   2 11050.4 256.493  28
   0   0   2 10651.8 260.595  31
   0   0   2 11753.3 271.540  27
   0   0   2 11094.1 260.602  12
   0   0   2 10984.1 277.501  14
   0   0   2 11574.7 273.260  21
   0   0  -2 10873.5 229.498   7
   0   0  -3 66247.1 1301.53   7
   0   0   3 58392.7 1403.03  29
   0   0   3 65647.1 1353.98  31
   0   0   3 71636.7 1369.32  27
   0   0   3 70215.8 1347.94  28
   0   0   3 70727.0 1355.30  12
   0   0   3 68676.4 1384.14  14
   0   0   3 67941.6 1287.91  55
   0   0  -3 68875.0 1299.58  56
   0   0   3 68336.0 1339.39  49
   0   0   3 66791.9 1347.01  48
   0   0   3 64228.2 1335.50  46
   0   0   3 67783.5 1367.65  47
   0   0   3 71341.7 1369.45  43
   0   0   3 69088.5 1348.45  39
   0   0   3 68596.3 1341.23  42
   0   0   3 66523.4 1352.23  32
   0   0   3 67427.8 1402.15  35
   0   0   3 69384.6 1338.62  20
   0   0   3 74380.7 1379.15  21
   0   0   3 71251.0 1387.19  23
   0   0   3 72468.3 1368.75  24
   0   0   3 69381.3 1386.97  22
   0   0  -4 20874.7 454.333   7
   0   0   4 21429.9 520.179  31
   0   0   4 21939.5 529.249  27
   0   0   4 21773.7 510.452  28
   0   0   4 19607.8 592.997  29
   0   0   4 21777.8 519.171  12
   0   0   4 20934.7 548.508  14
   0   0  -4 22071.3 471.702   6
   0   0   4 20653.3 425.624  55
   0   0   4 21054.7 532.338  47
   0   0   4 22417.1 504.243  49
   0   0  -4 20716.7 421.606  50
   0   0   4 22048.9 511.898  48
   0   0   4 21089.0 498.204  46
   0   0   4 23527.3 538.033  43
   0   0   4 23349.2 519.075  39
   0   0   4 21697.9 501.218  42
   0   0   4 22418.1 581.803  35
   0   0   4 21599.0 518.315  32
   0   0   4 21860.9 497.260  20
   0   0   4 21997.0 507.259  18
   0   0   4 22634.9 539.781  21
   0   0   4 21922.8 559.528  23
   0   0   4 21574.3 531.989  24
   0   0   4 22300.9 563.722  22
   0   0  -5 162090. 2765.54   8
   0   0  -5 150230. 2742.91   7
   0   0   5 150463. 2849.93  31
   0   0   5 146881. 2842.18  27
   0   0   5 137991. 2949.11  29
   0   0   5 141604. 2883.14  14
   0   0  -5 154216. 2762.00   6
   0   0   5 126830. 2689.99  55
   0   0   5 142632. 2853.99  53
   0   0   5 150597. 2832.38  48
   0   0   5 152475. 2817.70  49
   0   0   5 148600. 2865.62  47
   0   0  -5 141430. 2690.00  50
   0   0   5 144070. 2809.73  46
   0   0   5 159341. 2868.36  43
   0   0   5 155521. 2835.47  39
   0   0   5 154467. 2820.28  40
   0   0   5 147588. 2840.58  32
   0   0   5 144943. 2914.41  35
   0   0   5 153146. 2810.53  20
   0   0   5 152076. 2825.26  18
   0   0   5 153294. 2858.46  17
   0   0   5 152779. 2867.25  21
   0   0   5 152060. 2906.12  23
   0   0   5 152262. 2907.94  22
   0   0   5 151184. 2865.71  24
   0   0  -6 5121.24 160.943   7
   0   0  -6 5790.59 180.798   8
   0   0   6 5478.48 248.799  31
   0   0   6 5000.69 312.733  29
   0   0   6 4911.00 242.301  27
   0   0   6 5294.26 281.970  14
   0   0  -6 5184.69 175.761   6
   0   0   6 5206.25 254.057  52
   0   0   6 5156.96 251.162  53
   0   0   6 5418.28 225.167  49
   0   0   6 5244.47 235.232  48
   0   0   6 5153.03 221.723  46
   0   0   6 5497.46 255.405  43
   0   0   6 5464.31 238.665  45
   0   0   6 5532.02 236.990  39
   0   0   6 5598.30 228.707  40
   0   0   6 5206.87 245.215  32
   0   0   6 5013.48 290.934  35
   0   0   6 5576.32 253.433  17
   0   0   6 6273.96 248.224  18
   0   0   6 5845.03 266.700  21
   0   0   6 5559.65 225.852  20
   0   0   6 5426.69 265.184  24
   0   0   6 5316.24 285.477  23
   0   0   6 5411.65 289.173  22
   0   0  -7 46990.4 1006.00   8
   0   0   7 48691.2 1173.92  53
   0   0   7 50081.2 1187.14  52
   0   0   7 55036.4 1199.07  43
   0   0   7 51154.1 1157.79  45
   0   0   7 53685.9 1157.19  39
   0   0   7 51952.8 1132.87  40
   0   0   7 51161.1 1323.53  29
   0   0   7 50947.5 1174.37  31
   0   0   7 47142.6 1142.43  27
   0   0   7 48062.5 1222.22  14
   0   0   7 50536.4 1127.74  46
   0   0   7 50342.0 1151.68  48
   0   0   7 52927.5 1141.14  49
   0   0   7 49541.0 1198.88  24
   0   0   7 48104.2 1201.78  26
   0   0   7 48932.3 1246.46  22
   0   0   7 47968.5 1243.88  23
   0   0   7 52075.1 1188.75  17
   0   0   7 47144.0 1097.24  19
   0   0   7 52037.5 1143.54  18
   0   0   8 763.962 161.354  52
   0   0   8 633.607 151.136  53
   0   0   8 689.628 148.355  45
   0   0   8 674.529 124.242  46
   0   0   8 936.562 169.530  43
   0   0   8 702.668 138.886  39
   0   0   8 1061.90 142.813  40
   0   0   8 846.919 158.035  31
   0   0   8 513.687 191.333  14
   0   0   8 825.541 133.566  15
   0   0   8 663.637 208.759  23
   0   0   8 725.149 194.576  26
   0   0   8 716.118 207.361  22
   0   0   8 717.024 184.570  24
   0   0   8 691.907 137.100  48
   0   0   8 757.877 136.104  49
   0   0   8 827.689 160.670  17
   0   0   8 898.928 148.051  18
   0   0   8 950.806 128.051  19
   0   0   8 925.202 131.439  20
   0   0   8 851.552 166.993  21
   0   0   9 77916.5 1696.01  18
   0   0   9 77566.2 1750.70  21
   0   0   9 77073.8 1779.14  17
   0   0   9 77652.4 1658.36  20
   0   0   9 71690.4 1644.45  19
   0   0   9 79040.4 1715.28  39
   0   0   9 75604.3 1754.32  31
   0   0   9 77142.0 1754.97  53
   0   0   9 71901.0 1741.60  52
   0   0  10 659.320 148.835  49
   0   0  10 885.847 174.249  45
   0   0  10 675.335 140.799  46
   0   0  10 1332.47 194.434  43
   0   0  10 506.785 141.653  39
   0   0  10 782.081 149.761  40
   0   0  10 716.025 138.092  36
   0   0  10 531.083 221.115  34
   0   0  10 694.624 243.936  30
   0   0  10 575.718 162.847  31
   0   0  10 717.600 205.973  14
   0   0  10 1056.29 154.806  15
   0   0  10 857.396 138.158  20
   0   0  10 1252.51 194.307  21
   0   0  10 431.353 216.998  22
   0   0  10 542.304 200.259  24
   0   0  11 73681.7 1746.86  52
   0   0  11 66011.7 1577.68  54
   0   0  11 75655.5 1759.76  53
   0   0  11 71975.2 1692.28  49
   0   0  11 69148.4 1661.04  46
   0   0  11 71523.7 1730.71  45
   0   0  11 73053.1 1751.56  43
   0   0  11 71770.1 1694.41  39
   0   0  11 70427.7 1673.80  40
   0   0  11 74624.4 1892.18  34
   0   0  11 69829.5 1663.73  36
   0   0  11 74662.2 1970.43  30
   0   0  11 69225.3 1755.32  31
   0   0  11 62300.8 1789.45  14
   0   0  11 67877.7 1627.34  15
   0   0  11 66403.7 1612.38  19
   0   0  11 68819.0 1601.72  20
   0   0  11 67784.9 1769.52  17
   0   0  11 69091.1 1661.19  18
   0   0  11 58349.2 1798.41  22
   0   0  11 62777.6 1774.85  24
   0   0  11 67891.2 1717.76  21
   0   0  11 58926.7 1683.34  26
   0   0  12 82652.2 2305.71  26
   0   0  12 104596. 2397.12  45
   0   0  12 103785. 2322.94  46
   0   0  12 105522. 2407.56  43
   0   0  12 104030. 2333.21  40
   0   0  12 103322. 2339.32  39
   0   0  12 104643. 2324.36  36
   0   0  12 104607. 2544.10  34
   0   0  12 100895. 2427.27  31
   0   0  12 109997. 2668.14  30
   0   0  12 101487. 2272.58  15
   0   0  12 94369.5 2468.15  14
   0   0  12 102670. 2315.68  18
   0   0  12 97894.5 2433.83  17
   0   0  12 94648.6 2246.77  19
   0   0  12 97224.4 2223.11  20
   0   0  12 104083. 2383.62  52
   0   0  12 96761.5 2206.64  54
   0   0  13 2257.19 307.478  26
   0   0  13 2930.11 320.875  43
   0   0  13 2692.61 286.944  46
   0   0  13 3011.21 332.861  45
   0   0  13 2972.90 300.811  39
   0   0  13 2646.86 280.648  36
   0   0  13 2706.17 367.900  34
   0   0  13 2511.37 315.357  31
   0   0  13 4080.67 466.392  30
   0   0  13 2806.50 375.105  14
   0   0  13 3061.04 281.274  15
   0   0  13 2289.22 237.259  20
   0   0  13 2605.97 243.592  54
   0   0  14 1573.40 282.110  26
   0   0  14 1834.82 259.158  46
   0   0  14 2197.15 303.663  45
   0   0  14 1875.86 269.553  39
   0   0  14 2495.53 294.620  37
   0   0  14 2189.10 317.424  33
   0   0  14 2062.84 266.540  36
   0   0  14 2097.16 355.323  34
   0   0  14 1847.96 310.107  31
   0   0  14 1925.90 399.773  30
   0   0  14 2080.13 355.264  14
   0   0  14 1861.31 221.537  54
   0   0  14 2339.07 248.605  20
   0   0  14 1734.43 292.011  16
   0   0  14 2055.87 251.573  15
   0   0  15 6421.54 447.992  46
   0   0  15 6739.58 493.893  45
   0   0  15 6536.35 500.100  33
   0   0  15 6397.13 526.343  34
   0   0  15 6889.93 458.954  36
   0   0  15 6358.45 459.985  37
   0   0  15 6091.73 575.277  30
   0   0  15 4839.83 416.976  26
   0   0  15 6222.78 483.298  16
   0   0  15 6652.16 420.927  15
   0   0  16 46329.3 1393.70  37
   0   0  16 45368.7 1431.70  33
   0   0  16 47471.2 1385.40  36
   0   0  16 44435.3 1467.82  34
   0   0  16 44097.7 1363.38  44
   0   0  16 45620.9 1438.84  45
   0   0  16 43461.7 1395.82  16
   0   0  16 44659.3 1288.34  15
   0   0  16 45130.3 1551.95  30
   0   0  17 14751.0 738.261  34
   0   0  17 17470.5 732.958  37
   0   0  17 16750.4 722.782  36
   0   0  17 17349.4 757.545  33
   0   0  17 15735.2 808.367  30
   0   0  17 18397.7 744.766  46
   0   0  17 17210.1 751.579  45
   0   0  17 17345.3 733.849  44
   0   0  17 13732.9 677.773  16
   0   0  17 17136.7 671.420  15
   0   0  18 528.738 172.734  46
   0   0  18 402.106 167.314  45
   0   0  18 540.615 183.885  44
   0   0  18 436.787 165.158  37
   0   0  18 558.284 186.409  33
   0   0  18 586.500 152.689  15
   0   0  19 12995.1 496.871  15
   0   0  19 12912.5 534.268  33
   0  -1  19 1198.60 166.831  37
   0  -1  19 1327.89 189.165  44
   0  -1  18 1387.08 207.857  16
   0  -1  18 1778.26 220.881  15
   0  -1  18 1957.80 236.199  37
   0  -1  18 1565.58 231.579  33
   0  -1  18 1961.70 245.938  44
   0  -1  18 1800.96 237.793  46
   0  -1  18 1804.00 231.533  45
   0  -1  17 32694.1 1125.79  16
   0  -1  17 36604.5 1093.09  15
   0  -1  17 38889.9 1171.06  46
   0  -1  17 35842.9 1156.53  45
   0  -1  17 38976.6 1189.72  44
   0  -1  17 37903.2 1170.35  37
   0  -1  17 36344.1 1177.03  33
   0  -1  17 35222.6 1195.22  34
   0  -1  17 38322.5 1172.84  36
   0  -1  16 2335.19 345.888  34
   0  -1  16 2622.59 339.036  33
   0  -1  16 2380.94 292.133  36
   0  -1  16 2424.06 302.842  37
   0  -1  16 2633.58 394.668  30
   0  -1  16 2364.88 317.708  16
   0  -1  16 2214.37 297.895  44
   0  -1  15 6776.43 506.931  45
   0  -1  15 6998.32 459.880  46
   0  -1  15 7503.19 483.525  44
   0  -1  15 6680.26 454.174  36
   0  -1  15 7044.05 515.796  33
   0  -1  15 6617.82 541.419  34
   0  -1  15 6376.85 451.623  39
   0  -1  15 6616.75 463.944  37
   0  -1  15 6654.02 586.234  30
   0  -1  15 5288.18 426.829  26
   0  -1  15 6094.07 486.563  16
   0  -1  15 6081.57 396.742  20
   0  -1  15 6824.36 427.339  15
   0  -1  14 68122.0 1761.39  46
   0  -1  14 65762.0 1780.62  43
   0  -1  14 69984.5 1880.34  45
   0  -1  14 68216.5 1790.14  37
   0  -1  14 67330.1 1775.31  39
   0  -1  14 67731.8 1871.04  33
   0  -1  14 68628.7 1942.81  34
   0  -1  14 67417.0 1763.01  36
   0  -1  14 70769.1 2051.67  30
   0  -1  14 64394.2 1660.43  20
   0  -1  14 66226.0 1698.12  15
   0  -1  13 3417.06 356.595  26
   0  -1  13 4337.18 393.378  45
   0  -1  13 4171.12 366.224  43
   0  -1  13 4250.07 344.628  46
   0  -1  13 5160.07 384.931  39
   0  -1  13 4479.72 449.283  34
   0  -1  13 3870.96 386.361  33
   0  -1  13 4216.62 344.099  36
   0  -1  13 4173.11 477.757  30
   0  -1  13 5004.09 428.586  31
   0  -1  13 4401.44 332.253  15
   0  -1  13 3996.50 423.280  14
   0  -1  13 3620.78 371.119  17
   0  -1  13 4219.22 311.110  20
   0  -1  13 3875.75 325.130  19
   0  -1  13 4448.50 372.594  52
   0  -1  12 52844.7 1400.04  53
   0  -1  12 44017.9 1179.97  54
   0  -1  12 50045.2 1384.58  52
   0  -1  12 49229.1 1344.28  49
   0  -1  12 48815.1 1393.13  45
   0  -1  12 49070.1 1382.35  43
   0  -1  12 47924.7 1306.28  46
   0  -1  12 47957.2 1317.15  40
   0  -1  12 49922.3 1343.03  39
   0  -1  12 51365.1 1526.47  34
   0  -1  12 47550.2 1305.00  36
   0  -1  12 46785.0 1407.38  31
   0  -1  12 48565.3 1566.77  30
   0  -1  12 47510.4 1275.81  15
   0  -1  12 42253.6 1422.23  14
   0  -1  12 44285.7 1252.97  19
   0  -1  12 46540.4 1405.84  17
   0  -1  12 48351.4 1257.09  20
   0  -1  12 41534.7 1330.17  26
   0  -1  11 1425.71 219.601  52
   0  -1  11 1230.47 155.901  54
   0  -1  11 1473.75 219.067  53
   0  -1  11 1468.53 204.520  49
   0  -1  11 1509.14 195.056  46
   0  -1  11 1483.35 227.402  43
   0  -1  11 1203.55 212.034  45
   0  -1  11 1381.44 190.487  40
   0  -1  11 1401.38 200.427  39
   0  -1  11 1427.52 189.312  36
   0  -1  11 1291.58 276.737  34
   0  -1  11 1333.51 220.675  31
   0  -1  11 1786.43 320.460  30
   0  -1  11 1348.86 260.664  14
   0  -1  11 1503.09 190.402  15
   0  -1  11 1459.57 216.838  17
   0  -1  11 1291.88 179.966  20
   0  -1  11 1531.78 187.262  19
   0  -1  11 1225.89 227.976  26
   0  -1  10 101377. 2211.18  49
   0  -1  10 98147.2 2242.12  45
   0  -1  10 107121. 2300.16  43
   0  -1  10 97526.4 2173.50  46
   0  -1  10 102042. 2212.33  39
   0  -1  10 101368. 2198.73  40
   0  -1  10 104873. 2418.56  34
   0  -1  10 97276.1 2175.66  36
   0  -1  10 101773. 2458.61  30
   0  -1  10 96062.3 2266.01  31
   0  -1  10 98060.9 2159.03  15
   0  -1  10 90141.6 2312.51  14
   0  -1  10 92882.9 2138.86  19
   0  -1  10 99074.5 2191.27  18
   0  -1  10 97765.0 2145.70  20
   0  -1  10 99362.8 2263.93  52
   0  -1   9 69115.4 1584.15  43
   0  -1   9 62035.4 1540.38  17
   0  -1   9 65510.5 1493.72  18
   0  -1   9 65081.7 1462.27  20
   0  -1   9 67552.9 1688.39  34
   0  -1   9 65917.7 1555.27  53
   0  -1   9 63673.1 1545.33  52
   0  -1   9 64156.4 1474.14  46
   0  -1   8 4712.84 298.243  52
   0  -1   8 4397.74 289.283  53
   0  -1   8 4847.54 267.965  49
   0  -1   8 4879.38 258.996  46
   0  -1   8 5052.40 286.713  48
   0  -1   8 4755.71 283.431  45
   0  -1   8 4972.80 305.934  43
   0  -1   8 5334.70 270.147  40
   0  -1   8 4697.69 269.337  39
   0  -1   8 4507.73 363.087  34
   0  -1   8 4377.66 372.545  30
   0  -1   8 4934.68 297.679  31
   0  -1   8 4297.00 323.432  14
   0  -1   8 4904.45 258.849  15
   0  -1   8 4891.21 269.993  18
   0  -1   8 4664.17 283.965  17
   0  -1   8 5037.88 258.202  20
   0  -1   8 5193.14 258.548  19
   0  -1   8 4853.56 317.448  24
   0  -1   8 4825.49 299.035  21
   0  -1   8 4360.02 342.561  22
   0  -1   7 18812.5 565.952  48
   0  -1   7 19090.7 539.843  46
   0  -1   7 19555.3 549.984  49
   0  -1   7 19896.8 604.221  43
   0  -1   7 18010.3 562.158  45
   0  -1   7 19665.8 546.599  40
   0  -1   7 18945.8 557.403  39
   0  -1   7 19950.6 692.476  34
   0  -1   7 17201.0 668.408  30
   0  -1   7 18779.1 585.155  31
   0  -1   7 17121.7 572.863  27
   0  -1   7 18849.1 535.124  15
   0  -1   7 18567.6 628.104  14
   0  -1   7 19264.8 553.128  18
   0  -1   7 18916.1 582.305  17
   0  -1   7 18752.8 535.688  20
   0  -1   7 17609.5 588.754  24
   0  -1   7 17689.9 631.790  22
   0  -1   7 19190.2 592.220  21
   0   1  -6 295.943 46.3380   8
   0  -1   6 187.289 170.828  30
   0  -1   6 572.199 112.884  31
   0  -1   6 645.124 145.951  14
   0  -1   6 209.539 83.6670  15
   0   1  -6 320.955 37.2600  10
   0   1  -6 288.843 61.8404  56
   0  -1   6 666.140 99.6869  49
   0  -1   6 520.395 97.7828  48
   0  -1   6 422.396 116.472  43
   0  -1   6 612.816 115.978  45
   0  -1   6 362.699 84.0637  46
   0  -1   6 296.601 83.8937  40
   0  -1   6 314.196 86.1595  42
   0  -1   6 360.273 99.7106  39
   0  -1   6 246.919 167.958  34
   0  -1   6 241.403 89.8668  18
   0  -1   6 287.807 92.2469  20
   0  -1   6 382.249 121.974  24
   0  -1   6 308.385 130.145  22
   0  -1   6 350.284 132.037  27
   0   1  -5 303308. 5964.41   8
   0   1  -5 312182. 5999.89  56
   0   1  -5 317566. 5945.70  51
   0  -1   5 340524. 6072.80  49
   0  -1   5 320212. 6057.65  46
   0  -1   5 325836. 6084.69  48
   0  -1   5 323777. 6087.12  45
   0  -1   5 344072. 6137.31  38
   0  -1   5 333922. 6071.04  42
   0  -1   5 336509. 6089.05  39
   0  -1   5 326205. 6217.41  34
   0  -1   5 327642. 6060.91  28
   0  -1   5 325367. 6100.04  31
   0  -1   5 316754. 6148.45  14
   0   1  -5 301807. 5949.92  10
   0  -1   5 335167. 6061.78  15
   0  -1   5 346456. 6140.02  21
   0  -1   5 341154. 6081.94  18
   0  -1   5 338537. 6069.19  20
   0  -1   5 322170. 6101.66  24
   0  -1   5 331413. 6164.30  22
   0  -1   5 323079. 6117.97  27
   0   1  -4 40790.0 840.499   8
   0  -1   4 42968.0 901.861  28
   0  -1   4 43235.4 932.454  31
   0  -1   4 42788.2 901.300  15
   0   1  -4 41976.8 831.150  10
   0  -1   4 42513.3 909.510  12
   0  -1   4 44179.8 977.751  14
   0   1  -4 41048.0 841.527  51
   0  -1   4 41788.0 900.073  46
   0  -1   4 44637.2 911.946  49
   0  -1   4 43549.0 920.251  48
   0  -1   4 43666.9 909.334  42
   0  -1   4 41954.2 922.146  45
   0  -1   4 45081.4 964.459  38
   0  -1   4 45601.7 933.358  39
   0  -1   4 45084.7 1028.13  34
   0  -1   4 44677.5 921.078  18
   0  -1   4 45160.7 961.685  21
   0  -1   4 44014.3 910.739  20
   0  -1   4 43323.4 932.000  24
   0  -1   4 42302.9 949.291  27
   0  -1   4 45420.2 978.267  22
   0  -1   3 141918. 2669.94   7
   0   1  -3 140282. 2682.19   8
   0   1  -3 143494. 2677.24   4
   0   1  -3 135123. 2672.68  61
   0   1  -3 133651. 2671.48  62
   0  -1   3 146113. 2750.57  31
   0  -1   3 146761. 2722.55  28
   0  -1   3 140574. 2817.56  30
   0   1  -3 141905. 2673.53  10
   0  -1   3 149215. 2790.31  14
   0  -1   3 146543. 2727.08  12
   0   1  -3 140521. 2690.55  55
   0  -1   3 149982. 2734.13  49
   0  -1   3 139427. 2722.97  46
   0  -1   3 143512. 2738.01  48
   0  -1   3 148790. 2735.72  42
   0  -1   3 141902. 2745.90  45
   0  -1   3 156669. 2762.53  39
   0  -1   3 146506. 2779.52  38
   0  -1   3 139073. 2821.03  34
   0  -1   3 154817. 2748.51  18
   0  -1   3 152744. 2738.74  20
   0  -1   3 146694. 2745.43  24
   0  -1   3 158759. 2798.01  22
   0  -1   3 161296. 2797.97  21
   0  -1   2 44818.2 793.456   8
   0   1  -2 38349.4 772.398   8
   0  -1   2 40480.4 770.666   3
   0   1  -2 40712.3 775.504   4
   0   1  -2 37995.8 770.539  62
   0  -1   2 40318.3 793.788  28
   0  -1   2 39419.1 809.728  31
   0  -1   2 41176.5 870.908  30
   0  -1   2 39580.6 797.029  15
   0  -1   2 40742.9 790.925  12
   0  -1   2 42429.6 845.568  14
   0   1  -2 38203.9 775.923  55
   0  -1   2 39971.1 798.487  49
   0  -1   2 38506.9 800.486  48
   0  -1   2 40537.6 805.216  42
   0  -1   2 38052.8 813.459  45
   0  -1   2 42626.3 829.253  39
   0  -1   2 36926.8 831.294  38
   0  -1   2 39350.6 794.885  41
   0  -1   2 36679.2 859.751  34
   0  -1   2 40133.6 803.975  20
   0  -1   2 42440.6 814.625  18
   0  -1   2 41775.5 840.825  22
   0  -1   2 41658.6 806.322  24
   0  -1   1 303557. 5337.41   8
   0  -1   1 297934. 5333.45  50
   0  -1   1 263821. 5361.46  45
   0  -1   1 279750. 5338.82  20
   0  -1   1 292477. 5393.04  34
   0  -1   1 303210. 5390.81  30
   0  -1   1 296024. 5370.92  14
   0  -1   1 289564. 5337.25  15
   0   1  -1 270841. 5330.82  62
   0  -1   1 278027. 5330.70  62
   0  -1   1 291797. 5333.02   3
   0  -1   1 295694. 5333.66   4
   0   1  -1 288266. 5334.53   4
   0   1   0 92014.8 1747.24  62
   0  -1   0 88211.3 1745.91  62
   0   1   0 90177.3 1732.66  20
   0  -1   0 97246.4 1736.40  20
   0  -1   0 97005.5 1749.70  50
   0  -1   0 92517.1 1748.62   4
   0   1   0 95206.5 1750.79   4
   0  -1   0 93170.1 1748.58   3
   0   1   1 7544.37 170.288  25
   0   1   1 6922.91 162.675  62
   0  -1  -1 6998.95 163.240  62
   0   1   1 7463.49 169.526  12
   0  -1  -1 7219.02 165.411   4
   0  -1  -1 7011.34 164.503   3
   0   1   1 7325.04 165.943   4
   0  -1  -1 7238.17 166.874  50
   0   1   1 6901.91 156.857  46
   0   1   2 262935. 4950.18  62
   0  -1  -2 258472. 4950.06  62
   0   1   2 276522. 5044.75  29
   0   1   2 281567. 4990.25  12
   0   1   2 273908. 4989.00  25
   0   1   2 278985. 5014.68  23
   0   1   2 281241. 4996.92  26
   0   1   2 275641. 4966.52  49
   0   1   2 256245. 4967.87  46
   0   1   2 271935. 4966.71  48
   0  -1  -2 265121. 4956.91  50
   0   1   2 259020. 4985.43  43
   0   1   2 275064. 4971.65  40
   0   1   2 268562. 4980.68  39
   0   1   2 260896. 4977.63  31
   0   1   2 255240. 4948.54  19
   0   1   2 276967. 4954.19   4
   0  -1  -2 264007. 4966.07   5
   0  -1  -2 265444. 4951.81   3
   0  -1  -3 18854.4 405.508   5
   0   1   3 19490.9 384.035   4
   0   1   3 18269.8 378.525  62
   0   1   3 18298.7 432.567  31
   0   1   3 18321.4 513.387  29
   0   1   3 19334.0 448.455  12
   0   1   3 18830.6 454.350  52
   0   1   3 17941.9 454.147  53
   0  -1  -3 18703.4 391.264  50
   0   1   3 17850.2 446.711  47
   0   1   3 18669.4 421.524  48
   0   1   3 17651.5 418.957  46
   0   1   3 19042.5 419.132  49
   0   1   3 18879.0 439.061  43
   0   1   3 19420.1 423.983  40
   0   1   3 18930.3 431.200  39
   0   1   3 19211.8 449.086  17
   0   1   3 18920.4 447.136  25
   0   1   3 20079.2 458.664  26
   0   1   3 19209.4 467.512  23
   0  -1  -4 132785. 2521.98   7
   0   1   4 138874. 2470.62   4
   0  -1  -4 133732. 2511.11   5
   0   1   4 126241. 2463.04  61
   0   1   4 128544. 2587.38  53
   0   1   4 130781. 2591.48  52
   0   1   4 130090. 2581.94  47
   0   1   4 127579. 2542.66  46
   0  -1  -4 129364. 2485.17  50
   0   1   4 133841. 2549.13  48
   0   1   4 135651. 2542.85  49
   0   1   4 137087. 2573.44  43
   0   1   4 135017. 2545.98  40
   0   1   4 133467. 2555.74  39
   0   1   4 129989. 2606.19  35
   0   1   4 129784. 2561.12  32
   0   1   4 120399. 2661.18  29
   0   1   4 131548. 2563.75  31
   0   1   4 140313. 2590.02  17
   0   1   4 130091. 2526.23  20
   0   1   4 143353. 2602.46  26
   0   1   4 140328. 2594.49  24
   0   1   4 130596. 2581.99  25
   0   1   4 132546. 2610.43  23
   0   1   4 133912. 2617.31  22
   0  -1  -5 95221.4 1868.83   7
   0   1   5 91661.6 1945.70  53
   0   1   5 98021.2 1962.40  52
   0  -1  -5 93742.9 1814.61  50
   0   1   5 92795.4 1943.09  47
   0   1   5 96177.5 1910.05  48
   0   1   5 97816.1 1900.68  49
   0   1   5 91951.9 1900.47  46
   0   1   5 102237. 1946.21  43
   0   1   5 96565.9 1914.79  39
   0   1   5 98166.4 1905.31  40
   0   1   5 94885.9 1923.62  32
   0   1   5 94857.4 1985.70  35
   0   1   5 93935.5 1924.38  31
   0   1   5 92725.2 2054.20  29
   0   1   5 92340.4 1981.12  14
   0   1   5 104590. 1893.91  11
   0   1   5 91020.7 1870.58  19
   0   1   5 99626.8 1955.27  17
   0   1   5 94736.4 1881.98  20
   0   1   5 95667.0 1986.08  23
   0   1   5 95770.4 1991.17  22
   0   1   5 100942. 1970.43  26
   0   1   5 97913.6 1957.29  24
   0  -1  -6 206045. 3892.27   7
   0   1   6 205664. 3972.02  31
   0   1   6 211863. 4148.33  29
   0   1   6 196857. 4033.09  14
   0   1   6 188756. 3981.53  53
   0   1   6 198996. 3999.31  52
   0   1   6 213818. 3957.21  48
   0   1   6 201288. 3994.04  47
   0   1   6 201181. 3937.01  46
   0  -1  -6 198617. 3811.12  50
   0   1   6 209293. 3937.46  49
   0   1   6 220152. 3993.78  43
   0   1   6 210225. 3957.20  39
   0   1   6 209098. 3940.64  40
   0   1   6 208338. 3971.02  32
   0   1   6 211103. 4061.58  35
   0   1   6 211845. 4006.53  17
   0   1   6 194362. 3902.05  19
   0   1   6 204277. 3987.30  21
   0   1   6 204587. 3915.60  20
   0   1   6 202834. 4043.88  23
   0   1   6 216393. 4026.46  26
   0   1   6 206062. 4009.36  24
   0   1   6 200555. 4046.37  22
   0  -1  -7 186997. 3648.70   7
   0   1   7 189089. 3765.53  31
   0   1   7 200688. 3976.07  29
   0   1   7 178551. 3825.19  14
   0  -1  -7 190664. 3675.59   6
   0   1   7 176033. 3771.64  53
   0   1   7 187114. 3788.26  52
   0   1   7 184447. 3787.46  47
   0   1   7 188480. 3725.49  46
   0   1   7 200576. 3734.50  49
   0   1   7 197740. 3750.09  48
   0   1   7 205201. 3794.47  43
   0   1   7 197408. 3731.89  40
   0   1   7 197117. 3750.74  39
   0   1   7 196251. 3881.20  35
   0   1   7 190268. 3761.37  32
   0   1   7 192931. 3735.68  18
   0   1   7 179944. 3683.96  19
   0   1   7 192789. 3803.70  17
   0   1   7 195152. 3816.58  26
   0   1   7 189963. 3866.02  22
   0   1   7 187945. 3857.18  23
   0   1   7 190320. 3807.29  24
   0   1   8 4825.09 292.383  53
   0   1   8 4762.17 293.958  52
   0   1   8 4943.74 258.979  46
   0   1   8 5036.45 260.431  49
   0   1   8 4898.92 265.990  48
   0   1   8 5208.70 295.122  43
   0   1   8 5196.47 275.282  45
   0   1   8 5011.18 258.577  40
   0   1   8 4927.40 271.150  39
   0   1   8 4903.51 285.166  32
   0   1   8 4715.74 348.915  35
   0   1   8 5514.29 414.991  29
   0   1   8 5018.19 282.093  31
   0   1   8 4488.19 323.746  14
   0   1   8 5077.26 321.303  24
   0   1   8 4663.60 311.353  26
   0   1   8 4987.26 349.880  23
   0   1   8 4967.88 357.169  22
   0   1   8 4728.91 259.889  18
   0   1   8 5134.25 307.833  17
   0   1   8 4819.43 289.557  21
   0   1   8 4887.93 239.079  20
   0   1   8 4621.74 235.547  19
   0   1   9 7861.39 331.131  20
   0   1   9 8197.13 363.688  18
   0   1   9 7831.29 395.993  21
   0   1   9 7891.93 337.141  19
   0   1   9 9529.64 445.788  17
   0   1   9 8347.91 376.957  39
   0   1   9 7958.74 358.037  40
   0   1   9 8252.09 359.720  36
   0   1   9 8556.68 403.002  31
   0   1   9 8983.72 536.916  29
   0   1   9 7897.42 455.125  23
   0   1   9 7855.89 418.167  26
   0   1   9 9350.80 422.196  53
   0   1   9 7860.34 392.368  52
   0   1  10 9854.00 429.274  49
   0   1  10 9785.18 429.139  46
   0   1  10 10058.1 467.155  43
   0   1  10 10145.9 456.467  45
   0   1  10 10145.1 444.364  39
   0   1  10 9707.56 425.432  40
   0   1  10 9473.82 420.306  36
   0   1  10 9888.93 416.209  15
   0   1  10 8992.37 500.409  14
   0   1  10 9941.02 394.318  20
   0   1  10 9900.15 463.485  21
   0   1  10 9274.17 531.210  22
   0   1  10 9906.25 511.898  24
   0   1  11 191416. 3940.35  54
   0   1  11 203070. 4023.11  49
   0   1  11 211988. 4108.15  43
   0   1  11 204104. 4071.55  45
   0   1  11 199909. 4016.06  46
   0   1  11 200158. 4012.51  40
   0   1  11 203242. 4038.43  39
   0   1  11 203409. 4011.37  36
   0   1  11 201178. 4105.17  31
   0   1  11 194617. 3966.23  15
   0   1  11 183116. 4159.23  14
   0   1  11 187766. 3936.49  19
   0   1  11 188923. 4045.97  21
   0   1  11 198257. 3997.49  18
   0   1  11 190532. 3908.25  20
   0   1  11 173743. 4044.26  26
   0   1  11 172368. 4173.28  22
   0   1  11 186034. 4160.15  24
   0   1  12 10497.9 533.058  21
   0   1  12 9637.91 538.508  26
   0   1  12 8861.42 599.594  22
   0   1  12 11268.2 558.811  43
   0   1  12 11331.4 523.952  46
   0   1  12 11202.5 545.359  45
   0   1  12 10716.3 522.059  39
   0   1  12 11536.3 522.884  36
   0   1  12 11124.1 634.340  34
   0   1  12 10369.2 551.141  31
   0   1  12 11382.3 703.066  30
   0   1  12 10762.7 485.871  15
   0   1  12 10547.7 608.995  14
   0   1  12 10650.4 502.382  18
   0   1  12 9967.42 556.984  16
   0   1  12 10344.7 450.194  20
   0   1  12 10115.7 465.758  54
   0   1  13 446.104 214.210  26
   0   1  13 481.076 172.779  46
   0   1  13 286.713 196.017  45
   0   1  13 299.924 164.749  39
   0   1  13 317.847 156.864  36
   0   1  13 601.730 269.504  34
   0   1  13 398.658 188.942  37
   0   1  13 271.146 184.113  31
   0   1  13 346.034 295.742  30
   0   1  13 585.821 162.188  15
   0   1  13 235.190 233.173  14
   0   1  13 186.842 128.599  54
   0   1  13 397.986 204.047  16
   0   1  13 295.172 131.699  20
   0   1  13 478.927 172.829  18
   0   1  14 89104.0 2211.59  45
   0   1  14 86347.8 2136.12  46
   0   1  14 89943.5 2203.24  37
   0   1  14 89212.8 2149.57  36
   0   1  14 88202.2 2325.35  34
   0   1  14 91419.8 2466.77  30
   0   1  14 81543.2 2198.61  31
   0   1  14 82606.5 2035.68  15
   0   1  14 80205.6 2271.94  14
   0   1  14 84379.9 2024.77  54
   0   1  14 80772.1 1984.22  20
   0   1  14 85024.9 2223.04  16
   0   1  15 265.897 198.517  16
   0   1  15 103.096 234.846  34
   0   1  15 78.6307 164.351  36
   0   1  15 147.532 171.674  37
   0   1  15 724.677 255.877  33
   0   1  15 190.843 264.860  30
   0   1  15 1029.36 310.818  14
   0   1  15 319.383 155.932  15
   0   1  15 125.983 166.737  46
   0   1  15 233.906 208.936  45
   0   1  15 96.6313 128.554  54
   0   1  16 19163.7 812.112  37
   0   1  16 18991.0 835.676  33
   0   1  16 18101.2 859.504  34
   0   1  16 18571.9 782.876  36
   0   1  16 17592.8 912.240  30
   0   1  16 16083.6 764.791  16
   0   1  16 18098.6 713.452  15
   0   1  16 19762.4 797.493  44
   0   1  16 18924.4 842.082  45
   0   1  17 256.015 168.668  37
   0   1  17 230.865 210.750  34
   0   1  17-56.0712 249.882  30
   0   1  17 103.787 136.182  15
   0   1  17 128.968 153.280  46
   0   1  17 71.1787 178.617  45
   0   1  17 221.040 144.030  16
   0   1  18 16954.6 633.334  15
   0   1  18 17292.4 700.368  44
   0   1  18 17666.6 701.149  46
   0   1  18 16681.2 698.853  45
   0   1  18 18129.9 684.835  37
   0   1  18 14837.3 691.596  34
   0   1  18 16915.1 710.986  33
   0   1  19 20388.4 651.250  15
   0   1  19 19231.6 681.949  45
   0   1  19 21043.8 723.976  44
   0   1  19 19052.7 688.573  33
   0   1  20 11027.6 423.857  44
   0  -2  19 26684.1 778.031  44
   0  -2  19 26372.0 765.171  37
   0  -2  18 5659.40 332.538  15
   0  -2  18 5093.60 349.762  37
   0  -2  18 5340.82 353.480  46
   0  -2  18 5663.92 367.135  44
   0  -2  17 775.315 181.619  15
   0  -2  17 993.848 220.432  44
   0  -2  17 840.302 200.759  45
   0  -2  17 721.558 194.150  46
   0  -2  17 768.868 193.085  37
   0  -2  17 769.125 190.164  36
   0  -2  17 1005.60 222.193  33
   0  -2  17 872.188 202.425  16
   0  -2  16 244.638 175.143  37
   0  -2  16 381.065 180.755  36
   0  -2  16 275.849 187.269  16
   0  -2  15 56446.7 1572.33  37
   0  -2  15 56072.8 1559.42  39
   0  -2  15 55175.5 1620.99  33
   0  -2  15 56422.6 1699.56  34
   0  -2  15 57840.3 1571.81  36
   0  -2  15 54356.7 1546.21  43
   0  -2  15 57328.6 1555.42  46
   0  -2  15 54841.7 1608.14  45
   0  -2  15 55845.7 1579.62  44
   0  -2  15 52896.3 1593.87  16
   0  -2  15 56348.7 1506.48  15
   0  -2  14 32972.6 1090.74  37
   0  -2  14 33277.1 1094.86  39
   0  -2  14 33769.1 1093.83  36
   0  -2  14 33763.0 1175.66  33
   0  -2  14 34454.4 1258.98  34
   0  -2  14 32871.5 1106.72  44
   0  -2  14 31740.8 1096.27  43
   0  -2  14 31777.8 1144.66  45
   0  -2  14 32298.6 1065.32  46
   0  -2  14 34232.1 1316.22  30
   0  -2  14 35177.6 1126.88  52
   0  -2  14 33137.8 1047.50  15
   0  -2  14 31927.3 1040.83  19
   0  -2  14 29988.6 1003.64  20
   0  -2  13 2056.28 296.484  26
   0  -2  13 2354.21 291.603  43
   0  -2  13 2535.32 328.172  45
   0  -2  13 2676.05 280.340  46
   0  -2  13 2505.36 280.887  40
   0  -2  13 2460.87 288.165  39
   0  -2  13 2309.37 266.429  36
   0  -2  13 2404.37 382.079  34
   0  -2  13 2371.07 327.929  33
   0  -2  13 2844.15 346.158  31
   0  -2  13 2715.68 413.258  30
   0  -2  13 2303.70 257.756  15
   0  -2  13 2437.66 312.404  17
   0  -2  13 2238.72 260.677  19
   0  -2  13 2197.03 248.091  20
   0  -2  13 2369.60 290.340  52
   0  -2  13 2677.73 300.666  53
   0  -2  12 14267.0 655.971  52
   0  -2  12 15306.2 658.639  53
   0  -2  12 14633.1 633.372  49
   0  -2  12 13701.0 590.253  46
   0  -2  12 14114.1 675.562  45
   0  -2  12 13506.3 635.671  43
   0  -2  12 14369.8 625.624  39
   0  -2  12 14400.2 614.076  40
   0  -2  12 13998.0 601.570  36
   0  -2  12 14639.3 689.644  33
   0  -2  12 15134.3 770.005  34
   0  -2  12 14905.7 787.348  30
   0  -2  12 13041.9 661.445  31
   0  -2  12 11523.6 684.734  14
   0  -2  12 14171.9 577.455  20
   0  -2  12 13540.2 574.447  15
   0  -2  12 12872.4 565.052  19
   0  -2  12 13381.2 651.885  17
   0  -2  12 11862.2 626.888  26
   0  -2  11 13432.3 592.884  53
   0  -2  11 13401.1 603.104  52
   0  -2  11 14142.7 582.581  49
   0  -2  11 13035.8 608.296  45
   0  -2  11 12434.9 531.833  46
   0  -2  11 13827.5 615.450  43
   0  -2  11 13307.9 566.702  39
   0  -2  11 13740.5 561.363  40
   0  -2  11 12321.9 533.890  36
   0  -2  11 13416.2 625.206  33
   0  -2  11 12858.3 685.210  34
   0  -2  11 11577.2 679.930  30
   0  -2  11 12719.8 614.360  31
   0  -2  11 12088.3 649.780  14
   0  -2  11 13059.8 529.491  15
   0  -2  11 11978.7 515.736  19
   0  -2  11 11679.5 572.841  17
   0  -2  11 13163.5 528.376  20
   0  -2  11 11338.7 592.054  26
   0  -2  10 86453.4 1918.27  49
   0  -2  10 85616.3 1975.77  43
   0  -2  10 82777.9 1967.86  45
   0  -2  10 81252.6 1864.38  46
   0  -2  10 83576.9 1889.02  40
   0  -2  10 85776.0 1922.43  39
   0  -2  10 89942.2 2142.91  34
   0  -2  10 82400.2 1876.28  36
   0  -2  10 82646.5 1982.98  33
   0  -2  10 74544.2 2007.13  14
   0  -2  10 80208.6 1849.87  15
   0  -2  10 83580.3 1860.61  20
   0  -2  10 76900.6 1843.35  19
   0  -2  10 79109.9 1945.61  17
   0  -2  10 85642.1 1976.10  52
   0  -2  10 87227.8 1977.38  53
   0  -2  10 81871.6 1981.36  31
   0  -2  10 68682.3 1857.18  27
   0  -2  10 85261.5 2158.13  30
   0  -2   9 6179.42 314.461  20
   0  -2   9 5851.29 307.548  19
   0  -2   9 4870.07 329.740  27
   0  -2   9 5366.43 384.018  14
   0  -2   9 6696.75 322.952  15
   0  -2   9 6367.70 331.681  49
   0  -2   9 6217.04 315.982  46
   0  -2   9 6065.78 361.044  43
   0  -2   8 38861.1 1018.64  45
   0  -2   8 38155.9 959.374  40
   0  -2   8 38692.7 989.923  39
   0  -2   8 41096.4 1171.98  34
   0  -2   8 36190.5 1013.74  27
   0  -2   8 34944.3 1121.43  30
   0  -2   8 38802.6 1030.66  31
   0  -2   8 37881.1 947.716  15
   0  -2   8 37013.3 1005.47  17
   0  -2   8 39153.2 959.239  20
   0  -2   8 36348.3 942.338  19
   0  -2   8 39355.2 974.819  49
   0  -2   7 109619. 2291.47  46
   0  -2   7 114422. 2315.61  49
   0  -2   7 112051. 2341.46  48
   0  -2   7 114061. 2395.88  43
   0  -2   7 109958. 2355.42  45
   0  -2   7 113427. 2336.08  39
   0  -2   7 113243. 2303.30  40
   0  -2   7 113885. 2314.44  42
   0  -2   7 120050. 2539.72  34
   0  -2   7 106615. 2488.92  30
   0  -2   7 111738. 2365.99  31
   0  -2   7 107486. 2422.61  14
   0  -2   7 113410. 2298.25  15
   0  -2   7 113912. 2307.89  20
   0  -2   7 114733. 2331.08  18
   0  -2   7 106446. 2359.69  24
   0   2  -6 134418. 2631.23   9
   0  -2   6 135646. 2716.11  28
   0  -2   6 138757. 2918.26  30
   0  -2   6 139871. 2789.42  31
   0  -2   6 138692. 2854.60  14
   0  -2   6 141265. 2729.69  15
   0   2  -6 128674. 2604.91  51
   0  -2   6 143261. 2744.50  49
   0  -2   6 138876. 2761.90  48
   0  -2   6 137078. 2725.25  46
   0  -2   6 136611. 2783.29  45
   0  -2   6 141761. 2816.38  38
   0  -2   6 146173. 2753.10  42
   0  -2   6 145761. 2780.15  39
   0  -2   6 143848. 2931.92  34
   0  -2   6 146250. 2769.20  18
   0  -2   6 138048. 2785.71  24
   0  -2   6 132399. 2807.52  27
   0   2  -5 113133. 2322.13  61
   0   2  -5 111683. 2321.51  57
   0   2  -5 114051. 2322.03  62
   0  -2   5 128767. 2468.00  31
   0  -2   5 130816. 2597.53  30
   0  -2   5 124061. 2404.60  28
   0  -2   5 127920. 2536.65  14
   0  -2   5 126101. 2415.30  15
   0  -2   5 125449. 2496.22  27
   0  -2   5 128478. 2461.86  24
   0  -2   5 127676. 2425.34  49
   0  -2   5 124182. 2411.66  46
   0  -2   5 127064. 2443.00  48
   0  -2   5 130009. 2434.15  42
   0  -2   5 125886. 2470.92  45
   0  -2   5 133455. 2472.20  39
   0  -2   5 127018. 2504.49  38
   0  -2   5 124943. 2582.77  34
   0  -2   5 134964. 2457.63  18
   0  -2   5 130413. 2434.72  20
   0   2  -5 121309. 2348.42   9
   0  -2   4 10202.6 254.457   7
   0   2  -4 11466.8 278.896   9
   0   2  -4 10168.3 263.771  57
   0   2  -4 10126.4 263.944  61
   0   2  -4 10244.8 263.736  62
   0  -2   4 11339.8 338.096  31
   0  -2   4 10661.6 297.144  28
   0  -2   4 11227.4 415.366  30
   0  -2   4 10957.8 379.983  14
   0  -2   4 10943.7 308.506  15
   0   2  -4 9963.47 274.379  55
   0  -2   4 10952.7 310.653  49
   0  -2   4 10814.9 318.642  48
   0  -2   4 10425.2 299.338  46
   0  -2   4 10634.6 313.937  42
   0  -2   4 10590.3 344.882  45
   0  -2   4 11368.0 348.813  39
   0  -2   4 10905.6 365.973  38
   0  -2   4 10439.2 406.899  34
   0  -2   4 11325.0 320.105  20
   0  -2   4 11180.9 333.809  24
   0   2  -3 374979. 7038.35   9
   0   2  -3 365563. 7028.88  62
   0  -2   3 380707. 7184.78  30
   0  -2   3 381229. 7047.91  28
   0  -2   3 378134. 7083.77  31
   0  -2   3 383929. 7143.17  14
   0  -2   3 391915. 7061.97  15
   0  -2   3 369376. 7030.67  12
   0   2  -3 367115. 7037.83  55
   0  -2   3 383309. 7058.75  49
   0  -2   3 365389. 7046.05  46
   0  -2   3 370154. 7064.75  48
   0  -2   3 371406. 7113.63  45
   0  -2   3 392561. 7077.27  42
   0  -2   3 381290. 7053.80  41
   0  -2   3 401376. 7126.40  39
   0  -2   3 375939. 7132.67  33
   0  -2   3 371054. 7180.34  34
   0  -2   3 389132. 7070.31  20
   0  -2   3 388622. 7074.23  24
   0   2  -2 51123.7 1043.04  62
   0  -2   2 53526.4 1066.14  31
   0  -2   2 56926.9 1161.38  30
   0  -2   2 51217.7 1014.84  12
   0  -2   2 55035.4 1056.56  15
   0   2  -2 54326.8 1053.29   9
   0  -2   2 51837.6 1048.42  48
   0  -2   2 48878.8 1106.06  45
   0  -2   2 56159.8 1078.03  42
   0  -2   2 52832.6 1043.12  41
   0  -2   2 49586.0 1118.84  33
   0  -2   2 54727.0 1160.95  34
   0  -2   2 53389.3 1042.80   3
   0  -2   2 52616.1 1056.27  20
   0  -2   1 23225.5 495.211  20
   0  -2   1 24073.8 503.218  15
   0  -2   1 23634.5 503.605   3
   0  -2   1 22777.1 481.091  48
   0  -2   1 24382.9 505.944  50
   0  -2   1 23345.4 499.750  31
   0   2  -1 24734.6 514.278   9
   0  -2   1 24942.3 577.016  58
   0   2  -1 22837.5 502.215  62
   0   2   0 50697.1 1056.71  62
   0  -2   0 55146.4 1065.12   4
   0  -2   0 54618.1 1063.15   3
   0   2   0 58447.6 1079.95   9
   0  -2   0 55579.9 1063.22  50
   0  -2   0 56239.8 1040.53  20
   0   2   0 50026.0 1027.99  20
   0   2   1 96044.2 1813.13  46
   0   2   1 93254.3 1845.46  54
   0  -2  -1 94021.2 1833.06   3
   0   2   1 92978.2 1829.90  62
   0  -2  -1 97555.0 1835.98  50
   0   2   2 77673.6 1479.13  62
   0  -2  -2 76474.6 1481.94   3
   0   2   2 74568.8 1501.73  54
   0  -2  -2 75488.7 1482.49  50
   0   2   2 75133.5 1466.99  46
   0   2   2 76474.1 1479.35  31
   0   2   2 79773.0 1492.10  25
   0   2   2 72065.8 1490.63  37
   0   2   3 42013.7 869.100  25
   0   2   3 40899.1 826.559  48
   0   2   3 39494.0 837.275  46
   0   2   3 41908.1 832.225  49
   0  -2  -3 41783.2 836.444  50
   0   2   3 40840.2 881.906  16
   0   2   3 42083.1 841.346  40
   0   2   3 40016.4 846.533  31
   0   2   3 40525.3 825.426  62
   0  -2  -3 39927.5 848.270   5
   0   2   4 20907.5 498.757  46
   0   2   4 22251.5 493.774  49
   0  -2  -4 21465.7 474.113  50
   0   2   4 20782.1 487.627  48
   0   2   4 21023.0 466.521  19
   0   2   4 21796.0 517.900  39
   0   2   4 21803.1 499.772  40
   0   2   4 21334.7 461.055  62
   0   2   4 21184.4 612.998  29
   0   2   4 21701.7 510.598  31
   0  -2  -4 21045.8 494.689   5
   0   2   4 22226.3 540.478  26
   0   2   4 21679.0 533.162  25
   0   2   4 21474.9 566.973  23
   0  -2  -5 277.102 67.0157   5
   0   2   5 188.023 37.3592  61
   0   2   5 224.820 41.0144  62
   0   2   5 182.221 38.6637  57
   0   2   5 177.793 66.4919  31
   0   2   5 368.849 151.061  29
   0   2   5 268.867 96.7539  24
   0   2   5 165.701 84.6507  25
   0   2   5 329.095 113.044  23
   0   2   5 220.074 100.048  26
   0   2   5 636.953 76.6558  49
   0   2   5 221.354 91.1092  47
   0  -2  -5 259.994 54.9425  50
   0   2   5 262.161 77.8893  43
   0   2   5 296.458 71.5386  46
   0   2   5 226.712 63.0296  40
   0   2   5 284.347 74.4807  39
   0   2   5 465.114 85.9396  32
   0   2   5 190.751 53.7688  19
   0   2   5 285.676 60.2654  20
   0  -2  -5 109.407 67.2104   7
   0   2   6 203117. 3971.11  31
   0   2   6 213284. 4197.97  29
   0   2   6 197860. 4063.81  14
   0   2   6 215815. 3974.99  11
   0  -2  -6 205055. 3920.35   5
   0   2   6 210274. 4030.52  24
   0   2   6 204040. 4078.21  22
   0   2   6 206049. 4009.71  26
   0   2   6 212168. 3945.37  49
   0   2   6 199335. 4000.12  47
   0   2   6 209265. 3952.73  48
   0  -2  -6 204274. 3860.36  50
   0   2   6 202520. 3950.61  46
   0   2   6 210308. 3993.82  43
   0   2   6 211810. 3953.49  40
   0   2   6 208645. 3974.79  39
   0   2   6 201346. 4049.57  35
   0   2   6 204501. 3979.43  32
   0   2   6 197436. 3903.06  19
   0   2   6 198810. 3905.66  20
   0   2   6 200968. 4026.16  17
   0  -2  -6 199659. 3934.35   7
   0   2   7 17193.0 558.545  24
   0   2   7 15685.3 581.142  22
   0   2   7 15916.6 583.351  23
   0   2   7 16663.0 545.075  26
   0   2   7 16246.1 531.137  47
   0   2   7 16468.5 478.347  49
   0   2   7 17042.9 491.265  48
   0   2   7 16993.1 494.185  46
   0   2   7 17037.0 521.657  43
   0   2   7 16664.1 484.522  40
   0   2   7 16489.6 503.135  39
   0   2   7 16157.5 507.190  32
   0   2   7 16628.8 584.037  35
   0   2   7 16088.2 503.807  31
   0   2   7 17882.5 689.031  29
   0   2   7 15926.7 576.386  14
   0   2   7 16763.8 469.371  11
   0   2   7 16036.6 449.145  19
   0   2   7 16042.1 549.692  17
   0   2   7 15747.1 447.169  20
   0  -2  -7 16106.0 467.519   7
   0   2   8 53226.5 1245.05  31
   0   2   8 57374.0 1488.32  29
   0   2   8 49402.7 1319.26  14
   0   2   8 53310.2 1214.82  46
   0   2   8 55548.2 1266.88  43
   0   2   8 52990.4 1230.46  39
   0   2   8 54038.6 1208.37  40
   0   2   8 52060.5 1239.88  32
   0   2   8 54867.3 1360.57  35
   0   2   8 52245.5 1208.46  48
   0   2   8 53678.6 1201.60  49
   0   2   8 50690.2 1259.44  47
   0   2   8 50942.6 1205.55  54
   0   2   8 50334.4 1197.99  18
   0   2   8 49451.3 1244.20  21
   0   2   8 50321.4 1155.13  19
   0   2   8 51675.7 1272.88  26
   0   2   8 51033.3 1288.19  24
   0   2   8 50774.9 1347.89  22
   0   2   8 50343.9 1345.66  23
   0   2   9 241185. 4550.25  43
   0   2   9 227230. 4468.70  18
   0   2   9 231400. 4545.23  21
   0   2   9 213834. 4401.80  19
   0   2   9 223906. 4396.47  20
   0   2   9 231392. 4465.52  36
   0   2   9 225958. 4656.26  35
   0   2   9 221060. 4459.64  54
   0   2   9 256042. 4865.99  29
   0   2   9 224425. 4513.12  31
   0   2   9 218195. 4656.62  23
   0   2   9 215530. 4534.62  26
   0   2  10 27657.7 921.528  24
   0   2  10 26580.1 962.244  23
   0   2  10 25974.7 961.212  22
   0   2  10 30082.5 849.633  46
   0   2  10 30241.8 867.498  45
   0   2  10 29665.4 856.629  39
   0   2  10 27979.5 817.778  40
   0   2  10 28884.0 871.709  32
   0   2  10 28326.9 967.038  35
   0   2  10 29033.2 824.675  36
   0   2  10 26929.2 806.984  54
   0   2  10 26391.3 929.261  14
   0   2  10 27180.5 793.419  15
   0   2  10 25792.4 874.747  16
   0   2  10 27449.5 757.635  20
   0   2  10 28874.6 880.345  21
   0   2  10 32786.9 1123.53  29
   0   2  11 15312.6 749.714  22
   0   2  11 16378.9 724.488  24
   0   2  11 15814.8 756.716  23
   0   2  11 16059.9 674.079  26
   0   2  11 18176.4 650.204  46
   0   2  11 17266.1 656.109  45
   0   2  11 17650.8 650.246  39
   0   2  11 17938.4 680.638  37
   0   2  11 17969.2 633.713  36
   0   2  11 17466.2 620.105  54
   0   2  11 16791.3 596.871  15
   0   2  11 15921.4 722.555  14
   0   2  11 15853.3 681.292  16
   0   2  11 16441.8 555.702  20
   0   2  11 16867.4 666.324  21
   0   2  11 17305.5 622.391  18
   0   2  11 19580.4 892.814  29
   0   2  11 17753.8 678.541  31
   0   2  12 7947.49 531.002  24
   0   2  12 6383.14 443.814  26
   0   2  12 7343.18 543.640  22
   0   2  12 8098.56 458.524  45
   0   2  12 8551.79 452.828  46
   0   2  12 8140.22 466.210  37
   0   2  12 7560.51 420.504  36
   0   2  12 8074.20 418.966  54
   0   2  12 7644.84 522.819  14
   0   2  12 7418.04 395.543  15
   0   2  12 6664.91 458.229  16
   0   2  12 7704.60 449.604  21
   0   2  12 7341.16 409.762  18
   0   2  12 7278.48 365.441  20
   0   2  12 7165.95 451.743  31
   0   2  13 120147. 2894.97  21
   0   2  13 113126. 3084.65  22
   0   2  13 134032. 2921.72  46
   0   2  13 131571. 2946.49  45
   0   2  13 139349. 3000.48  37
   0   2  13 128200. 3097.43  34
   0   2  13 134286. 2908.70  36
   0   2  13 131668. 2851.05  54
   0   2  13 121901. 3053.74  14
   0   2  13 124371. 2805.97  15
   0   2  13 124650. 2944.38  31
   0   2  13 139311. 3273.29  30
   0   2  13 123574. 2733.51  20
   0   2  13 129810. 3003.92  16
   0   2  13 128206. 2851.28  18
   0   2  14 30913.4 1068.70  45
   0   2  14 31282.4 1049.63  46
   0   2  14 30654.7 1079.29  37
   0   2  14 32762.3 1051.56  36
   0   2  14 29669.0 1159.15  34
   0   2  14 29149.7 964.610  54
   0   2  14 29204.7 1154.87  14
   0   2  14 29443.5 950.524  15
   0   2  14 29266.0 1067.80  31
   0   2  14 30260.9 1255.16  30
   0   2  14 27043.5 1045.78  16
   0   2  15 7631.22 490.367  46
   0   2  15 6603.59 483.383  45
   0   2  15 6997.00 493.171  37
   0   2  15 7058.23 462.578  36
   0   2  15 6660.89 534.926  34
   0   2  15 6677.82 418.069  54
   0   2  15 6741.75 542.028  14
   0   2  15 7645.02 620.899  30
   0   2  15 6641.81 410.736  15
   0   2  15 5976.46 455.685  16
   0   2  16 6929.30 494.264  33
   0   2  16 7404.07 494.301  37
   0   2  16 6200.36 514.831  34
   0   2  16 6845.98 461.914  36
   0   2  16 6380.35 402.564  15
   0   2  16 6891.29 540.638  14
   0   2  16 6318.68 557.443  30
   0   2  16 6775.24 493.671  45
   0   2  17 2023.31 269.227  37
   0   2  17 1997.16 321.798  34
   0   2  17 2074.08 341.164  30
   0   2  17 1992.28 283.738  46
   0   2  17 1909.83 301.340  45
   0   2  17 1483.64 212.508  15
   0   2  18 46903.5 1343.24  33
   0   2  18 44362.8 1326.64  34
   0   2  18 45110.1 1242.28  37
   0   2  18 44183.0 1210.15  15
   0   2  18 42702.8 1368.78  30
   0   2  18 47791.3 1319.59  44
   0   2  18 46461.9 1341.65  45
   0   2  18 50182.6 1337.10  46
   0   2  19 232.010 114.601  15
   0   2  19 315.933 148.172  33
   0   2  19 159.831 139.753  44
   0   2  19 315.488 149.184  45
   0   2  20 1620.07 171.702  33
   0   2  20 2110.64 189.830  44
   0  -3  19 1711.65 172.706  37
   0  -3  18 622.895 156.423  16
   0  -3  18 694.554 161.823  37
   0  -3  18 552.158 158.300  46
   0  -3  18 761.904 164.795  44
   0  -3  17 24860.7 865.140  44
   0  -3  17 23860.9 831.762  46
   0  -3  17 21741.7 841.545  16
   0  -3  17 23290.4 788.155  15
   0  -3  17 22500.9 822.173  37
   0  -3  16 8711.41 499.861  46
   0  -3  16 8770.98 479.009  15
   0  -3  15 37578.5 1195.45  37
   0  -3  15 37910.9 1199.73  39
   0  -3  15 38562.5 1248.24  33
   0  -3  15 38954.3 1207.12  36
   0  -3  15 38636.8 1229.16  44
   0  -3  15 35600.2 1200.54  45
   0  -3  15 38429.3 1201.25  43
   0  -3  15 37490.0 1180.19  46
   0  -3  15 40653.3 1212.94  52
   0  -3  15 38751.1 1164.60  15
   0  -3  14 323.030 213.178  26
   0  -3  14 652.645 221.290  45
   0  -3  14 483.906 201.399  43
   0  -3  14 322.045 193.914  44
   0  -3  14 300.590 165.418  46
   0  -3  14 450.715 199.327  39
   0  -3  14 389.445 178.975  36
   0  -3  14 378.059 258.429  34
   0  -3  14 925.819 247.775  33
   0  -3  14 428.626 180.009  53
   0  -3  14 323.134 192.707  52
   0  -3  14 330.784 196.522  17
   0  -3  14 309.433 160.630  19
   0  -3  14 313.164 179.186  15
   0  -3  13 38429.9 1210.89  43
   0  -3  13 36702.1 1229.78  45
   0  -3  13 37829.5 1156.48  46
   0  -3  13 39065.0 1206.82  44
   0  -3  13 38979.1 1198.03  39
   0  -3  13 39131.8 1180.17  36
   0  -3  13 38083.6 1257.36  33
   0  -3  13 39154.4 1366.14  34
   0  -3  13 32916.0 1183.63  26
   0  -3  13 39852.5 1218.40  53
   0  -3  13 40571.8 1240.49  52
   0  -3  13 37781.0 1137.92  20
   0  -3  13 35135.8 1222.37  17
   0  -3  13 38027.4 1141.16  15
   0  -3  13 36693.2 1139.05  19
   0  -3  13 39778.2 1417.78  30
   0  -3  12 26273.6 995.385  31
   0  -3  12 27492.2 1116.74  30
   0  -3  12 26295.5 884.509  46
   0  -3  12 24884.1 953.867  45
   0  -3  12 25736.2 939.032  43
   0  -3  12 26370.9 912.842  39
   0  -3  12 26552.1 899.656  40
   0  -3  12 29307.8 1108.39  34
   0  -3  12 26477.3 896.202  36
   0  -3  12 25420.2 970.410  33
   0  -3  12 26844.4 924.262  49
   0  -3  12 29582.9 976.978  53
   0  -3  12 28371.5 974.560  52
   0  -3  12 24472.3 958.605  26
   0  -3  12 27149.9 881.112  20
   0  -3  12 24137.1 854.398  19
   0  -3  12 26615.0 875.247  15
   0  -3  12 25692.0 954.275  17
   0  -3  11 26160.8 859.102  49
   0  -3  11 24558.6 806.024  46
   0  -3  11 23281.3 888.526  45
   0  -3  11 24408.6 870.774  43
   0  -3  11 25001.9 845.934  39
   0  -3  11 24609.7 824.640  40
   0  -3  11 24673.3 915.677  33
   0  -3  11 27887.4 1045.75  34
   0  -3  11 24960.3 819.884  36
   0  -3  11 25397.7 892.843  52
   0  -3  11 25536.0 885.632  53
   0  -3  11 25682.8 811.426  15
   0  -3  11 24055.7 800.638  19
   0  -3  11 24749.3 883.692  17
   0  -3  11 25879.2 817.771  20
   0  -3  11 23457.5 896.556  31
   0  -3  11 25654.2 1035.58  30
   0  -3  11 20270.0 790.689  27
   0  -3  10 365.641 228.599  30
   0  -3  10 540.134 172.992  31
   0  -3  10 437.777 137.114  15
   0  -3  10 512.662 144.993  49
   0  -3  10 397.073 156.965  43
   0  -3  10 450.143 181.386  45
   0  -3  10 645.457 142.262  46
   0  -3  10 318.368 141.151  39
   0  -3  10 359.974 127.293  40
   0  -3  10 601.950 238.003  34
   0  -3  10 371.210 123.630  36
   0  -3  10 496.120 185.110  33
   0  -3  10 327.736 170.977  27
   0  -3  10 502.083 158.948  53
   0  -3  10 417.376 145.298  17
   0  -3  10 289.177 119.979  19
   0  -3  10 580.280 143.824  20
   0  -3   9 727.816 138.455  46
   0  -3   9 750.967 177.096  43
   0  -3   9 968.499 163.051  20
   0  -3   9 1135.13 163.424  19
   0  -3   9 848.314 157.166  49
   0  -3   9 820.174 228.378  14
   0  -3   9 930.898 158.463  15
   0  -3   9 792.632 193.901  27
   0  -3   9 923.514 188.003  31
   0  -3   9 783.979 238.990  30
   0  -3   8 318378. 6365.33  45
   0  -3   8 328981. 6309.25  39
   0  -3   8 326793. 6256.39  40
   0  -3   8 331789. 6281.58  42
   0  -3   8 331790. 6524.03  34
   0  -3   8 316287. 6382.93  33
   0  -3   8 318934. 6247.13  36
   0  -3   8 316786. 6346.57  31
   0  -3   8 329843. 6265.18  20
   0  -3   8 311234. 6352.56  27
   0  -3   7 4422.64 312.400  27
   0  -3   7 4534.99 249.240  49
   0  -3   7 4200.92 234.523  46
   0  -3   7 4578.06 309.523  45
   0  -3   7 5361.53 292.199  39
   0  -3   7 4841.08 257.545  42
   0  -3   7 4535.79 242.635  40
   0  -3   7 4819.31 302.466  38
   0  -3   7 4541.65 375.620  34
   0  -3   7 4305.82 312.367  33
   0  -3   7 4604.14 247.478  15
   0  -3   7 4974.94 350.644  14
   0  -3   7 4640.37 255.634  20
   0  -3   7 4309.95 281.926  31
   0  -3   7 4319.94 235.473  28
   0  -3   7 4786.34 379.026  30
   0   3  -6 5363.70 195.283   9
   0  -3   6 4778.79 235.547  49
   0  -3   6 4856.63 227.977  46
   0  -3   6 5179.78 248.000  42
   0  -3   6 4844.21 301.466  45
   0  -3   6 4895.37 296.061  38
   0  -3   6 5570.35 283.430  39
   0  -3   6 4653.70 307.941  33
   0  -3   6 4553.75 348.645  34
   0  -3   6 4888.22 235.927  15
   0  -3   6 4579.09 319.722  14
   0  -3   6 4639.64 351.473  30
   0  -3   6 4942.15 271.649  31
   0  -3   6 4304.38 218.614  28
   0  -3   6 5005.92 244.465  20
   0   3  -6 4196.81 176.764  61
   0   3  -5 58480.7 1230.03  61
   0   3  -5 57383.5 1227.17  62
   0   3  -5 57868.1 1228.90  57
   0  -3   5 63039.5 1342.82  31
   0  -3   5 58653.5 1254.36  28
   0  -3   5 65239.7 1478.39  30
   0  -3   5 60764.7 1408.19  14
   0  -3   5 62694.3 1289.30  15
   0   3  -5 54621.4 1240.35  55
   0  -3   5 61694.2 1288.11  49
   0  -3   5 62274.8 1310.08  48
   0  -3   5 60733.6 1273.33  46
   0  -3   5 64777.2 1311.18  42
   0  -3   5 64869.2 1403.91  45
   0  -3   5 64137.4 1403.51  38
   0  -3   5 67462.2 1374.11  39
   0  -3   5 63605.4 1417.61  33
   0  -3   5 61096.9 1460.45  34
   0  -3   5 59208.9 1153.04   5
   0   3  -5 61865.3 1241.32   9
   0  -3   4 112177. 2130.68   5
   0   3  -4 109187. 2186.87  61
   0   3  -4 107794. 2183.54  62
   0  -3   4 118561. 2399.64  30
   0  -3   4 116053. 2258.95  31
   0  -3   4 109242. 2188.42  28
   0  -3   4 115576. 2220.02  15
   0  -3   4 111093. 2224.64  48
   0  -3   4 112123. 2209.79  49
   0  -3   4 110401. 2195.70  46
   0  -3   4 113825. 2234.94  42
   0  -3   4 110267. 2307.91  45
   0  -3   4 114934. 2329.67  38
   0  -3   4 121023. 2309.31  39
   0  -3   4 117700. 2395.61  34
   0  -3   4 108984. 2322.65  33
   0   3  -4 106567. 2194.55  55
   0  -3   4 114958. 2228.55  20
   0   3  -4 116102. 2194.42   9
   0   3  -3 212464. 4072.19   9
   0  -3   3 207797. 4050.99  46
   0  -3   3 209879. 4074.65  48
   0  -3   3 210586. 4063.63  49
   0  -3   3 226722. 4111.37  42
   0  -3   3 217349. 4182.53  45
   0  -3   3 212001. 4059.57  41
   0  -3   3 229003. 4252.68  34
   0  -3   3 221554. 4209.66  33
   0  -3   3 219300. 4109.51  31
   0  -3   3 222235. 4085.77  15
   0  -3   3 215860. 4084.22  20
   0   3  -3 207752. 4068.16  62
   0   3  -2 64486.4 1283.44   9
   0  -3   2 65266.4 1278.52  50
   0  -3   2 59196.7 1261.11  44
   0  -3   2 63770.9 1248.19  41
   0  -3   2 63174.9 1372.16  33
   0  -3   2 63561.4 1281.84  31
   0  -3   2 64611.3 1272.35   3
   0   3  -2 60910.9 1271.97  62
   0  -3   2 63122.1 1268.20  20
   0  -3   2 64307.1 1276.13  15
   0  -3   1 164789. 3063.26  20
   0   3  -1 157506. 3083.11  62
   0  -3   1 171528. 3202.19  58
   0  -3   1 165595. 3086.04   3
   0  -3   1 169787. 3089.46  50
   0   3  -1 168884. 3101.53   9
   0  -3   0 201.152 62.3718   3
   0  -3   0 236.918 73.0165  50
   0   3   0 212.543 64.7024   9
   0   3   0 139.405 57.5551  62
   0   3   1 46996.8 951.068  20
   0  -3  -1 51389.3 1024.02   3
   0   3   1 49140.2 1018.06  62
   0  -3  -1 53336.3 1028.46  50
   0   3   1 53897.8 1056.18   9
   0   3   2 42097.3 912.740  54
   0   3   2 40255.7 860.966  46
   0   3   2 44861.5 938.013   9
   0  -3  -2 43223.3 891.581  50
   0  -3  -2 42171.9 887.610   3
   0   3   2 43859.6 871.695  25
   0   3   2 41779.4 883.220  62
   0   3   3 140614. 2838.56  54
   0   3   3 145482. 2755.91  48
   0  -3  -3 151209. 2814.88  50
   0   3   3 146152. 2795.19  46
   0   3   3 155700. 2894.61   9
   0   3   3 145243. 2792.20  31
   0   3   3 142697. 2768.78  36
   0   3   3 151274. 2837.16  37
   0   3   3 147665. 2805.17  62
   0  -3  -3 142838. 2824.05   5
   0   3   3 149769. 2820.95  25
   0  -3  -4 257051. 4940.12   5
   0   3   4 263928. 4906.07  62
   0   3   4 247490. 4855.29  60
   0   3   4 271232. 5029.81   9
   0   3   4 257984. 4965.60  54
   0  -3  -4 263918. 4915.31  50
   0   3   4 267606. 4889.60  48
   0   3   4 263153. 4920.73  46
   0   3   4 249928. 4951.39  37
   0   3   4 261145. 4918.83  31
   0   3   4 272544. 4976.56  16
   0   3   4 270143. 4960.66  25
   0   3   5 12267.8 323.576  57
   0   3   5 12003.6 322.520  61
   0   3   5 12277.8 322.254  62
   0   3   5 12307.2 479.984  29
   0   3   5 12334.0 359.091  31
   0  -3  -5 12348.5 364.285   5
   0   3   5 11928.7 382.338  54
   0   3   5 12396.0 337.160  48
   0  -3  -5 13051.9 340.842  50
   0   3   5 12402.8 358.507  46
   0   3   5 13031.3 357.570  40
   0   3   5 11937.8 380.627  37
   0   3   5 11975.6 309.987  20
   0   3   5 11860.8 393.899  16
   0   3   5 13096.6 443.839  23
   0   3   5 13181.3 397.386  25
   0  -3  -6 5366.21 242.853   7
   0   3   6 5100.11 180.455  61
   0   3   6 5127.68 181.118  62
   0   3   6 5313.36 182.599  57
   0   3   6 5494.38 254.539  54
   0   3   6 5143.72 264.524  47
   0   3   6 5591.86 222.642  48
   0  -3  -6 5534.18 202.484  50
   0   3   6 5227.00 218.863  49
   0   3   6 5629.81 238.605  46
   0   3   6 5891.57 263.668  37
   0   3   6 5504.24 229.117  40
   0   3   6 5777.30 257.046  32
   0   3   6 5912.19 376.407  29
   0   3   6 5642.74 240.232  31
   0  -3  -6 5378.41 232.688   5
   0   3   6 5460.09 196.384  20
   0   3   6 4881.18 267.636  16
   0   3   6 5405.47 274.514  24
   0  -3  -7 19574.7 569.452   7
   0   3   7 20209.5 576.385  31
   0   3   7 21703.2 781.256  29
   0  -3  -7 19901.4 559.245   5
   0   3   7 19975.4 589.809  54
   0   3   7 20145.6 609.966  47
   0   3   7 20532.0 554.816  48
   0  -3  -7 19940.6 492.256  50
   0   3   7 21245.4 580.060  46
   0   3   7 20711.5 564.124  40
   0   3   7 21363.6 610.460  37
   0   3   7 20438.1 557.575  36
   0   3   7 20693.1 666.046  35
   0   3   7 20583.1 595.361  32
   0   3   7 20152.1 629.531  16
   0   3   7 19030.6 505.818  20
   0   3   7 19842.1 680.289  22
   0   3   7 20699.4 638.520  24
   0   3   7 20646.5 676.122  23
   0  -3  -8 102749. 2233.79   7
   0   3   8 118120. 2589.57  29
   0   3   8 108763. 2273.34  31
   0   3   8 106749. 2407.24  14
   0   3   8 110241. 2269.45  46
   0   3   8 109261. 2247.45  40
   0   3   8 113758. 2319.22  37
   0   3   8 109358. 2293.71  32
   0   3   8 109413. 2244.44  36
   0   3   8 109095. 2405.62  35
   0   3   8 102801. 2324.58  16
   0   3   8 106991. 2281.93  54
   0   3   8 111427. 2245.05  48
   0   3   8 104568. 2308.06  47
   0   3   8 106263. 2408.92  23
   0   3   8 108955. 2355.16  24
   0   3   8 104054. 2412.28  22
   0   3   9 76816.0 1841.59  16
   0   3   9 78122.6 1676.08  20
   0   3   9 78843.4 1760.66  18
   0   3   9 78766.4 1823.27  21
   0   3   9 85001.4 1841.50  37
   0   3   9 82814.7 1769.33  36
   0   3   9 78946.6 1872.51  24
   0   3   9 78991.6 1950.87  22
   0   3   9 80442.7 1949.57  23
   0   3   9 80721.7 1798.16  31
   0   3   9 76104.2 1810.74  47
   0   3  10 200.151 122.772  45
   0   3  10 327.242 129.100  46
   0   3  10 178.367 108.252  18
   0   3  10 700.523 159.089  21
   0   3  10 352.057 103.098  20
   0   3  10 134.557 151.491  16
   0   3  10 290.960 198.993  35
   0   3  10 504.217 151.179  32
   0   3  10 115.992 106.160  54
   0   3  10 282.314 106.860  15
   0   3  10 373.913 189.523  14
   0   3  10 408.290 258.654  29
   0   3  10 153.042 169.208  23
   0   3  10 351.318 195.114  22
   0   3  10 373.886 170.049  24
   0   3  11 36795.1 1168.05  24
   0   3  11 35094.2 1213.08  23
   0   3  11 35007.1 1211.76  22
   0   3  11 39341.3 1081.64  46
   0   3  11 36993.4 1069.09  45
   0   3  11 39164.0 1125.78  37
   0   3  11 38497.4 1102.61  32
   0   3  11 39399.0 1061.28  36
   0   3  11 35947.8 1193.12  35
   0   3  11 37964.4 1058.31  54
   0   3  11 36448.5 1184.46  14
   0   3  11 34953.2 991.105  15
   0   3  11 33497.9 1093.87  16
   0   3  11 35375.5 933.731  20
   0   3  11 36749.3 1095.53  21
   0   3  11 36703.1 1032.05  18
   0   3  11 40544.2 1364.46  29
   0   3  11 35853.7 1066.10  31
   0   3  12 7839.71 528.772  24
   0   3  12 8075.40 575.377  22
   0   3  12 7572.59 558.863  23
   0   3  12 8290.29 467.186  45
   0   3  12 9095.08 479.523  46
   0   3  12 9013.45 501.826  37
   0   3  12 9776.81 478.421  36
   0   3  12 8329.63 450.287  54
   0   3  12 7603.92 403.701  15
   0   3  12 7859.38 531.044  14
   0   3  12 7557.09 479.276  16
   0   3  12 7982.98 468.848  21
   0   3  12 8179.72 431.316  18
   0   3  12 9541.05 673.073  29
   0   3  12 8210.35 466.532  31
   0   3  13 27810.8 1162.32  22
   0   3  13 31693.5 1038.95  45
   0   3  13 32219.8 1036.92  46
   0   3  13 33243.3 1085.06  37
   0   3  13 32791.9 1025.43  36
   0   3  13 31984.3 1001.66  54
   0   3  13 30404.0 940.596  15
   0   3  13 29446.5 1132.14  14
   0   3  13 26142.7 994.972  16
   0   3  13 30115.9 1018.69  21
   0   3  13 30567.4 970.007  18
   0   3  13 30140.8 1028.54  31
   0   3  14 4854.22 390.366  46
   0   3  14 4000.90 365.032  45
   0   3  14 4494.83 347.871  18
   0   3  14 4688.72 367.815  36
   0   3  14 4319.95 391.329  37
   0   3  14 4293.37 446.588  34
   0   3  14 4227.42 341.961  54
   0   3  14 3916.98 430.834  14
   0   3  14 3970.13 311.082  15
   0   3  14 3743.93 462.397  22
   0   3  14 4351.05 367.081  21
   0   3  14 3649.34 359.451  31
   0   3  14 3918.22 465.524  30
   0   3  15 38947.4 1178.98  15
   0   3  15 40995.0 1416.78  14
   0   3  15 42302.8 1319.97  46
   0   3  15 41145.9 1316.50  45
   0   3  15 43732.4 1310.49  36
   0   3  15 39838.2 1404.97  34
   0   3  15 46270.1 1373.17  37
   0   3  15 41716.4 1520.12  30
   0   3  16 11804.2 639.621  45
   0   3  16 10842.6 666.333  34
   0   3  16 12644.2 634.981  37
   0   3  16 13182.4 637.262  36
   0   3  16 11841.8 737.507  30
   0   3  17 29223.7 1087.12  34
   0   3  17 31523.5 1083.14  33
   0   3  17 30100.3 986.987  37
   0   3  17 32606.8 1063.59  46
   0   3  17 32149.4 1038.88  44
   0   3  17 31969.1 1093.39  45
   0   3  17 28118.2 918.372  15
   0   3  17 28932.7 1144.77  30
   0   3  18 1653.18 247.905  33
   0   3  18 1491.84 246.831  34
   0   3  18 1411.07 261.159  30
   0   3  18 1224.38 184.788  15
   0   3  18 1547.00 248.066  45
   0   3  18 1868.80 242.867  44
   0   3  19 125.979 108.519  15
   0   3  19 299.226 150.281  44
   0   3  19 238.516 149.989  45
   0   3  19 423.525 155.728  33
   0   3  20 51370.7 1181.15  44
   0   3  20 48253.4 1170.49  45
   0   3  20 49508.7 1181.61  33
   0  -4  19-27.8655 76.6447  37
   0  -4  18 25881.8 815.394  16
   0  -4  18 28106.7 829.605  46
   0  -4  18 28411.1 832.560  37
   0  -4  17 8218.23 443.996  46
   0  -4  17 8078.19 471.075  16
   0  -4  17 8482.10 451.370  37
   0  -4  16 8795.65 489.700  37
   0  -4  16 8604.23 488.199  36
   0  -4  16 8112.85 459.091  43
   0  -4  16 8694.17 496.088  44
   0  -4  16 8340.40 471.463  46
   0  -4  16 8859.45 457.986  15
   0  -4  15 6552.69 462.472  33
   0  -4  15 6872.35 448.360  36
   0  -4  15 5878.09 439.097  44
   0  -4  15 6971.42 442.643  52
   0  -4  15 5214.74 412.011  26
   0  -4  15 7092.89 452.399  37
   0  -4  15 6444.26 439.819  39
   0  -4  14 13759.7 648.746  39
   0  -4  14 13466.8 685.331  33
   0  -4  14 14171.3 651.570  36
   0  -4  14 14372.7 679.247  44
   0  -4  14 13223.7 621.036  46
   0  -4  14 14091.4 656.678  43
   0  -4  14 14300.6 662.093  52
   0  -4  14 13737.6 647.251  53
   0  -4  14 12177.0 665.818  17
   0  -4  14 13592.1 626.000  19
   0  -4  14 13527.1 615.802  15
   0  -4  13 78940.4 1974.38  39
   0  -4  13 78921.7 1959.71  36
   0  -4  13 75776.8 2026.41  33
   0  -4  13 76294.9 1982.65  43
   0  -4  13 76604.7 1977.24  44
   0  -4  13 71490.3 1965.70  45
   0  -4  13 75873.6 1916.28  46
   0  -4  13 82304.8 2026.94  52
   0  -4  13 81869.8 1999.63  53
   0  -4  13 68038.2 1967.75  26
   0  -4  13 75793.0 1920.61  19
   0  -4  13 75664.9 2030.03  17
   0  -4  13 76997.9 1922.82  20
   0  -4  13 78263.6 1920.37  15
   0  -4  12 171.784 198.895  26
   0  -4  12 226.641 169.487  27
   0  -4  12 207.310 143.750  46
   0  -4  12 247.926 180.283  43
   0  -4  12 235.188 165.094  44
   0  -4  12 76.7774 178.512  45
   0  -4  12 205.508 148.353  40
   0  -4  12 293.793 168.797  39
   0  -4  12 142.745 131.445  36
   0  -4  12 186.777 201.776  33
   0  -4  12 145.763 249.241  34
   0  -4  12 429.815 168.476  53
   0  -4  12 176.143 165.002  52
   0  -4  12 119.529 128.405  19
   0  -4  12 68.7637 144.498  17
   0  -4  12 235.182 148.406  20
   0  -4  12 277.466 154.177  15
   0  -4  11 5276.87 403.999  45
   0  -4  11 5649.74 398.239  43
   0  -4  11 5776.70 384.542  44
   0  -4  11 5771.30 360.280  46
   0  -4  11 6053.75 371.254  40
   0  -4  11 6429.91 407.103  39
   0  -4  11 5816.63 366.826  36
   0  -4  11 5417.17 423.956  33
   0  -4  11 6037.43 501.973  34
   0  -4  11 5945.45 387.382  49
   0  -4  11 4931.41 379.532  27
   0  -4  11 5989.91 407.892  53
   0  -4  11 5726.89 358.705  15
   0  -4  11 5629.37 397.255  17
   0  -4  11 5470.31 357.799  19
   0  -4  11 6278.38 376.832  20
   0  -4  10 18195.4 649.569  40
   0  -4  10 18764.6 698.416  39
   0  -4  10 18847.1 659.878  36
   0  -4  10 19433.7 837.950  34
   0  -4  10 17320.7 731.582  33
   0  -4  10 18135.1 715.491  43
   0  -4  10 17066.7 711.064  45
   0  -4  10 18181.5 639.509  46
   0  -4  10 18048.2 734.736  31
   0  -4  10 17822.3 718.798  27
   0  -4  10 17044.4 816.639  30
   0  -4  10 18449.5 675.513  49
   0  -4  10 18828.2 651.641  15
   0  -4  10 17911.9 703.218  17
   0  -4  10 16661.3 635.455  19
   0  -4  10 19128.9 664.563  20
   0  -4   9 57173.5 1372.69  46
   0  -4   9 58290.6 1408.20  49
   0  -4   9 57705.9 1386.81  40
   0  -4   9 58613.8 1446.52  39
   0  -4   9 59079.3 1626.67  34
   0  -4   9 57565.4 1387.24  36
   0  -4   9 53830.6 1490.56  33
   0  -4   9 52972.5 1595.35  30
   0  -4   9 57974.1 1496.77  31
   0  -4   9 55817.7 1470.46  43
   0  -4   9 51833.4 1458.31  45
   0  -4   9 54028.0 1468.93  27
   0  -4   9 59185.9 1400.75  20
   0  -4   9 55820.4 1387.69  19
   0  -4   9 55803.6 1448.98  17
   0  -4   9 57505.4 1378.30  15
   0  -4   8 25038.2 721.773  40
   0  -4   8 25099.8 716.360  46
   0  -4   8 24560.0 822.000  27
   0  -4   8 24076.8 732.078  19
   0  -4   8 25859.7 742.212  20
   0  -4   7 4885.65 254.639  46
   0  -4   7 5315.48 274.374  49
   0  -4   7 4471.91 326.680  45
   0  -4   7 5913.59 292.845  42
   0  -4   7 5182.35 263.747  40
   0  -4   7 5637.94 319.403  39
   0  -4   7 5091.00 324.065  38
   0  -4   7 5017.96 401.919  34
   0  -4   7 5313.50 267.113  36
   0  -4   7 5184.68 355.429  33
   0  -4   7 5365.08 319.427  31
   0  -4   7 5726.48 420.130  30
   0  -4   7 5152.60 272.653  15
   0  -4   7 5629.76 288.118  20
   0  -4   7 5175.26 339.944  27
   0   4  -6 231125. 4686.87  61
   0   4  -6 231238. 4686.52  57
   0   4  -6 233381. 4688.57  62
   0  -4   6 261170. 5029.37  30
   0  -4   6 259814. 4848.71  31
   0  -4   6 230668. 4695.70  28
   0   4  -6 228916. 4715.16  55
   0  -4   6 251564. 4758.25  49
   0  -4   6 252139. 4738.68  46
   0  -4   6 247163. 4886.57  45
   0  -4   6 259372. 4786.44  42
   0  -4   6 258473. 4908.38  38
   0  -4   6 269276. 4870.95  39
   0  -4   6 251524. 4921.28  33
   0  -4   6 252175. 5005.28  34
   0  -4   6 252339. 4762.08  15
   0  -4   6 258400. 4780.84  20
   0   4  -6 252344. 4697.58   9
   0   4  -5 687.199 105.931  62
   0   4  -5 696.500 103.145  61
   0   4  -5 786.477 106.360  57
   0  -4   5 388.594 98.4685  28
   0  -4   5 761.525 144.316  31
   0  -4   5 533.751 118.214  15
   0   4  -5 528.429 105.856  55
   0  -4   5 479.064 98.5162  49
   0  -4   5 445.708 177.532  45
   0  -4   5 434.979 90.2225  46
   0  -4   5 649.478 156.740  39
   0  -4   5 434.817 154.968  38
   0  -4   5 389.508 113.054  42
   0  -4   5 405.076 188.390  33
   0  -4   5 660.933 64.1719   5
   0   4  -5 822.168 101.056   9
   0   4  -4 69815.8 1483.66  62
   0   4  -4 70585.6 1487.96  61
   0  -4   4 74753.7 1543.93  31
   0  -4   4 67431.1 1449.25  28
   0   4  -4 70016.2 1496.93  55
   0  -4   4 70391.9 1471.67  49
   0  -4   4 69739.8 1456.71  46
   0  -4   4 74022.2 1520.42  42
   0  -4   4 74551.2 1623.70  45
   0  -4   4 75615.3 1597.39  39
   0  -4   4 74029.2 1647.99  33
   0   4  -4 74636.5 1489.40   9
   0  -4   4 72648.3 1422.92   5
   0  -4   4 71754.1 1499.23  20
   0  -4   4 73036.7 1504.20  15
   0  -4   3 15669.2 399.956  49
   0  -4   3 15257.5 387.029  46
   0  -4   3 15870.7 397.508  41
   0   4  -3 15440.1 430.022  62
   0  -4   3 15663.2 391.393   5
   0  -4   3 16588.7 440.563  15
   0  -4   3 15843.3 427.494  20
   0   4  -3 16471.6 434.972   9
   0  -4   3 16638.6 455.561  42
   0  -4   3 14785.3 422.456  44
   0  -4   2 90892.2 1828.93  46
   0  -4   2 98811.0 1912.27  50
   0  -4   2 89224.1 1892.22  44
   0  -4   2 94949.1 1849.31  41
   0   4  -2 93266.1 1905.94  62
   0  -4   2 104581. 2054.65  58
   0   4  -2 98780.7 1920.44   9
   0  -4   2 95894.2 1886.28  20
   0  -4   2 101780. 1918.45  15
   0  -4   1 120050. 2221.23  20
   0  -4   1 117133. 2188.89  41
   0  -4   1 124262. 2398.18  58
   0   4  -1 109474. 2244.25  62
   0  -4   1 117434. 2252.03   3
   0  -4   1 107098. 2146.47  36
   0  -4   1 118110. 2254.87  50
   0   4  -1 116414. 2267.66   9
   0   4   0 7106.69 262.221   9
   0   4   0 7317.78 249.235  62
   0  -4   0 6910.53 243.212   3
   0  -4   0 7120.54 249.126  50
   0   4   1 51687.0 1103.64   9
   0  -4  -1 50414.0 1069.18   3
   0  -4  -1 51346.0 1071.17  50
   0   4   1 47705.1 1060.01  62
   0  -4  -2 7213.70 246.589  50
   0   4   2 7582.51 281.695   9
   0   4   2 7431.23 212.246  25
   0  -4  -2 6584.73 239.606   5
   0   4   2 7045.66 238.756  62
   0   4   2 7444.68 272.038  54
   0   4   3 340440. 6427.55  54
   0   4   3 317480. 6346.92  46
   0   4   3 363732. 6478.87   9
   0   4   3 331130. 6325.60  31
   0   4   3 345109. 6309.27  36
   0  -4  -3 341067. 6383.22  50
   0  -4  -3 331599. 6394.93   5
   0   4   3 347976. 6362.28  25
   0   4   3 340233. 6376.08  62
   0   4   4 21320.5 570.478  54
   0  -4  -4 20900.0 526.362  50
   0   4   4 20254.2 455.764  48
   0   4   4 21563.8 521.598  46
   0   4   4 21500.3 613.634   9
   0   4   4 21125.1 485.960  36
   0   4   4 20451.7 492.929  31
   0   4   4 22218.4 545.458  37
   0   4   4 20191.8 513.434  62
   0  -4  -4 19605.8 537.162   5
   0   4   4 20970.2 532.883  25
   0   4   5 3062.04 193.729  54
   0   4   5 2635.13 126.962  48
   0  -4  -5 2542.90 154.129  50
   0   4   5 3078.03 168.907  46
   0   4   5 2487.17 108.495  20
   0   4   5 2698.62 143.414  36
   0   4   5 3019.47 193.029  37
   0   4   5 2905.01 151.451  61
   0   4   5 2705.73 146.990  62
   0   4   5 2363.72 109.402  60
   0   4   5 2532.26 144.557  31
   0  -4  -5 2279.06 159.863   5
   0   4   5 2678.41 178.756  25
   0   4   5 2913.56 227.752  23
   0  -4  -6 113964. 2331.86   5
   0   4   6 117587. 2376.93  54
   0   4   6 112667. 2257.92  48
   0   4   6 110136. 2352.77  47
   0  -4  -6 118943. 2282.43  50
   0   4   6 121552. 2330.05  46
   0   4   6 117234. 2367.09  37
   0   4   6 117766. 2292.01  36
   0   4   6 115802. 2263.61  61
   0   4   6 114445. 2261.05  62
   0   4   6 115222. 2261.55  57
   0   4   6 116128. 2540.24  29
   0   4   6 117122. 2299.73  31
   0   4   6 106963. 2209.06  20
   0   4   6 106399. 2340.40  16
   0   4   6 123862. 2392.42  24
   0  -4  -7 18341.6 550.992   5
   0   4   7 17678.8 464.869  57
   0   4   7 17822.3 465.710  62
   0   4   7 17797.6 467.292  61
   0   4   7 19003.6 587.071  54
   0   4   7 17449.5 571.434  47
   0  -4  -7 19111.1 495.209  50
   0   4   7 19741.8 560.047  46
   0   4   7 17909.1 578.756  37
   0   4   7 19369.8 575.665  32
   0   4   7 19236.9 531.355  36
   0   4   7 18495.7 731.842  29
   0   4   7 18725.1 533.920  31
   0   4   7 17459.7 453.771  20
   0   4   7 15935.2 552.698  16
   0   4   7 19775.0 613.600  24
   0   4   7 18485.7 648.915  23
   0  -4  -8 60201.6 1383.79   7
   0   4   8 59779.7 1356.86  31
   0   4   8 60311.6 1630.59  29
   0   4   8 61746.5 1540.10  14
   0   4   8 64473.8 1393.31  46
   0   4   8 61059.9 1424.52  37
   0   4   8 59669.3 1392.44  32
   0   4   8 61659.1 1352.81  36
   0   4   8 59960.2 1495.51  35
   0   4   8 60210.1 1413.95  54
   0   4   8 57676.8 1390.52  47
   0   4   8 62043.9 1533.02  23
   0   4   9 1490.62 195.861  16
   0   4   9 2196.94 224.507  37
   0   4   9 1937.32 180.746  36
   0   4   9 2322.40 265.359  23
   0   4   9 2571.11 256.201  24
   0   4   9 2013.94 256.701  22
   0   4   9 2147.17 194.032  31
   0   4   9 1812.25 203.629  47
   0   4  10 69841.4 1566.78  46
   0   4  10 59434.8 1480.11  18
   0   4  10 60206.6 1553.59  21
   0   4  10 50399.2 1487.43  16
   0   4  10 66156.3 1565.35  32
   0   4  10 66783.7 1707.54  35
   0   4  10 67651.5 1572.97  54
   0   4  10 58618.6 1443.59  15
   0   4  10 64669.1 1682.64  14
   0   4  10 73604.5 1897.97  29
   0   4  10 62397.7 1706.79  22
   0   4  10 63533.6 1710.40  23
   0   4  10 66368.2 1644.87  24
   0   4  11 47644.3 1409.67  24
   0   4  11 48587.2 1495.96  23
   0   4  11 47465.2 1484.87  22
   0   4  11 49238.7 1314.70  45
   0   4  11 52368.9 1340.29  46
   0   4  11 52197.0 1378.03  37
   0   4  11 49198.5 1478.46  35
   0   4  11 52889.1 1315.50  36
   0   4  11 49806.3 1335.69  32
   0   4  11 50283.0 1330.31  54
   0   4  11 45362.9 1216.93  15
   0   4  11 48892.4 1446.59  14
   0   4  11 46766.2 1329.33  21
   0   4  11 46158.2 1255.50  18
   0   4  11 52090.9 1626.21  29
   0   4  11 47279.1 1289.94  31
   0   4  12 5708.61 383.497  45
   0   4  12 5263.00 378.072  46
   0   4  12 4687.91 370.848  21
   0   4  12 4937.49 334.332  18
   0   4  12 6102.43 380.630  36
   0   4  12 5053.49 446.594  35
   0   4  12 5365.72 395.852  37
   0   4  12 5507.98 375.170  54
   0   4  12 4781.97 314.514  15
   0   4  12 4736.72 423.008  14
   0   4  12 5170.00 522.071  29
   0   4  12 4663.83 350.027  31
   0   4  12 4811.39 424.247  24
   0   4  12 5150.06 461.085  22
   0   4  12 5529.03 475.164  23
   0   4  13 4235.78 353.608  45
   0   4  13 4477.30 367.319  46
   0   4  13 3907.83 314.492  18
   0   4  13 3901.08 345.463  21
   0   4  13 4383.16 378.976  37
   0   4  13 4670.25 355.962  36
   0   4  13 4107.92 345.039  54
   0   4  13 3648.03 291.831  15
   0   4  13 4209.67 424.773  14
   0   4  13 3887.27 335.397  31
   0   4  13 3592.74 483.009  29
   0   4  13 3781.42 434.864  22
   0   4  14 11689.6 606.163  45
   0   4  14 12435.5 627.645  46
   0   4  14 11029.0 585.854  21
   0   4  14 10634.8 535.451  18
   0   4  14 13051.3 642.124  37
   0   4  14 12666.1 610.771  36
   0   4  14 12239.8 598.268  54
   0   4  14 12261.5 699.261  14
   0   4  14 10841.0 519.919  15
   0   4  14 10987.7 721.197  22
   0   4  14 10834.1 572.742  31
   0   4  15 45232.2 1331.88  18
   0   4  15 49235.9 1569.52  34
   0   4  15 51379.0 1443.93  36
   0   4  15 50572.7 1668.08  30
   0   4  15 45801.9 1295.91  15
   0   4  15 48048.1 1544.61  14
   0   4  15 43059.3 1362.50  21
   0   4  15 51350.5 1474.08  46
   0   4  15 48502.4 1444.86  45
   0   4  16 205.387 247.660  30
   0   4  16 27.7934 217.843  34
   0   4  17 390.223 146.640  15
   0   4  17 359.929 213.863  14
   0   4  17 291.289 186.759  45
   0   4  17 345.296 170.038  44
   0   4  17 405.835 236.368  30
   0   4  17 393.444 196.454  33
   0   4  17 540.690 217.125  34
   0   4  18 12338.7 550.354  44
   0   4  18 12347.0 589.415  45
   0   4  18 11509.8 475.486  15
   0   4  18 11449.9 567.340  33
   0   4  18 11213.6 573.686  34
   0   4  19 23071.3 774.598  45
   0   4  19 24109.7 758.547  44
   0   4  19 23705.9 778.644  33
   0   4  20 7408.58 324.936  45
   0   4  20 7142.10 323.389  33
   0  -5  18 17157.3 590.925  16
   0  -5  18 18470.5 590.234  37
   0  -5  17 480.089 150.423  46
   0  -5  17 392.336 152.606  16
   0  -5  17 459.096 144.099  37
   0  -5  16 18415.1 707.099  37
   0  -5  16 17930.6 689.411  46
   0  -5  16 17392.3 670.861  43
   0  -5  16 17432.4 723.868  16
   0  -5  15 5858.61 405.716  43
   0  -5  15 5752.37 402.463  46
   0  -5  15 6321.73 395.822  15
   0  -5  14 12554.5 609.180  39
   0  -5  14 13217.5 614.139  37
   0  -5  14 13502.5 625.974  36
   0  -5  14 13597.9 637.134  52
   0  -5  14 12724.4 612.860  53
   0  -5  14 11770.8 580.638  46
   0  -5  14 12166.9 609.509  43
   0  -5  14 12518.3 629.859  44
   0  -5  14 12665.0 602.432  19
   0  -5  14 12360.9 589.484  15
   0  -5  14 12267.4 659.849  17
   0  -5  13 8686.61 507.624  39
   0  -5  13 9325.97 514.842  36
   0  -5  13 7738.13 524.384  26
   0  -5  13 9596.36 535.753  52
   0  -5  13 9524.65 527.441  53
   0  -5  13 8881.34 519.750  43
   0  -5  13 8781.62 486.377  46
   0  -5  13 8636.39 521.494  44
   0  -5  13 8798.41 494.839  19
   0  -5  13 7742.62 517.963  17
   0  -5  13 9572.09 504.808  15
   0  -5  12 1680.08 234.110  40
   0  -5  12 2214.60 272.237  39
   0  -5  12 2031.17 252.360  36
   0  -5  12 1614.90 278.734  33
   0  -5  12 1557.91 248.101  27
   0  -5  12 1797.72 258.963  52
   0  -5  12 1528.87 251.920  53
   0  -5  12 1920.19 242.617  19
   0  -5  12 1995.75 270.617  17
   0  -5  12 1556.49 239.123  15
   0  -5  12 1716.43 239.975  20
   0  -5  12 1664.94 225.916  46
   0  -5  12 1814.84 261.349  43
   0  -5  12 1956.87 268.417  44
   0  -5  11 73296.3 1886.47  44
   0  -5  11 76493.2 1841.76  46
   0  -5  11 74504.0 1931.39  43
   0  -5  11 78545.7 1859.07  40
   0  -5  11 76945.4 1913.43  39
   0  -5  11 79213.3 1879.16  36
   0  -5  11 75235.5 1972.16  33
   0  -5  11 79124.7 1907.67  49
   0  -5  11 80325.7 1967.36  53
   0  -5  11 67133.4 1887.16  27
   0  -5  11 79214.3 1880.78  20
   0  -5  11 73440.5 1927.69  17
   0  -5  11 75934.5 1850.44  15
   0  -5  11 75996.3 1867.66  19
   0  -5  10 3183.36 286.469  39
   0  -5  10 2934.05 253.024  40
   0  -5  10 3224.24 270.131  36
   0  -5  10 2594.63 309.624  33
   0  -5  10 2878.02 311.405  45
   0  -5  10 2847.79 249.331  46
   0  -5  10 2747.62 288.590  43
   0  -5  10 2786.92 273.643  44
   0  -5  10 3016.10 268.625  49
   0  -5  10 2984.10 312.944  27
   0  -5  10 2693.89 252.820  20
   0  -5  10 2429.61 267.774  17
   0  -5  10 2767.37 258.808  15
   0  -5  10 3105.79 273.779  19
   0  -5   9 1309.68 181.699  42
   0  -5   9 1175.46 168.339  40
   0  -5   9 1445.74 214.046  38
   0  -5   9 1905.43 226.260  39
   0  -5   9 1323.82 172.060  36
   0  -5   9 1338.82 240.580  33
   0  -5   9 1252.22 232.940  27
   0  -5   9 1360.60 183.068  15
   0  -5   9 1079.01 172.180  19
   0  -5   9 2149.61 230.575  17
   0  -5   9 1378.40 185.248  20
   0  -5   9 1322.79 178.346  49
   0  -5   9 1268.08 184.583  44
   0  -5   9 1167.99 219.204  45
   0  -5   9 1183.03 160.735  46
   0  -5   8 470.387 126.673  49
   0  -5   8 508.106 119.206  46
   0  -5   8 378.430 145.928  38
   0  -5   8 498.829 186.732  27
   0  -5   8 396.089 139.099  15
   0  -5   8 430.696 133.240  20
   0  -5   8 677.352 139.637  19
   0  -5   7 183848. 3719.25  39
   0  -5   7 177585. 3586.95  40
   0  -5   7 176761. 3596.61  36
   0  -5   7 184023. 3809.85  33
   0  -5   7 177987. 3759.83  27
   0  -5   7 183300. 3644.25  42
   0  -5   7 183560. 3774.53  45
   0  -5   7 171578. 3629.03  44
   0  -5   7 181678. 3647.19  19
   0  -5   7 185994. 3644.12  20
   0   5  -6 83245.2 1729.99   9
   0  -5   6 81097.9 1750.70  49
   0  -5   6 82597.7 1734.35  46
   0  -5   6 77761.6 1773.63  44
   0  -5   6 85484.9 1792.95  42
   0  -5   6 89639.2 1895.85  39
   0  -5   6 86761.7 1930.50  38
   0  -5   6 86590.6 1965.44  33
   0  -5   6 82056.3 1740.88  36
   0  -5   6 84102.8 1783.95  20
   0  -5   6 82786.4 1781.13  15
   0   5  -6 77636.9 1732.80  62
   0   5  -6 78523.0 1733.79  57
   0   5  -6 79286.9 1737.66  61
   0   5  -5 332.710 107.204  61
   0   5  -5 481.082 111.718  62
   0   5  -5 412.320 111.096  57
   0  -5   5 260.703 89.4750  28
   0  -5   5 486.830 135.293  15
   0   5  -5 452.905 116.241  55
   0  -5   5 397.500 98.2851  49
   0  -5   5 340.408 130.492  44
   0  -5   5 570.099 97.5403  46
   0  -5   5 253.743 161.110  38
   0  -5   5 353.631 118.423  42
   0  -5   5 513.138 167.678  39
   0  -5   5 369.830 92.2834  36
   0  -5   5 495.765 122.213  20
   0   5  -5 384.466 96.7200   9
   0   5  -4 94629.0 1962.67  57
   0   5  -4 94759.1 1963.75  62
   0   5  -4 95074.9 1966.22  61
   0  -5   4 87870.7 1886.85  28
   0   5  -4 94895.0 1981.35  55
   0  -5   4 95253.3 1895.84  46
   0  -5   4 93866.8 1907.46  49
   0  -5   4 100840. 1983.17  42
   0  -5   4 89363.6 1955.11  44
   0  -5   4 106294. 2091.52  39
   0  -5   4 92546.7 1896.71  36
   0  -5   4 96381.4 1886.33   5
   0  -5   4 98906.6 1978.36  15
   0   5  -4 95648.9 1955.69   9
   0  -5   3 514.075 73.6525  46
   0  -5   3 549.296 80.8700  49
   0  -5   3 711.364 124.667  42
   0  -5   3 462.570 73.5892  41
   0  -5   3 477.577 73.5984  36
   0  -5   3 545.992 85.6861   5
   0   5  -3 385.327 100.181  62
   0   5  -3 417.920 96.2190   9
   0  -5   3 478.837 106.874  20
   0  -5   2 212085. 3928.47  20
   0  -5   2 203401. 3859.60  41
   0  -5   2 193223. 3840.59  36
   0   5  -2 202035. 3960.33  62
   0  -5   2 229856. 4145.21  58
   0   5  -2 208039. 3971.01   9
   0  -5   2 214847. 3967.76  50
   0  -5   2 199461. 3838.07  46
   0  -5   2 201046. 3854.62  49
   0  -5   2 213087. 3922.54   5
   0   5  -1 3941.36 208.593   9
   0  -5   1 4290.26 152.682  41
   0  -5   1 4578.85 288.857  58
   0   5  -1 3948.07 203.042  62
   0  -5   1 4000.80 120.663  46
   0  -5   1 4325.29 211.499  50
   0   5   0 30782.1 765.971  62
   0   5   0 31733.4 790.019   9
   0  -5   0 33005.6 774.366  50
   0  -5  -1 92785.6 1829.95  50
   0   5   1 89631.9 1709.22  25
   0  -5  -1 85964.2 1807.95   5
   0   5   1 89849.2 1866.18   9
   0   5   1 84425.3 1811.88  62
   0   5   2 66475.2 1292.68   9
   0  -5  -2 68470.5 1233.35  50
   0   5   2 66074.6 1127.58  25
   0   5   2 63780.2 1216.18  62
   0  -5  -2 63947.2 1221.09   5
   0  -5  -3 68463.3 1433.57   5
   0  -5  -3 69262.2 1423.81  50
   0   5   3 68569.3 1366.31  25
   0   5   3 66968.7 1414.39  62
   0   5   3 71297.1 1512.10   9
   0   5   4 10594.4 327.500  62
   0   5   4 11257.9 383.543  54
   0  -5  -4 10592.6 332.387  50
   0   5   4 10946.7 411.188   9
   0   5   4 10707.7 271.264  36
   0   5   4 10383.3 265.765  31
   0  -5  -4 11111.9 354.734   5
   0   5   4 10722.4 318.712  25
   0   5   5 210372. 4116.73  54
   0  -5  -5 208278. 4034.43  50
   0   5   5 207631. 4031.14  46
   0  -5  -5 203078. 4068.58   5
   0   5   5 213158. 3985.71  36
   0   5   5 202744. 4188.48   9
   0   5   5 199547. 3967.57  31
   0   5   5 210238. 4028.39  62
   0   5   5 211850. 4034.74  61
   0   5   5 213821. 4055.55  25
   0   5   6 35590.9 837.335  57
   0   5   6 34366.6 831.576  62
   0   5   6 35463.0 838.581  61
   0   5   6 36771.2 1082.04  29
   0   5   6 34269.6 815.245  31
   0  -5  -6 35549.1 849.097  50
   0   5   6 36347.2 876.598  46
   0  -5  -6 34724.7 897.626   7
   0   5   6 36699.9 835.110  36
   0   5   6 33788.4 864.904  37
   0   5   6 36299.6 938.159  54
   0  -5  -6 35093.9 893.313   5
   0   5   6 37490.3 913.725  24
   0   5   6 35941.7 983.434  23
   0   5   7 210.694 77.9189  62
   0   5   7 253.996 75.1508  57
   0   5   7 284.886 80.3064  61
   0   5   7 298.730 138.145  54
   0  -5  -7 313.617 106.768  50
   0   5   7 341.644 133.354  47
   0  -5  -7 281.200 128.486   7
   0   5   7 399.290 105.558  36
   0   5   7 427.657 133.961  37
   0   5   7 371.746 124.042  46
   0  -5  -7 438.573 131.297   5
   0   5   7 246.630 142.021  24
   0   5   7 237.908 155.781  23
   0   5   7 409.123 236.872  29
   0   5   7 347.554 96.1214  31
   0   5   8 51105.1 1284.41  47
   0   5   8 56789.9 1308.85  46
   0   5   8 52786.8 1238.84  31
   0  -5  -8 53630.3 1301.32   5
   0   5   8 53439.2 1315.98  37
   0   5   8 58049.4 1275.29  36
   0  -5  -8 53985.5 1312.98   7
   0   5   8 53640.4 1423.13  23
   0   5   9 19097.3 662.531  54
   0   5   9 18162.7 718.827  35
   0   5   9 17802.9 622.780  32
   0   5   9 18065.5 591.305  36
   0   5   9 19626.4 840.817  29
   0   5   9 17139.6 568.273  31
   0   5   9 19325.9 749.961  14
   0  -5  -9 15702.3 595.088   7
   0   5   9 16892.8 714.281  22
   0   5   9 16995.9 703.543  23
   0   5   9 17492.2 661.466  24
   0   5  10 101433. 2426.54  24
   0   5  10 100551. 2516.16  22
   0   5  10 100619. 2507.73  23
   0   5  10 104854. 2358.56  32
   0   5  10 101262. 2491.61  35
   0   5  10 107175. 2323.52  36
   0   5  10 107459. 2679.75  29
   0   5  10 105914. 2509.67  14
   0   5  10 107657. 2403.05  54
   0   5  10 110426. 2374.66  46
   0   5  11 991.302 190.020  46
   0   5  11 766.477 156.981  18
   0   5  11 792.079 177.522  21
   0   5  11 870.427 236.554  35
   0   5  11 808.649 165.139  36
   0   5  11 835.105 178.884  32
   0   5  11 727.992 280.190  29
   0   5  11 721.222 145.932  15
   0   5  11 683.194 222.756  14
   0   5  11 1086.85 205.633  54
   0   5  11 1297.09 263.404  23
   0   5  11 905.129 252.323  22
   0   5  11 923.931 224.420  24
   0   5  12 7237.92 437.754  45
   0   5  12 8521.04 482.071  46
   0   5  12 6849.97 443.927  21
   0   5  12 6506.25 390.593  18
   0   5  12 6892.87 437.549  32
   0   5  12 8194.40 563.029  35
   0   5  12 7996.36 441.626  36
   0   5  12 8512.57 643.675  29
   0   5  12 6723.75 376.148  15
   0   5  12 7402.97 519.648  14
   0   5  12 8058.32 467.209  54
   0   5  12 6933.11 533.485  22
   0   5  12 7267.72 538.903  23
   0   5  12 6881.50 493.548  24
   0   5  13 8928.19 509.350  45
   0   5  13 9771.99 543.880  46
   0   5  13 8368.36 509.231  21
   0   5  13 9003.69 468.746  18
   0   5  13 9510.91 515.054  36
   0   5  13 8844.86 599.946  35
   0   5  13 9517.34 700.582  29
   0   5  13 8860.58 444.911  15
   0   5  13 9435.85 597.507  14
   0   5  13 9825.05 536.514  54
   0   5  13 8143.90 603.234  22
   0   5  13 9076.01 621.009  23
   0   5  14 35714.1 1100.68  18
   0   5  14 39991.9 1203.12  36
   0   5  14 37766.2 1301.39  14
   0   5  14 34204.8 1056.19  15
   0   5  14 35767.9 1350.79  22
   0   5  14 37632.7 1196.19  45
   0   5  14 40301.2 1241.34  46
   0   5  15 10867.5 528.999  18
   0   5  15 9908.69 648.620  34
   0   5  15 10892.9 715.094  30
   0   5  15 11021.6 648.088  14
   0   5  15 10123.7 496.243  15
   0   5  15 12128.8 624.167  46
   0   5  15 11714.2 606.513  45
   0   5  15 10812.0 696.887  22
   0   5  15 9859.00 550.009  21
   0   5  16 236.671 206.718  14
   0   5  16 93.9040 122.158  15
   0   5  17 56536.0 1527.70  33
   0   5  17 53698.9 1559.15  34
   0   5  17 50098.7 1575.78  30
   0   5  17 53036.7 1502.24  14
   0   5  17 56977.8 1473.95  44
   0   5  17 55553.9 1522.67  45
   0   5  17 50546.4 1336.57  15
   0   5  18 5009.32 369.913  45
   0   5  18 5131.31 340.636  44
   0   5  18 4860.69 358.754  33
   0   5  18 3955.72 341.771  34
   0   5  19 8550.64 419.823  45
   0   5  19 9081.90 398.090  44
   0   5  19 9032.85 427.435  33
   0  -6  18 524.896 98.7194  37
   0  -6  18 506.272 109.822  16
   0  -6  17 6204.43 337.321  37
   0  -6  17 6249.92 359.088  16
   0  -6  16 21734.2 742.012  37
   0  -6  16 21388.2 777.608  16
   0  -6  16 20443.3 708.545  43
   0  -6  15 942.292 189.325  37
   0  -6  15 921.540 180.989  52
   0  -6  15 1360.01 211.040  39
   0  -6  15 937.059 202.044  26
   0  -6  15 944.865 185.988  43
   0  -6  15 1235.34 200.092  46
   0  -6  14 6832.96 424.985  37
   0  -6  14 7626.76 458.679  52
   0  -6  14 6784.53 432.534  53
   0  -6  14 5960.43 432.782  26
   0  -6  14 7020.14 477.127  17
   0  -6  13 9077.75 527.490  43
   0  -6  13 9342.79 501.178  46
   0  -6  13 9927.81 536.992  39
   0  -6  13 9450.61 520.544  36
   0  -6  13 10879.5 564.191  52
   0  -6  13 10327.5 546.587  53
   0  -6  13 8952.53 559.976  26
   0  -6  13 9768.69 523.387  19
   0  -6  13 9783.98 563.035  17
   0  -6  13 9665.96 495.125  15
   0  -6  12 24160.7 880.472  39
   0  -6  12 23447.4 844.831  36
   0  -6  12 24679.9 904.534  52
   0  -6  12 24489.4 901.115  53
   0  -6  12 22462.6 812.601  46
   0  -6  12 23450.7 881.280  43
   0  -6  12 23313.4 903.311  17
   0  -6  12 25070.7 873.220  19
   0  -6  12 22968.1 827.298  15
   0  -6  11 11100.2 511.166  40
   0  -6  11 11026.5 562.929  39
   0  -6  11 10425.9 521.374  36
   0  -6  11 10212.8 574.439  27
   0  -6  11 10986.4 573.721  43
   0  -6  11 11043.0 517.681  46
   0  -6  11 11789.5 557.008  19
   0  -6  11 10749.2 532.769  15
   0  -6  11 10938.7 541.137  20
   0  -6  11 11590.1 583.056  17
   0  -6  10 3222.31 265.796  40
   0  -6  10 3836.01 325.060  39
   0  -6  10 3346.87 281.840  36
   0  -6  10 3382.04 293.357  49
   0  -6  10 2875.46 323.506  27
   0  -6  10 3128.93 311.990  43
   0  -6  10 3390.01 274.476  46
   0  -6  10 3425.86 297.227  19
   0  -6  10 4025.75 312.022  15
   0  -6  10 3552.02 313.306  17
   0  -6  10 3245.97 296.162  20
   0  -6   9 62028.7 1590.69  39
   0  -6   9 61504.7 1615.37  38
   0  -6   9 61442.4 1507.52  36
   0  -6   9 63540.6 1536.83  49
   0  -6   9 58820.2 1642.79  27
   0  -6   9 61407.4 1486.13  46
   0  -6   9 61118.9 1592.06  17
   0  -6   9 62419.8 1540.28  20
   0  -6   9 62225.4 1552.64  19
   0  -6   9 60472.0 1524.38  15
   0  -6   8 3662.01 309.820  38
   0  -6   8 3741.78 300.839  39
   0  -6   8 3889.10 272.425  42
   0  -6   8 3748.63 256.024  36
   0  -6   8 3966.71 266.228  49
   0  -6   8 3596.40 331.412  27
   0  -6   8 4067.14 285.809  19
   0  -6   8 3772.32 277.436  20
   0  -6   8 3510.21 274.374  15
   0  -6   8 3669.02 247.163  46
   0  -6   7 50716.1 1250.00  19
   0  -6   7 49817.7 1232.86  20
   0  -6   7 52332.4 1366.86  38
   0  -6   6 6790.30 383.533  39
   0  -6   6 6227.56 284.494  36
   0  -6   6 6787.51 323.653  42
   0   6  -6 6049.65 291.481   9
   0  -6   6 6013.88 287.400  49
   0  -6   6 6119.08 277.146  46
   0  -6   6 7374.79 350.736  15
   0  -6   6 6383.49 319.873  20
   0  -6   5 126674. 2623.64  49
   0  -6   5 127782. 2605.59  46
   0  -6   5 136916. 2703.04  42
   0  -6   5 142116. 2831.25  39
   0  -6   5 125030. 2613.35  36
   0   6  -5 131712. 2702.36  62
   0   6  -5 129182. 2699.02  61
   0   6  -5 129262. 2698.57  57
   0  -6   5 136655. 2715.12  15
   0  -6   5 135088. 2695.51  20
   0   6  -5 132255. 2680.54   9
   0  -6   4 142666. 2754.20  42
   0  -6   4 141211. 2737.66  20
   0  -6   4 128518. 2643.08  36
   0  -6   4 137959. 2665.59   5
   0   6  -4 137227. 2765.42  61
   0   6  -4 135101. 2758.42  57
   0   6  -4 134811. 2758.40  62
   0  -6   4 132062. 2636.38  46
   0  -6   4 130825. 2652.01  49
   0   6  -4 134219. 2741.39   9
   0   6  -3 8774.26 350.175   9
   0  -6   3 8608.15 276.137  36
   0  -6   3 8732.51 266.677  46
   0  -6   3 8819.93 278.578  49
   0  -6   3 9086.19 316.223   5
   0  -6   3 9748.55 367.924  42
   0   6  -3 9428.10 371.297  61
   0   6  -3 9334.87 367.905  62
   0  -6   2 376.169 189.121  58
   0   6  -2 395.976 108.237   9
   0  -6   2 336.541 65.2228  49
   0  -6   2 358.847 56.0994  46
   0  -6   2 358.660 97.1863   5
   0   6  -1 5002.82 265.710   9
   0  -6   1 5057.27 240.741   5
   0  -6   1 5663.15 363.126  58
   0  -6   1 5403.86 270.837  50
   0   6   0 206981. 4217.13   9
   0  -6   0 211298. 4167.89   5
   0  -6   0 217017. 4196.04  50
   0  -6  -1 10366.8 375.078  50
   0  -6  -1 10658.9 366.527   5
   0   6   1 9722.19 251.912  25
   0   6   1 10014.9 397.184   9
   0  -6  -2 3668.60 223.733  50
   0  -6  -2 3842.52 219.866   5
   0   6   2 3411.65 148.543  25
   0   6   2 4193.90 263.873   9
   0  -6  -3 59670.9 1306.65  50
   0  -6  -3 57030.0 1305.34   5
   0   6   3 57750.0 1211.09  25
   0   6   3 58059.0 1384.74   9
   0  -6  -4 26490.0 705.287  50
   0   6   4 26868.9 807.694   9
   0   6   4 26514.3 658.166  25
   0  -6  -4 26220.9 720.703   5
   0  -6  -5 64054.3 1479.51   5
   0  -6  -5 65005.5 1449.05  50
   0   6   5 61686.2 1580.85   9
   0   6   5 69407.1 1448.94  24
   0   6   5 65816.3 1528.46  54
   0   6   5 65882.9 1448.80  57
   0   6   5 65119.7 1449.17  61
   0   6   5 66217.9 1448.15  62
   0   6   6 2171.72 168.206  57
   0   6   6 2026.25 167.735  61
   0   6   6 2233.24 174.237  62
   0  -6  -6 2246.85 181.775  50
   0   6   6 2390.57 203.163  24
   0   6   6 2155.47 229.888  23
   0  -6  -6 2263.25 201.657   5
   0   6   6 2540.18 229.132  54
   0   6   7 92795.4 1995.92  57
   0   6   7 93860.4 1998.81  61
   0   6   7 96922.8 2006.53  62
   0   6   7 93966.8 2175.70  23
   0   6   7 100796. 2103.01  24
   0  -6  -7 95010.1 2011.45  50
   0  -6  -7 95296.1 2090.75   7
   0   6   8 15843.7 641.077  23
   0   6   8 14593.3 545.270  32
   0  -6  -8 14997.8 564.322   7
   0   6   8 16157.7 604.217  54
   0   6   9 19710.1 710.824  24
   0   6   9 19288.3 777.047  22
   0   6   9 19544.1 770.799  23
   0   6   9 19935.4 679.433  32
   0   6   9 18965.9 865.307  29
   0  -6  -9 19043.1 678.221   7
   0   6   9 20533.1 736.000  54
   0   6  10 497.031 192.239  23
   0   6  10 680.517 208.139  22
   0   6  10 774.623 199.117  24
   0   6  10 831.288 217.738  35
   0   6  10 828.634 173.842  32
   0   6  10 597.179 261.058  29
   0   6  10 575.046 214.349  14
   0   6  10 704.689 129.236  15
   0  -6 -10 654.095 169.613   7
   0   6  10 763.113 173.927  54
   0   6  11 6923.88 386.625  18
   0   6  11 7625.73 528.439  35
   0   6  11 8222.48 456.102  32
   0   6  11 8708.95 490.495  54
   0   6  11 7224.63 371.647  15
   0   6  11 8307.74 530.544  14
   0   6  11 9135.85 649.434  29
   0   6  11 8027.95 498.627  24
   0   6  11 8702.31 565.120  22
   0   6  11 8310.47 546.494  23
   0   6  12 53702.7 1445.12  18
   0   6  12 50401.4 1513.33  21
   0   6  12 59238.8 1726.69  35
   0   6  12 58519.2 1555.42  32
   0   6  12 62155.9 1882.57  29
   0   6  12 60644.0 1691.31  14
   0   6  12 53930.8 1403.84  15
   0   6  12 59505.2 1541.81  45
   0   6  12 57560.7 1724.97  23
   0   6  12 56352.9 1709.58  22
   0   6  12 58421.5 1646.80  24
   0   6  13 627.255 201.363  21
   0   6  13 846.138 175.377  18
   0   6  13 876.055 281.603  35
   0   6  13 911.604 165.936  15
   0   6  13 1096.25 270.815  14
   0   6  13 981.557 320.070  29
   0   6  13 954.934 214.460  45
   0   6  13 1055.43 287.107  23
   0   6  13 1055.50 283.853  22
   0   6  14 1346.20 205.026  18
   0   6  14 1331.80 280.616  14
   0   6  14 1297.56 191.801  15
   0   6  14 1440.44 237.548  45
   0   6  14 1459.39 316.585  22
   0   6  14 1052.38 322.818  29
   0   6  15 4491.75 367.898  21
   0   6  15 4582.64 335.679  18
   0   6  15 5088.37 396.502  45
   0   6  15 4849.35 470.192  22
   0   6  16 36167.3 1052.06  15
   0   6  16 37448.4 1337.97  30
   0   6  16 38950.0 1239.83  14
   0   6  16 41177.7 1233.84  45
   0   6  16 43478.0 1204.84  44
   0   6  16 37770.5 1160.41  21
   0   6  17 27146.6 908.809  45
   0   6  17 25875.7 844.249  44
   0   6  18 135.093 123.225  44
   0   6  18 229.826 156.250  45
   0   6  18 254.382 157.111  34
   0   6  18 149.497 143.573  33
   0   6  19 16675.0 579.843  45
   0   6  19 15432.3 559.971  33
   0  -7  17 13873.5 503.567  16
   0  -7  16 110.794 119.244  16
   0  -7  16 34.9819 106.007  43
   0  -7  16 242.102 120.206  37
   0  -7  15 3811.72 283.889  52
   0  -7  15 3233.88 274.796  37
   0  -7  15 3069.37 266.724  43
   0  -7  14 39995.0 1168.23  53
   0  -7  14 41171.6 1189.43  43
   0  -7  13 2229.46 263.443  39
   0  -7  13 1858.22 288.099  26
   0  -7  13 1897.84 250.959  53
   0  -7  13 1968.26 257.096  52
   0  -7  13 1934.54 265.946  17
   0  -7  13 1975.56 257.343  19
   0  -7  12 2331.27 278.690  39
   0  -7  12 2546.49 272.419  36
   0  -7  12 2489.85 286.904  53
   0  -7  12 1864.20 266.835  27
   0  -7  12 2656.53 282.958  19
   0  -7  12 2721.88 301.267  17
   0  -7  12 2304.44 280.012  43
   0  -7  11 8150.00 456.682  36
   0  -7  11 7520.64 495.747  27
   0  -7  11 8061.72 486.412  39
   0  -7  11 7637.94 426.649  46
   0  -7  11 8564.55 503.578  43
   0  -7  11 8392.21 504.938  17
   0  -7  11 8898.58 487.807  19
   0  -7  10 111442. 2585.13  39
   0  -7  10 111241. 2611.45  43
   0  -7  10 117381. 2579.63  19
   0  -7  10 111940. 2611.87  17
   0  -7   9 42313.0 1326.83  27
   0  -7   9 42534.3 1175.60  49
   0  -7   9 44870.6 1290.36  38
   0  -7   9 43882.0 1261.68  39
   0  -7   9 43263.8 1260.54  17
   0  -7   9 44678.2 1232.76  19
   0  -7   8 3990.74 355.341  27
   0  -7   8 4432.32 314.657  20
   0  -7   8 4533.60 310.602  19
   0  -7   8 4313.45 333.742  39
   0  -7   8 4509.55 297.323  42
   0  -7   8 3824.39 330.301  38
   0  -7   7 10630.2 450.113  42
   0  -7   7 10041.5 456.379  20
   0  -7   7 10915.5 469.293  19
   0  -7   7 10930.0 516.076  39
   0  -7   7 10468.3 528.773  38
   0   7  -6 240.331 118.185  62
   0  -7   6 152.254 113.626  20
   0  -7   6 317.790 118.932  19
   0  -7   5 87156.7 1901.38  20
   0  -7   5 90793.4 1909.31  19
   0   7  -5 87551.9 1929.76  62
   0   7  -5 81390.1 1884.15   9
   0  -7   5 85669.7 1880.90  42
   0   7  -5 84473.3 1939.39  55
   0   7  -4 275.398 118.259  62
   0   7  -4 217.117 112.475  57
   0  -7   4 200.370 81.1607   5
   0   7  -4 284.813 100.611   9
   0   7  -4 141.815 110.678  55
   0  -7   4 162.174 104.384  42
   0   7  -3 20990.6 664.016  55
   0  -7   3 20296.1 576.022   5
   0   7  -3 19026.1 616.691   9
   0   7  -3 20709.3 645.453  62
   0   7  -3 20014.5 639.948  57
   0  -7   3 20502.6 613.364  42
   0  -7   2 10237.6 372.506   5
   0   7  -2 9612.10 403.723   9
   0   7  -2 9581.02 409.937  61
   0   7  -2 9980.80 411.447  62
   0  -7   2 11052.0 520.807  58
   0  -7   1 55821.3 1311.80  50
   0  -7   1 55687.4 1267.41   5
   0   7  -1 53330.8 1316.49   9
   0   7  -1 55871.5 1315.85  62
   0  -7   0 9057.13 286.452  19
   0   7   0 8843.17 378.300  62
   0  -7   0 9613.08 494.615  58
   0  -7   0 9307.26 386.253  50
   0  -7   0 8792.22 354.309   5
   0   7   0 8664.20 389.374   9
   0  -7  -1 336.585 194.515  58
   0   7   1 313.850 127.095  62
   0  -7  -1 390.520 137.842  50
   0  -7  -1 329.731 110.591   5
   0   7   1 368.839 121.858   9
   0   7   2 213363. 4144.37  62
   0  -7  -2 209810. 4134.38  50
   0   7   2 205042. 4210.59   9
   0  -7  -2 205593. 4124.16   5
   0   7   3 3638.28 277.503   9
   0   7   3 3409.35 237.304  61
   0   7   3 3449.27 233.795  62
   0  -7  -3 3750.17 239.079   5
   0   7   4 10933.1 496.653   9
   0   7   4 11363.4 427.382  62
   0   7   4 10387.0 414.241  57
   0   7   4 10960.6 426.881  61
   0   7   5 5477.70 362.528   9
   0   7   5 5691.52 291.088  62
   0   7   5 5173.75 281.172  57
   0  -7  -6 47509.5 1223.40   7
   0   7   6 48891.2 1181.13  62
   0   7   6 48308.4 1181.43  57
   0   7   6 50593.2 1179.72  24
   0   7   6 49429.7 1286.86  23
   0  -7  -6 49322.9 1235.18   5
   0  -7  -7 63353.3 1452.34  50
   0   7   7 62415.9 1446.03  62
   0   7   7 62609.3 1583.11  23
   0  -7  -7 62843.7 1524.22   5
   0   7   7 62884.4 1738.47  29
   0  -7  -7 62066.9 1517.09   7
   0  -7  -8 419.129 143.970   7
   0   7   8 403.619 131.120  32
   0   7   8 391.729 142.384  24
   0   7   8 528.594 165.489  23
   0  -7  -8 367.245 127.916   5
   0   7   8 577.170 231.033  29
   0  -7  -8 438.185 119.722  50
   0   7   9 8811.49 434.489  32
   0  -7  -9 7623.81 425.849   7
   0   7   9 8794.64 506.764  22
   0   7   9 8268.21 437.198  24
   0   7   9 8478.84 494.451  23
   0   7   9 8401.69 584.380  29
   0   7  10 312.434 201.843  35
   0   7  10 332.290 149.521  32
   0  -7 -10 398.665 167.797   7
   0   7  10 395.398 206.052  14
   0   7  10 529.536 271.172  29
   0   7  10 532.781 192.060  24
   0   7  10 424.811 206.949  22
   0   7  10 546.120 203.784  23
   0   7  11 48955.3 1496.20  35
   0   7  11 50702.9 1353.56  32
   0   7  11 47958.5 1481.77  22
   0   7  11 49568.0 1402.35  24
   0   7  11 47219.1 1467.02  23
   0   7  11 49916.4 1468.26  14
   0   7  11 48704.4 1631.76  29
   0   7  12 10204.7 563.521  21
   0   7  12 10610.8 504.500  18
   0   7  12 11293.0 672.048  35
   0   7  12 11954.5 579.990  32
   0   7  12 11797.3 621.769  24
   0   7  12 12258.9 688.364  23
   0   7  12 12091.5 684.259  22
   0   7  12 12067.4 643.686  14
   0   7  12 12188.7 573.734  45
   0   7  12 11989.4 762.430  29
   0   7  13 266.610 144.597  18
   0   7  13 489.222 259.869  35
   0   7  13 58.6242 224.796  22
   0   7  13 379.104 232.702  14
   0   7  13 417.006 182.154  45
   0   7  13 137.398 301.043  29
   0   7  14 40925.1 1174.66  18
   0   7  14 38648.4 1250.16  21
   0   7  14 42468.3 1423.67  35
   0   7  14 43024.8 1353.67  14
   0   7  14 40137.9 1409.26  22
   0   7  14 45010.6 1299.45  45
   0   7  14 45196.6 1549.64  29
   0   7  15 594.409 182.388  21
   0   7  15 753.498 176.215  18
   0   7  16 11458.1 642.133  30
   0   7  16 10249.3 602.567  34
   0   7  16 10342.8 518.622  21
   0   7  17 121.628 180.080  34
   0   7  17 124.846 149.131  45
   0   7  18 25193.8 800.459  33
   0   7  18 26997.2 825.969  45
   0   7  19 24869.0 709.170  33
   0   7  19 24757.3 716.757  45
   0  -8  17 1109.46 124.594  16
   0  -8  16 307.375 121.796  16
   0  -8  15 25408.8 766.456  52
   0  -8  15 25468.6 827.103  16
   0  -8  15 24106.5 756.035  43
   0  -8  14 6260.82 373.527  37
   0  -8  14 6931.07 382.499  53
   0  -8  14 7208.20 398.923  52
   0  -8  14 5525.76 378.806  26
   0  -8  14 6340.64 383.269  43
   0  -8  13 1945.57 242.270  43
   0  -8  12 24559.0 871.809  53
   0  -8  12 26813.6 894.792  19
   0  -8  12 24344.7 897.050  17
   0  -8  11 9381.81 516.327  39
   0  -8  11 9447.84 531.189  17
   0  -8  11 10186.4 526.225  19
   0  -8  11 9441.37 524.141  43
   0  -8  11 8354.59 527.073  27
   0  -8  10 103343. 2460.71  39
   0  -8  10 105721. 2497.51  43
   0  -8  10 110624. 2468.05  19
   0  -8  10 107115. 2500.27  17
   0  -8   9 7073.07 445.214  17
   0  -8   9 6904.17 422.548  19
   0  -8   9 6964.32 438.549  39
   0  -8   9 6872.04 442.668  38
   0  -8   9 6452.80 476.285  27
   0  -8   8 23625.2 793.328  19
   0  -8   8 21697.6 793.573  17
   0  -8   8 21868.7 834.255  38
   0  -8   8 22375.7 821.202  39
   0  -8   8 22054.6 876.882  27
   0  -8   7 53836.3 1456.07  39
   0  -8   7 51744.5 1474.73  38
   0  -8   7 54527.2 1384.17  19
   0   8  -6 23216.8 780.258  62
   0  -8   6 23720.8 755.182  19
   0  -8   6 24330.1 840.862  39
   0  -8   6 22838.0 858.323  38
   0   8  -5 3924.17 290.702  55
   0   8  -5 4277.03 300.335  61
   0   8  -5 4277.37 301.758  62
   0   8  -5 3773.19 285.835  57
   0  -8   5 4415.76 277.268  19
   0  -8   5 4282.21 328.583  39
   0   8  -4 3219.70 258.944  61
   0   8  -4 3019.49 251.812  62
   0   8  -4 2920.11 246.063  57
   0  -8   4 2607.69 212.052  19
   0   8  -4 2828.75 255.084  55
   0   8  -3 103138. 2273.07  55
   0   8  -3 100335. 2241.92  61
   0   8  -3 101410. 2243.92  57
   0   8  -3 99203.1 2235.70  62
   0   8  -2 1027.70 160.974   9
   0   8  -2 1021.06 163.927  62
   0   8  -2 1014.00 162.930  61
   0   8  -2 946.072 161.266  57
   0  -8   2 1284.63 135.177  19
   0   8  -1 1407.05 181.513  62
   0   8  -1 1492.95 186.338  61
   0   8  -1 1457.74 178.215   9
   0  -8   0 10019.1 425.218  50
   0   8   0 9341.99 419.279  62
   0   8   0 9747.41 428.844  61
   0   8   0 8418.24 418.085   9
   0  -8  -1 72328.8 1649.24  50
   0   8   1 72230.1 1664.61  61
   0   8   1 70926.1 1653.73  62
   0   8   1 69424.7 1694.40   9
   0  -8  -2 65746.7 1492.10  50
   0   8   2 62674.8 1491.72  61
   0   8   2 62721.8 1485.20  62
   0   8   3 2308.55 213.619  61
   0   8   3 2041.08 199.597  62
   0  -8  -3 1954.72 203.249  50
   0  -8  -3 2199.97 203.476   5
   0   8   4 62094.8 1499.34  57
   0   8   4 63545.9 1499.66  62
   0   8   4 65872.8 1515.98  61
   0  -8  -4 63377.2 1493.15  50
   0  -8  -4 61692.0 1501.11   5
   0   8   5 18615.0 625.533  57
   0   8   5 18893.8 626.131  62
   0   8   5 18433.2 623.494  61
   0  -8  -5 18337.4 639.656   5
   0  -8  -5 18026.5 612.147  50
   0  -8  -6 57531.5 1377.29  50
   0  -8  -6 57272.0 1418.30   7
   0   8   6 55663.8 1375.92  57
   0   8   6 54665.5 1368.98  61
   0   8   6 56526.4 1375.11  62
   0   8   6 56414.0 1444.38  23
   0  -8  -6 57409.8 1423.31   5
   0  -8  -7 3524.15 257.002  50
   0  -8  -7 3711.45 281.201   5
   0  -8  -7 3653.98 285.450   7
   0   8   7 4047.42 387.533  29
   0   8   7 3315.15 244.110  62
   0   8   7 3597.47 253.655  57
   0   8   7 3625.73 257.063  61
   0   8   7 3601.98 301.156  23
   0   8   8 7294.84 443.195  23
   0   8   8 7901.85 548.574  29
   0   8   8 7777.17 406.194  32
   0  -8  -8 7518.13 422.015   7
   0  -8  -8 7818.15 428.845   5
   0   8   9 27415.4 877.393  32
   0  -8  -9 27215.0 902.363   7
   0   8   9 28498.8 975.426  23
   0   8   9 27412.2 967.881  22
   0   8   9 26253.9 1081.74  29
   0   8  10 343.075 216.543  35
   0   8  10 337.586 160.570  32
   0  -8 -10 284.937 168.280   7
   0   8  10 349.569 203.599  14
   0   8  10 522.029 278.258  29
   0   8  10 474.643 187.503  24
   0   8  10 162.260 167.099  23
   0   8  10 352.656 192.902  22
   0   8  11 2717.89 279.945  32
   0   8  11 2423.03 345.677  35
   0   8  11 2259.61 281.668  24
   0   8  11 2338.28 323.723  22
   0   8  11 2420.01 316.786  23
   0   8  11 2142.84 305.256  14
   0   8  11 1962.32 370.267  29
   0   8  11 2009.78 222.977  18
   0   8  12 2256.54 238.518  18
   0   8  12 2819.20 295.701  32
   0   8  12 2661.24 369.074  35
   0   8  12 2316.75 339.297  23
   0   8  12 3050.62 361.785  22
   0   8  12 2711.92 323.816  14
   0   8  12 2554.52 405.166  29
   0   8  12 3079.41 299.763  45
   0   8  13 76762.3 2092.64  35
   0   8  13 79614.5 1903.48  45
   0   8  13 75009.7 2162.16  29
   0   8  13 68597.5 1741.74  18
   0   8  13 65716.6 1846.98  21
   0   8  13 72947.4 2026.42  23
   0   8  13 76081.0 2037.88  22
   0   8  14 29463.3 1184.17  29
   0   8  14 26441.8 964.006  21
   0   8  14 28220.2 892.815  18
   0   8  14 30223.2 1142.83  35
   0   8  14 32218.3 1024.59  45
   0   8  15 102.808 131.906  21
   0   8  15 128.756 109.712  18
   0   8  15 225.263 191.912  22
   0   8  15 146.883 146.752  45
   0   8  16 13737.6 669.926  34
   0   8  16 15173.3 624.320  45
   0   8  17 1289.23 222.182  34
   0   8  17 1442.01 208.282  45
   0   8  18 47624.9 1170.98  33
   0   8  18 49270.9 1193.89  45
   0  -9  16 1799.08 161.317  16
   0  -9  15 16675.9 586.010  16
   0  -9  15 15718.8 525.607  43
   0  -9  15 16969.8 538.184  52
   0  -9  14 3962.17 277.687  52
   0  -9  14 3861.70 269.445  43
   0  -9  14 3161.77 261.568  26
   0  -9  13 15420.9 664.943  17
   0  -9  13 14940.9 649.396  26
   0  -9  13 17038.3 645.478  43
   0  -9  13 16256.1 626.696  53
   0  -9  13 16732.1 643.503  52
   0  -9  12 4367.15 336.664  27
   0  -9  12 5071.32 358.678  43
   0  -9  11 5553.90 412.834  27
   0  -9  11 6526.65 434.722  17
   0  -9  11 6761.56 423.367  19
   0  -9  10 1024.04 235.876  27
   0  -9  10 1507.85 233.282  17
   0  -9  10 1389.79 221.398  19
   0  -9  10 1632.38 243.961  43
   0  -9   9 2404.34 322.000  27
   0  -9   9 2240.83 273.986  39
   0  -9   9 2552.96 290.381  38
   0  -9   9 2578.83 271.077  19
   0  -9   9 2852.26 291.528  17
   0  -9   8 83679.6 2212.02  27
   0  -9   8 86721.5 2131.40  39
   0  -9   8 87418.2 2169.07  38
   0  -9   8 89293.1 2128.16  17
   0  -9   8 90344.8 2095.14  19
   0  -9   7 77.8554 168.196  39
   0  -9   7 96.4442 166.530  38
   0  -9   7 97.0166 129.443  19
   0  -9   6 2279.21 282.696  38
   0  -9   6 2555.63 283.621  39
   0  -9   6 2214.85 224.227  19
   0   9  -5 40010.8 1172.38  55
   0  -9   5 41551.7 1091.42  19
   0   9  -5 40433.4 1172.93  61
   0   9  -5 41164.0 1180.26  57
   0   9  -5 41482.4 1184.65  62
   0  -9   5 43113.0 1221.60  39
   0   9  -4 87860.5 2083.40  55
   0  -9   4 88002.6 1945.69  19
   0  -9   4 91977.1 2126.05  39
   0   9  -4 81115.7 2016.25   9
   0   9  -4 89355.8 2075.20  62
   0   9  -4 87536.2 2068.94  61
   0   9  -4 87923.7 2066.74  57
   0   9  -3 13605.1 585.627  55
   0  -9   3 13557.9 500.991   5
   0   9  -3 12700.0 550.869   9
   0   9  -3 13335.2 567.736  57
   0   9  -3 13944.7 578.442  62
   0   9  -3 13778.0 575.771  61
   0   9  -2 4772.84 332.984  55
   0   9  -2 4581.04 315.454   9
   0   9  -2 4318.84 313.539  62
   0   9  -2 4353.45 310.877  57
   0   9  -2 4163.86 308.875  61
   0  -9   2 4655.75 281.226   5
   0   9  -1 93328.6 2106.72  61
   0  -9   1 95327.9 2254.95  58
   0   9  -1 90458.1 2095.08  57
   0   9  -1 91513.3 2094.21  62
   0  -9   1 93537.0 2026.97   5
   0   9   0 3220.48 279.085   9
   0   9   0 3587.36 285.417  61
   0  -9   0 4273.51 365.566  58
   0   9   0 3368.36 277.385  57
   0   9   0 3386.76 272.184  62
   0  -9   0 3983.80 264.979   5
   0   9   1 37870.2 1144.91   9
   0   9   1 41604.3 1127.70  62
   0   9   1 39560.3 1112.96  57
   0  -9  -1 42269.5 1263.26  58
   0   9   1 40584.0 1125.26  61
   0  -9  -1 42091.1 1090.90   5
   0   9   2 22831.7 826.833   9
   0  -9  -2 24572.1 780.275  50
   0   9   2 25770.6 804.915  61
   0   9   2 25076.9 795.600  57
   0  -9  -2 24275.5 904.593  58
   0   9   2 25216.8 798.134  62
   0  -9  -2 24088.0 760.987   5
   0   9   3 81309.0 2083.06   9
   0  -9  -3 84046.8 1971.46   5
   0  -9  -3 87252.0 1987.29  50
   0   9   3 88664.0 2014.18  61
   0   9   3 88928.3 2009.98  62
   0   9   3 90293.8 2017.57  57
   0  -9  -4 79463.2 1869.02   5
   0   9   4 82918.2 1890.54  61
   0   9   4 82791.8 1886.28  62
   0   9   4 81980.5 1885.50  57
   0  -9  -4 77959.1 1851.15  50
   0   9   5 2091.23 272.448   9
   0  -9  -5 2296.94 229.552   7
   0   9   5 2620.14 238.627  57
   0   9   5 2354.62 232.532  62
   0   9   5 2302.62 230.671  61
   0  -9  -5 2465.14 238.351   5
   0  -9  -5 2353.48 233.953  50
   0  -9  -6 1043.05 181.627   5
   0  -9  -6 1136.36 184.271  50
   0   9   6 948.600 164.455  57
   0   9   6 1108.50 177.386  62
   0   9   6 1006.91 165.225  61
   0   9   6 1035.19 179.660  23
   0  -9  -6 1348.19 190.226   7
   0  -9  -7 1662.49 218.830   5
   0   9   7 1954.04 214.790  61
   0   9   7 1783.05 206.072  57
   0   9   7 1870.85 208.904  62
   0   9   7 1873.34 312.031  29
   0   9   7 2078.68 242.183  23
   0  -9  -7 1870.68 231.213   7
   0  -9  -8 66402.8 1663.28   5
   0   9   8 64447.4 1594.05  32
   0   9   8 63104.5 1565.85  61
   0  -9  -8 65413.0 1648.48   7
   0   9   8 61636.6 1654.14  23
   0   9   9 1796.80 348.886  29
   0   9   9 1907.64 233.054  32
   0   9   9 1569.91 196.709  55
   0   9   9 1757.44 269.073  22
   0   9   9 1599.29 247.680  23
   0  -9  -9 1758.45 240.706   7
   0   9  10 186.167 217.360  35
   0   9  10 301.484 154.656  32
   0  -9 -10 490.915 182.843   7
   0   9  10 570.960 207.702  14
   0   9  10 343.671 189.501  23
   0   9  10 451.664 197.416  22
   0   9  10 381.832 257.943  29
   0   9  11 20168.1 969.452  29
   0   9  11 20125.8 861.120  23
   0   9  11 20606.8 866.692  22
   0   9  11 21431.3 792.484  32
   0   9  11 21185.7 918.602  35
   0  -9 -11 19604.4 794.515   7
   0   9  12 5804.88 532.670  29
   0   9  12 6127.96 406.606  45
   0   9  12 5976.57 463.438  22
   0   9  12 5696.65 456.644  23
   0   9  12 6091.68 505.787  35
   0   9  12 6249.02 417.232  32
   0   9  13 43581.2 1423.74  35
   0   9  13 45243.6 1258.52  45
   0   9  13 37699.6 1215.78  21
   0   9  13 41285.1 1340.40  23
   0   9  13 41779.8 1343.76  22
   0   9  13 40086.9 1424.25  29
   0   9  14-37.6980 144.515  45
   0   9  14 152.379 187.658  22
   0   9  14 86.7688 133.118  21
   0   9  15 23472.7 887.344  22
   0   9  15 20989.8 775.278  21
   0   9  16 13071.3 537.679  21
   0   9  16 15693.1 602.876  45
   0   9  17 11874.7 488.124  45
   0   9  17 12082.6 481.790  33
   0   9  17 10492.5 499.184  34
   0   9  18 964.467 132.420  33
   0 -10  15 4294.34 241.042  16
   0 -10  14 1560.84 182.122  16
   0 -10  14 1379.92 155.114  43
   0 -10  14 1571.69 161.791  52
   0 -10  13 36969.7 993.679  52
   0 -10  13 35258.2 969.512  43
   0 -10  12 1529.30 204.187  52
   0 -10  12 1336.21 191.631  53
   0 -10  12 1456.26 214.997  17
   0 -10  12 1466.09 200.051  43
   0 -10  11 7537.93 431.506  43
   0 -10  11 7499.84 448.581  27
   0 -10  10 16963.0 677.066  19
   0 -10  10 17040.6 700.210  17
   0 -10   9 32193.4 1036.72  17
   0 -10   9 32600.0 1015.73  19
   0 -10   9 30525.0 1023.19  38
   0 -10   9 30100.0 1080.18  27
   0 -10   8 350.641 172.579  38
   0 -10   8 442.611 149.603  19
   0 -10   8 304.145 147.201  17
   0 -10   7 844.358 202.745  38
   0 -10   7 535.104 159.964  17
   0 -10   7 688.563 163.602  19
   0 -10   6 61242.8 1670.50  38
   0 -10   6 58646.6 1595.02  39
   0 -10   6 58818.5 1488.31  19
   0 -10   5 1798.07 201.846  19
   0  10  -5 1907.79 249.793  61
   0  10  -5 2020.29 256.317  57
   0  10  -5 1703.34 242.217  55
   0  10  -5 1806.00 228.221   9
   0 -10   5 1694.84 249.049  39
   0 -10   5 1944.87 278.590  38
   0  10  -4 38613.2 1162.70  57
   0  10  -4 38646.8 1163.39  61
   0  10  -4 38810.6 1165.70  62
   0  10  -4 38905.7 1170.63  55
   0 -10   4 39763.8 1178.22  39
   0  10  -3 20867.5 785.930  57
   0  10  -3 21353.6 790.198  61
   0  10  -3 21351.2 789.931  62
   0 -10   3 21341.4 684.807   7
   0  10  -3 19450.8 757.969   9
   0  10  -3 21859.8 807.739  55
   0 -10   3 21941.0 705.399   5
   0  10  -2 36034.9 1102.58  62
   0  10  -2 36862.5 1113.40  61
   0  10  -2 36994.2 1118.39  57
   0 -10   2 36922.8 1003.66   7
   0  10  -2 36662.7 1124.58  55
   0 -10   2 39356.6 1044.64   5
   0  10  -1 73498.0 1835.12  57
   0  10  -1 73862.3 1836.57  61
   0  10  -1 73260.8 1830.03  62
   0 -10   1 75191.0 1959.76  58
   0  10  -1 78358.1 1869.84  55
   0 -10   1 75943.6 1755.91   5
   0  10   0 316.793 150.892  61
   0 -10   0 292.057 186.348  58
   0  10   0 223.905 141.120  62
   0  10   0 198.329 134.576  57
   0  10   0 385.199 148.446   9
   0  10   0 414.710 152.455  55
   0 -10   0 430.283 132.811   5
   0 -10  -1 25166.1 795.235   5
   0  10   1 25963.0 855.277  61
   0  10   1 24451.2 836.790  57
   0  10   1 25117.1 843.613  62
   0 -10  -1 22817.5 906.093  58
   0 -10  -2 4039.88 295.893   5
   0  10   2 3538.06 297.419  62
   0  10   2 3312.37 291.051  57
   0  10   2 3725.45 305.695  61
   0 -10  -2 3319.70 356.636  58
   0  10   2 3126.62 302.134   9
   0 -10  -3 90505.5 2086.74   5
   0  10   3 92950.6 2130.18  57
   0  10   3 92456.6 2131.21  61
   0 -10  -3 85899.2 2245.68  58
   0  10   3 91055.7 2120.05  62
   0 -10  -3 88245.5 2057.34   7
   0  10   3 83749.0 2187.67   9
   0 -10  -4 158.674 198.705  58
   0  10   4 186.444 130.004  57
   0  10   4 70.5098 116.320  62
   0  10   4 53.1727 122.514  61
   0  10   4 359.308 171.311   9
   0  10   5 1065.11 186.977  61
   0  10   5 609.449 157.185  57
   0  10   5 831.144 177.620  62
   0 -10  -5 1098.59 192.412   7
   0 -10  -5 823.755 174.196   5
   0  10   6 61016.0 1581.79  61
   0  10   6 61116.2 1581.85  57
   0  10   6 61807.6 1586.23  62
   0 -10  -6 62957.9 1607.56   5
   0 -10  -6 61632.9 1595.28   7
   0  10   7 19170.0 729.473  61
   0  10   7 21280.5 750.667  57
   0  10   7 18127.8 877.531  29
   0 -10  -7 20664.5 779.381   5
   0 -10  -7 20815.9 774.709   7
   0  10   8 11015.5 526.803  55
   0  10   8 10850.5 507.841  32
   0  10   8 10557.2 504.016  57
   0  10   8 9775.79 638.681  29
   0  10   8 11252.8 556.096  22
   0  10   8 11161.7 547.693  23
   0 -10  -8 11961.1 568.038   7
   0  10   9 3011.04 282.385  32
   0  10   9 2889.25 304.094  23
   0  10   9 2851.42 304.237  22
   0  10   9 2799.83 391.079  29
   0 -10  -9 2918.96 305.544   7
   0  10   9 2921.14 274.951  55
   0  10  10 30039.1 1038.64  22
   0  10  10 31098.3 977.544  32
   0  10  10 29978.5 1121.51  35
   0  10  11 32880.4 1194.92  35
   0  10  11 35109.9 1055.31  32
   0 -10 -11 29820.5 1042.00   7
   0  10  11 29129.3 1204.50  29
   0  10  11 33768.6 1025.51  45
   0  10  11 33934.5 1127.39  22
   0  10  11 30851.0 1087.54  23
   0  10  12 5002.92 486.879  29
   0  10  12 5503.86 373.207  45
   0  10  12 5003.76 369.713  32
   0  10  12 5405.61 454.036  35
   0  10  12 5239.17 415.228  22
   0  10  12 5082.75 408.801  23
   0  10  13 8221.86 446.656  45
   0  10  13 7841.79 487.902  22
   0  10  14 1653.94 274.413  35
   0  10  14 1694.87 221.741  45
   0  10  14 1119.18 225.347  22
   0  10  14 1150.07 192.711  21
   0  10  15 46859.5 1181.70  45
   0  10  15 37503.0 1100.76  21
   0  10  16-8.36207 144.001  34
   0  10  16 44.7153 113.865  45
   0  10  17 370.087 112.423  33
   0  10  17 461.266 137.711  34
   0 -10 -17 188.907 98.1616  58
   0  10  17 394.599 117.520  45
   0 -11  14 10733.9 367.593  16
   0 -11  13 625.447 129.421  16
   0 -11  13 851.753 131.897  52
   0 -11  13 640.155 117.683  43
   0 -11  13 572.250 129.457  26
   0 -11  12 1181.46 165.342  43
   0 -11  12 1520.34 179.762  52
   0 -11  12 1327.58 165.078  53
   0 -11  11 38352.1 1066.89  17
   0 -11  11 36481.3 1016.79  43
   0 -11  10 1465.01 202.432  43
   0 -11  10 870.158 195.268  27
   0 -11  10 1175.87 191.362  17
   0 -11   9 174.562 115.771  17
   0 -11   9 123.714 165.079  27
   0 -11   9 191.875 145.316  38
   0 -11   8 10645.1 531.716  17
   0 -11   8 11384.4 524.147  19
   0 -11   8 11414.7 606.410  27
   0 -11   8 11099.3 553.091  38
   0 -11   7 50158.3 1325.04  19
   0 -11   7 49568.2 1419.03  38
   0 -11   7 48515.9 1469.24  27
   0 -11   6 16945.3 738.749  38
   0  11  -5 3935.47 337.153   9
   0  11  -5 4577.12 371.263  57
   0 -11   5 4185.92 379.103  38
   0  11  -4 37116.1 1156.05  61
   0  11  -4 36370.6 1149.90  57
   0  11  -4 35698.0 1135.77  55
   0  11  -3 789.481 203.714  62
   0  11  -3 891.281 209.359  61
   0  11  -3 736.190 202.956  57
   0  11  -3 819.368 193.880  55
   0  11  -3 649.912 182.137   9
   0 -11   3 661.562 189.102  39
   0  11  -2 52534.5 1477.45  55
   0  11  -2 52045.3 1462.44  62
   0  11  -2 53092.4 1468.29  61
   0  11  -2 52577.1 1465.18  57
   0 -11   2 51151.7 1320.35   7
   0 -11   2 52494.4 1356.20   5
   0  11  -1 671.440 191.083  55
   0  11  -1 587.967 183.028  62
   0  11  -1 620.456 183.482  61
   0  11  -1 642.577 190.576  57
   0  11  -1 478.844 177.657   9
   0 -11   1 640.469 158.944   7
   0 -11   1 855.858 166.199   5
   0  11   0 15560.8 669.921  55
   0 -11   0 15282.8 612.511   5
   0  11   0 12756.1 638.288   9
   0 -11   0 14760.7 586.748   7
   0  11   0 15094.9 665.076  62
   0 -11   0 13661.0 697.062  58
   0  11   0 14549.4 654.880  61
   0  11   0 14582.3 651.086  57
   0  11   1 57996.7 1564.01  55
   0 -11  -1 58203.0 1487.56   5
   0 -11  -1 59708.4 1475.18   7
   0  11   1 58279.5 1559.35  62
   0 -11  -1 52670.4 1607.22  58
   0  11   1 57694.3 1555.68  61
   0  11   1 56643.8 1546.78  57
   0  11   1 52281.0 1555.53   9
   0  11   2 4407.10 354.954  55
   0 -11  -2 4206.09 321.654   5
   0 -11  -2 4406.07 321.403   7
   0  11   2 4625.39 357.791  62
   0  11   2 4811.00 367.472  61
   0  11   2 4969.79 368.141  57
   0 -11  -2 4398.78 411.545  58
   0  11   2 4239.36 372.066   9
   0  11   3 1153.07 205.912  55
   0 -11  -3 770.232 172.735   5
   0 -11  -3 826.261 177.987   7
   0  11   3 727.001 207.070   9
   0  11   3 1121.00 206.439  62
   0  11   3 1057.95 205.964  57
   0 -11  -3 903.361 236.271  58
   0  11   3 739.181 188.300  61
   0  11   4 2821.92 287.518  55
   0 -11  -4 2568.74 268.348   5
   0 -11  -4 2621.71 269.009   7
   0  11   4 2886.80 288.945  61
   0  11   4 2895.87 289.994  62
   0  11   4 2968.81 291.583  57
   0 -11  -4 2592.79 340.986  58
   0  11   4 2063.57 288.489   9
   0 -11  -5 82786.9 2007.38   5
   0  11   5 84379.6 2037.72  55
   0 -11  -5 81035.1 1982.53   7
   0 -11  -5 74219.9 2115.82  58
   0  11   5 81742.1 2020.04  57
   0  11   5 82334.5 2025.62  61
   0  11   5 80770.4 2012.82  62
   0 -11  -6 7038.24 440.719   5
   0  11   6 7058.36 440.270  55
   0 -11  -6 6900.92 432.624   7
   0  11   6 7330.58 442.934  62
   0  11   6 7008.56 434.661  57
   0  11   6 6943.17 439.975  61
   0  11   7 6748.55 428.709  55
   0 -11  -7 6552.15 430.866   7
   0  11   7 7552.13 442.025  61
   0  11   7 7261.31 430.120  57
   0  11   7 6660.13 522.832  29
   0  11   8 40853.5 1204.36  55
   0 -11  -8 40618.4 1226.76   7
   0  11   8 38958.1 1376.49  29
   0  11   9 12317.9 730.491  29
   0  11   9 14407.7 595.695  32
   0 -11 -10 83366.0 2103.60   7
   0  11  10 89069.7 2052.79  32
   0  11  10 90195.8 2291.05  35
   0 -11 -11 2215.77 275.300   7
   0  11  11 2278.88 316.053  35
   0  11  11 2259.86 252.611  32
   0  11  11 2291.89 355.857  29
   0  11  12 23180.7 766.927  45
   0  11  12 18323.5 743.393  21
   0  11  13 17527.2 633.920  45
   0  11  13 16893.2 751.491  35
   0  11  14 15197.1 563.925  45
   0  11  14 14582.7 661.150  35
   0  11  15 1371.26 166.639  45
   0 -11 -16 291.614 106.985  58
   0  11  16 284.315 136.861  34
   0  11  16 245.241 102.441  33
   0 -12  13 10157.5 346.191  52
   0 -12  12 18387.6 555.564  16
   0 -12  12 19198.5 556.421  43
   0 -12  12 18964.3 607.876  26
   0 -12  11 3535.42 235.611  43
   0 -12  11 3498.06 247.417  53
   0 -12  10 187.288 135.508  27
   0 -12  10 121.296 105.971  43
   0 -12   9 17001.0 691.420  27
   0 -12   9 17649.5 651.388  43
   0 -12   8 831.784 212.917  27
   0 -12   7 16389.9 736.207  27
   0 -12   7 17085.6 689.403  38
   0 -12   6 5493.68 396.626  38
   0  12  -5 16564.2 735.714   9
   0 -12   5 20173.4 795.369  38
   0  12  -4 64877.3 1682.26  57
   0  12  -4 54941.4 1589.94   9
   0  12  -3 18563.0 769.582  57
   0  12  -3 19189.5 789.779  61
   0  12  -3 17555.0 749.332  55
   0  12  -2 12644.2 624.701  57
   0  12  -2 12779.1 629.030  61
   0  12  -2 12279.8 615.078  55
   0 -12   1 7095.33 418.418   5
   0  12  -1 7170.63 467.850  62
   0  12  -1 7303.92 472.098  57
   0  12  -1 6918.14 465.445  61
   0  12  -1 7509.29 481.088  55
   0 -12   1 7176.31 408.071   7
   0  12  -1 5822.97 432.790   9
   0 -12   0 77024.2 1891.67   5
   0  12   0 78487.9 1990.42  57
   0  12   0 78028.6 1994.07  61
   0  12   0 79220.3 1997.48  62
   0  12   0 79170.3 2000.26  55
   0 -12   0 76763.0 1855.82   7
   0  12   1 1281.33 236.386  55
   0 -12  -1 1407.77 209.902   7
   0  12   1 1219.34 236.472   9
   0 -12  -1 1355.97 213.638   5
   0  12   1 1619.96 250.812  61
   0 -12  -1 1279.56 265.264  58
   0  12   1 1529.55 241.372  62
   0  12   1 1459.27 237.569  57
   0  12   2 277.640 155.080  55
   0 -12  -2 242.561 134.035   7
   0  12   2 49.9315 154.207   9
   0 -12  -2 159.460 133.815   5
   0  12   2 324.244 163.585  57
   0 -12  -2 115.796 189.159  58
   0  12   2 179.253 163.913  62
   0  12   2 338.522 165.094  61
   0  12   3 14006.9 659.860  55
   0 -12  -3 12971.0 589.549   7
   0 -12  -3 13297.9 609.579   5
   0 -12  -3 12183.9 679.425  58
   0  12   3 14168.6 662.348  62
   0  12   3 14126.1 657.933  57
   0  12   3 14604.5 670.535  61
   0  12   4 11593.2 594.069  55
   0 -12  -4 12332.1 575.871   7
   0 -12  -4 11859.2 574.677   5
   0  12   4 12063.4 604.468  57
   0 -12  -4 10728.9 640.498  58
   0  12   4 12393.3 608.284  62
   0  12   4 11999.9 607.924  61
   0  12   5 30038.8 1021.85  55
   0  12   5 31375.5 1038.70  61
   0  12   5 30526.9 1021.25  57
   0 -12  -5 30766.2 1011.78   5
   0 -12  -5 28043.9 966.703   7
   0 -12  -6 1288.14 276.913  58
   0  12   6 1288.72 226.899  57
   0  12   6 1281.54 226.208  61
   0 -12  -7 45762.0 1467.94  58
   0  12   7 48165.6 1524.59  29
   0  12   8 20901.1 782.955  55
   0 -12  -8 19041.9 856.648  58
   0  12   8 18615.9 881.513  29
   0 -12  -8 19888.6 780.797   7
   0  12   9 11665.8 549.307  55
   0  12   9 10592.3 655.903  29
   0 -12  -9 10965.1 561.452   7
   0 -12  -9 10744.5 622.730  58
   0  12  10 190.414 195.553  35
   0 -12 -10 436.546 168.870   7
   0 -12 -10-80.9744 178.204  58
   0  12  11 3166.61 365.334  29
   0 -12 -11 3545.35 317.797   7
   0 -12 -12 45260.9 1308.26  58
   0 -12 -12 45461.3 1254.97   7
   0 -12 -13 470.910 160.715  58
   0  12  13 468.831 198.070  35
   0  12  13 410.271 135.269  21
   0  12  14 67.5354 147.468  35
   0 -12 -14 243.543 135.527  58
   0 -12 -15 4060.37 274.146  58
   0  12  16 16204.6 523.598  34
   0 -13  12 3771.87 196.470  26
   0 -13  12 4676.18 207.455  52
   0 -13  11 3421.91 211.808  52
   0  13 -11 3308.25 209.127  60
   0 -13  10 9249.80 370.552  43
   0 -13  10 9709.08 399.864  27
   0 -13   9 6370.62 330.315  43
   0 -13   9 6573.26 365.883  27
   0 -13   8 1126.11 162.706  38
   0 -13   8 1058.00 193.512  27
   0 -13   7 6225.16 368.900  38
   0 -13   7 7407.94 444.924  27
   0 -13   6 61.1332 164.465  27
   0 -13   5 32182.6 1029.43  38
   0  13  -4 627.813 182.480  55
   0 -13   4 467.381 174.567  38
   0  13  -3 10812.3 556.353  55
   0  13  -3 8916.91 527.231   9
   0  13  -2 43903.8 1309.05  57
   0  13  -2 42498.5 1271.78  55
   0  13  -1 30666.9 1043.20  57
   0  13  -1 30010.6 1038.18  61
   0 -13   1 28189.8 902.817   7
   0  13  -1 28507.0 997.815  55
   0  13   0 10835.6 584.746  61
   0  13   0 10710.1 583.658  57
   0  13   1 4525.02 386.887  61
   0  13   1 4787.98 390.377  57
   0  13   2 24171.6 909.893  57
   0  13   2 24092.4 911.155  61
   0  13   3 6673.23 458.135  57
   0  13   3 6967.10 469.999  61
   0 -13  -3 5657.66 467.028  58
   0 -13  -3 6477.26 412.586   7
   0 -13  -4 3136.93 358.414  58
   0  13   4 3272.23 329.772  57
   0  13   4 3319.39 332.020  61
   0  13   4 3303.53 326.984  55
   0 -13  -4 3572.09 316.099   7
   0 -13  -5 5647.08 455.837  58
   0  13   5 6470.54 437.397  57
   0 -13  -5 6151.37 407.052   7
   0  13   5 6294.80 435.492  55
   0 -13  -6 9788.50 599.466  58
   0  13   6 10095.6 631.687  29
   0 -13  -6 10773.6 546.914   7
   0  13   6 11594.1 577.230  55
   0 -13  -7 61546.5 1773.61  58
   0  13   7 61304.0 1804.19  29
   0  13   7 69393.7 1736.60  55
   0 -13  -7 66312.0 1704.72   7
   0 -13  -8 430.344 202.054  58
   0 -13  -8 941.212 200.377   7
   0  13   8 567.457 161.190  55
   0  13   9 3838.61 383.043  29
   0 -13  -9 3481.35 313.018   7
   0  13   9 3711.70 298.553  55
   0  13   9 2997.43 359.518  11
   0 -13 -10 18520.8 714.027   7
   0 -13 -10 16645.6 730.000  58
   0 -13 -11 23618.3 820.398   7
   0 -13 -11 22257.7 831.736  58
   0 -13 -12 2785.82 250.149   7
   0 -13 -12 2787.00 264.600  58
   0 -13 -13 59.1241 118.299  58
   0  13  13 314.253 150.211  35
   0 -13 -14 19622.4 628.178  58
   0  14 -10 12969.0 420.634  60
   0 -14  10 11923.6 398.116  52
   0 -14   9 649.298 102.806  43
   0 -14   8 9607.80 426.681  27
   0 -14   8 9365.84 375.655  43
   0 -14   7 19924.1 696.985  27
   0 -14   7 18682.8 609.227  38
   0  14  -7 19681.0 640.299  56
   0 -14   6 2667.91 233.618  38
   0 -14   6 3158.92 292.586  27
   0 -14   5 1901.24 218.157  38
   0 -14   5 2335.86 267.328  27
   0 -14   4 437.546 153.969  38
   0  14  -3 36463.3 1111.66  55
   0  14  -2 259.240 147.304  55
   0  14  -1 6151.56 418.214  55
   0 -14   0 11152.7 516.992   7
   0  14   0 11465.0 575.451  55
   0 -14  -1 7955.08 439.155   7
   0  14   1 8776.85 501.562  55
   0 -14  -2 22647.7 801.838   7
   0  14   2 23157.2 870.380  55
   0 -14  -3 467.219 154.180   7
   0  14   3 422.676 165.842  55
   0 -14  -4 18682.6 719.177   7
   0  14   4 19547.2 769.940  55
   0 -14  -5 11265.1 540.574   7
   0  14   5 11515.3 564.496  55
   0 -14  -6 16634.4 676.304   7
   0  14   6 16667.8 688.200  55
   0 -14  -7 684.341 168.220   7
   0  14   7 358.505 142.612  55
   0  14   7 589.903 200.704  29
   0  14   8 211.565 129.807  55
   0  14   8 336.052 180.126  11
   0 -14  -8 246.000 170.113  58
   0 -14  -8 210.590 140.923   7
   0 -14  -9 44978.4 1329.85  58
   0 -14  -9 49504.1 1326.40   7
   0 -14 -10 830.471 184.212  58
   0  14  10 837.776 204.600  35
   0 -14 -10 656.802 168.984   7
   0 -14 -11 1300.21 185.186  58
   0  14  11 1172.80 206.296  35
   0 -14 -11 1167.59 177.150   7
   0 -14 -12 3099.70 242.944  58
   0 -14 -12 2188.26 208.450   6
   0 -14 -13 13403.6 509.002  58
   0  14  13 21478.0 617.851  35
   0 -15   9 260.972 65.7349  52
   0  15  -8 24553.7 685.120  60
   0 -15   7 112.323 70.6111  43
   0 -15   6 175.462 84.9486  38
   0 -15   6 178.513 111.277  27
   0  15  -6 93.4257 91.6872  56
   0 -15   5 7530.54 346.915  38
   0 -15   5 9422.13 442.657  27
   0 -15   4 12008.3 483.295  38
   0 -15   4 14861.3 585.568  27
   0 -15   3 2464.82 230.386  38
   0  15  -3 2986.54 254.135  55
   0 -15   2 94.1176 120.141  38
   0  15  -2-7.79139 117.300  55
   0  15  -1 20348.2 745.433  55
   0  15   0 3928.02 320.911  55
   0  15   1 11922.9 549.868  55
   0 -15  -1 10941.5 492.000   7
   0  15   2 2419.65 256.257  55
   0 -15  -2 2097.11 228.447   7
   0  15   3 12948.5 583.755  55
   0 -15  -3 12612.1 543.023   7
   0  15   4 33205.9 1014.89  55
   0 -15  -4 31458.0 964.312   7
   0  15   5 25.6472 128.706  55
   0 -15  -5 7.75371 115.635   7
   0  15   6 72.5287 112.500  55
   0 -15  -6 145.443 128.486   7
   0 -15  -6-114.503 142.750  58
   0  15   7 6363.78 366.432  55
   0  15   7 5293.87 394.608  11
   0 -15  -7 6456.07 370.728   7
   0 -15  -7 5523.45 369.806  58
   0  15   8 23743.5 747.702  55
   0  15   8 21555.4 815.960  11
   0 -15  -8 24041.6 769.788   7
   0 -15  -8 21636.8 764.675  58
   0 -15  -9 3560.24 275.253   7
   0 -15  -9 3596.50 277.187  58
   0 -15 -10 757.155 144.487  58
   0  15  10 703.974 164.441  35
   0 -15 -11 10846.8 434.586   6
   0 -15 -11 12732.6 465.587  58
   0 -15 -12 99.5819 79.1120  58
   0  15  12 189.527 100.498  35
   0  16  -6 9978.27 371.858  60
   0 -16   5 887.140 97.8765  38
   0  16  -5 1337.41 150.605  60
   0  16  -5 1152.97 127.047  56
   0 -16   4 2201.31 159.689  38
   0 -16   4 2583.83 215.325  27
   0  16  -4 2962.96 221.675  60
   0  16  -4 2787.64 202.405  56
   0 -16   3 1428.29 142.416  38
   0  16  -3 1739.17 186.765  60
   0 -16   3 1718.33 193.098  27
   0  16  -2 15047.0 525.406  55
   0 -16   2 12398.1 464.897  38
   0  16  -2 13091.0 541.626  11
   0  16  -2 15385.6 548.718  60
   0 -16   2 15793.8 564.418  27
   0 -16   1 15537.6 546.142  38
   0  16  -1 16103.8 624.041  11
   0 -16   0-5.72690 92.0648  38
   0  16   0 80.3766 101.778  55
   0  16   1 4280.14 293.644  55
   0 -16  -2 2220.21 212.868   7
   0  16   2 2467.18 234.605  55
   0 -16  -3 21669.4 702.280   7
   0  16   3 22860.3 746.501  55
   0 -16  -4 5238.02 315.549   7
   0  16   4 4848.65 347.828  11
   0  16   4 5801.35 337.514  55
   0 -16  -5 308.639 119.925   7
   0  16   5 201.019 129.126  11
   0  16   5 370.874 118.179  55
   0 -16  -6 20861.6 678.887   7
   0  16   6 19548.0 723.355  11
   0  16   7 1157.16 180.168  35
   0  16   7 811.693 156.093  11
   0 -16  -7 1058.25 158.654   7
   0  16   8 6705.80 349.580  35
   0  16   9 3425.83 232.918  35
   0  16  10 14821.6 486.004  35
   0  17  -2 7516.09 307.309  56
   0  17  -1 150.321 84.2274  56
   0 -17   1 70.3709 64.5413  38
   0 -17   0 708.340 98.2633  38
   0  17   0 816.232 131.114  11
   0 -17  -1 16808.4 495.112  38
   0  17   1 18073.8 593.458  11
   0 -17  -2 639.958 105.374  38
   0  17   2 766.966 144.211  11
   0  17   3 301.159 107.829  11
   0  17   4 2303.05 208.860  11
   0  17   5 14029.3 513.225  11
   0  17   6 5912.03 280.315  35
   0  17   6 4680.58 274.676  11
   0  17   7 682.749 109.058  35
  -1  17   5 524.916 100.705  35
  -1  17   4 32305.6 841.834  11
   1 -17  -3 348.138 84.4965  38
  -1  17   3 361.364 95.8456  11
   1 -17  -2 5287.39 233.644  38
  -1  17   2 5740.43 290.207  11
   1 -17  -1 1965.74 140.741  38
  -1  17   1 2020.51 175.959  11
   1 -17   0 6978.64 259.173  38
  -1  16   9 23514.2 640.029  35
  -1  16   8 286.925 105.633  35
   1 -16  -8 181.949 88.1710   6
  -1  16   7 575.181 132.287  35
  -1  16   7 436.899 118.138  11
  -1  16   6 5925.97 340.774  11
   1 -16  -5 26746.2 784.559   7
  -1  16   5 26161.2 841.020  11
   1 -16  -4 8631.71 402.928   7
  -1  16   4 9547.98 466.785  11
   1 -16  -3 673.597 143.153   7
  -1  16   3 725.146 161.507  11
  -1  16   3 1044.96 155.139  55
  -1  16   2 21581.6 762.380  11
  -1  16   2 25138.9 746.027  55
  -1  16   1 652.414 151.808  11
  -1  16   1 536.352 129.909  55
   1 -16   0 10641.2 427.489  38
   1 -16   0 11612.8 463.641  27
  -1  16   0 10750.1 482.205  11
   1 -16   1 2309.29 195.248  38
   1 -16   1 2943.86 229.431  27
  -1  16  -1 2443.63 225.395  11
  -1  16  -1 2875.29 216.509  55
   1 -16   2 1953.84 169.351  38
   1 -16   2 1967.04 195.553  27
  -1  16  -2 1647.34 181.882  11
  -1  16  -3 14205.8 479.617  60
   1 -16   3 12608.1 422.192  38
  -1  16  -4 1036.65 136.444  60
  -1  16  -4 1074.40 124.753  56
   1 -16   4 791.739 104.185  38
  -1  16  -5 107.674 80.0150  60
   1 -16   5 58.0359 52.7263  38
  -1  16  -6 1037.08 111.557  60
   1 -15 -11 11745.2 435.685  58
  -1  15  11 18233.8 515.532  35
   1 -15 -10 7995.45 352.372  58
   1 -15 -10 6845.58 335.355   6
   1 -15  -9 2202.55 203.011  58
   1 -15  -9 1931.54 203.499   7
  -1  15   8 148.127 132.461  35
  -1  15   8 77.3430 116.442  11
   1 -15  -8-12.1449 108.605   7
   1 -15  -8 19.4065 106.935  58
  -1  15   7 31621.5 1003.79  11
   1 -15  -7 30024.5 928.042  58
   1 -15  -7 32485.5 939.169   7
   1 -15  -6 315.775 128.477   7
  -1  15   6 197.050 139.365  11
  -1  15   6 315.155 132.473  55
   1 -15  -5 7864.59 412.280   7
  -1  15   5 7476.45 459.143  11
  -1  15   5 8771.14 438.156  55
   1 -15  -4 1788.37 215.648   7
  -1  15   4 1860.13 256.108  11
  -1  15   4 1849.73 217.325  55
   1 -15  -3 16988.4 635.601   7
  -1  15   3 17734.1 670.509  55
   1 -15  -2 39194.3 1091.38   7
  -1  15   2 39485.3 1138.16  55
   1 -15  -1 2628.04 246.685   7
  -1  15   1 3203.46 279.410  55
  -1  15   0 8278.69 439.404  55
  -1  15  -1 2631.54 245.549  55
  -1  15  -1 2222.08 253.490  11
  -1  15  -2 29059.7 863.655  55
   1 -15   2 27763.5 841.856  38
  -1  15  -3 2422.80 214.952  55
  -1  15  -3 1734.00 219.124  11
   1 -15   3 2718.66 258.791  27
   1 -15   3 2117.23 205.701  38
   1 -15   4 131.060 130.543  27
   1 -15   4 175.498 100.056  38
   1 -15   5 20681.2 661.148  27
   1 -15   5 17480.8 565.223  38
   1 -15   6 6043.95 316.292  27
   1 -15   6 5494.23 261.761  38
  -1  15  -6 5734.55 274.300  56
   1 -15   7 2886.78 174.222  43
  -1  15  -8 1811.25 152.286  60
   1 -14 -13 829.781 117.908  58
  -1  14  12 41903.3 974.980  35
   1 -14 -12 29247.6 866.613  58
  -1  14  11 774.246 171.064  35
   1 -14 -11 645.033 140.240  58
   1 -14 -11 312.164 130.509   6
   1 -14 -10 1806.63 213.576  58
   1 -14 -10 2054.53 221.321   7
   1 -14  -9 10888.2 517.039  58
   1 -14  -9 11207.0 510.911   7
   1 -14  -8 15839.5 613.118   7
  -1  14   8 15140.7 588.891  55
   1 -14  -8 13552.9 609.810  58
  -1  14   8 12669.1 631.448  11
   1 -14  -7 42383.8 1176.05   7
  -1  14   7 42684.4 1172.35  55
   1 -14  -7 37543.5 1172.02  58
  -1  14   7 36706.4 1229.94  11
   1 -14  -6 34.5135 127.458   7
  -1  14   6 139.712 131.439  55
   1 -14  -6 117.353 156.572  58
  -1  14   6 70.4170 148.917  11
   1 -14  -5 12206.6 563.202   7
  -1  14   5 12649.8 589.601  55
   1 -14  -4-8.68749 135.590   7
  -1  14   4 101.185 145.785  55
  -1  14   4-72.1377 157.306  57
   1 -14  -3 43592.2 1260.03   7
  -1  14   3 49206.5 1369.44  55
   1 -14  -2 410.868 141.370   7
  -1  14   2 186.339 152.260  55
  -1  14   2 249.176 163.949  61
   1 -14  -1 8676.06 455.170   7
  -1  14   1 7630.52 471.974  55
  -1  14   1 8875.23 511.438  61
   1 -14   0 40670.8 1158.65   7
  -1  14   0 43126.2 1283.48  61
  -1  14   0 41604.2 1240.02  55
  -1  14  -1 6935.12 447.773  57
  -1  14  -1 7159.26 437.925  55
  -1  14  -2 6296.72 398.750  55
  -1  14  -3 2791.16 267.391  55
   1 -14   3 2516.07 261.771  38
   1 -14   4 43989.7 1232.31  27
   1 -14   4 38280.4 1124.73  38
   1 -14   5 1628.15 233.057  27
   1 -14   5 1641.02 196.682  38
   1 -14   6 1346.91 211.294  27
   1 -14   6 1554.71 180.907  38
   1 -14   7 5732.98 338.984  27
   1 -14   7 5343.65 287.759  38
   1 -14   8 2933.09 231.405  27
   1 -14   8 2733.06 192.929  43
   1 -14   9 16533.6 480.480  43
   1 -14  10 2169.16 142.782  52
  -1  14 -10 2166.40 159.952  60
   1 -13 -14 3485.60 228.237  58
   1 -13 -13 10729.1 461.096  58
  -1  13  13 14779.0 533.598  35
  -1  13  12 3797.00 259.735  21
   1 -13 -12 2419.81 239.821   6
   1 -13 -12 3388.76 274.097  58
  -1  13  12 4822.51 339.088  35
  -1  13  11 129.073 160.486  35
   1 -13 -11 137.503 139.321  58
   1 -13 -11 212.964 133.549   7
   1 -13 -10 32898.2 1027.73   7
   1 -13 -10 32899.6 1057.66  58
  -1  13   9 93.7792 172.371  11
  -1  13   9 354.389 192.128  35
   1 -13  -9 181.690 158.294  58
   1 -13  -9 413.458 161.511   7
  -1  13   8 41372.9 1187.21  55
   1 -13  -8 40650.5 1195.07   7
  -1  13   7 597.160 171.797  55
   1 -13  -7 822.433 228.856  58
   1 -13  -7 579.611 179.337   7
  -1  13   6 22484.4 836.348  55
   1 -13  -6 21100.3 801.758   7
  -1  13   5 45730.8 1343.00  61
   1 -13  -5 41406.3 1333.82  58
  -1  13   5 44870.7 1328.53  57
   1 -13  -5 44086.9 1274.33   7
  -1  13   5 46374.0 1336.42  55
  -1  13   4 259.649 170.845  57
   1 -13  -4 451.302 195.642  58
  -1  13   4 366.286 180.289  61
   1 -13  -4 238.234 156.403   7
  -1  13   4 300.270 177.400  55
  -1  13   3 910.481 214.069  57
  -1  13   3 863.319 209.832  62
   1 -13  -3 638.475 212.735  58
  -1  13   3 942.668 212.134  61
   1 -13  -3 878.580 181.655   7
  -1  13   3 868.155 206.857  55
  -1  13   2 6069.38 437.590  62
  -1  13   2 6205.17 444.350  61
  -1  13   2 5598.46 423.360  57
   1 -13  -2 4929.89 411.983  58
   1 -13  -2 5190.82 368.329   7
  -1  13   2 5714.78 427.180  55
  -1  13   1 55888.6 1568.56  57
  -1  13   1 54038.3 1555.46  61
  -1  13   1 57370.9 1579.60  62
  -1  13   1 53805.7 1538.88  55
  -1  13   0 5424.91 421.415  62
  -1  13   0 5354.75 424.354  61
  -1  13   0 5303.41 415.736  57
   1 -13   0 5427.41 364.858   7
  -1  13   0 5598.18 422.909  55
  -1  13  -1 103.974 155.036  61
  -1  13  -1 171.439 164.690  57
  -1  13  -1 34.2738 151.504  62
   1 -13   1 169.979 131.733   7
  -1  13  -1 187.394 152.220  55
  -1  13  -2 32112.0 1054.38  55
  -1  13  -2 34905.3 1116.96  61
  -1  13  -2 34054.7 1101.14  57
  -1  13  -3 6579.72 430.402  55
  -1  13  -3 7482.31 475.544  57
  -1  13  -4 37402.9 1114.02  55
   1 -13   4 35035.7 1120.45  38
   1 -13   5 671.713 201.604  27
   1 -13   6 14395.4 595.729  38
   1 -13   6 15044.6 660.749  27
   1 -13   7 11992.1 510.783  38
   1 -13   7 12977.3 587.740  27
   1 -13   8 8919.67 408.312  38
   1 -13   8 8869.57 457.710  27
   1 -13   9 307.583 105.412  43
   1 -13   9 301.343 123.218  27
   1 -13  10 2806.00 214.876  27
   1 -13  10 2736.02 196.933  43
   1 -13  11 18607.3 518.387  43
   1 -13  11 19816.1 542.814  52
   1 -13  12 315.263 79.3086  26
   1 -12 -15 17691.4 555.084  58
   1 -12 -14 1025.61 165.154  58
  -1  12  13 685.612 152.397  21
   1 -12 -13 566.413 158.190  58
  -1  12  13 653.162 185.786  35
  -1  12  12 555.613 196.319  35
   1 -12 -12 238.992 140.273   6
   1 -12 -12 496.170 168.815  58
  -1  12  12 429.850 141.837  21
   1 -12 -12 551.432 155.642   7
   1 -12 -11 22048.6 829.125   7
   1 -12 -11 21633.3 858.289  58
  -1  12  11 28271.6 834.030  32
  -1  12  11 27934.5 969.806  35
   1 -12 -10 22104.2 843.512   7
  -1  12  10 25919.7 829.634  32
   1 -12  -9 9393.55 576.144  58
  -1  12   9 10719.9 529.598  55
   1 -12  -9 10692.0 554.529   7
  -1  12   8 2111.15 313.287  11
   1 -12  -8 1777.04 295.502  58
   1 -12  -8 2456.91 285.925   7
  -1  12   8 2338.11 269.633  55
  -1  12   7 182.920 216.022  29
   1 -12  -7-76.2115 206.729  58
  -1  12   7 297.845 154.680  61
  -1  12   7 416.353 163.302  57
   1 -12  -7 309.387 173.800   7
  -1  12   7 168.663 154.245  55
  -1  12   6 54585.4 1702.55  29
   1 -12  -6 59812.9 1625.80   7
   1 -12  -6 57759.8 1716.88  58
  -1  12   6 66552.2 1692.61  57
  -1  12   6 65958.0 1695.66  61
  -1  12   5 7934.81 492.663  61
   1 -12  -5 6576.72 499.675  58
  -1  12   5 7302.06 470.491  57
  -1  12   4 3775.59 352.906  61
  -1  12   4 3828.91 345.880  57
   1 -12  -4 3165.53 355.865  58
   1 -12  -3 52618.2 1442.61   7
  -1  12   3 53677.7 1524.91  61
  -1  12   3 55408.3 1540.71  57
  -1  12   3 55134.6 1540.54  62
  -1  12   3 51789.1 1511.96  55
   1 -12  -2 2763.04 283.535   7
   1 -12  -2 3096.90 350.188  58
  -1  12   2 3071.22 330.059  57
  -1  12   2 2935.99 320.344  62
  -1  12   2 2752.12 311.957  61
  -1  12   2 3373.83 333.094  55
   1 -12  -1 13241.8 585.879   7
  -1  12   1 12812.0 651.269  62
  -1  12   1 13374.4 655.942  57
   1 -12  -1 11859.3 644.752  58
  -1  12   1 13281.9 655.229  61
  -1  12   1 13461.7 653.616  55
   1 -12   0 1326.89 208.144   7
  -1  12   0 1480.01 241.987  57
  -1  12   0 1696.38 259.095  62
  -1  12   0 1627.19 250.189  61
  -1  12   0 1612.09 253.913  55
   1 -12   1 53788.6 1431.90   7
  -1  12  -1 56457.6 1576.36  55
  -1  12  -1 54203.5 1563.46  57
  -1  12  -1 55262.5 1569.78  61
  -1  12  -1 54194.4 1564.46  62
  -1  12  -2 8666.65 521.232  57
  -1  12  -2 8379.12 519.297  61
  -1  12  -3 33934.2 1108.35  61
  -1  12  -3 33819.5 1102.35  57
  -1  12  -4 14547.7 654.844  55
  -1  12  -4 15235.1 694.271  57
  -1  12  -4 16878.0 726.047  61
  -1  12  -5 15575.6 682.949  57
   1 -12   5 14291.7 613.325  39
   1 -12   5 14605.9 670.171  38
   1 -12   6 58311.8 1623.15  27
   1 -12   6 56382.1 1545.90  38
   1 -12   7 381.198 193.228  27
   1 -12   8 2023.36 267.046  27
   1 -12   8 1732.13 222.440  38
   1 -12   9 4539.23 341.715  27
   1 -12   9 4490.16 298.693  38
   1 -12  10 14706.9 579.327  27
   1 -12  10 15084.4 547.741  43
   1 -12  11 1245.80 162.559  27
   1 -12  11 1522.07 159.190  43
   1 -12  12 242.837 83.8836  52
   1 -12  12 270.569 89.4178  43
   1 -12  12 212.766 112.695  26
   1 -12  13 13258.7 411.089  26
   1 -11 -16 11791.6 443.573  58
  -1  11  15 17059.8 559.729  45
  -1  11  14 230.401 125.082  21
  -1  11  14 574.953 172.875  35
  -1  11  14 488.412 134.118  45
  -1  11  13 14221.7 658.183  35
  -1  11  13 14436.5 558.962  45
  -1  11  12 3056.11 277.168  32
  -1  11  12 2802.99 339.804  35
  -1  11  12 2638.94 277.590  21
  -1  11  12 3089.59 270.419  45
   1 -11 -12 2384.44 277.116   7
  -1  11  11 42185.6 1165.11  45
   1 -11 -11 36447.4 1171.67   7
   1 -11 -10 414.047 176.527   7
  -1  11  10 367.520 210.299  35
  -1  11  10 533.122 170.996  32
  -1  11   9 22516.2 813.180  55
  -1  11   9 23989.9 828.112  32
   1 -11  -9 21599.9 843.929   7
  -1  11   9 21188.3 944.091  29
  -1  11   9 19192.9 922.346  11
  -1  11   8 55436.0 1448.24  32
  -1  11   8 47361.8 1582.04  29
  -1  11   7 14871.1 647.911  61
  -1  11   7 14850.4 648.762  62
  -1  11   7 13876.9 626.584  57
   1 -11  -7 14466.9 658.100   7
  -1  11   6 3120.14 307.512  61
  -1  11   6 3160.29 307.653  57
  -1  11   6 3238.96 313.463  62
  -1  11   6 2887.46 373.909  29
   1 -11  -6 3121.48 310.151   7
   1 -11  -5 490.159 174.286   7
  -1  11   5 326.280 162.252  62
   1 -11  -5 309.938 211.082  58
  -1  11   5 316.200 162.480  61
  -1  11   5 366.939 157.237  57
   1 -11  -4 90716.5 2148.83   7
  -1  11   4 91883.8 2212.53  61
  -1  11   4 91146.4 2206.43  62
  -1  11   4 91621.5 2208.10  57
   1 -11  -3 7512.36 435.539   7
  -1  11   3 7634.07 470.331  62
  -1  11   3 8122.34 486.335  57
  -1  11   3 7774.38 475.278  61
   1 -11  -3 6887.78 496.559  58
   1 -11  -2 1837.27 227.643   7
   1 -11  -2 1795.75 288.303  58
  -1  11   2 2239.17 273.554  57
  -1  11   2 2057.13 264.988  62
  -1  11   2 2327.25 273.728  61
   1 -11  -1 7423.23 420.664   7
  -1  11   1 7205.07 458.122  62
  -1  11   1 7668.53 473.180  57
  -1  11   1 7267.03 463.703  61
   1 -11  -1 6489.14 477.643  58
  -1  11   1 6398.09 457.342   9
  -1  11   0 27143.2 959.874  55
   1 -11   0 27827.1 875.245   7
  -1  11   0 26486.8 950.247  61
   1 -11   0 25498.3 972.041  58
  -1  11   0 26537.5 950.749  57
  -1  11   0 26676.9 952.669  62
  -1  11   0 24468.3 942.906   9
  -1  11  -1 56180.0 1577.19  55
   1 -11   1 56957.1 1454.48   7
  -1  11  -1 58483.0 1586.92  57
  -1  11  -1 58763.4 1589.72  62
  -1  11  -1 58629.2 1592.70  61
  -1  11  -2 3530.27 339.792  55
   1 -11   2 2928.15 264.460   7
  -1  11  -2 3343.59 331.503  57
  -1  11  -2 3412.82 327.961  61
  -1  11  -2 3500.56 328.931  62
  -1  11  -2 2987.26 313.102   9
  -1  11  -3 41686.6 1277.40  55
  -1  11  -3 41913.8 1280.20  57
  -1  11  -3 42777.9 1288.91  61
  -1  11  -3 44022.4 1304.89  62
  -1  11  -3 38412.7 1242.02   9
  -1  11  -4 12939.9 630.361  57
  -1  11  -4 12903.1 632.040  62
  -1  11  -4 13111.2 635.122  61
  -1  11  -4 11034.0 583.610   9
  -1  11  -4 12649.9 616.820  55
   1 -11   4 11391.7 579.038  39
  -1  11  -5 56850.4 1557.42  61
  -1  11  -5 56352.8 1546.39  57
  -1  11  -5 56982.3 1555.44  62
   1 -11   5 53194.9 1539.37  38
   1 -11   6 1409.02 240.704  38
   1 -11   6 1472.94 229.338  39
   1 -11   7 4054.41 326.904  39
   1 -11   7 4521.48 365.135  38
   1 -11   7 4229.97 385.512  27
   1 -11   8 41109.3 1214.85  38
   1 -11   8 41676.4 1291.41  27
   1 -11   9 912.323 208.276  27
   1 -11  10 3981.74 327.715  27
   1 -11  10 3837.87 297.022  43
   1 -11  11 942.770 159.892  43
   1 -11  11 873.455 174.555  27
   1 -11  12 10498.9 430.613  16
   1 -11  12 11575.5 447.124  52
   1 -11  12 10887.4 436.213  43
   1 -11  13 12292.5 426.752  16
   1 -11  13 12526.2 468.377  26
   1 -11  13 12599.6 434.286  43
   1 -11  14 1303.15 130.580  26
   1 -10 -17 425.143 107.457  58
  -1  10  16 7302.21 351.226  45
  -1  10  15 62.3336 113.617  21
  -1  10  15 188.431 123.586  45
  -1  10  14 18010.8 704.514  21
  -1  10  14 19772.9 796.889  35
  -1  10  13 28030.0 885.973  45
  -1  10  13 26685.9 1002.44  35
  -1  10  12 4986.91 445.407  35
  -1  10  11 2475.63 336.775  35
  -1  10  11 2498.80 275.928  32
   1 -10 -11 1841.73 264.959   7
  -1  10  11 2363.48 353.809  29
  -1  10  10 12583.6 736.801  29
  -1  10  10 14103.2 735.395  35
  -1  10  10 14658.3 641.361  32
  -1  10   9 96561.4 2168.32  32
  -1  10   9 82696.0 2348.34  29
  -1  10   9 75336.6 2277.99  11
   1 -10  -9 92370.9 2199.58   7
  -1  10   8 15371.0 809.198  29
  -1  10   8 17121.1 688.372  32
   1 -10  -8 15949.2 702.427   7
   1 -10  -7 12575.4 590.185   7
  -1  10   7 11241.2 541.483  57
  -1  10   7 11282.6 540.187  62
  -1  10   7 11281.5 540.145  61
  -1  10   6 50664.2 1389.16  57
  -1  10   6 51456.0 1396.51  61
  -1  10   6 51642.0 1395.90  62
  -1  10   6 46279.8 1523.28  29
   1 -10  -6 52204.2 1412.63   7
   1 -10  -6 49469.3 1373.97  50
  -1  10   5 34388.8 1065.38  62
  -1  10   5 34816.9 1074.14  57
  -1  10   5 35859.4 1083.66  61
   1 -10  -5 33010.1 1046.54  50
   1 -10  -5 35049.4 1063.36   7
  -1  10   4 15935.7 660.978  57
  -1  10   4 15489.6 655.460  61
  -1  10   4 16349.2 664.025  62
   1 -10  -4 15954.1 650.056   5
   1 -10  -4 15185.9 642.671  50
   1 -10  -4 15839.7 636.253   7
  -1  10   3 954.380 190.809  61
  -1  10   3 1138.00 200.239  57
  -1  10   3 1096.20 200.561  62
   1 -10  -3 900.057 240.871  58
   1 -10  -3 1115.92 188.187   5
   1 -10  -3 1002.53 204.581  50
   1 -10  -3 1184.61 189.503   7
  -1  10   2 41978.8 1335.65   9
  -1  10   2 47057.7 1313.64  57
   1 -10  -2 43567.1 1368.21  58
  -1  10   2 47263.9 1310.35  62
  -1  10   2 46297.4 1309.38  61
   1 -10  -2 47281.1 1267.29   5
   1 -10  -2 44164.2 1266.90  50
   1 -10  -2 46468.1 1240.40   7
  -1  10   1 9679.17 538.682   9
   1 -10  -1 10596.9 482.159   7
   1 -10  -1 11312.8 508.360   5
  -1  10   1 10606.5 535.592  57
  -1  10   1 10255.6 525.099  62
  -1  10   1 10541.5 539.345  61
   1 -10  -1 9996.57 571.072  58
  -1  10   0 36427.2 1187.37   9
  -1  10   0 40468.9 1187.89  62
  -1  10   0 40717.2 1192.73  57
   1 -10   0 36816.7 1220.29  58
  -1  10   0 40921.7 1199.52  61
   1 -10   0 40160.5 1126.26   5
   1 -10   0 41173.7 1105.65   7
   1 -10   1 202.922 179.809  58
  -1  10  -1 329.247 165.645  62
  -1  10  -1 206.674 151.675  61
  -1  10  -1 312.568 153.857  57
   1 -10   1 325.312 130.669   7
  -1  10  -1 324.869 142.584   9
   1 -10   1 247.424 122.351   5
  -1  10  -2 31378.8 1008.48  55
   1 -10   2 29687.4 874.326   7
  -1  10  -2 26710.8 955.330   9
  -1  10  -2 29429.6 979.201  62
  -1  10  -2 30013.7 985.585  61
  -1  10  -2 29265.6 975.205  57
  -1  10  -3 130018. 2864.07  55
  -1  10  -3 127416. 2852.46  61
  -1  10  -3 128307. 2853.96  62
  -1  10  -3 126235. 2843.87  57
  -1  10  -4 164.026 143.965   9
  -1  10  -4 272.190 161.456  61
  -1  10  -4 301.251 160.160  62
  -1  10  -4 180.724 151.925  57
   1 -10   4 203.901 167.862  39
  -1  10  -4 378.981 168.710  55
  -1  10  -5 1731.54 234.093   9
  -1  10  -5 1667.31 249.342  62
  -1  10  -5 1498.53 241.886  61
  -1  10  -5 1735.61 251.302  57
   1 -10   5 1802.07 249.147  39
   1 -10   6 1747.03 213.333  19
   1 -10   6 1657.79 259.042  38
   1 -10   6 1435.17 232.082  39
  -1  10  -6 1769.40 244.847  61
  -1  10  -6 1645.52 238.030  57
   1 -10   7 58024.7 1648.58  27
   1 -10   7 58586.0 1567.47  39
   1 -10   7 58968.9 1617.48  38
   1 -10   8 21217.3 791.431  17
   1 -10   8 21784.9 829.634  38
   1 -10   8 22543.5 819.539  39
   1 -10   9 1123.56 199.093  17
   1 -10   9 873.914 223.736  27
   1 -10   9 878.009 192.844  39
   1 -10   9 1090.66 207.738  38
   1 -10  10 19999.5 759.773  17
   1 -10  10 18766.8 722.717  38
   1 -10  10 17788.1 756.604  27
   1 -10  11 221.425 137.248  43
   1 -10  11 441.059 170.903  27
   1 -10  12 26364.0 806.073  43
   1 -10  12 22905.0 784.389  27
   1 -10  13 280.808 113.820  43
   1 -10  13 295.367 127.493  16
   1 -10  13 118.412 132.660  26
   1 -10  13 354.365 111.960  52
   1 -10  14 6754.82 335.978  26
   1 -10  14 7506.27 327.564  43
   1 -10  14 7435.92 345.124  16
   1 -10  15 11614.2 372.266  16
  -1   9  17 73.6426 110.008  33
  -1   9  17 97.9515 109.671  45
  -1   9  16 11914.2 549.155  34
  -1   9  16 10966.5 478.108  21
  -1   9  15 4718.57 332.806  45
  -1   9  15 4009.33 315.300  21
  -1   9  14 76016.8 1791.56  45
  -1   9  14 71532.8 1899.32  35
  -1   9  13 864.687 263.870  35
  -1   9  13 884.818 206.909  32
  -1   9  13 596.956 193.039  21
  -1   9  12 10352.9 530.668  45
  -1   9  12 8616.43 455.995  18
  -1   9  12 10270.8 631.007  35
  -1   9  12 10240.0 539.886  32
  -1   9  12 8806.44 614.881  29
  -1   9  11 10671.6 660.169  35
  -1   9  11 11855.5 581.439  32
  -1   9  11 9697.86 657.146  29
  -1   9  10 10559.5 635.035  35
  -1   9  10 10717.6 542.451  32
   1  -9 -10 9305.69 535.409   7
  -1   9  10 8890.25 645.008  29
  -1   9   9 23618.6 1036.20  11
  -1   9   9 30311.9 962.433  32
   1  -9  -9 28068.2 961.671   7
  -1   9   9 26091.7 1112.10  29
   1  -9  -8 1921.03 254.427   7
  -1   9   8 1457.63 304.525  29
   1  -9  -8 1646.10 228.282  50
   1  -9  -7 87381.3 2034.51   7
  -1   9   7 82751.6 1957.60  61
  -1   9   7 83809.9 1954.55  62
  -1   9   7 84438.3 1960.93  57
   1  -9  -7 82769.5 1959.83  50
  -1   9   6 5930.22 369.121  57
  -1   9   6 6354.00 378.801  61
  -1   9   6 6842.84 389.193  62
   1  -9  -6 6320.99 394.247   7
   1  -9  -6 6562.38 390.676  50
  -1   9   5 9957.57 476.723  57
  -1   9   5 9392.32 464.311  62
  -1   9   5 9930.51 478.101  61
   1  -9  -5 9423.43 477.281   5
   1  -9  -5 9269.14 463.240   7
   1  -9  -5 8941.58 458.584  50
  -1   9   4 26117.8 847.110  62
  -1   9   4 26168.9 853.472  61
  -1   9   4 25154.4 840.732  57
   1  -9  -4 26120.9 847.036   5
   1  -9  -4 25973.6 829.839   7
   1  -9  -4 26426.3 844.061  50
  -1   9   3 68526.0 1862.90   9
  -1   9   3 73051.3 1774.02  62
  -1   9   3 73727.9 1783.90  61
   1  -9  -3 73555.0 1750.28   5
   1  -9  -3 75521.7 1743.79   7
   1  -9  -3 71776.7 1754.54  50
  -1   9   2 121020. 2913.31   9
  -1   9   2 134595. 2876.34  61
  -1   9   2 134380. 2862.11  62
   1  -9  -2 124389. 2956.38  58
   1  -9  -2 134333. 2825.61   5
   1  -9  -2 132497. 2799.06   7
   1  -9  -2 129430. 2831.77  50
  -1   9   1 4417.50 348.203   9
   1  -9  -1 3973.19 363.791  58
  -1   9   1 5054.89 338.038  62
   1  -9  -1 4759.94 329.341  50
   1  -9  -1 4641.74 303.416   5
   1  -9  -1 4966.84 302.664   7
  -1   9   0 17082.5 648.954  62
   1  -9   0 16384.1 708.849  58
  -1   9   0 17173.5 660.246  61
   1  -9   0 15886.8 623.629  50
   1  -9   0 18243.1 624.753   5
  -1   9   0 14989.2 646.741   9
   1  -9   0 17542.7 598.587   7
   1  -9   1 15622.8 692.344  58
  -1   9  -1 16257.8 644.682  61
  -1   9  -1 16183.8 638.971  62
   1  -9   1 15435.2 615.079  50
   1  -9   1 17152.5 596.740   5
   1  -9   1 16790.4 577.229   7
  -1   9  -1 14646.1 630.312   9
  -1   9  -2 96710.9 2207.17  61
  -1   9  -2 95556.0 2192.85  62
  -1   9  -2 93379.2 2188.72  57
   1  -9   2 97460.9 2075.08   7
   1  -9   2 94391.4 2093.39   5
  -1   9  -3 29795.4 942.768  62
  -1   9  -3 30189.1 954.517  61
  -1   9  -3 29494.4 942.501  57
  -1   9  -3 27012.3 911.280   9
   1  -9   3 29984.6 834.405   7
   1  -9   3 30148.7 859.449   5
  -1   9  -3 29329.8 948.644  55
  -1   9  -4 22500.7 811.518   9
  -1   9  -4 25559.6 859.609  61
  -1   9  -4 25369.7 853.366  62
  -1   9  -4 24746.1 851.596  57
  -1   9  -4 24627.0 851.787  55
  -1   9  -5 57544.9 1512.73  55
   1  -9   5 57174.3 1538.73  39
   1  -9   5 57049.5 1402.55  19
  -1   9  -5 57989.5 1515.82  57
  -1   9  -5 57135.7 1512.34  62
  -1   9  -5 60355.4 1534.92  61
   1  -9   6 2820.53 314.191  38
   1  -9   6 2526.96 280.402  39
  -1   9  -6 2795.40 277.830  62
  -1   9  -6 2776.83 283.047  57
  -1   9  -6 2567.78 274.311  61
   1  -9   6 2812.02 251.774  19
   1  -9   6 2889.16 257.338  17
   1  -9   7 4310.29 372.835  38
   1  -9   7 4136.73 350.704  39
   1  -9   7 3910.96 310.114  17
   1  -9   7 4262.44 312.442  19
   1  -9   7 4025.63 370.209  27
   1  -9   8 106.860 160.165  38
   1  -9   8 264.514 155.585  39
   1  -9   8 109.860 129.922  17
   1  -9   8 244.601 143.328  19
   1  -9   8 371.645 194.970  27
   1  -9   9 26806.0 906.615  19
   1  -9   9 26564.5 921.360  17
   1  -9   9 26692.2 935.289  39
   1  -9   9 27121.0 946.765  38
   1  -9  10 17233.2 714.426  39
   1  -9  10 16372.2 698.769  38
   1  -9  10 16998.5 752.755  27
   1  -9  10 17873.7 727.195  17
   1  -9  11 1709.56 259.337  27
   1  -9  11 2170.60 269.481  17
   1  -9  11 2298.21 266.737  39
   1  -9  12 1643.39 231.371  27
   1  -9  12 2287.75 236.526  53
   1  -9  12 1963.73 244.539  39
   1  -9  12 2027.85 237.436  43
   1  -9  13 1030.37 208.036  26
   1  -9  13 835.154 174.297  27
   1  -9  13 805.053 167.741  43
   1  -9  13 1260.65 179.835  52
   1  -9  14 60218.2 1440.58  43
   1  -9  14 59343.7 1477.84  16
   1  -9  14 63135.7 1437.27  52
   1  -9  15 168.228 108.815  26
   1  -9  15 279.596 103.429  43
   1  -9  15 221.838 116.343  16
   1  -9  16 619.753 104.599  16
  -1   8  18 400.558 116.996  33
  -1   8  18 260.736 118.744  45
  -1   8  17 28588.5 867.232  45
  -1   8  16 8591.73 503.805  34
  -1   8  16 8227.99 434.283  21
  -1   8  16 9630.17 478.030  45
  -1   8  15 21690.5 816.958  21
  -1   8  15 22870.8 757.574  18
  -1   8  14 298.927 167.439  21
  -1   8  13 694.530 207.627  32
  -1   8  13 160.800 237.996  35
  -1   8  13 369.395 143.862  18
  -1   8  13 454.170 176.615  21
  -1   8  13 181.074 254.343  29
  -1   8  13 515.461 208.050  22
  -1   8  13 532.740 185.120  45
  -1   8  12 102118. 2422.42  22
  -1   8  12 106824. 2379.33  32
  -1   8  12 97949.9 2522.45  35
  -1   8  12 88568.5 2521.31  29
  -1   8  12 86718.9 2194.74  18
  -1   8  11 12268.1 633.527  22
  -1   8  11 11990.6 638.894  23
  -1   8  11 12287.8 689.394  35
  -1   8  11 13288.3 617.854  32
  -1   8  11 11555.5 733.957  29
  -1   8  10 15717.2 770.761  35
  -1   8  10 15595.5 665.834  32
  -1   8  10 15868.9 700.090  23
  -1   8  10 15892.5 705.598  22
   1  -8 -10 14881.8 674.188   7
   1  -8  -9 31509.3 1004.88   7
  -1   8   9 31340.8 983.493  32
  -1   8   9 28271.8 1165.32  29
   1  -8  -9 28032.0 880.376  50
  -1   8   9 31218.0 1008.36  22
  -1   8   9 31624.9 1014.27  23
  -1   8   9 26309.2 1087.43  11
  -1   8   8 75032.0 1822.07  23
  -1   8   8 75593.6 1835.48  22
   1  -8  -8 76774.1 1840.44   7
   1  -8  -8 70957.2 1728.52  50
  -1   8   7 48474.3 1277.38  23
  -1   8   7 49780.3 1295.50  22
  -1   8   7 47757.1 1233.53  61
  -1   8   7 47819.5 1230.48  62
  -1   8   7 47772.0 1231.86  57
   1  -8  -7 46160.5 1233.59  50
   1  -8  -7 48180.7 1297.63   7
   1  -8  -6 2059.62 224.419   5
  -1   8   6 2493.29 227.652  23
  -1   8   6 1836.50 199.052  57
  -1   8   6 1965.84 201.426  61
  -1   8   6 1864.12 195.219  62
   1  -8  -6 2168.74 223.115  50
   1  -8  -6 1906.28 222.179   7
   1  -8  -5 40062.8 1110.84   5
  -1   8   5 39186.7 1060.69  23
  -1   8   5 41128.8 1101.82  61
  -1   8   5 41474.2 1096.07  62
   1  -8  -5 40505.5 1105.22   7
   1  -8  -5 39781.6 1087.53  50
  -1   8   4 571.289 136.997  62
   1  -8  -4 731.489 147.464   7
   1  -8  -4 741.316 149.790   5
   1  -8  -4 727.604 167.417  50
  -1   8   3 134187. 2813.07  62
   1  -8  -3 131577. 2778.97   7
   1  -8  -3 130751. 2793.57   5
   1  -8  -3 129657. 2792.68  50
  -1   8   2 7135.80 371.671  62
   1  -8  -2 6926.30 346.242   7
   1  -8  -2 7179.77 359.844   5
   1  -8  -2 7360.08 376.797  50
  -1   8   1 84155.2 1944.51  62
   1  -8  -1 86718.1 1898.87   7
   1  -8  -1 86109.9 1916.16   5
   1  -8  -1 85223.8 1940.67  50
  -1   8   0 207997. 4261.45  62
   1  -8   0 209524. 4184.38   7
   1  -8   0 214128. 4213.73   5
   1  -8   0 207733. 4244.59  50
   1  -8   1 909.203 144.775   7
   1  -8   1 715.656 167.098  50
  -1   8  -1 867.189 165.273  62
   1  -8   2 6936.22 319.960   7
   1  -8   2 6355.09 358.836  50
  -1   8  -2 6575.66 365.911  62
  -1   8  -3 3979.66 290.447  62
   1  -8   3 4297.36 246.636   7
   1  -8   4 89990.6 1952.83  19
  -1   8  -4 89601.7 2067.13  55
  -1   8  -4 88010.1 2051.80  62
  -1   8  -4 89865.4 2068.48  61
  -1   8  -4 88249.1 2055.80  57
  -1   8  -5 27566.6 871.552  57
  -1   8  -5 27292.5 871.798  61
  -1   8  -5 27047.0 861.861  62
   1  -8   5 25505.4 825.590  42
   1  -8   5 27044.9 797.977  19
   1  -8   5 27890.2 914.621  39
  -1   8  -5 26809.4 863.025  55
   1  -8   6 240.718 164.091  38
   1  -8   6 161.042 140.333  42
   1  -8   6 182.158 155.191  39
   1  -8   6 168.735 111.525  17
   1  -8   6 139.690 120.324  19
  -1   8  -6 284.538 142.023  61
  -1   8  -6 170.214 129.270  57
  -1   8  -6 161.442 123.821  62
   1  -8   7 45986.9 1271.52  42
   1  -8   7 47376.3 1285.09  17
   1  -8   7 49150.5 1276.50  19
   1  -8   7 48224.4 1346.91  39
   1  -8   7 47941.3 1389.91  38
   1  -8   8 14436.5 603.982  42
   1  -8   8 14644.4 645.409  39
   1  -8   8 15572.9 684.311  38
   1  -8   8 14152.0 613.213  17
   1  -8   8 14728.6 606.716  19
   1  -8   8 13785.3 675.298  27
   1  -8   9 33757.1 1085.34  39
   1  -8   9 33583.0 1094.13  38
   1  -8   9 35797.7 1067.04  19
   1  -8   9 33743.9 1063.18  17
   1  -8   9 31573.1 1122.91  27
   1  -8  10 345.535 183.033  38
   1  -8  10 162.305 165.151  39
   1  -8  10 185.324 205.152  27
   1  -8  10 376.374 172.678  19
   1  -8  10 366.059 158.793  17
   1  -8  11 26724.2 1011.66  27
   1  -8  11 28709.9 932.243  37
   1  -8  11 31180.9 1026.21  39
   1  -8  11 29760.5 1021.96  17
   1  -8  11 31675.4 1014.00  19
   1  -8  11 29575.9 997.176  43
   1  -8  12 20581.3 749.704  37
   1  -8  12 21812.7 813.985  39
   1  -8  12 21329.9 784.046  53
   1  -8  12 21981.7 838.438  17
   1  -8  13 7205.72 427.189  27
   1  -8  13 8814.91 465.934  43
   1  -8  13 8306.01 445.245  53
   1  -8  13 8110.20 434.521  37
   1  -8  13 8988.80 479.415  39
   1  -8  14 6665.44 410.304  26
   1  -8  14 6976.63 393.141  43
   1  -8  14 6353.73 405.114  16
   1  -8  14 7720.15 396.845  52
   1  -8  14 7085.22 395.530  39
   1  -8  15 128.308 122.778  16
   1  -8  15 110.626 126.736  26
   1  -8  15 158.485 112.594  43
   1  -8  16 22948.8 653.069  43
   1  -8  16 23361.0 704.724  16
   1  -8  17 1954.95 151.549  16
  -1   7  18 3344.72 261.973  45
  -1   7  18 3289.43 258.581  33
  -1   7  17 46821.2 1278.14  45
  -1   7  16 114.012 148.974  45
  -1   7  16 264.001 144.381  21
  -1   7  16 213.093 174.320  34
  -1   7  15 9483.82 515.113  45
  -1   7  15 7972.60 479.149  21
  -1   7  14 26145.7 881.571  18
  -1   7  14 27881.9 1084.56  35
  -1   7  14 28957.6 983.839  45
  -1   7  14 27397.9 1048.50  22
  -1   7  13 51985.1 1453.00  18
  -1   7  13 49923.0 1539.74  21
  -1   7  13 60405.6 1599.25  32
  -1   7  13 57283.3 1738.74  35
  -1   7  13 52587.3 1751.48  29
  -1   7  13 59556.5 1575.01  45
  -1   7  13 56971.1 1661.89  22
  -1   7  12 15555.0 794.495  35
  -1   7  12 15818.3 687.169  32
  -1   7  12 15595.0 756.569  23
  -1   7  12 15575.1 742.349  22
  -1   7  12 13197.1 549.838  15
  -1   7  12 13133.0 589.363  18
  -1   7  12 12751.3 652.353  21
  -1   7  12 14580.2 830.166  29
  -1   7  11 10679.5 644.522  35
  -1   7  11 10976.6 553.613  32
  -1   7  11 9302.87 439.755  15
  -1   7  11 11240.4 610.180  23
  -1   7  11 10445.6 591.878  22
  -1   7  11 10112.4 695.939  29
  -1   7  10 93651.0 2442.03  35
  -1   7  10 99402.5 2313.64  32
  -1   7  10 94633.9 2604.48  29
  -1   7  10 100976. 2399.37  23
  -1   7  10 99785.3 2401.89  22
   1  -7 -10 93298.5 2307.80   7
  -1   7  10 104315. 2401.52  54
  -1   7   9 5898.67 377.454  32
  -1   7   9 5767.40 524.335  29
  -1   7   9 6015.95 408.425  54
  -1   7   9 5611.80 397.100  22
  -1   7   9 5243.89 380.261  23
   1  -7  -9 5320.48 375.673   7
   1  -7  -8 56808.3 1408.17  50
   1  -7  -8 57662.6 1496.54   7
  -1   7   8 53970.8 1702.02  29
  -1   7   8 61560.8 1555.38  54
  -1   7   8 60584.3 1542.18  22
  -1   7   8 60473.7 1533.84  23
   1  -7  -7 8782.83 400.633  50
  -1   7   7 8422.86 377.255  62
  -1   7   7 8658.25 384.883  61
  -1   7   7 7608.17 521.291  29
  -1   7   7 9073.76 459.017  54
  -1   7   7 8795.58 436.463  23
  -1   7   7 9377.34 454.302  22
   1  -7  -7 8795.77 433.490   7
   1  -7  -6 42178.3 1085.45  50
   1  -7  -6 41501.9 1118.43   5
  -1   7   6 41579.1 1067.53  62
  -1   7   6 40558.6 1068.22  61
  -1   7   6 42921.7 1116.50  23
   1  -7  -6 41356.3 1114.18   7
   1  -7  -5 100407. 2187.66  50
   1  -7  -5 100421. 2212.95   5
  -1   7   5 101279. 2187.82  23
   1  -7  -5 99152.7 2204.65   7
  -1   7   5 102672. 2183.58  62
   1  -7  -4 1012.49 169.193  50
  -1   7   4 1203.51 159.487  23
  -1   7   4 1144.54 156.530  62
  -1   7   4 900.612 190.372   9
   1  -7  -4 1146.10 165.547   7
  -1   7   3 26787.0 767.659  62
  -1   7   3 25998.3 854.813   9
   1  -7  -3 26256.8 754.434   7
  -1   7   2 902.804 181.658   9
  -1   7   2 1066.46 158.511  62
  -1   7   1 228060. 4682.87   9
  -1   7   1 232381. 4616.75  62
   1  -7  -1 237018. 4593.51   5
  -1   7   0 48989.5 1265.30   9
  -1   7   0 50102.2 1228.46  62
   1  -7   0 49606.3 1342.76  58
   1  -7   0 52025.3 1201.11   5
  -1   7  -1 11483.3 468.124   9
   1  -7   1 11428.4 528.838  58
  -1   7  -1 11637.7 459.912  62
   1  -7   1 11819.9 426.696   5
   1  -7   2 59426.0 1526.31  58
  -1   7  -2 61266.0 1432.91  62
   1  -7   2 60855.4 1360.66   5
   1  -7   2 61164.7 1316.91  19
  -1   7  -3 9652.25 419.339  62
   1  -7   3 9535.51 364.018   5
   1  -7   3 9421.81 351.474   7
  -1   7  -3 8774.02 402.167   9
   1  -7   3 9411.61 361.914  19
   1  -7   4 25122.9 686.966   5
  -1   7  -4 24996.5 759.919   9
   1  -7   4 26792.0 811.146  42
  -1   7  -4 26326.4 784.155  62
  -1   7  -5 4723.80 301.455  55
  -1   7  -5 4162.52 273.707   9
   1  -7   5 4750.94 276.673  19
  -1   7  -5 4816.74 301.661  62
  -1   7  -5 4645.51 298.369  61
   1  -7   6 72207.4 1645.39  19
   1  -7   6 71145.0 1792.84  38
   1  -7   6 70709.1 1743.94  39
  -1   7  -6 68210.7 1651.81  62
  -1   7  -6 68165.3 1654.69  61
   1  -7   7 28153.7 884.755  42
   1  -7   7 27984.1 875.519  17
   1  -7   7 29454.4 877.423  19
   1  -7   7 30097.7 985.446  38
   1  -7   7 28547.4 931.345  39
   1  -7   8 7607.07 458.231  38
   1  -7   8 7310.02 436.991  39
   1  -7   8 7354.08 417.577  42
   1  -7   8 7640.22 471.342  27
   1  -7   8 7447.25 385.579  49
   1  -7   8 7275.89 416.169  17
   1  -7   8 8022.69 420.483  19
   1  -7   9 1136.81 187.410  49
   1  -7   9 1513.05 265.025  27
   1  -7   9 1669.20 248.081  39
   1  -7   9 1574.99 219.421  42
   1  -7   9 1688.57 248.283  38
   1  -7   9 1597.30 219.629  19
   1  -7   9 1801.66 231.880  17
   1  -7  10 8300.03 460.022  49
   1  -7  10 9161.83 511.638  17
   1  -7  10 9974.75 507.733  19
   1  -7  10 9080.59 549.387  27
   1  -7  10 8843.14 511.227  39
   1  -7  10 8894.64 506.700  38
   1  -7  10 8851.99 491.517  42
   1  -7  11 115435. 2690.58  49
   1  -7  11 110955. 2784.88  27
   1  -7  11 124271. 2795.14  39
   1  -7  11 125528. 2764.86  19
   1  -7  11 121153. 2779.22  17
   1  -7  11 120746. 2773.56  43
   1  -7  12 3724.09 330.856  43
   1  -7  12 2585.96 311.848  27
   1  -7  12 3531.06 341.529  39
   1  -7  12 3407.36 302.638  37
   1  -7  12 3168.61 310.009  53
   1  -7  12 3165.31 331.215  17
   1  -7  12 3421.79 324.120  19
   1  -7  13 5561.45 398.671  27
   1  -7  13 6907.03 426.097  52
   1  -7  13 6694.86 411.749  53
   1  -7  13 6627.63 452.560  17
   1  -7  13 7312.48 450.902  39
   1  -7  13 6726.44 417.838  37
   1  -7  14 9836.34 504.199  43
   1  -7  14 10951.8 518.201  52
   1  -7  14 11333.3 541.114  39
   1  -7  14 10120.1 505.467  37
   1  -7  15 6262.25 389.745  26
   1  -7  15 6831.11 386.552  43
   1  -7  15 6202.04 403.614  16
   1  -7  15 7655.78 388.290  52
   1  -7  15 7252.95 390.514  37
   1  -7  15 7087.15 396.460  39
   1  -7  16 9113.60 401.225  43
   1  -7  16 9077.47 387.466  39
   1  -7  16 7790.09 391.494  26
   1  -7  16 8708.21 438.123  16
   1  -7  17 54.8296 92.6247  16
  -1   6  19 7919.73 358.693  45
  -1   6  19 7655.23 350.537  33
  -1   6  18 24605.8 805.609  45
  -1   6  18 24529.4 739.224  44
  -1   6  18 24852.7 805.642  33
  -1   6  17 3012.33 264.679  44
  -1   6  17 3056.21 290.037  45
  -1   6  17 2906.93 311.029  34
  -1   6  16 2183.72 219.226  15
  -1   6  16 2840.48 297.811  45
  -1   6  16 2411.33 320.558  34
  -1   6  16 2297.78 261.426  21
  -1   6  15 87913.9 2216.39  21
  -1   6  15 93215.7 2160.07  18
  -1   6  14 801.527 193.402  18
  -1   6  14 1402.58 250.744  21
  -1   6  14 942.355 176.098  15
  -1   6  14 1408.97 293.558  22
  -1   6  14 1037.18 228.048  45
  -1   6  13 13741.7 641.067  45
  -1   6  13 12359.2 779.316  29
  -1   6  13 11738.0 532.207  15
  -1   6  13 13482.1 649.048  32
  -1   6  13 13276.6 744.426  35
  -1   6  13 13393.4 725.217  22
  -1   6  13 14523.9 687.873  54
  -1   6  13 12097.2 573.282  18
  -1   6  12 11773.9 762.175  29
  -1   6  12 12025.3 523.116  15
  -1   6  12 13639.2 632.672  32
  -1   6  12 11911.7 701.124  35
  -1   6  12 12355.5 677.778  23
  -1   6  12 12700.2 680.203  22
  -1   6  12 13582.7 652.082  54
  -1   6  12 10383.7 584.341  21
  -1   6  12 11875.0 552.047  18
  -1   6  11 47540.0 1526.43  35
  -1   6  11 49425.3 1409.27  32
  -1   6  11 50002.9 1671.10  29
  -1   6  11 50703.3 1447.22  14
  -1   6  11 51686.9 1524.69  23
  -1   6  11 49688.2 1505.03  22
  -1   6  11 53125.1 1468.83  54
   1  -6 -10 46857.0 1348.82   7
  -1   6  10 49437.9 1351.10  32
  -1   6  10 48470.0 1480.89  35
  -1   6  10 49600.7 1628.86  29
  -1   6  10 49661.4 1391.97  14
  -1   6  10 47717.9 1367.12  24
  -1   6  10 48969.5 1427.43  23
  -1   6  10 50145.1 1449.30  22
  -1   6  10 52885.2 1416.39  54
   1  -6  -9 4905.62 346.054   7
  -1   6   9 4966.77 336.501  32
  -1   6   9 4366.34 454.586  29
  -1   6   9 5236.19 354.194  24
  -1   6   9 5554.99 382.045  23
  -1   6   9 5109.90 377.363  22
  -1   6   9 5273.74 363.174  54
  -1   6   9 5264.79 370.552  14
   1  -6  -8 31584.9 871.024  50
   1  -6  -8 32113.8 957.990   7
  -1   6   8 32019.7 1174.76  29
  -1   6   8 32790.4 952.466  24
  -1   6   8 32785.3 997.945  23
  -1   6   8 33110.6 1008.60  22
  -1   6   8 35230.0 1010.73  54
  -1   6   7 4077.91 236.700  61
  -1   6   7 4123.11 235.999  62
  -1   6   7 4107.50 235.774  57
  -1   6   7 4346.45 302.568  23
   1  -6  -6 119066. 2605.06   7
  -1   6   6 119711. 2535.40  62
  -1   6   6 118705. 2809.29  29
  -1   6   6 128703. 2567.49  24
  -1   6   6 127485. 2638.44  23
  -1   6   6 125534. 2653.06  54
  -1   6   5 21994.0 679.083  54
   1  -6  -5 20696.7 647.140   7
   1  -6  -5 20471.6 644.484   5
  -1   6   5 20609.7 612.122  62
   1  -6  -5 20615.4 629.384  50
  -1   6   5 21233.8 594.323  24
  -1   6   5 21413.7 655.213  23
  -1   6   4 35632.7 942.032  54
  -1   6   4 36953.2 837.069  24
   1  -6  -4 35518.5 921.430   5
   1  -6  -4 35188.4 913.980   7
  -1   6   4 34059.6 1018.67   9
  -1   6   4 35430.2 899.268  62
   1  -6  -4 34546.9 905.372  50
   1  -6  -3 190589. 3772.35   5
   1  -6  -3 189746. 3760.15   7
  -1   6   3 187308. 3886.31   9
   1  -6  -3 191487. 3771.20  50
  -1   6   3 188379. 3760.65  62
   1  -6  -2 76661.7 1665.73   5
   1  -6  -2 75864.0 1671.50  50
  -1   6   2 76326.1 1758.38   9
  -1   6   2 77934.8 1675.78  62
   1  -6  -1 2117.57 173.867   5
   1  -6  -1 2167.10 197.608  50
  -1   6   1 2413.28 214.213   9
  -1   6   1 1966.04 179.202  62
   1  -6   0 1376.35 226.216  58
  -1   6   0 1237.72 160.414  62
   1  -6   0 1389.67 150.839   5
   1  -6   0 1125.01 165.608  50
  -1   6   0 1642.41 183.146   9
   1  -6   0 1402.33 115.067  19
  -1   6  -1 289480. 5687.39  62
   1  -6   1 296760. 5832.62  58
   1  -6   1 290202. 5640.52   5
   1  -6   1 296227. 5689.23  50
  -1   6  -1 281690. 5705.06   9
   1  -6   1 303496. 5580.15  19
   1  -6   2 8372.91 314.382  41
   1  -6   2 9217.95 448.378  58
  -1   6  -2 8648.96 363.540  62
   1  -6   2 8560.09 326.514   5
   1  -6   2 8387.92 366.187  50
  -1   6  -2 8518.66 364.714   9
   1  -6   2 9372.31 319.245  19
   1  -6   3 2009.62 157.529  41
  -1   6  -3 2169.25 194.255  62
   1  -6   3 2287.52 162.126   5
   1  -6   3 2296.96 209.294  50
  -1   6  -3 1941.51 180.430   9
   1  -6   3 2109.12 164.329  19
   1  -6   4 50987.3 1239.54  42
   1  -6   4 48750.4 1102.91  41
  -1   6  -4 49608.5 1179.93  62
   1  -6   4 46540.0 1079.03   5
   1  -6   4 46696.3 1087.99  49
   1  -6   4 48367.2 1065.55   7
  -1   6  -4 48732.3 1161.56   9
   1  -6   4 51117.5 1143.66  19
   1  -6   5 2763.36 239.653  42
   1  -6   5 3137.65 278.163  39
   1  -6   5 2839.57 192.458  41
  -1   6  -5 2625.04 216.474  55
  -1   6  -5 2490.56 207.761  62
   1  -6   5 2591.95 185.340  49
  -1   6  -5 2559.30 196.688   9
   1  -6   6 229451. 4665.78  36
   1  -6   6 226734. 4739.50  44
   1  -6   6 240939. 4785.43  42
  -1   6  -6 247145. 4735.77  62
  -1   6  -6 239075. 4728.13  57
  -1   6  -6 244264. 4738.67  61
   1  -6   6 232721. 4683.47  49
   1  -6   6 255265. 4755.81  19
   1  -6   7 5781.17 303.726  36
   1  -6   7 6496.39 387.003  39
   1  -6   7 6440.97 404.092  38
   1  -6   7 5508.45 308.261  49
   1  -6   7 6249.83 400.649  27
   1  -6   7 6119.44 336.375  19
   1  -6   8 24935.6 753.606  46
   1  -6   8 27186.1 851.938  42
   1  -6   8 25404.0 782.883  36
   1  -6   8 27722.7 910.671  38
   1  -6   8 26645.0 874.567  39
   1  -6   8 25409.5 793.114  49
   1  -6   8 24591.4 888.925  27
   1  -6   8 26532.5 846.623  17
   1  -6   8 27013.4 827.319  19
   1  -6   9 13137.4 584.168  44
   1  -6   9 14271.9 545.187  46
   1  -6   9 13732.4 557.610  36
   1  -6   9 13929.5 555.042  40
   1  -6   9 14884.9 641.976  38
   1  -6   9 14304.9 623.380  39
   1  -6   9 14478.1 605.061  42
   1  -6   9 13385.6 562.594  49
   1  -6   9 15063.5 674.546  27
   1  -6   9 14633.6 592.628  19
   1  -6   9 15094.2 616.889  17
   1  -6  10 37525.4 1164.44  44
   1  -6  10 39961.8 1118.02  46
   1  -6  10 40028.5 1211.67  38
   1  -6  10 42132.1 1213.42  42
   1  -6  10 41074.1 1142.39  40
   1  -6  10 40581.4 1217.12  39
   1  -6  10 39398.9 1144.79  36
   1  -6  10 41462.3 1175.45  49
   1  -6  10 39013.4 1240.82  27
   1  -6  10 41791.5 1185.29  19
   1  -6  10 40328.0 1202.73  17
   1  -6  11 27871.6 977.188  39
   1  -6  11 28045.4 910.944  40
   1  -6  11 26843.6 915.228  36
   1  -6  11 29733.2 963.642  49
   1  -6  11 25865.3 977.027  27
   1  -6  11 30047.4 962.014  19
   1  -6  11 27524.2 965.113  17
   1  -6  11 25136.2 919.148  44
   1  -6  11 27902.7 902.227  46
   1  -6  11 27389.4 964.746  43
   1  -6  12 1360.77 240.424  44
   1  -6  12 1587.17 248.193  43
   1  -6  12 1418.61 219.596  46
   1  -6  12 1538.95 253.859  39
   1  -6  12 1501.03 232.846  40
   1  -6  12 1951.19 256.427  36
   1  -6  12 1345.14 225.863  53
   1  -6  12 1410.67 242.271  49
   1  -6  12 1588.16 261.966  17
   1  -6  12 1355.36 220.889  19
   1  -6  13 37125.7 1236.00  26
   1  -6  13 39839.4 1205.37  39
   1  -6  13 37630.3 1142.65  37
   1  -6  13 37313.4 1136.34  46
   1  -6  13 38411.0 1175.64  43
   1  -6  13 38521.8 1151.74  53
   1  -6  13 39988.3 1184.64  52
   1  -6  13 37724.5 1223.44  17
   1  -6  14 497.875 179.642  37
   1  -6  14 359.676 173.993  39
   1  -6  14 335.590 157.172  52
   1  -6  14 280.292 197.315  26
   1  -6  14 217.837 159.188  46
   1  -6  15 11413.2 534.711  37
   1  -6  15 11275.4 537.739  39
   1  -6  15 11355.7 525.926  43
   1  -6  15 10974.5 510.085  52
   1  -6  16 6535.21 363.482  43
   1  -6  16 6456.87 366.889  39
   1  -6  16 5667.13 360.787  26
   1  -6  16 6330.85 394.444  16
   1  -6  16 6267.97 368.059  37
   1  -6  17 10960.9 468.315  16
   1  -6  17 10846.1 443.647  37
   1  -6  18 10888.3 403.013  16
  -1   5  19 884.656 159.476  33
  -1   5  19 894.493 138.959  44
  -1   5  19 687.671 150.275  45
  -1   5  18 269.360 158.874  33
  -1   5  18 197.275 133.797  44
  -1   5  18 425.167 164.731  45
  -1   5  17 11652.3 611.765  34
  -1   5  17 12914.9 567.546  44
  -1   5  17 12735.1 598.360  45
  -1   5  17 11805.1 490.294  15
  -1   5  16 53831.6 1373.53  15
  -1   5  16 48100.4 1570.70  30
  -1   5  16 53868.7 1603.05  34
  -1   5  16 57961.8 1549.37  45
  -1   5  16 50624.4 1459.87  21
  -1   5  15 30391.5 999.580  18
  -1   5  15 30138.8 1062.10  21
  -1   5  15 34307.1 1230.21  34
  -1   5  15 33609.7 1108.68  45
  -1   5  15 31340.7 1231.25  30
  -1   5  14 201.055 178.104  21
  -1   5  14 208.343 147.227  18
  -1   5  14 208.584 171.220  54
  -1   5  14 314.678 140.655  15
  -1   5  14 310.874 261.981  30
  -1   5  14 193.599 166.628  45
  -1   5  13 49503.6 1398.71  45
  -1   5  13 43331.1 1288.86  18
  -1   5  13 44026.7 1392.33  21
  -1   5  13 46171.7 1527.11  35
  -1   5  13 51629.8 1437.82  54
  -1   5  13 44443.0 1256.10  15
  -1   5  13 49567.4 1449.90  14
  -1   5  13 46664.8 1522.28  22
  -1   5  12 1891.92 258.093  45
  -1   5  12 1927.78 239.513  18
  -1   5  12 1772.18 269.445  21
  -1   5  12 2472.73 286.811  32
  -1   5  12 2398.95 361.833  35
  -1   5  12 1755.05 304.472  22
  -1   5  12 1757.36 219.800  15
  -1   5  12 1820.95 291.981  14
  -1   5  12 2303.73 285.713  54
  -1   5  12 2558.42 413.211  29
  -1   5  11 57201.4 1675.06  35
  -1   5  11 58782.2 1540.45  32
  -1   5  11 61926.8 1579.42  54
  -1   5  11 58963.0 1589.08  14
  -1   5  11 57434.3 1652.44  22
  -1   5  11 58314.4 1658.76  23
  -1   5  11 55587.3 1772.42  29
  -1   5  10 462.626 156.928  32
  -1   5  10 371.437 202.172  35
  -1   5  10 406.540 156.329  54
  -1   5  10 298.974 170.366  14
  -1   5  10 265.341 172.736  22
  -1   5  10 661.530 206.274  23
  -1   5  10 418.738 184.442  24
  -1   5  10 912.193 284.992  29
  -1   5   9 40394.2 1365.30  29
  -1   5   9 42030.5 1255.04  35
  -1   5   9 41208.7 1139.39  32
  -1   5   9 42926.1 1168.67  54
  -1   5   9 40998.6 1217.86  23
  -1   5   9 42402.8 1181.71  24
  -1   5   9 41556.8 1227.57  22
   1  -5  -9 40858.8 1145.12   7
  -1   5   9 42359.9 1199.54  14
   1  -5  -8 152481. 3129.58   7
  -1   5   8 156675. 3159.49  54
  -1   5   8 154296. 3201.61  23
  -1   5   8 152031. 3210.68  22
   1  -5  -8 145072. 2989.21  50
  -1   5   7 30730.6 787.896  57
  -1   5   7 30929.4 791.791  61
  -1   5   7 32762.8 1102.63  29
  -1   5   7 33898.5 954.003  22
  -1   5   7 34671.8 906.846  24
  -1   5   7 33664.8 947.087  23
   1  -5  -7 32892.9 903.412   7
   1  -5  -7 32604.2 831.201  50
   1  -5  -6 1927.25 193.136   7
   1  -5  -6 2298.21 186.384  50
  -1   5   6 2106.99 296.179  29
  -1   5   6 2357.53 209.700  54
   1  -5  -6 2635.93 210.382   5
  -1   5   6 2255.92 214.192  23
  -1   5   6 2275.66 201.473  24
   1  -5  -5 417.921 125.496   5
   1  -5  -5 503.847 134.731   7
  -1   5   5 262.266 127.439  54
  -1   5   5 746.702 137.913  24
   1  -5  -4 424524. 8242.27   5
   1  -5  -4 423466. 8239.39   7
  -1   5   4 433955. 8262.76  54
  -1   5   4 438541. 8251.68  23
  -1   5   4 452708. 8183.94  24
   1  -5  -4 425800. 8222.31  50
   1  -5  -3 97482.2 2033.56   5
   1  -5  -3 98210.4 2033.76  50
  -1   5   3 98315.7 2050.64  54
  -1   5   3 99060.5 1947.05  24
  -1   5   3 96985.4 2136.88   9
   1  -5  -2 12725.4 403.207   5
  -1   5   2 11938.8 404.535  54
  -1   5   2 11884.5 309.678  24
   1  -5  -2 12463.7 407.470  50
  -1   5   2 12247.0 453.136   9
   1  -5  -1 85468.2 1800.02   5
   1  -5  -1 88591.9 1820.34  50
  -1   5   1 87387.2 1872.00   9
   1  -5   0 54393.1 1203.95  50
   1  -5   0 54971.9 1108.81  19
  -1   5   0 52974.3 1236.28   9
   1  -5   0 53189.0 1179.09   5
   1  -5   1 120641. 2434.34  50
   1  -5   1 117842. 2393.93   5
   1  -5   1 122922. 2355.04  19
  -1   5  -1 117981. 2453.55   9
   1  -5   1 121173. 2560.49  58
   1  -5   2 3710.18 142.788  46
   1  -5   2 4514.08 198.207  19
   1  -5   2 4573.73 234.627  50
   1  -5   2 4251.16 197.987   5
   1  -5   2 4522.61 292.310  58
  -1   5  -2 4300.18 226.241   9
   1  -5   3 168289. 3190.47  50
   1  -5   3 165236. 3153.25  41
   1  -5   3 151507. 3100.60  36
   1  -5   3 150379. 3058.34  46
  -1   5  -3 165769. 3186.18   9
   1  -5   3 164471. 3119.61   5
   1  -5   3 169398. 3152.54  19
   1  -5   4 34289.4 834.435  50
   1  -5   4 36952.3 925.310  42
   1  -5   4 31806.5 751.359  46
   1  -5   4 31312.0 853.493  44
   1  -5   4 34993.7 828.907  19
   1  -5   4 34680.7 816.567  41
   1  -5   4 31981.0 783.492  36
   1  -5   4 33184.9 761.494   5
  -1   5  -4 33199.9 819.813   9
   1  -5   4 33413.4 746.267   7
  -1   5  -5 113791. 2453.78  55
   1  -5   5 119575. 2446.74  49
   1  -5   5 117482. 2394.85  46
   1  -5   5 116138. 2509.18  44
   1  -5   5 127260. 2553.02  42
   1  -5   5 131267. 2615.38  39
   1  -5   5 124642. 2455.64  41
   1  -5   5 117029. 2427.43  36
   1  -5   5 125641. 2511.78  31
   1  -5   5 102651. 2439.86  28
   1  -5   5 124385. 2502.79  15
   1  -5   5 124100. 2491.42  20
   1  -5   5 125682. 2480.74  19
  -1   5  -5 124638. 2447.09   9
   1  -5   6 6935.56 352.431  42
   1  -5   6 6399.61 348.306  44
   1  -5   6 6747.22 286.280  46
   1  -5   6 6726.69 373.738  39
   1  -5   6 7411.34 411.323  38
   1  -5   6 6581.84 298.415  36
  -1   5  -6 6784.67 309.691  61
   1  -5   6 7190.60 354.163  31
   1  -5   6 6689.25 311.903  49
   1  -5   6 6880.73 327.549  20
   1  -5   6 6994.47 345.022  15
   1  -5   7 46957.4 1154.15  36
   1  -5   7 48241.4 1285.25  27
   1  -5   7 49659.6 1253.26  31
   1  -5   7 48643.1 1192.35  19
   1  -5   7 49008.0 1194.20  20
   1  -5   8 116659. 2538.36  42
   1  -5   8 113953. 2439.76  46
   1  -5   8 120438. 2614.98  38
   1  -5   8 118277. 2582.53  39
   1  -5   8 115868. 2645.80  33
   1  -5   8 114720. 2491.06  49
   1  -5   8 117425. 2582.92  31
   1  -5   8 109797. 2593.70  27
   1  -5   8 116504. 2502.08  19
   1  -5   8 116734. 2500.69  20
   1  -5   8 113926. 2524.28  17
   1  -5   8 112573. 2488.92  15
   1  -5   9 5332.49 316.624  46
   1  -5   9 5224.65 355.012  44
   1  -5   9 5633.20 374.757  39
   1  -5   9 5429.32 373.110  38
   1  -5   9 5609.09 335.277  40
   1  -5   9 5955.06 364.553  42
   1  -5   9 5262.20 399.052  33
   1  -5   9 5185.87 325.777  36
   1  -5   9 5267.84 337.452  49
   1  -5   9 5297.61 380.965  31
   1  -5   9 5165.42 388.282  27
   1  -5   9 5905.54 349.576  19
   1  -5   9 5484.67 339.932  20
   1  -5   9 5222.58 348.209  17
   1  -5   9 5558.45 344.377  15
   1  -5  10 9908.16 471.529  40
   1  -5  10 8849.90 492.061  39
   1  -5  10 9308.12 481.032  42
   1  -5  10 9471.91 462.676  36
   1  -5  10 8497.39 512.771  33
   1  -5  10 8990.94 466.944  49
   1  -5  10 8970.18 517.104  27
   1  -5  10 9560.28 506.198  43
   1  -5  10 8225.03 468.984  44
   1  -5  10 9378.15 446.248  46
   1  -5  10 8371.79 463.363  17
   1  -5  10 8802.02 454.088  15
   1  -5  10 9716.66 475.243  20
   1  -5  10 8991.83 454.955  19
   1  -5  11 9349.19 522.154  39
   1  -5  11 9641.81 488.737  40
   1  -5  11 9063.50 478.496  36
   1  -5  11 8597.24 530.578  33
   1  -5  11 9648.98 506.525  49
   1  -5  11 8425.21 508.063  27
   1  -5  11 8171.43 487.432  17
   1  -5  11 9158.11 481.501  15
   1  -5  11 9025.93 481.994  19
   1  -5  11 8260.28 492.603  43
   1  -5  11 8769.92 458.515  46
   1  -5  11 7975.01 481.958  44
   1  -5  12 27688.2 927.719  46
   1  -5  12 29320.4 993.719  43
   1  -5  12 26437.4 977.038  44
   1  -5  12 29613.3 1011.44  39
   1  -5  12 28594.3 954.578  40
   1  -5  12 28965.5 968.804  36
   1  -5  12 29267.5 993.066  49
   1  -5  12 24470.0 943.509  27
   1  -5  12 29656.8 975.744  53
   1  -5  12 26486.0 983.153  17
   1  -5  12 29426.7 963.315  19
   1  -5  12 26634.7 925.565  15
   1  -5  13 3921.91 330.353  53
   1  -5  13 3825.59 341.868  52
   1  -5  13 4300.43 352.576  40
   1  -5  13 4127.39 367.345  39
   1  -5  13 3987.88 331.873  37
   1  -5  13 4326.10 357.703  36
   1  -5  13 3419.26 335.915  43
   1  -5  13 3946.79 339.317  46
   1  -5  13 3279.25 345.261  44
   1  -5  13 4026.93 372.734  49
   1  -5  13 3195.08 361.668  26
   1  -5  13 3959.96 344.132  19
   1  -5  13 3888.49 366.671  17
   1  -5  13 4097.94 345.947  15
   1  -5  14 2171.76 280.581  36
   1  -5  14 1813.30 266.594  44
   1  -5  14 2025.79 258.024  46
   1  -5  14 1781.96 251.117  43
   1  -5  14 1693.91 242.831  52
   1  -5  14 2185.81 248.017  53
   1  -5  14 1596.62 270.857  26
   1  -5  14 1678.57 242.115  37
   1  -5  14 1896.14 269.225  39
   1  -5  15 14031.0 619.349  43
   1  -5  15 13250.7 604.073  46
   1  -5  15 12921.8 635.705  16
   1  -5  16 8377.99 452.627  46
   1  -5  16 8480.89 444.579  43
   1  -5  16 8640.09 454.660  39
   1  -5  16 8884.39 465.895  37
   1  -5  16 8300.83 475.793  16
   1  -5  17 48233.3 1326.10  16
   1  -5  17 52816.0 1316.95  37
   1  -5  18 54.1957 96.2936  16
   1  -5  18 114.116 100.070  37
  -1   4  19 311.305 135.571  33
  -1   4  19 252.430 134.314  45
  -1   4  19 266.326 124.926  44
  -1   4  18 40574.2 1171.47  33
  -1   4  18 42117.9 1137.31  44
  -1   4  18 42329.3 1191.90  45
  -1   4  17 173.050 170.300  46
  -1   4  17 106.398 160.956  45
  -1   4  17 139.450 153.707  44
  -1   4  17 191.590 177.332  33
  -1   4  17 166.068 194.052  34
  -1   4  17 205.151 127.107  15
  -1   4  16 31309.6 1044.36  46
  -1   4  16 28441.8 915.615  15
  -1   4  15 607.728 194.291  21
  -1   4  15 689.780 174.182  18
  -1   4  15 583.591 188.272  36
  -1   4  15 674.219 260.677  34
  -1   4  15 762.010 295.918  30
  -1   4  15 680.660 169.889  15
  -1   4  15 662.825 239.325  14
  -1   4  15 728.283 219.434  46
  -1   4  15 720.438 214.353  45
  -1   4  15 633.060 189.695  54
  -1   4  14 39264.2 1196.86  18
  -1   4  14 44940.0 1276.44  36
  -1   4  14 35892.9 1411.22  30
  -1   4  14 37224.7 1138.81  15
  -1   4  14 40974.0 1328.66  14
  -1   4  14 41310.8 1264.85  54
  -1   4  14 43805.3 1299.91  46
  -1   4  14 40673.9 1277.11  45
  -1   4  13 48871.9 1408.04  45
  -1   4  13 53342.0 1435.46  46
  -1   4  13 43056.5 1312.80  18
  -1   4  13 44602.0 1410.31  21
  -1   4  13 53376.7 1407.35  36
  -1   4  13 48712.4 1476.13  14
  -1   4  13 44662.7 1284.21  15
  -1   4  13 46561.8 1551.17  22
  -1   4  13 51308.2 1426.14  54
  -1   4  12 4141.77 333.110  46
  -1   4  12 3844.40 328.173  45
  -1   4  12 3530.73 342.218  21
  -1   4  12 3847.71 312.415  18
  -1   4  12 4048.99 321.470  36
  -1   4  12 3871.87 413.990  35
  -1   4  12 4101.76 351.471  32
  -1   4  12 3688.62 459.597  29
  -1   4  12 3960.11 372.688  14
  -1   4  12 3798.79 292.699  15
  -1   4  12 4287.79 421.431  22
  -1   4  12 4290.30 345.326  54
  -1   4  11 7624.13 419.470  46
  -1   4  11 6356.51 379.298  18
  -1   4  11 6179.87 420.960  21
  -1   4  11 6362.19 486.721  35
  -1   4  11 6917.63 420.384  32
  -1   4  11 7187.64 388.622  36
  -1   4  11 7293.51 424.069  54
  -1   4  11 7108.97 462.220  14
  -1   4  11 6554.63 554.155  29
  -1   4  11 6376.27 367.737  31
  -1   4  11 7162.63 498.575  23
  -1   4  11 6830.40 489.253  22
  -1   4  10 427.000 183.897  23
  -1   4  10 568.968 206.520  22
  -1   4  10 397.659 186.537  24
  -1   4  10 403.317 145.897  32
  -1   4  10 296.990 120.932  36
  -1   4  10 436.087 216.620  35
  -1   4  10 188.408 122.937  54
  -1   4  10 426.446 169.621  14
  -1   4  10 343.781 250.864  29
  -1   4  10 490.185 141.314  46
   1  -4  -9 110992. 2419.84   7
  -1   4   9 109237. 2556.29  35
  -1   4   9 108191. 2418.58  32
  -1   4   9 113057. 2435.81  54
  -1   4   9 114019. 2552.90  23
  -1   4   9 113238. 2487.19  24
  -1   4   9 113232. 2555.83  22
  -1   4   9 104881. 2324.44  31
  -1   4   8 4594.33 258.977  46
   1  -4  -8 4570.65 292.727   7
  -1   4   8 4615.44 282.649  37
  -1   4   8 4251.87 236.923  36
  -1   4   8 4448.03 238.983  31
  -1   4   8 4590.31 413.884  29
  -1   4   8 4285.34 314.903  23
  -1   4   8 4328.99 312.926  14
  -1   4   8 4362.72 333.020  11
  -1   4   7 44481.8 1099.68  54
  -1   4   7 39972.8 988.625  47
   1  -4  -7 43696.0 1001.67  50
  -1   4   7 45150.1 1034.67  46
  -1   4   7 40771.0 1042.84  37
  -1   4   7 44419.8 1145.03  14
  -1   4   7 43673.0 1287.26  29
  -1   4   7 42552.4 995.279  31
   1  -4  -7 45044.4 1097.14   7
  -1   4   7 46142.1 1116.35  24
  -1   4   7 44813.5 1157.68  22
  -1   4   7 44198.5 1151.08  23
  -1   4   6 366823. 6661.71  46
  -1   4   6 329235. 6668.77  37
  -1   4   6 355413. 6751.11  54
  -1   4   6 346583. 6620.05  31
  -1   4   6 353653. 6960.13  29
  -1   4   6 330873. 6621.50  47
   1  -4  -6 358749. 6666.44  50
  -1   4   6 366147. 6803.07  22
  -1   4   6 362980. 6791.93  23
  -1   4   6 367594. 6742.34  24
  -1   4   6 346689. 6622.83  62
  -1   4   5 121824. 2377.72  62
  -1   4   5 118400. 2601.92  29
  -1   4   5 118018. 2330.34  31
   1  -4  -5 121877. 2404.60  50
  -1   4   5 111778. 2339.38  47
  -1   4   5 123901. 2367.17  46
  -1   4   5 115454. 2378.83  37
  -1   4   5 124334. 2481.53  23
  -1   4   5 129583. 2440.13  24
   1  -4  -5 117922. 2435.72   5
  -1   4   5 122439. 2457.21  54
  -1   4   4 142338. 2851.77  54
   1  -4  -4 143513. 2825.34  50
  -1   4   4 142728. 2753.96  46
   1  -4  -4 145039. 2848.91   5
  -1   4   4 148910. 2771.87  37
  -1   4   4 134734. 2717.86  31
  -1   4   4 142443. 2803.34  62
  -1   4   4 148980. 2816.20  24
  -1   4   4 150421. 2871.97  23
   1  -4  -3 1034.43 116.807  50
  -1   4   3 967.385 74.6793  46
   1  -4  -3 1067.10 114.352   5
  -1   4   3 944.957 100.131  62
  -1   4   3 857.728 134.662   9
   1  -4  -3 1099.06 118.479   7
  -1   4   3 796.305 105.811  54
  -1   4   3 1260.61 104.852  24
   1  -4  -2 201659. 3895.03   5
  -1   4   2 202185. 3891.16  54
  -1   4   2 197715. 3881.61  62
  -1   4   2 207796. 3984.36   9
  -1   4   2 202253. 3809.52  24
   1  -4  -2 201780. 3894.20  50
   1  -4  -1 60814.2 1278.17   5
  -1   4   1 59843.1 1274.81  54
  -1   4   1 60271.6 1171.18  24
   1  -4  -1 63201.7 1293.81  50
  -1   4   1 59362.1 1279.03  62
  -1   4   1 63366.0 1345.75   9
   1  -4   0 7461.80 216.311  19
   1  -4   0 7247.44 264.420  50
   1  -4   0 7443.64 255.115   5
  -1   4   0 6939.22 259.022  62
  -1   4   0 7392.71 286.781   9
   1  -4   1 18430.8 432.681  19
  -1   4  -1 18364.2 495.532   9
   1  -4   1 18277.3 479.805  50
   1  -4   1 17625.9 452.058   5
  -1   4  -1 17591.4 475.322  62
   1  -4   1 19040.7 572.284  58
  -1   4  -2 107593. 2061.16   9
   1  -4   2 97586.2 1965.14  48
   1  -4   2 107045. 2051.60  50
   1  -4   2 98811.9 1948.28  46
   1  -4   2 107204. 2016.66  19
   1  -4   2 94129.0 1985.05  36
  -1   4  -2 100182. 2043.41  62
   1  -4   2 110101. 2161.17  58
   1  -4   2 104818. 2008.65   5
  -1   4  -3 305748. 5799.48  62
   1  -4   3 320033. 5789.06  31
   1  -4   3 280704. 5683.55  12
  -1   4  -3 327960. 5806.10   9
   1  -4   3 322224. 5802.69  50
   1  -4   3 302499. 5749.44  48
   1  -4   3 299796. 5838.75  44
   1  -4   3 297087. 5720.54  46
   1  -4   3 321341. 5811.65  41
   1  -4   3 301779. 5755.29  36
   1  -4   3 319094. 5788.65  19
   1  -4   3 308804. 5742.28   5
  -1   4  -4 9911.47 334.880  62
   1  -4   4 10566.7 356.369  31
   1  -4   4 9160.36 271.342  12
   1  -4   4 9711.62 272.158   7
  -1   4  -4 10492.0 329.685   9
   1  -4   4 10608.8 338.909  50
   1  -4   4 10081.4 328.702  48
   1  -4   4 9821.02 302.885  46
   1  -4   4 9862.68 381.852  44
   1  -4   4 11497.1 414.096  42
   1  -4   4 10401.9 347.164  41
   1  -4   4 10033.3 322.849  36
   1  -4   4 10134.9 342.515  19
   1  -4   4 10939.9 380.801  15
   1  -4   4 9953.95 286.517   5
  -1   4  -5 916.706 120.146  62
   1  -4   5 1178.43 157.776  31
   1  -4   5 1096.03 157.440  28
   1  -4   5 998.557 114.440  12
  -1   4  -5 945.219 118.981  55
   1  -4   5 1119.55 164.384  42
   1  -4   5 1344.90 175.032  44
   1  -4   5 1147.11 118.459  46
   1  -4   5 1158.26 137.578  41
   1  -4   5 1237.33 192.233  39
   1  -4   5 1416.37 247.677  33
   1  -4   5 1071.09 127.585  36
  -1   4  -5 1217.69 115.688   9
   1  -4   5 1305.54 83.6426   7
   1  -4   5 1062.17 132.546  49
   1  -4   5 1819.66 156.578  48
   1  -4   5 1466.98 174.402  15
   1  -4   5 1320.27 144.021  19
   1  -4   5 1180.96 149.288  20
   1  -4   6 10126.2 408.280  42
   1  -4   6 9432.44 343.890  46
   1  -4   6 9898.44 466.575  45
   1  -4   6 9199.76 391.626  44
   1  -4   6 10114.9 375.027  41
   1  -4   6 10648.3 447.497  39
   1  -4   6 9750.90 455.721  38
   1  -4   6 9563.70 359.658  36
   1  -4   6 9558.77 512.549  34
   1  -4   6 9961.36 479.938  33
   1  -4   6 10031.9 378.813  49
   1  -4   6 9844.03 381.087  48
   1  -4   6 9088.21 368.426  28
   1  -4   6 10308.3 416.467  31
  -1   4  -6 9498.28 338.176  62
   1  -4   6 9823.75 386.514  15
   1  -4   6 9544.78 375.892  20
   1  -4   6 10159.2 381.726  19
   1  -4   7 119968. 2570.52  48
   1  -4   7 123418. 2563.19  49
   1  -4   7 119860. 2513.67  46
   1  -4   7 117169. 2574.27  44
   1  -4   7 122045. 2683.86  45
   1  -4   7 125121. 2600.84  42
   1  -4   7 121249. 2537.74  36
   1  -4   7 126461. 2714.05  33
   1  -4   7 129783. 2818.97  34
   1  -4   7 122594. 2667.23  27
   1  -4   7 126685. 2653.13  39
   1  -4   7 128623. 2686.17  38
   1  -4   7 119215. 2767.91  30
   1  -4   7 124946. 2626.70  31
   1  -4   7 121604. 2556.91  15
   1  -4   7 119501. 2579.30  17
   1  -4   7 125272. 2560.63  20
   1  -4   8 27554.5 800.648  15
   1  -4   8 29563.4 823.324  19
   1  -4   8 30033.4 821.483  20
   1  -4   8 28563.6 902.917  27
   1  -4   8 25992.0 778.310  28
   1  -4   8 27140.3 824.140  44
   1  -4   9 483.661 139.956  49
   1  -4   9 717.247 137.326  46
   1  -4   9 576.812 188.033  45
   1  -4   9 721.739 166.339  44
   1  -4   9 942.165 171.367  42
   1  -4   9 564.816 165.094  38
   1  -4   9 879.415 159.212  40
   1  -4   9 703.616 172.009  39
   1  -4   9 668.499 242.327  34
   1  -4   9 720.540 198.235  33
   1  -4   9 721.666 146.511  36
   1  -4   9 515.025 189.167  27
   1  -4   9 687.724 152.011  15
   1  -4   9 580.848 241.250  30
   1  -4   9 665.541 174.747  31
   1  -4   9 813.523 156.830  20
   1  -4   9 876.604 161.235  19
   1  -4   9 514.768 141.262  17
   1  -4  10 75054.8 1810.40  42
   1  -4  10 74307.2 1837.80  39
   1  -4  10 73447.8 1771.33  40
   1  -4  10 72713.8 1873.01  33
   1  -4  10 80207.0 2026.45  34
   1  -4  10 72273.1 1762.26  36
   1  -4  10 71607.9 1850.59  45
   1  -4  10 73812.8 1839.97  43
   1  -4  10 74043.0 1742.62  46
   1  -4  10 72347.0 1797.35  44
   1  -4  10 72076.4 1860.60  31
   1  -4  10 77537.6 2041.32  30
   1  -4  10 69683.3 1836.80  27
   1  -4  10 74461.4 1796.81  49
   1  -4  10 73132.2 1751.41  15
   1  -4  10 71502.1 1755.46  19
   1  -4  10 72943.9 1813.84  17
   1  -4  10 75687.0 1772.59  20
   1  -4  11 2426.80 269.434  49
   1  -4  11 2186.99 278.314  39
   1  -4  11 2407.88 259.740  40
   1  -4  11 2023.55 339.600  34
   1  -4  11 2012.67 283.547  33
   1  -4  11 2403.11 262.089  36
   1  -4  11 2466.29 281.162  44
   1  -4  11 1984.93 279.669  45
   1  -4  11 2020.67 232.436  46
   1  -4  11 1928.34 250.783  43
   1  -4  11 1971.36 245.695  53
   1  -4  11 2118.96 291.806  31
   1  -4  11 1931.25 269.683  27
   1  -4  11 2405.39 257.798  20
   1  -4  11 2112.98 232.229  19
   1  -4  11 2397.48 252.895  15
   1  -4  11 1942.70 249.996  17
   1  -4  12 23469.2 877.916  49
   1  -4  12 24576.4 841.361  46
   1  -4  12 22144.4 884.471  45
   1  -4  12 23550.9 873.032  43
   1  -4  12 22822.0 869.556  44
   1  -4  12 24330.5 897.785  39
   1  -4  12 24656.9 867.664  40
   1  -4  12 25126.0 871.516  36
   1  -4  12 23932.7 922.302  33
   1  -4  12 24071.0 852.873  53
   1  -4  12 24696.4 881.504  52
   1  -4  12 22286.6 884.687  17
   1  -4  12 24095.2 836.580  15
   1  -4  12 24269.6 847.952  19
   1  -4  13 504.033 188.367  15
   1  -4  13 376.654 191.005  49
   1  -4  13 496.547 177.771  46
   1  -4  13 469.920 213.758  44
   1  -4  13 458.754 181.413  43
   1  -4  13 296.377 161.752  36
   1  -4  13 227.457 205.559  33
   1  -4  13 613.536 196.102  40
   1  -4  13 474.321 192.534  39
   1  -4  13 309.082 160.461  53
   1  -4  13 354.659 165.786  52
   1  -4  13 368.402 211.607  26
   1  -4  13 408.512 174.784  19
   1  -4  13 525.143 196.471  17
   1  -4  14 14909.4 674.025  46
   1  -4  14 16030.5 706.882  43
   1  -4  14 15743.0 728.048  44
   1  -4  14 16105.7 745.646  33
   1  -4  14 15305.7 700.499  36
   1  -4  14 14604.1 669.762  37
   1  -4  14 15041.1 691.227  40
   1  -4  14 14979.7 703.664  39
   1  -4  14 16226.9 692.269  52
   1  -4  14 15822.7 665.196  53
   1  -4  14 13980.0 706.043  26
   1  -4  14 15017.1 667.983  15
   1  -4  15 63407.0 1726.52  44
   1  -4  15 65064.8 1713.92  36
   1  -4  15 64219.6 1636.60  52
   1  -4  15 59585.5 1696.22  16
   1  -4  15 64188.8 1696.59  39
   1  -4  15 61917.2 1668.56  37
   1  -4  16 8186.36 466.309  39
   1  -4  16 8123.38 467.497  37
   1  -4  16 8277.10 480.619  44
   1  -4  16 8141.67 452.157  43
   1  -4  16 8014.10 465.652  46
   1  -4  16 6482.49 435.938  26
   1  -4  17 61.0582 128.865  16
   1  -4  17 305.518 144.761  46
   1  -4  17 95.1142 127.363  26
   1  -4  17 129.466 133.262  37
   1  -4  18 491.773 134.842  37
   1  -4  18 557.873 140.319  16
  -1   3  19 27206.4 838.973  33
  -1   3  19 28591.0 845.512  45
  -1   3  19 29994.8 853.742  44
  -1   3  19 27382.2 764.775  15
  -1   3  18 31323.8 1007.18  33
  -1   3  18 29395.4 882.513  15
  -1   3  18 32195.8 978.769  44
  -1   3  18 32941.1 1029.00  45
  -1   3  17 221.626 175.226  33
  -1   3  17 170.982 184.769  34
  -1   3  17 195.580 125.808  15
  -1   3  17 367.057 217.990  30
  -1   3  17 186.155 158.183  44
  -1   3  17 99.1570 158.125  46
  -1   3  17 131.744 169.887  45
  -1   3  16 15285.1 705.615  46
  -1   3  15 621.389 187.172  18
  -1   3  15 442.896 190.774  21
  -1   3  15 639.562 200.530  36
  -1   3  15 679.576 259.178  34
  -1   3  15 792.143 194.623  54
  -1   3  15 633.446 168.045  15
  -1   3  15 741.258 252.791  14
  -1   3  15 625.200 297.387  30
  -1   3  15 552.534 206.206  46
  -1   3  15 751.852 224.947  45
  -1   3  14 46313.5 1388.71  45
  -1   3  14 48909.3 1396.35  46
  -1   3  14 50001.4 1424.86  37
  -1   3  14 44234.2 1505.06  34
  -1   3  14 48514.5 1367.58  36
  -1   3  14 47052.5 1348.74  54
  -1   3  14 44106.0 1439.11  14
  -1   3  14 42979.5 1258.26  15
  -1   3  14 42661.1 1291.40  18
  -1   3  14 40831.1 1525.69  30
  -1   3  13 598.934 191.295  45
  -1   3  13 1048.52 209.863  46
  -1   3  13 697.174 179.259  18
  -1   3  13 584.472 206.053  21
  -1   3  13 1071.34 210.178  36
  -1   3  13 559.737 207.788  37
  -1   3  13 680.998 184.255  54
  -1   3  13 1030.83 258.975  14
  -1   3  13 594.652 159.689  15
  -1   3  13 341.405 271.130  30
  -1   3  13 691.061 264.779  22
  -1   3  12 13073.2 713.166  22
  -1   3  12 13700.2 599.267  46
  -1   3  12 13211.6 608.211  45
  -1   3  12 13835.1 632.127  37
  -1   3  12 13580.0 582.107  36
  -1   3  12 13370.0 591.003  54
  -1   3  12 12840.0 546.752  15
  -1   3  12 13621.0 670.508  14
  -1   3  12 12733.4 572.429  18
  -1   3  12 12671.5 624.115  21
  -1   3  12 13375.7 592.380  31
  -1   3  11 92902.0 2384.41  22
  -1   3  11 102482. 2218.67  46
  -1   3  11 102251. 2263.73  37
  -1   3  11 97022.5 2250.94  32
  -1   3  11 101403. 2190.31  36
  -1   3  11 95889.5 2400.15  35
  -1   3  11 98341.6 2212.15  54
  -1   3  11 94668.0 2308.61  14
  -1   3  11 88616.2 2245.38  21
  -1   3  11 90529.2 2052.34  20
  -1   3  11 90755.7 2166.14  18
  -1   3  11 91932.7 2178.06  31
  -1   3  11 93653.2 2488.76  29
  -1   3  10 44808.4 1150.12  46
  -1   3  10 40526.7 1192.26  21
  -1   3  10 39916.2 1036.74  20
  -1   3  10 44625.8 1197.83  32
  -1   3  10 43351.4 1320.97  35
  -1   3  10 44981.2 1133.88  36
  -1   3  10 42997.4 1250.32  24
  -1   3  10 45318.5 1319.36  23
  -1   3  10 41838.3 1282.68  22
  -1   3  10 44148.8 1245.65  14
  -1   3  10 44259.1 1173.37  54
  -1   3  10 40125.6 1365.12  29
  -1   3   9 34140.4 887.048  46
  -1   3   9 27459.6 884.782  16
  -1   3   9 29895.2 795.822  20
  -1   3   9 31642.0 912.688  32
  -1   3   9 34839.5 1040.37  23
  -1   3   9 33451.4 981.603  24
  -1   3   9 33472.5 1029.91  22
  -1   3   9 31207.3 899.044  54
  -1   3   9 31449.7 867.028  31
  -1   3   8 1847.51 148.534  20
  -1   3   8 1507.53 186.415  16
  -1   3   8 1746.53 238.500  35
  -1   3   8 1949.49 198.333  32
  -1   3   8 1715.65 169.394  46
  -1   3   8 1863.84 226.815  14
  -1   3   8 1951.68 175.268  31
  -1   3   8 1779.21 292.766  29
  -1   3   8 1979.35 243.676  23
  -1   3   7 341647. 6298.90  31
  -1   3   7 320091. 6568.36  29
  -1   3   7 338995. 6423.83  14
  -1   3   7 311127. 6419.57  11
  -1   3   7 346224. 6404.71  24
  -1   3   7 345931. 6456.17  23
  -1   3   7 340541. 6454.29  22
   1  -3  -7 331913. 6235.17  50
  -1   3   7 347032. 6308.86  46
  -1   3   7 340033. 6460.71  35
  -1   3   6 36773.3 955.230  16
   1  -3  -6 43618.2 997.097   7
  -1   3   6 38843.5 924.426  47
  -1   3   6 44063.4 948.706  46
   1  -3  -6 41974.7 921.086  50
  -1   3   6 42320.7 1156.56  29
  -1   3   6 41696.0 932.172  31
  -1   3   6 39696.1 874.261  62
  -1   3   6 44221.4 1017.57  24
  -1   3   6 43199.7 1053.16  22
  -1   3   5 51128.0 1154.86  16
  -1   3   5 48820.1 1046.92  19
   1  -3  -5 56202.5 1198.87   7
   1  -3  -5 54679.4 1185.67   5
  -1   3   5 50570.8 1121.54  47
   1  -3  -5 56085.2 1151.20  50
  -1   3   5 55033.8 1139.36  46
  -1   3   5 53770.8 1125.82  31
  -1   3   5 55734.7 1342.34  29
   1  -3  -5 57274.4 1117.74  59
  -1   3   5 54571.9 1113.49  62
  -1   3   5 57404.4 1239.89  23
  -1   3   5 59078.6 1252.34  22
  -1   3   5 58992.4 1210.73  24
  -1   3   4 42716.8 941.840  16
   1  -3  -4 50115.5 961.296  59
  -1   3   4 43193.8 944.301  62
  -1   3   4 44548.0 924.977  31
  -1   3   4 46477.7 1119.36  29
   1  -3  -4 45468.2 997.302   5
   1  -3  -4 44296.2 997.910   7
  -1   3   4 46866.7 1026.01  23
  -1   3   4 46735.0 993.299  24
  -1   3   4 41859.2 927.081  47
   1  -3  -4 45987.3 977.814  50
  -1   3   4 44711.8 938.692  46
  -1   3   3 45146.1 926.009  46
   1  -3  -3 47335.3 993.812  50
   1  -3  -3 45343.2 999.250   7
  -1   3   3 43977.6 936.740  37
   1  -3  -3 47554.7 973.778  59
  -1   3   3 47308.2 973.994  62
  -1   3   3 44125.0 909.499  31
  -1   3   3 49152.5 1012.51  23
  -1   3   3 49155.9 978.871  24
   1  -3  -3 46242.4 999.368   5
   1  -3  -2 285851. 5447.61   5
   1  -3  -2 296241. 5450.97  50
  -1   3   2 279984. 5351.92  46
  -1   3   2 289814. 5434.57  62
  -1   3   2 296902. 5398.20  24
  -1   3   2 278629. 5433.01  54
   1  -3  -1 235.863 67.4650   5
   1  -3  -1 202.753 80.4641  50
  -1   3   1 160.993 62.1606  62
  -1   3   1 201.269 75.4066   9
  -1   3   1 114.399 45.6282  24
  -1   3   1 145.823 63.1562  54
   1  -3   0 157676. 3008.56  50
   1  -3   0 153471. 2993.20   5
   1  -3   0 161861. 2956.13  19
  -1   3   0 150990. 2976.16  54
  -1   3   0 149533. 3002.18  62
  -1   3   0 164771. 3048.24   9
  -1   3  -1 59534.8 1168.25   9
   1  -3   1 58450.2 1146.98  50
   1  -3   1 54098.6 1071.80  48
   1  -3   1 52013.5 1068.77  46
   1  -3   1 57511.5 1111.54  19
   1  -3   1 53187.6 1069.16  13
   1  -3   1 54776.9 1081.02  31
  -1   3  -1 54418.9 1141.87  62
   1  -3   1 60548.6 1236.59  58
   1  -3   1 56965.5 1125.79   5
   1  -3   2 155026. 3007.56  48
   1  -3   2 164844. 3052.17  50
   1  -3   2 149745. 3095.38  44
   1  -3   2 153915. 2992.62  46
   1  -3   2 162703. 3038.35  19
   1  -3   2 155435. 3024.35  36
  -1   3  -2 169536. 3064.17   9
   1  -3   2 161199. 3022.93  31
  -1   3  -2 155762. 3051.36  62
   1  -3   2 162375. 3134.42  58
   1  -3   2 158317. 3017.35   5
  -1   3  -3 88363.3 1790.54  62
   1  -3   3 91017.9 1796.73  31
  -1   3  -3 93414.0 1791.48   9
   1  -3   3 94062.1 1790.42  50
   1  -3   3 86361.1 1775.40  48
   1  -3   3 83365.4 1835.08  44
   1  -3   3 85713.1 1753.90  46
   1  -3   3 92798.0 1827.39  41
   1  -3   3 91703.5 1955.54  33
   1  -3   3 88059.6 1778.52  36
   1  -3   3 90349.5 1798.94  19
   1  -3   3 93365.0 1817.30  20
   1  -3   3 93994.1 1841.36  15
   1  -3   3 89978.7 1746.55   5
  -1   3  -4 47497.7 1024.38  62
   1  -3   4 49170.6 1066.88  31
   1  -3   4 51071.0 1201.23  30
   1  -3   4 46602.3 1004.92  12
   1  -3   4 46960.6 1022.55  24
   1  -3   4 49258.9 1016.39  50
   1  -3   4 47423.9 1044.33  48
   1  -3   4 47207.9 1017.40  46
   1  -3   4 49762.0 1168.23  45
   1  -3   4 51669.9 1127.47  42
   1  -3   4 46903.0 1080.24  44
   1  -3   4 50309.4 1070.97  41
   1  -3   4 52264.4 1153.70  39
   1  -3   4 47882.4 1035.66  36
   1  -3   4 46582.2 1199.52  34
   1  -3   4 50357.2 1183.19  33
   1  -3   4 51696.4 1070.92  20
   1  -3   4 50356.8 1078.59  15
   1  -3   4 47894.2 1052.14  19
  -1   3  -4 49547.2 1014.82   9
   1  -3   4 45323.2 952.573   7
  -1   3  -5 202362. 3617.71   9
   1  -3   5 179589. 3524.03   7
  -1   3  -5 188096. 3631.06  62
   1  -3   5 190259. 3863.70  30
   1  -3   5 179418. 3695.34  28
   1  -3   5 197701. 3723.66  31
   1  -3   5 181384. 3634.35  12
   1  -3   5 189115. 3799.86  14
  -1   3  -5 171470. 3605.40  55
   1  -3   5 194438. 3695.45  48
   1  -3   5 191544. 3657.42  46
   1  -3   5 190577. 3715.25  44
   1  -3   5 202114. 3752.88  42
   1  -3   5 194277. 3808.87  45
   1  -3   5 200918. 3790.15  39
   1  -3   5 198290. 3701.44  41
   1  -3   5 209016. 3829.98  38
   1  -3   5 193792. 3674.57  36
   1  -3   5 198383. 3831.96  33
   1  -3   5 198063. 3894.90  34
   1  -3   5 200340. 3707.80  15
   1  -3   5 197260. 3696.77  19
   1  -3   5 186065. 3669.27  24
  -1   3  -6 6956.37 249.994  62
  -1   3  -6 5963.79 227.459  55
   1  -3   6 8026.38 320.946  49
   1  -3   6 7650.06 319.854  48
   1  -3   6 8055.15 398.922  45
   1  -3   6 7576.61 293.099  46
   1  -3   6 8128.87 342.797  42
   1  -3   6 7912.59 365.971  39
   1  -3   6 7691.91 376.256  38
   1  -3   6 7433.74 308.437  41
   1  -3   6 7371.40 395.449  33
   1  -3   6 7985.35 449.110  34
   1  -3   6 7817.18 306.401  36
   1  -3   6 8022.05 342.718  31
   1  -3   6 7165.37 311.330  28
   1  -3   6 7770.12 437.216  30
   1  -3   6 6797.45 382.383  14
   1  -3   6 6649.74 278.640  12
   1  -3   6 8094.81 319.908  20
   1  -3   6 7640.43 312.393  19
   1  -3   6 7730.60 316.540  15
   1  -3   6 7849.09 383.742  27
   1  -3   6 7364.98 323.346  24
   1  -3   7 17027.6 543.544  49
   1  -3   7 17037.8 552.244  48
   1  -3   7 15849.1 602.188  45
   1  -3   7 16923.9 554.145  42
   1  -3   7 16894.1 515.035  46
   1  -3   7 17631.6 605.914  38
   1  -3   7 16239.9 579.490  39
   1  -3   7 16826.1 525.139  36
   1  -3   7 16349.2 619.839  33
   1  -3   7 16371.2 683.325  34
   1  -3   7 17074.1 577.845  31
   1  -3   7 15989.7 666.986  30
   1  -3   7 15067.0 617.618  14
   1  -3   7 16281.3 603.842  27
   1  -3   7 15926.0 548.516  24
   1  -3   7 18388.1 546.586  20
   1  -3   7 17257.2 537.416  19
   1  -3   7 17070.4 531.458  15
   1  -3   7 16590.0 550.496  17
   1  -3   8 25896.9 774.619  48
   1  -3   8 26741.8 776.673  42
   1  -3   8 26161.4 806.843  39
   1  -3   8 27098.8 752.410  36
   1  -3   8 25545.3 839.058  33
   1  -3   8 23376.2 727.725  28
   1  -3   8 25523.8 797.416  31
   1  -3   8 25160.1 772.429  17
   1  -3   8 26651.4 744.824  20
   1  -3   8 26278.1 827.857  27
   1  -3   9 110315. 2532.97  45
   1  -3   9 115481. 2515.37  43
   1  -3   9 114325. 2407.85  46
   1  -3   9 116136. 2510.47  39
   1  -3   9 122536. 2691.45  34
   1  -3   9 112269. 2511.12  31
   1  -3   9 120737. 2699.71  30
   1  -3   9 100265. 2384.95  28
   1  -3   9 110962. 2515.76  27
   1  -3   9 95353.7 2527.72  14
   1  -3   9 113451. 2479.14  48
   1  -3   9 115361. 2452.22  49
   1  -3   9 118704. 2428.39  20
   1  -3   9 111908. 2417.49  19
   1  -3   9 112095. 2405.41  15
   1  -3  10 111664. 2658.97  45
   1  -3  10 114963. 2621.39  43
   1  -3  10 117931. 2591.82  44
   1  -3  10 116896. 2537.16  46
   1  -3  10 117888. 2572.81  40
   1  -3  10 123633. 2658.53  39
   1  -3  10 122144. 2611.68  42
   1  -3  10 120933. 2570.85  36
   1  -3  10 113206. 2669.00  33
   1  -3  10 124705. 2803.50  34
   1  -3  10 116652. 2662.72  31
   1  -3  10 114898. 2806.60  30
   1  -3  10 109808. 2612.01  27
   1  -3  10 102361. 2676.47  14
   1  -3  10 119950. 2594.62  49
   1  -3  10 118620. 2543.87  15
   1  -3  10 112292. 2608.76  17
   1  -3  10 115190. 2540.54  19
   1  -3  10 120799. 2549.51  20
   1  -3  11 2150.78 254.378  44
   1  -3  11 2133.41 226.640  46
   1  -3  11 2046.95 254.061  43
   1  -3  11 1761.23 262.633  45
   1  -3  11 2101.76 235.634  40
   1  -3  11 1893.27 252.522  39
   1  -3  11 1704.36 304.704  34
   1  -3  11 1959.31 233.879  36
   1  -3  11 1796.75 273.320  33
   1  -3  11 2172.61 247.026  49
   1  -3  11 1936.03 275.898  31
   1  -3  11 2078.46 338.262  30
   1  -3  11 1775.34 246.049  27
   1  -3  11 2009.42 250.132  17
   1  -3  11 1914.68 223.352  19
   1  -3  11 2315.33 240.773  15
   1  -3  11 2021.97 226.826  20
   1  -3  11 1847.56 235.390  52
   1  -3  11 2310.87 247.083  53
   1  -3  12 4819.31 364.681  52
   1  -3  12 5173.47 367.552  53
   1  -3  12 4885.41 402.035  45
   1  -3  12 4917.92 380.553  43
   1  -3  12 4597.66 372.546  44
   1  -3  12 4907.88 354.144  46
   1  -3  12 4936.48 383.310  39
   1  -3  12 4800.70 368.212  40
   1  -3  12 5468.05 473.252  34
   1  -3  12 4938.45 362.994  36
   1  -3  12 4922.78 418.379  33
   1  -3  12 5690.10 396.527  49
   1  -3  12 5040.67 486.011  30
   1  -3  12 4959.52 416.751  31
   1  -3  12 4442.54 362.145  27
   1  -3  12 4706.58 412.535  26
   1  -3  12 4613.34 341.945  15
   1  -3  12 4883.88 355.743  20
   1  -3  12 4824.77 348.389  19
   1  -3  12 4256.28 369.828  17
   1  -3  13 2767.12 296.305  52
   1  -3  13 2393.61 270.632  53
   1  -3  13 2515.52 331.798  45
   1  -3  13 2156.24 267.257  46
   1  -3  13 2257.42 293.861  43
   1  -3  13 2398.26 302.470  44
   1  -3  13 2535.14 312.428  39
   1  -3  13 2275.88 283.961  40
   1  -3  13 2416.75 328.562  33
   1  -3  13 2371.34 281.049  36
   1  -3  13 2085.81 349.049  34
   1  -3  13 2497.47 297.204  49
   1  -3  13 2096.95 321.515  31
   1  -3  13 2253.97 387.585  30
   1  -3  13 2567.28 326.695  26
   1  -3  13 1882.01 255.712  19
   1  -3  13 1995.66 260.005  15
   1  -3  13 2254.21 299.234  17
   1  -3  14 58896.5 1725.72  26
   1  -3  14 63439.8 1746.90  39
   1  -3  14 64287.0 1733.11  40
   1  -3  14 62084.8 1698.26  37
   1  -3  14 60807.1 1769.80  33
   1  -3  14 65629.8 1862.85  34
   1  -3  14 63393.4 1722.38  36
   1  -3  14 64289.3 1731.78  43
   1  -3  14 62657.6 1695.04  46
   1  -3  14 62940.2 1771.18  45
   1  -3  14 64232.0 1763.81  44
   1  -3  14 67143.2 1711.94  52
   1  -3  14 64019.6 1664.35  53
   1  -3  14 64278.0 1682.06  15
   1  -3  15 11.3684 194.393  26
   1  -3  15 314.802 181.503  39
   1  -3  15 132.055 204.532  33
   1  -3  15 191.511 178.885  36
   1  -3  15 87.9531 164.771  37
   1  -3  15-36.0169 171.230  16
   1  -3  15 277.949 168.324  43
   1  -3  15 71.9473 189.606  44
   1  -3  15 148.035 185.321  45
   1  -3  15 182.929 166.509  46
   1  -3  15 383.068 161.977  52
   1  -3  15 299.089 180.092  15
   1  -3  16 1017.41 204.792  43
   1  -3  16 1133.43 219.775  46
   1  -3  16 1006.70 230.699  16
   1  -3  17 28089.1 953.013  16
   1  -3  17 30369.5 956.700  46
   1  -3  17 30420.0 978.377  44
   1  -3  17 30256.4 950.484  37
   1  -3  18 10024.3 460.091  37
   1  -3  18 9093.73 452.351  16
   1  -3  19 2799.31 207.419  37
  -1   2  20 427.760 105.264  44
  -1   2  19 24579.9 781.718  33
  -1   2  19 24942.1 725.746  15
  -1   2  19 24236.5 771.838  45
  -1   2  18 305.984 132.443  15
  -1   2  18 271.522 157.240  44
  -1   2  18 223.522 157.569  45
  -1   2  18 237.314 150.652  46
  -1   2  18 290.374 167.038  33
  -1   2  17 17495.2 753.385  33
  -1   2  17 17031.0 693.592  37
  -1   2  17 15531.2 744.922  34
  -1   2  17 17164.1 711.909  36
  -1   2  17 15785.5 631.807  15
  -1   2  17 14359.5 761.719  30
  -1   2  17 16795.7 735.988  45
  -1   2  17 17031.3 708.538  44
  -1   2  17 18136.1 734.028  46
  -1   2  16 22849.6 1058.53  30
  -1   2  16 28333.3 976.927  36
  -1   2  15 4405.60 395.281  37
  -1   2  15 3471.94 421.800  34
  -1   2  15 4943.81 387.846  36
  -1   2  15 2919.21 427.327  30
  -1   2  15 4065.44 327.567  15
  -1   2  15 3813.16 417.589  14
  -1   2  15 3689.55 328.275  54
  -1   2  15 4041.09 374.402  45
  -1   2  15 4609.64 387.243  46
  -1   2  14 2460.33 314.197  21
  -1   2  14 2951.55 312.512  46
  -1   2  14 2824.73 321.787  45
  -1   2  14 2910.87 330.261  37
  -1   2  14 3226.96 312.694  36
  -1   2  14 3072.61 400.160  34
  -1   2  14 2449.45 404.195  30
  -1   2  14 2860.72 368.585  14
  -1   2  14 3509.47 305.310  15
  -1   2  14 2951.17 291.509  54
  -1   2  14 3249.14 309.520  18
  -1   2  13 4950.28 387.680  45
  -1   2  13 4545.48 364.841  46
  -1   2  13 4275.35 369.658  37
  -1   2  13 4760.44 478.405  34
  -1   2  13 4589.94 351.720  36
  -1   2  13 3978.70 351.200  31
  -1   2  13 3473.02 447.537  30
  -1   2  13 4437.16 416.412  14
  -1   2  13 4048.26 318.137  15
  -1   2  13 3644.45 367.495  16
  -1   2  13 3688.16 352.287  21
  -1   2  13 3935.18 328.523  18
  -1   2  13 3774.95 279.010  20
  -1   2  13 4137.43 328.065  54
  -1   2  12 172384. 4058.60  22
  -1   2  12 192502. 3871.34  46
  -1   2  12 189540. 3900.17  45
  -1   2  12 202589. 3946.32  37
  -1   2  12 195706. 3853.56  36
  -1   2  12 183472. 3822.00  54
  -1   2  12 174560. 3768.97  15
  -1   2  12 178716. 3978.26  14
  -1   2  12 177717. 3814.22  18
  -1   2  12 177867. 3910.39  21
  -1   2  12 173872. 3699.97  20
  -1   2  12 170994. 3894.53  16
  -1   2  12 176427. 3865.38  31
  -1   2  12 171790. 4107.95  30
  -1   2  11 30378.7 946.102  45
  -1   2  11 32247.9 937.680  46
  -1   2  11 29816.0 980.641  21
  -1   2  11 29152.2 908.929  18
  -1   2  11 26470.6 948.504  16
  -1   2  11 28878.4 835.650  20
  -1   2  11 31308.5 973.779  32
  -1   2  11 32242.9 925.347  36
  -1   2  11 31418.6 925.663  54
  -1   2  11 29699.9 1014.48  14
  -1   2  11 28082.8 870.638  15
  -1   2  11 29660.2 1070.11  22
  -1   2  11 30505.5 948.216  31
  -1   2  10 599.315 137.327  46
  -1   2  10 676.802 123.889  20
  -1   2  10 679.741 140.701  18
  -1   2  10 642.267 172.171  21
  -1   2  10 619.964 158.667  32
  -1   2  10 615.629 214.356  35
  -1   2  10 607.381 182.036  14
  -1   2  10 525.956 194.608  24
  -1   2  10 350.646 185.278  22
  -1   2  10 662.600 142.869  54
  -1   2  10 632.981 144.860  31
  -1   2  10 614.484 245.811  29
  -1   2   9 42225.0 1154.61  21
  -1   2   9 41113.7 1025.30  20
  -1   2   9 42942.1 1102.89  31
  -1   2   9 46114.2 1101.90  46
  -1   2   9 43138.6 1227.25  22
  -1   2   9 44616.7 1243.44  23
  -1   2   9 42831.1 1185.39  24
  -1   2   9 40338.1 1091.60  26
  -1   2   8 64436.5 1400.41  46
  -1   2   8 59031.0 1339.98  20
  -1   2   8 58100.4 1309.04  19
  -1   2   8 58151.0 1447.10  17
  -1   2   8 63102.3 1437.57  32
  -1   2   8 62543.4 1545.10  35
  -1   2   8 59259.0 1603.30  29
  -1   2   8 62985.9 1408.53  31
  -1   2   8 63170.8 1495.41  14
   1  -2  -8 64683.7 1403.60   7
  -1   2   8 65416.5 1544.84  23
  -1   2   8 60787.8 1481.15  24
  -1   2   8 61801.3 1530.96  22
  -1   2   8 57853.0 1399.98  26
  -1   2   7 95952.1 1968.16  46
   1  -2  -7 91972.6 1870.61  50
  -1   2   7 95043.5 1974.75  31
  -1   2   7 87706.6 2161.25  29
  -1   2   7 101538. 2049.22  11
  -1   2   7 97395.8 2062.06  14
  -1   2   7 90688.9 2014.48  17
  -1   2   7 89052.2 1886.39  19
  -1   2   7 95953.6 2100.47  35
  -1   2   7 97004.6 2015.80  32
  -1   2   7 92745.7 1981.20  26
  -1   2   7 96265.9 2103.41  22
  -1   2   7 98550.7 2059.00  24
  -1   2   7 97328.9 2100.06  23
   1  -2  -7 97610.9 1995.33   7
  -1   2   6 364.907 127.187  24
  -1   2   6 365.032 134.686  22
  -1   2   6 290.689 118.131  26
   1  -2  -6 402.316 85.4125  50
  -1   2   6 421.793 91.9895  46
  -1   2   6 630.355 119.732  17
  -1   2   6 530.011 76.7076  19
  -1   2   6 326.069 142.572  35
  -1   2   6 374.312 134.515  14
  -1   2   6 901.677 156.373  11
  -1   2   6 316.185 88.7039  31
  -1   2   6 688.526 210.515  29
   1  -2  -6 355.308 113.121   7
  -1   2   6 322.387 50.9620  62
  -1   2   5 132600. 2581.05  62
  -1   2   5 122503. 2798.98  29
  -1   2   5 137953. 2651.54  31
  -1   2   5 130767. 2676.68  17
  -1   2   5 143542. 2736.04  14
  -1   2   5 140629. 2759.03  11
  -1   2   5 137793. 2734.78  23
  -1   2   5 140963. 2713.43  24
  -1   2   5 135970. 2738.82  22
   1  -2  -5 140289. 2685.38   7
   1  -2  -5 136439. 2629.93  50
  -1   2   5 131459. 2642.82  47
  -1   2   5 136940. 2648.20  46
  -1   2   4 48649.6 1064.63  17
  -1   2   4 53794.2 1124.13  22
  -1   2   4 51805.6 1092.81  24
  -1   2   4 51570.1 1112.45  23
  -1   2   4 49202.9 1178.04  29
  -1   2   4 51152.8 1044.36  31
  -1   2   4 50471.6 1019.99  62
  -1   2   4 49088.4 1037.82  47
   1  -2  -4 51041.9 1053.43  50
  -1   2   4 50285.2 1044.48  46
   1  -2  -4 51544.9 1084.92   7
   1  -2  -3 164417. 3020.74   5
  -1   2   3 163047. 3033.01  23
  -1   2   3 164475. 3015.10  24
  -1   2   3 157371. 3101.35  29
  -1   2   3 152865. 2962.55  31
  -1   2   3 154799. 2969.82  46
  -1   2   3 147396. 2957.25  47
   1  -2  -3 159081. 3004.13  50
   1  -2  -3 160727. 3023.59   7
  -1   2   3 157404. 2977.91  62
   1  -2  -2 10218.3 277.979  59
   1  -2  -2 8958.27 267.387  50
   1  -2  -2 9055.91 269.867   7
   1  -2  -2 9090.44 267.907   5
  -1   2   2 10351.3 272.295  23
  -1   2   2 9274.82 253.789  24
  -1   2   1 121403. 2329.07  24
   1  -2  -1 122046. 2374.13   5
   1  -2  -1 122051. 2375.43  50
   1  -2  -1 122701. 2372.04   7
   1  -2   0 324662. 6147.42  50
   1  -2   0 330560. 6119.49  19
   1  -2   0 313020. 6135.65   5
  -1   2  -1 608.939 72.7622   9
   1  -2   1 522.819 75.5119  50
   1  -2   1 412.214 56.7775  46
   1  -2   1 492.482 60.9962  19
   1  -2   1 499.572 60.9911   5
   1  -2   1 414.019 100.622  58
   1  -2   2 431.190 98.2363  58
   1  -2   2 581.220 68.9735  31
   1  -2   2 616.968 136.766  30
   1  -2   2 578.459 106.011  15
   1  -2   2 847.658 79.8499  13
   1  -2   2 538.211 56.8897  24
   1  -2   2 484.864 72.7820  50
   1  -2   2 668.455 111.752  44
   1  -2   2 512.177 59.8993  46
   1  -2   2 838.385 79.3172  19
   1  -2   2 550.905 91.3257  20
   1  -2   2 504.201 145.296  34
   1  -2   2 523.672 157.536  33
   1  -2   2 660.210 75.1294  36
   1  -2   2 441.845 57.7762   5
   1  -2   2 665.259 57.9366   7
  -1   2  -3 47113.6 985.261  62
   1  -2   3 47722.1 1008.72  31
   1  -2   3 52732.8 1126.63  30
   1  -2   3 45688.1 999.035  13
   1  -2   3 48607.6 1067.45  14
   1  -2   3 47117.8 978.253  24
   1  -2   3 50429.1 977.228  50
   1  -2   3 46561.0 982.461  46
   1  -2   3 48827.9 1100.60  45
   1  -2   3 47765.1 1038.62  44
   1  -2   3 49290.0 1034.36  41
   1  -2   3 46980.0 1122.93  34
   1  -2   3 48137.5 1000.84  36
   1  -2   3 49929.7 1113.27  33
   1  -2   3 50920.7 1023.51  20
   1  -2   3 47893.4 1007.52  19
   1  -2   3 50225.6 1032.19  15
  -1   2  -3 50266.8 977.932   9
   1  -2   3 46766.2 937.733   7
  -1   2  -4 214357. 4173.11  62
   1  -2   4 218306. 4255.31  28
   1  -2   4 223798. 4357.34  30
   1  -2   4 219105. 4237.71  31
   1  -2   4 220287. 4205.81  12
   1  -2   4 214162. 4296.49  14
   1  -2   4 218837. 4206.56  24
   1  -2   4 214283. 4198.94  46
   1  -2   4 219295. 4228.09  48
   1  -2   4 223044. 4155.06  50
   1  -2   4 233166. 4280.33  42
   1  -2   4 221046. 4321.06  45
   1  -2   4 228308. 4307.25  39
   1  -2   4 229940. 4319.09  38
   1  -2   4 231581. 4247.23  41
   1  -2   4 216026. 4322.28  33
   1  -2   4 224378. 4377.94  34
   1  -2   4 217749. 4212.67  36
   1  -2   4 220222. 4223.96  19
   1  -2   4 225907. 4229.01  20
   1  -2   4 230762. 4236.75  15
   1  -2   4 217130. 4106.51   7
  -1   2  -4 229376. 4157.78   9
  -1   2  -5 117629. 2172.92   9
  -1   2  -5 111187. 2190.94  62
   1  -2   5 115158. 2423.81  30
   1  -2   5 114895. 2301.34  31
   1  -2   5 110071. 2284.04  28
   1  -2   5 113475. 2259.31  12
   1  -2   5 113108. 2359.29  14
  -1   2  -5 97134.6 2159.77  55
   1  -2   5 116416. 2288.35  48
   1  -2   5 112697. 2252.59  46
   1  -2   5 122111. 2321.10  42
   1  -2   5 120876. 2383.99  45
   1  -2   5 119159. 2354.13  39
   1  -2   5 120278. 2368.69  38
   1  -2   5 118644. 2289.06  41
   1  -2   5 119591. 2390.26  33
   1  -2   5 122817. 2457.76  34
   1  -2   5 116266. 2268.44  36
   1  -2   5 118582. 2277.18  15
   1  -2   5 116197. 2275.90  19
   1  -2   5 118631. 2278.69  20
   1  -2   5 117208. 2358.74  27
   1  -2   5 110397. 2267.13  24
   1  -2   6 5465.00 267.830  24
   1  -2   6 5891.29 269.380  48
   1  -2   6 6518.09 274.650  49
   1  -2   6 5453.09 240.212  46
   1  -2   6 5696.43 268.096  42
   1  -2   6 5806.99 310.297  45
   1  -2   6 6345.62 306.240  39
   1  -2   6 6062.59 304.095  38
   1  -2   6 5552.85 248.423  36
   1  -2   6 6733.06 389.366  34
   1  -2   6 5957.36 319.533  33
   1  -2   6 5187.05 311.562  14
   1  -2   6 5923.99 256.007  15
   1  -2   6 5174.84 247.903  12
   1  -2   6 5621.24 273.594  31
   1  -2   6 4905.39 253.912  28
   1  -2   6 5265.30 351.267  30
   1  -2   6 5505.10 266.380  17
   1  -2   6 5668.88 251.676  19
  -1   2  -6 4998.52 175.089  62
   1  -2   7 193181. 3860.84  48
   1  -2   7 202128. 3854.40  49
   1  -2   7 198375. 3931.67  45
   1  -2   7 198236. 3860.12  42
   1  -2   7 192425. 3812.16  46
   1  -2   7 196622. 3909.10  38
   1  -2   7 206195. 3919.10  39
   1  -2   7 210700. 4056.31  34
   1  -2   7 198898. 3942.28  33
   1  -2   7 197483. 3830.10  36
   1  -2   7 193080. 4028.63  30
   1  -2   7 191345. 3883.11  31
   1  -2   7 197864. 3822.03  15
   1  -2   7 176297. 3926.38  14
   1  -2   7 180041. 3810.12  12
   1  -2   7 181032. 3845.45  24
   1  -2   7 197854. 3929.65  27
   1  -2   7 189215. 3817.62  19
   1  -2   7 200225. 3828.50  20
   1  -2   7 194751. 3874.08  17
   1  -2   8 1463.82 179.867  48
   1  -2   8 1266.98 169.589  49
   1  -2   8 1339.07 209.110  45
   1  -2   8 1568.26 201.974  39
   1  -2   8 1584.79 185.346  42
   1  -2   8 1752.02 275.641  34
   1  -2   8 1454.60 164.766  36
   1  -2   8 1840.95 233.527  33
   1  -2   8 1393.94 162.487  19
   1  -2   8 1399.74 163.829  20
   1  -2   8 1382.67 176.626  17
   1  -2   8 1211.84 204.671  24
   1  -2   8 1126.77 186.078  31
   1  -2   8 1357.62 180.875  28
   1  -2   8 973.462 255.525  30
   1  -2   8 1356.68 225.601  27
   1  -2   9 125392. 2669.60  19
   1  -2   9 128896. 2665.64  15
   1  -2   9 134396. 2678.80  20
   1  -2   9 123527. 2753.82  27
   1  -2   9 130940. 2715.16  49
   1  -2   9 126356. 2753.94  43
   1  -2   9 128447. 2672.66  46
   1  -2  10 1114.77 180.104  49
   1  -2  10 1226.44 193.434  48
   1  -2  10 1095.79 164.689  46
   1  -2  10 1248.23 222.588  45
   1  -2  10 1120.61 191.741  43
   1  -2  10 1185.22 194.968  39
   1  -2  10 1322.20 182.655  40
   1  -2  10 1014.28 254.634  34
   1  -2  10 1369.91 179.942  36
   1  -2  10 1108.58 213.416  33
   1  -2  10 1112.78 205.976  31
   1  -2  10 1337.92 271.655  30
   1  -2  10 1000.94 232.053  14
   1  -2  10 961.113 157.829  19
   1  -2  10 1305.73 171.669  15
   1  -2  10 1116.96 191.465  17
   1  -2  10 1319.23 172.345  20
   1  -2  10 1248.04 224.732  24
   1  -2  10 1194.96 207.417  27
   1  -2  11 9541.95 470.155  53
   1  -2  11 9317.76 476.833  52
   1  -2  11 9144.23 467.044  49
   1  -2  11 8278.14 427.794  46
   1  -2  11 8985.13 518.747  45
   1  -2  11 9763.40 498.017  43
   1  -2  11 9079.08 485.744  39
   1  -2  11 9650.12 470.887  40
   1  -2  11 9471.25 532.435  33
   1  -2  11 9618.15 566.690  34
   1  -2  11 9491.18 461.473  36
   1  -2  11 7682.50 447.617  27
   1  -2  11 9689.70 616.622  30
   1  -2  11 8524.96 503.980  31
   1  -2  11 8783.67 542.104  14
   1  -2  11 8743.65 433.472  19
   1  -2  11 8673.10 488.274  17
   1  -2  11 9116.44 439.228  15
   1  -2  11 8954.00 429.639  20
   1  -2  11 9532.59 537.673  26
   1  -2  12 66663.2 1659.40  53
   1  -2  12 66496.0 1682.15  52
   1  -2  12 66939.7 1701.03  49
   1  -2  12 64434.5 1764.84  45
   1  -2  12 64628.0 1702.94  43
   1  -2  12 65005.3 1683.93  44
   1  -2  12 63692.8 1634.09  46
   1  -2  12 63425.0 1661.49  40
   1  -2  12 64776.3 1702.59  39
   1  -2  12 66531.4 1671.45  36
   1  -2  12 65990.6 1835.10  34
   1  -2  12 63956.2 1762.16  33
   1  -2  12 67031.0 1922.67  30
   1  -2  12 61380.2 1752.60  31
   1  -2  12 60029.8 1798.12  14
   1  -2  12 58403.8 1705.29  26
   1  -2  12 60552.0 1711.25  17
   1  -2  12 63813.9 1604.48  20
   1  -2  12 65968.8 1626.64  15
   1  -2  12 61857.5 1610.35  19
   1  -2  13 6542.82 416.207  53
   1  -2  13 6756.12 432.727  52
   1  -2  13 6406.10 443.924  43
   1  -2  13 6591.84 447.131  44
   1  -2  13 6502.50 422.691  46
   1  -2  13 6813.16 492.241  45
   1  -2  13 6640.75 457.925  39
   1  -2  13 6231.55 431.593  40
   1  -2  13 6373.58 424.389  37
   1  -2  13 6765.22 436.617  36
   1  -2  13 6972.57 530.376  34
   1  -2  13 6403.65 485.385  33
   1  -2  13 6551.57 451.305  49
   1  -2  13 5719.49 473.323  31
   1  -2  13 6441.89 552.806  30
   1  -2  13 5941.44 453.351  26
   1  -2  13 5379.62 436.507  17
   1  -2  13 6630.09 413.579  15
   1  -2  13 5799.20 391.188  19
   1  -2  13 5990.45 390.903  20
   1  -2  14 7123.25 504.508  26
   1  -2  14 7945.50 506.840  44
   1  -2  14 7536.57 475.202  46
   1  -2  14 7516.67 484.932  43
   1  -2  14 7356.37 526.051  45
   1  -2  14 7959.46 509.400  39
   1  -2  14 7959.85 498.285  40
   1  -2  14 7893.12 492.675  37
   1  -2  14 8351.22 499.953  36
   1  -2  14 7685.47 560.559  34
   1  -2  14 7519.33 529.301  33
   1  -2  14 6410.85 520.291  31
   1  -2  14 8179.67 612.365  30
   1  -2  14 7309.91 451.184  15
   1  -2  14 7915.97 470.772  52
   1  -2  15 1084.12 231.246  46
   1  -2  15 843.555 215.694  43
   1  -2  15 1174.42 252.346  44
   1  -2  15 1185.58 268.636  45
   1  -2  15 1105.00 244.248  39
   1  -2  15 1001.21 221.677  36
   1  -2  15 832.411 272.929  34
   1  -2  15 925.303 248.179  33
   1  -2  15 1297.79 244.754  37
   1  -2  15 953.259 315.405  30
   1  -2  15 1014.50 221.980  15
   1  -2  15 763.184 233.146  26
   1  -2  15 822.082 224.979  16
   1  -2  16 71822.6 1883.19  44
   1  -2  16 70865.1 1832.70  37
   1  -2  16 70050.5 1829.53  39
   1  -2  16 69656.4 1874.33  16
   1  -2  16 72176.2 1891.63  33
   1  -2  16 72082.5 1858.04  36
   1  -2  17 5007.39 389.835  16
   1  -2  17 5811.28 379.383  15
   1  -2  17 5401.24 390.800  46
   1  -2  17 5876.14 425.413  44
   1  -2  17 5570.82 410.118  33
   1  -2  17 6080.67 407.707  37
   1  -2  18 2051.77 229.915  37
   1  -2  18 2051.93 239.212  46
   1  -2  18 1920.30 237.165  44
   1  -2  18 1793.87 219.608  16
   1  -2  19 14067.4 511.321  37
  -1   1  20 1760.73 163.144  44
  -1   1  19 4879.83 310.271  33
  -1   1  19 4725.71 280.151  15
  -1   1  19 5331.63 333.077  44
  -1   1  18 1179.62 176.807  15
  -1   1  18 836.159 191.768  46
  -1   1  18 846.909 202.157  45
  -1   1  18 1007.04 204.160  44
  -1   1  18 967.456 178.477  37
  -1   1  18 724.270 197.310  33
  -1   1  17 26406.2 1036.49  34
  -1   1  17 31347.8 1067.51  33
  -1   1  17 32392.7 1038.89  37
  -1   1  17 32239.8 1035.13  36
  -1   1  17 29027.3 936.352  15
  -1   1  17 31968.3 1035.82  46
  -1   1  17 30892.4 1061.38  45
  -1   1  17 31166.8 1023.59  44
  -1   1  17 26357.5 1087.26  30
  -1   1  16 1570.15 334.446  30
  -1   1  16 1791.14 262.472  36
  -1   1  16 1542.22 284.862  33
  -1   1  16 1540.60 312.069  34
  -1   1  16 1751.09 278.993  37
  -1   1  15 1786.92 276.846  45
  -1   1  15 1656.49 257.935  46
  -1   1  15 2319.44 303.527  37
  -1   1  15 1193.25 290.008  34
  -1   1  15 1634.43 251.442  36
  -1   1  15 1304.76 340.416  30
  -1   1  15 1652.76 232.766  15
  -1   1  15 1608.96 225.302  54
  -1   1  15 1409.72 257.298  16
  -1   1  15 1706.78 213.718  20
  -1   1  14 88988.4 2148.15  46
  -1   1  14 88189.9 2195.28  45
  -1   1  14 91347.4 2211.41  37
  -1   1  14 89426.7 2349.38  34
  -1   1  14 91191.5 2148.65  36
  -1   1  14 77798.8 2330.85  30
  -1   1  14 78201.0 2227.64  14
  -1   1  14 82816.1 2047.10  15
  -1   1  14 81792.6 2182.03  16
  -1   1  14 85968.8 2109.84  18
  -1   1  14 80620.4 1985.01  20
  -1   1  14 85111.6 2053.91  54
  -1   1  13 61212.1 1707.35  21
  -1   1  13 66760.8 1680.15  46
  -1   1  13 64274.2 1711.97  45
  -1   1  13 68537.9 1740.93  37
  -1   1  13 65890.8 1665.21  36
  -1   1  13 64322.2 1869.10  34
  -1   1  13 57811.7 1857.45  30
  -1   1  13 62509.1 1604.16  15
  -1   1  13 61462.2 1784.50  14
  -1   1  13 63448.9 1643.97  18
  -1   1  13 56961.3 1700.72  16
  -1   1  13 60183.0 1544.08  20
  -1   1  13 61497.5 1593.58  54
  -1   1  12 69863.2 1684.96  46
  -1   1  12 67280.4 1717.13  45
  -1   1  12 66235.6 1657.80  18
  -1   1  12 64334.9 1568.33  20
  -1   1  12 67538.7 1884.20  34
  -1   1  12 69596.0 1672.76  36
  -1   1  12 63329.7 1896.61  30
  -1   1  12 64544.6 1716.48  31
  -1   1  12 65264.7 1618.52  15
  -1   1  12 65707.9 1802.14  14
  -1   1  12 65390.6 1622.73  54
  -1   1  12 64571.9 1722.03  21
  -1   1  11 6983.82 497.754  22
  -1   1  11 6090.10 397.881  26
  -1   1  11 7328.74 396.008  46
  -1   1  11 7688.65 423.513  45
  -1   1  11 8269.21 416.310  39
  -1   1  11 7458.36 389.834  36
  -1   1  11 6923.64 516.983  30
  -1   1  11 6761.44 410.869  31
  -1   1  11 6899.06 372.358  15
  -1   1  11 6853.28 457.425  14
  -1   1  11 5856.08 421.312  17
  -1   1  11 7374.50 401.145  18
  -1   1  11 7114.67 435.843  21
  -1   1  11 6766.96 349.677  20
  -1   1  11 7596.55 390.205  54
  -1   1  10 126468. 2650.74  46
  -1   1  10 125663. 2684.29  45
  -1   1  10 130743. 2692.80  43
  -1   1  10 127614. 2655.18  39
  -1   1  10 129426. 2725.64  32
  -1   1  10 125106. 2704.56  31
  -1   1  10 122369. 2773.44  14
  -1   1  10 121473. 2730.67  21
  -1   1  10 124242. 2658.36  18
  -1   1  10 120422. 2579.46  20
  -1   1  10 114824. 2813.54  22
  -1   1  10 112130. 2651.19  26
  -1   1   9 45435.1 1112.65  43
  -1   1   9 44819.2 1165.48  21
  -1   1   9 40414.9 1010.27  19
  -1   1   9 41382.9 1029.77  20
  -1   1   9 42316.6 1145.30  17
  -1   1   9 40782.1 1213.81  35
  -1   1   9 39343.4 1266.58  29
  -1   1   9 42283.9 1101.58  31
  -1   1   9 42276.3 1211.38  22
  -1   1   9 40784.4 1166.00  24
  -1   1   9 40670.9 1096.35  26
  -1   1   9 45174.8 1085.63  46
   1  -1  -8 18217.5 526.373   8
  -1   1   8 17075.5 560.931  31
  -1   1   8 15714.4 685.485  29
  -1   1   8 17018.4 613.285  14
  -1   1   8 17353.6 609.699  52
  -1   1   8 16977.6 609.523  53
  -1   1   8 17186.4 539.411  46
  -1   1   8 17948.1 567.074  43
  -1   1   8 17745.5 543.600  40
  -1   1   8 17793.4 547.826  39
  -1   1   8 16691.8 650.807  35
  -1   1   8 17169.7 570.936  32
  -1   1   8 16739.5 513.162  20
  -1   1   8 15590.5 486.217  19
  -1   1   8 17222.8 589.786  17
  -1   1   8 17177.2 597.844  21
  -1   1   8 17088.4 639.304  22
  -1   1   8 16751.7 613.505  24
  -1   1   8 17322.6 642.046  23
  -1   1   8 16990.5 570.216  26
   1  -1  -7 5072.83 253.938   7
  -1   1   7 4547.90 362.954  29
  -1   1   7 4747.28 254.068  31
  -1   1   7 5188.47 307.139  14
   1  -1  -7 5031.19 268.622   6
  -1   1   7 5057.60 299.659  52
  -1   1   7 5274.79 303.557  53
   1  -1  -7 4650.06 179.090  50
  -1   1   7 4593.51 236.724  46
  -1   1   7 5136.57 266.221  43
  -1   1   7 5267.37 255.906  39
  -1   1   7 4812.81 242.713  40
  -1   1   7 5436.12 277.898  32
  -1   1   7 4911.04 332.812  35
  -1   1   7 4815.88 285.538  21
  -1   1   7 4410.32 262.823  17
  -1   1   7 5330.83 316.732  23
  -1   1   7 5158.26 279.499  26
  -1   1   7 5017.00 312.963  22
  -1   1   7 4980.01 301.712  24
   1  -1  -6 34836.5 719.329   7
  -1   1   6 34151.6 728.379  31
  -1   1   6 34781.6 782.711  14
  -1   1   6 35277.4 797.538  52
  -1   1   6 33334.5 793.938  53
  -1   1   6 32997.8 701.762  46
   1  -1  -6 31914.0 623.241  50
  -1   1   6 35216.8 736.604  43
  -1   1   6 34161.1 712.026  40
  -1   1   6 33786.4 715.213  39
  -1   1   6 33184.7 735.064  32
  -1   1   6 33050.1 808.620  35
  -1   1   6 33630.0 745.626  17
  -1   1   6 34289.4 777.969  24
  -1   1   6 34279.0 810.568  22
  -1   1   6 34257.3 736.204  26
   1  -1  -5 44724.5 940.756   7
  -1   1   5 38698.9 818.516  62
  -1   1   5 41930.7 930.791  31
  -1   1   5 37224.0 1025.95  29
  -1   1   5 47790.6 1000.65  11
  -1   1   5 43300.6 975.923  14
  -1   1   5 42823.3 986.571  52
  -1   1   5 44729.5 1010.70  53
  -1   1   5 41537.5 917.143  46
   1  -1  -5 41608.4 877.877  50
  -1   1   5 43297.2 942.031  43
  -1   1   5 44450.7 933.134  40
  -1   1   5 42104.7 928.771  39
  -1   1   5 42598.1 999.527  35
  -1   1   5 43175.2 946.826  17
  -1   1   5 44207.1 980.833  24
  -1   1   5 42788.2 939.023  26
  -1   1   5 43769.2 1001.16  23
  -1   1   5 43478.0 1001.25  22
   1  -1  -4 13379.2 357.703   7
  -1   1   4 12615.3 380.823  52
  -1   1   4 12747.8 394.760  53
   1  -1  -4 12420.2 323.064  50
  -1   1   4 12817.4 351.899  43
  -1   1   4 12723.8 348.164  17
  -1   1   4 13411.8 398.162  11
  -1   1   4 12822.4 372.442  14
  -1   1   4 12899.1 375.034  24
  -1   1   4 12944.7 387.322  23
  -1   1   4 12758.5 348.233  26
  -1   1   4 12864.5 388.189  22
  -1   1   4 12340.9 340.116  31
  -1   1   4 12810.7 346.074  39
  -1   1   4 12075.5 283.494  62
  -1   1   3 77040.0 1565.95  47
   1  -1  -3 81414.4 1583.08  50
  -1   1   3 82415.2 1611.58  14
  -1   1   3 93441.8 1670.15  11
   1  -1  -3 83901.5 1604.12   7
  -1   1   3 81823.5 1645.77  53
  -1   1   3 80253.2 1629.13  52
  -1   1   3 82403.7 1582.21  26
  -1   1   3 83704.9 1627.30  22
  -1   1   3 81962.3 1614.42  24
  -1   1   3 79634.6 1617.60  23
  -1   1   3 76939.1 1573.12  31
  -1   1   3 71074.1 1650.66  29
  -1   1   2 1169.31 89.2898  22
  -1   1   2 1254.21 95.7074  24
  -1   1   2 1232.19 89.9993  23
  -1   1   2 1302.16 69.8064  31
  -1   1   2 1179.22 114.319  29
   1  -1  -2 1295.75 91.8119  50
   1  -1  -2 1153.53 90.1556   7
  -1   1   1 72717.2 1402.66  23
  -1   1   1 74908.2 1405.73  22
   1  -1  -1 72682.7 1428.33   7
   1  -1  -1 73308.2 1429.42  50
   1  -1   0 21167.7 448.195   7
   1  -1   0 21776.1 486.054  59
   1  -1   0 20431.9 452.566  50
   1  -1   1 145.376 42.1337  47
   1  -1   1 353.947 46.7169  50
   1  -1   1 205.600 80.9816  44
   1  -1   1 99.0424 45.0280  46
   1  -1   1 108.737 41.4407  19
   1  -1   1 250.478 80.3252  34
   1  -1   1 203.367 62.6787  30
   1  -1   1 127.668 49.1802  14
   1  -1   1 153.806 35.3461   7
  -1   1  -1 170.365 23.9014  23
   1  -1   2 142133. 2650.38  47
   1  -1   2 137232. 2597.79  50
   1  -1   2 133504. 2618.80  46
   1  -1   2 132570. 2693.87  45
   1  -1   2 134165. 2662.14  44
   1  -1   2 140603. 2634.96  19
   1  -1   2 143905. 2644.49  20
   1  -1   2 144082. 2654.43  15
   1  -1   2 137026. 2629.48  31
   1  -1   2 133798. 2696.62  33
   1  -1   2 139580. 2637.04  36
   1  -1   2 132384. 2703.16  34
   1  -1   2 143567. 2691.89  30
   1  -1   2 142517. 2641.00  13
   1  -1   2 135262. 2650.26  14
   1  -1   2 139703. 2588.55   7
   1  -1   2 134737. 2624.21  23
   1  -1   2 137984. 2625.58  22
   1  -1   2 140560. 2608.30  25
   1  -1   3 2911.66 83.2422   7
   1  -1   3 2931.94 85.9577   8
   1  -1   3 3033.92 197.596  30
   1  -1   3 2997.93 143.989  31
   1  -1   3 2935.18 169.288  14
   1  -1   3 3275.65 149.974  13
   1  -1   3 3294.99 101.328  50
   1  -1   3 3382.06 168.205  47
   1  -1   3 3041.07 180.661  45
   1  -1   3 2819.71 128.262  46
   1  -1   3 3336.68 165.568  42
   1  -1   3 3050.45 174.231  38
   1  -1   3 3049.30 148.100  41
   1  -1   3 2840.36 167.166  39
   1  -1   3 2978.45 209.777  34
   1  -1   3 3150.35 137.075  36
  -1   1  -3 2998.98 94.7886  51
   1  -1   3 3315.67 147.320  17
   1  -1   3 3391.23 149.802  15
   1  -1   3 3176.52 138.946  19
   1  -1   3 3455.56 146.319  20
   1  -1   3 3016.43 152.706  23
   1  -1   3 3221.80 134.642  25
   1  -1   3 3204.60 159.017  22
   1  -1   3 3300.40 178.130  27
   1  -1   4 253569. 4628.39  31
   1  -1   4 256934. 4629.16  28
   1  -1   4 263224. 4615.17  12
   1  -1   4 265006. 4609.44  15
   1  -1   4 243334. 4662.17  14
  -1   1  -4 222821. 4492.14  51
  -1   1  -4 215001. 4492.68  55
   1  -1   4 247197. 4591.20  46
   1  -1   4 250435. 4655.55  47
   1  -1   4 249713. 4657.83  45
   1  -1   4 262091. 4634.75  42
   1  -1   4 262729. 4621.36  41
   1  -1   4 273233. 4678.11  39
   1  -1   4 249478. 4659.58  38
   1  -1   4 266288. 4748.63  34
   1  -1   4 250708. 4600.27  36
   1  -1   4 258752. 4632.55  17
   1  -1   4 264493. 4606.82  20
   1  -1   4 252097. 4601.79  19
   1  -1   4 259674. 4650.23  23
   1  -1   4 249802. 4602.56  25
   1  -1   4 248277. 4643.05  22
   1  -1   4 247462. 4662.54  27
   1  -1   5 3156.91 203.786  22
   1  -1   5 3726.89 211.616  23
   1  -1   5 4076.82 227.598  27
   1  -1   5 3423.07 185.592  24
   1  -1   5 3315.78 163.854  46
   1  -1   5 3330.50 176.263  48
   1  -1   5 3393.95 206.656  47
   1  -1   5 3569.87 182.137  42
   1  -1   5 3504.38 200.273  45
   1  -1   5 3137.58 195.883  38
   1  -1   5 3335.50 172.656  41
   1  -1   5 3775.47 205.048  39
   1  -1   5 3830.87 250.605  34
   1  -1   5 3480.77 169.645  36
   1  -1   5 3456.45 169.700  15
   1  -1   5 2941.76 200.862  14
   1  -1   5 3371.24 179.411  12
   1  -1   5 3427.03 183.739  28
   1  -1   5 3620.64 190.543  31
   1  -1   5 3598.06 171.335  19
   1  -1   5 3498.87 189.664  17
   1  -1   5 3516.23 169.346  20
  -1   1  -5 2934.75 106.316  62
   1  -1   6 60424.4 1281.19  22
   1  -1   6 58646.9 1277.09  23
   1  -1   6 61313.5 1235.46  24
   1  -1   6 62326.8 1228.88  48
   1  -1   6 65450.9 1224.35  49
   1  -1   6 61554.8 1217.92  42
   1  -1   6 63266.8 1257.93  45
   1  -1   6 61891.9 1194.44  46
   1  -1   6 59563.7 1252.65  38
   1  -1   6 66783.7 1269.49  39
   1  -1   6 65184.4 1363.03  34
   1  -1   6 61725.8 1200.75  36
   1  -1   6 63200.9 1195.86  15
   1  -1   6 57243.7 1281.41  14
   1  -1   6 60862.6 1216.90  12
   1  -1   6 62201.2 1246.49  17
   1  -1   6 60847.3 1194.50  19
   1  -1   6 60579.2 1186.42  20
   1  -1   6 59468.9 1212.96  28
   1  -1   6 64657.9 1289.36  27
   1  -1   6 61904.0 1246.56  31
   1  -1   7 145438. 2825.22  49
   1  -1   7 140699. 2838.06  48
   1  -1   7 137495. 2853.57  45
   1  -1   7 139042. 2795.07  46
   1  -1   7 145616. 2831.56  42
   1  -1   7 137222. 2865.61  43
   1  -1   7 136346. 2789.27  19
   1  -1   7 143543. 2795.16  20
   1  -1   7 143763. 2862.99  17
   1  -1   7 144209. 2857.61  39
   1  -1   7 141021. 2807.54  36
   1  -1   7 143631. 2970.20  34
   1  -1   7 129593. 2899.29  14
   1  -1   7 135135. 2818.01  12
   1  -1   7 143536. 2796.83  15
   1  -1   7 139560. 2861.41  31
   1  -1   7 143732. 3003.56  30
   1  -1   7 126103. 2883.68  22
   1  -1   7 133145. 2841.32  24
   1  -1   8 9346.99 502.633  30
   1  -1   8 8616.62 399.772  31
   1  -1   8 7781.61 359.566  28
   1  -1   8 8307.68 401.065  27
   1  -1   8 7786.91 423.179  14
   1  -1   8 8922.25 353.480  15
   1  -1   8 8741.96 393.751  45
   1  -1   8 8184.93 345.191  46
   1  -1   8 8127.99 389.263  43
   1  -1   8 8723.81 384.161  39
   1  -1   8 8536.67 362.889  42
   1  -1   8 8197.57 456.702  34
   1  -1   8 8899.36 360.338  36
   1  -1   8 7888.65 288.425  54
   1  -1   8 8359.05 369.877  53
   1  -1   8 7633.09 384.204  24
   1  -1   8 6888.28 401.606  22
   1  -1   8 8407.99 375.746  48
   1  -1   8 9060.43 370.737  49
   1  -1   8 8134.44 341.720  19
   1  -1   8 8267.32 383.249  17
   1  -1   8 8419.86 340.466  20
   1  -1   9 2209.17 190.802  20
   1  -1   9 2028.85 222.410  17
   1  -1   9 2031.99 151.877  54
   1  -1   9 2182.56 212.243  52
   1  -1   9 2421.76 214.723  53
   1  -1   9 2078.61 231.671  27
   1  -1   9 2497.93 207.622  46
   1  -1   9 2592.03 240.571  43
   1  -1  10 699.935 176.473  31
   1  -1  10 747.434 249.972  30
   1  -1  10 1072.52 234.600  14
   1  -1  10 925.729 156.125  15
   1  -1  10 719.008 155.279  49
   1  -1  10 657.440 165.180  48
   1  -1  10 713.186 148.229  46
   1  -1  10 581.812 162.643  43
   1  -1  10 615.264 179.149  45
   1  -1  10 657.255 147.704  40
   1  -1  10 688.344 169.357  39
   1  -1  10 787.472 216.095  34
   1  -1  10 729.514 147.097  36
   1  -1  10 616.481 106.455  54
   1  -1  10 692.715 138.048  20
   1  -1  10 864.851 147.303  19
   1  -1  10 903.540 228.480  22
   1  -1  10 450.687 195.466  24
   1  -1  10 814.671 180.844  27
   1  -1  11 135466. 2984.51  30
   1  -1  11 115285. 2730.43  31
   1  -1  11 110920. 2779.44  14
   1  -1  11 123862. 2665.39  49
   1  -1  11 118550. 2694.97  43
   1  -1  11 121680. 2733.39  45
   1  -1  11 120694. 2623.17  46
   1  -1  11 122828. 2650.92  40
   1  -1  11 123256. 2688.61  39
   1  -1  11 119268. 2630.27  36
   1  -1  11 125802. 2839.22  34
   1  -1  11 121640. 2740.41  33
   1  -1  11 123544. 2649.44  53
   1  -1  11 127097. 2684.75  52
   1  -1  11 113520. 2707.65  17
   1  -1  11 112534. 2577.02  19
   1  -1  11 120016. 2577.36  20
   1  -1  11 119973. 2589.65  15
   1  -1  11 113010. 2715.26  26
   1  -1  11 102245. 2696.15  24
   1  -1  12 1510.09 259.713  31
   1  -1  12 1450.91 311.414  30
   1  -1  12 1895.24 313.726  14
   1  -1  12 1790.48 236.899  49
   1  -1  12 1637.00 223.247  46
   1  -1  12 1811.73 279.133  45
   1  -1  12 1820.07 246.922  43
   1  -1  12 1640.80 242.747  39
   1  -1  12 1859.46 237.977  40
   1  -1  12 1396.90 218.969  36
   1  -1  12 1917.15 280.962  33
   1  -1  12 1789.10 311.662  34
   1  -1  12 1661.07 228.493  52
   1  -1  12 1773.53 230.059  53
   1  -1  12 1753.33 221.150  15
   1  -1  12 1538.33 207.820  20
   1  -1  12 1798.65 217.408  19
   1  -1  12 1771.83 263.126  17
   1  -1  12 1682.07 267.231  26
   1  -1  13 170.598 178.177  31
   1  -1  13-62.4170 250.869  30
   1  -1  13 231.653 151.261  15
   1  -1  13 284.226 244.750  14
   1  -1  13 139.093 163.355  49
   1  -1  13 137.773 198.043  45
   1  -1  13 389.350 185.610  43
   1  -1  13 303.655 155.553  46
   1  -1  13 197.474 185.549  39
   1  -1  13 113.734 154.234  40
   1  -1  13 349.366 256.503  34
   1  -1  13 342.892 216.367  33
   1  -1  13 124.089 155.715  37
   1  -1  13 253.924 150.063  36
   1  -1  13 9.83646 156.206  52
   1  -1  13 84.1809 146.655  53
   1  -1  13 172.823 205.399  26
   1  -1  13 249.190 142.054  20
   1  -1  14 52291.3 1498.07  44
   1  -1  14 50067.5 1474.67  43
   1  -1  14 51678.6 1562.66  45
   1  -1  14 50858.4 1454.80  46
   1  -1  14 51903.3 1482.22  40
   1  -1  14 51262.3 1497.27  39
   1  -1  14 51263.1 1476.13  37
   1  -1  14 52510.7 1570.84  33
   1  -1  14 51581.9 1596.33  34
   1  -1  14 52255.1 1476.97  36
   1  -1  14 55945.5 1717.60  30
   1  -1  14 47187.0 1554.56  31
   1  -1  14 51396.4 1639.14  14
   1  -1  14 44673.9 1454.93  26
   1  -1  14 51269.7 1411.83  15
   1  -1  14 48533.6 1503.88  16
   1  -1  15 18202.1 780.855  46
   1  -1  15 18885.3 848.903  45
   1  -1  15 19352.7 819.596  44
   1  -1  15 19429.0 798.852  43
   1  -1  15 18835.8 847.802  33
   1  -1  15 20528.3 818.666  36
   1  -1  15 18496.6 873.232  34
   1  -1  15 18811.3 798.310  37
   1  -1  15 19428.0 816.690  39
   1  -1  15 20471.8 958.728  30
   1  -1  15 16492.4 852.460  31
   1  -1  15 16177.0 772.679  26
   1  -1  15 19234.4 844.108  16
   1  -1  15 18616.2 746.688  15
   1  -1  16 30102.7 1084.40  45
   1  -1  16 31786.2 1085.86  44
   1  -1  16 30185.9 1049.23  36
   1  -1  16 31313.9 1102.80  33
   1  -1  16 28820.2 1101.03  34
   1  -1  16 29615.3 1039.89  39
   1  -1  16 30572.4 1055.65  37
   1  -1  16 29702.2 1168.66  30
   1  -1  16 30292.0 1083.89  16
   1  -1  16 30317.7 993.645  15
   1  -1  17 6982.26 422.143  15
   1  -1  17 7598.32 488.285  44
   1  -1  17 7392.15 463.469  46
   1  -1  17 7699.88 486.626  45
   1  -1  17 6844.88 453.469  37
   1  -1  17 7389.21 483.789  33
   1  -1  17 6257.41 467.651  34
   1  -1  18 26870.9 846.967  15
   1  -1  18 24926.5 866.847  16
   1  -1  18 28479.7 934.484  44
   1  -1  18 27605.8 914.736  46
   1  -1  18 28254.6 903.224  37
   1  -1  18 26818.9 910.189  33
   1  -1  19 10437.8 465.189  44
   1  -1  19 9803.20 430.723  37
  -1   0  19 13367.4 492.145  15
  -1   0  19 14058.5 543.739  46
  -1   0  19 14699.0 554.365  44
  -1   0  19 13084.1 513.359  33
  -1   0  18 15644.3 589.268  15
  -1   0  18 15326.4 632.530  46
  -1   0  18 16492.9 654.277  44
  -1   0  18 14135.6 605.732  45
  -1   0  18 15531.2 620.958  37
  -1   0  18 14115.8 614.166  33
  -1   0  17 2577.79 260.554  15
  -1   0  17 2657.39 291.479  44
  -1   0  17 2775.37 296.419  46
  -1   0  17 2567.68 307.358  45
  -1   0  17 2118.91 310.172  34
  -1   0  17 3009.98 305.706  37
  -1   0  17 2536.92 306.241  33
  -1   0  17 2599.41 281.940  36
  -1   0  16 2322.06 304.180  37
  -1   0  16 2203.20 312.506  33
  -1   0  16 1948.64 268.727  36
  -1   0  16 1883.64 348.008  30
  -1   0  16 1811.90 281.971  16
  -1   0  15 44154.6 1381.57  45
  -1   0  15 47006.6 1348.19  46
  -1   0  15 44805.1 1364.71  37
  -1   0  15 44627.4 1324.49  36
  -1   0  15 44936.0 1397.92  33
  -1   0  15 42735.5 1454.65  34
  -1   0  15 39634.2 1189.05  54
  -1   0  15 43344.5 1250.63  15
  -1   0  15 37710.8 1445.02  30
  -1   0  15 41419.0 1197.74  20
  -1   0  15 41514.8 1369.24  16
  -1   0  14 6280.30 459.914  45
  -1   0  14 6593.23 442.803  46
  -1   0  14 6208.27 445.745  37
  -1   0  14 7108.61 557.186  34
  -1   0  14 6612.50 435.029  36
  -1   0  14 5785.09 377.882  54
  -1   0  14 5737.83 390.944  15
  -1   0  14 6577.43 488.427  16
  -1   0  14 5698.35 373.629  20
  -1   0  14 5482.40 548.617  30
  -1   0  13 9566.21 547.459  45
  -1   0  13 10026.6 518.472  46
  -1   0  13 9012.80 452.111  20
  -1   0  13 10154.0 520.563  18
  -1   0  13 9650.75 635.342  34
  -1   0  13 10306.3 520.854  36
  -1   0  13 9351.74 462.243  54
  -1   0  13 9488.33 485.698  15
  -1   0  13 8733.71 586.426  14
  -1   0  13 8874.89 645.149  30
  -1   0  13 7898.53 496.526  26
  -1   0  12 11086.5 571.954  26
  -1   0  12 11887.8 594.088  21
  -1   0  12 13217.8 570.913  46
  -1   0  12 12843.5 582.710  43
  -1   0  12 12333.6 585.438  45
  -1   0  12 12813.8 560.002  39
  -1   0  12 12926.0 703.922  34
  -1   0  12 12857.8 560.695  36
  -1   0  12 11443.6 506.022  54
  -1   0  12 12508.7 541.684  15
  -1   0  12 11710.2 649.753  14
  -1   0  12 11603.2 515.864  19
  -1   0  12 12362.5 558.857  18
  -1   0  12 11435.9 621.692  17
  -1   0  12 12351.5 514.562  20
  -1   0  12 12499.5 612.842  31
  -1   0  12 11241.3 694.667  30
  -1   0  11 87776.7 2149.43  21
  -1   0  11 79151.0 2095.71  26
  -1   0  11 93808.7 2142.62  45
  -1   0  11 93745.9 2096.28  46
  -1   0  11 95324.9 2134.19  43
  -1   0  11 93963.6 2090.89  39
  -1   0  11 91981.9 2316.43  34
  -1   0  11 93753.4 2088.02  36
  -1   0  11 93715.6 2203.08  53
  -1   0  11 88900.3 2171.40  52
  -1   0  11 90014.5 2054.64  15
  -1   0  11 89191.4 2226.00  14
  -1   0  11 93197.2 2099.89  18
  -1   0  11 89804.5 2199.70  17
  -1   0  11 86677.3 2016.71  19
  -1   0  11 89579.8 2025.56  20
  -1   0  11 91442.1 2164.56  31
  -1   0  11 84651.9 2307.32  30
  -1   0  10 140776. 2970.81  46
  -1   0  10 147824. 3023.24  43
  -1   0  10 144214. 3022.53  45
  -1   0  10 146419. 2983.34  39
  -1   0  10 145624. 3214.97  34
  -1   0  10 136466. 3101.30  14
  -1   0  10 138143. 2945.78  15
  -1   0  10 143061. 3082.53  53
  -1   0  10 141497. 3072.04  52
  -1   0  10 138116. 2923.27  20
  -1   0  10 138143. 3048.80  21
  -1   0  10 142163. 2981.90  18
  -1   0  10 142741. 3049.76  31
  -1   0   9 2552.21 236.064  17
  -1   0   9 2505.75 198.964  20
  -1   0   9 2489.24 246.805  21
  -1   0   9 2679.04 200.004  19
  -1   0   9 2408.31 243.880  26
  -1   0   9 2327.44 284.129  22
  -1   0   9 2616.75 210.201  46
  -1   0   9 2730.59 230.601  43
  -1   0   8 10148.5 421.625  31
  -1   0   8 9980.62 462.003  14
  -1   0   8 10810.5 466.611  52
  -1   0   8 10103.7 449.470  53
  -1   0   8 10589.9 403.991  49
  -1   0   8 10325.0 410.043  45
  -1   0   8 10364.4 414.564  43
  -1   0   8 10636.0 395.482  40
  -1   0   8 10023.5 387.857  39
  -1   0   8 10009.3 418.715  32
  -1   0   8 10427.2 385.215  20
  -1   0   8 10194.3 434.138  17
  -1   0   8 10203.0 443.664  21
  -1   0   8 10557.4 407.006  18
  -1   0   8 9499.51 479.232  22
  -1   0   8 10015.2 460.798  24
  -1   0   8 9934.97 437.937  26
   1   0  -7 16212.7 455.866   7
   1   0  -7 17881.4 481.688   8
  -1   0   7 16872.6 540.556  31
  -1   0   7 16950.0 581.301  14
   1   0  -7 16565.3 474.424   6
  -1   0   7 18715.6 600.997  52
  -1   0   7 16944.0 573.650  53
  -1   0   7 16534.0 508.386  49
  -1   0   7 17077.4 509.567  46
  -1   0   7 18544.8 542.627  43
  -1   0   7 17212.9 506.750  39
  -1   0   7 18050.4 515.682  40
  -1   0   7 17419.1 539.776  32
  -1   0   7 16721.0 545.273  17
  -1   0   7 17316.2 519.990  18
  -1   0   7 16596.6 500.220  20
  -1   0   7 17470.3 571.471  21
  -1   0   7 17523.8 613.791  22
  -1   0   7 17232.1 563.459  26
  -1   0   7 16284.1 573.161  24
  -1   0   6 71391.6 1773.85  29
  -1   0   6 78795.7 1674.86  31
  -1   0   6 78146.3 1716.48  14
   1   0  -6 85587.2 1649.67   6
  -1   0   6 81617.5 1731.30  52
  -1   0   6 79730.1 1726.59  53
  -1   0   6 81389.4 1655.50  49
  -1   0   6 74747.5 1634.81  46
   1   0  -6 73388.2 1549.40  50
  -1   0   6 82715.2 1675.60  43
  -1   0   6 81780.4 1649.56  40
  -1   0   6 78176.8 1639.24  39
  -1   0   6 71364.5 1737.96  35
  -1   0   6 79061.3 1673.72  32
   1   0  -6 84624.7 1628.20   7
   1   0  -6 88009.6 1655.42   8
  -1   0   6 78105.4 1713.96  24
  -1   0   6 81106.8 1704.67  26
  -1   0   6 77750.4 1749.06  22
   1   0  -5 10219.9 307.738   7
  -1   0   5 8757.71 378.171  29
  -1   0   5 9364.62 289.629  27
  -1   0   5 9322.20 316.168  31
  -1   0   5 9732.65 348.376  14
   1   0  -5 10279.0 320.617   6
  -1   0   5 9666.54 346.528  52
  -1   0   5 9895.61 358.445  53
  -1   0   5 8945.17 296.133  46
  -1   0   5 10193.3 312.160  49
  -1   0   5 10066.0 322.193  43
  -1   0   5 9517.89 299.008  39
  -1   0   5 9925.59 305.612  40
  -1   0   5 9434.52 371.562  35
  -1   0   5 9378.02 315.022  32
  -1   0   5 10383.4 352.134  21
  -1   0   5 10012.3 368.430  22
  -1   0   5 10033.7 350.533  24
  -1   0   5 10078.5 371.039  23
  -1   0   4 25229.8 700.490  29
  -1   0   4 26710.2 638.367  31
  -1   0   4 28835.5 610.001  27
  -1   0   4 27774.7 667.146  14
   1   0  -4 28541.9 649.008   6
   1   0  -4 27400.9 603.691  51
  -1   0   4 27719.9 673.499  52
  -1   0   4 28476.0 685.335  53
  -1   0   4 28860.6 634.330  49
  -1   0   4 29288.9 643.601  43
  -1   0   4 27048.2 620.194  39
  -1   0   4 27584.3 626.793  40
  -1   0   4 26356.2 685.278  35
  -1   0   4 26758.0 637.333  32
   1   0  -4 27856.6 631.283   7
  -1   0   4 27635.2 667.576  24
  -1   0   4 28201.1 691.128  22
  -1   0   4 29067.4 694.643  23
  -1   0   3 145587. 3089.93  29
  -1   0   3 153547. 3037.53  31
  -1   0   3 167007. 3004.37  27
  -1   0   3 161266. 3059.00  14
   1   0  -3 156721. 3053.33   6
  -1   0   3 163056. 3036.16  49
  -1   0   3 161368. 3035.08  43
  -1   0   3 155466. 3022.24  39
  -1   0   3 161167. 3032.18  40
  -1   0   3 159859. 3076.81  35
  -1   0   3 167077. 3091.93  22
  -1   0   3 166882. 3092.79  23
  -1   0   3 156519. 3063.74  24
   1   0  -3 154434. 3039.71   7
  -1   0   3 159816. 3070.24  52
  -1   0   3 163943. 3083.36  53
   1   0  -3 156458. 3025.78  51
  -1   0   2 14718.6 362.982  53
  -1   0   2 13757.0 349.678  52
   1   0  -2 13983.6 342.750  51
  -1   0   2 14826.9 329.469  43
  -1   0   2 14010.0 323.636  39
  -1   0   2 13399.0 343.455  35
  -1   0   2 14945.5 345.136  14
  -1   0   2 16799.7 392.725  11
  -1   0   2 14645.7 299.344  27
  -1   0   2 13260.6 333.197  31
  -1   0   2 12961.5 362.082  29
  -1   0   2 15864.1 369.889  22
  -1   0   2 14723.2 358.005  24
  -1   0   2 15744.8 370.410  23
   1   0  -2 14960.2 352.520   7
  -1   0   1 40257.9 776.175  22
  -1   0   1 37377.9 746.128  43
  -1   0   1 37170.4 774.019  53
  -1   0   1 38362.5 770.835  52
   1   0  -1 37290.8 778.531  51
   1   0  -1 39222.9 783.284   7
   1   0   0 7889.08 165.563  27
   1   0   0 7419.47 191.711   6
  -1   0   0 7836.72 212.821  11
   1   0   0 7233.96 189.169  51
   1   0   0 7426.69 191.377   7
  -1   0   0 7382.01 192.164   7
   1   0   1 307960. 5314.58  27
  -1   0  -1 290055. 5313.92  27
   1   0   1 276217. 5341.39  44
   1   0   1 283744. 5333.50  46
   1   0   1 279347. 5337.02  45
   1   0   1 300198. 5323.77  15
  -1   0  -1 323684. 5324.01  11
   1   0   1 270477. 5290.73  51
  -1   0  -1 252485. 5288.77  51
   1   0   1 303029. 5299.03   7
  -1   0  -1 276100. 5295.44   7
  -1   0  -2 102987. 2166.21  51
   1   0   2 107041. 2163.91  51
   1   0   2 130574. 2215.84  21
   1   0   2 115176. 2209.36  23
   1   0   2 120865. 2235.88  27
   1   0   2 114508. 2231.52  45
   1   0   2 114837. 2215.32  46
   1   0   2 122780. 2225.72  42
   1   0   2 125045. 2234.43  39
   1   0   2 111273. 2218.10  38
   1   0   2 122731. 2227.61  41
   1   0   2 118114. 2223.68  36
   1   0   2 116810. 2233.33  31
   1   0   2 112977. 2248.82  29
   1   0   2 110768. 2223.42  14
   1   0   2 124807. 2234.37  13
   1   0   2 120204. 2219.42  19
   1   0   2 130181. 2239.69  17
   1   0   2 121551. 2212.71  15
   1   0   2 117977. 2208.56  20
  -1   0  -2 116746. 2173.31   7
  -1   0  -3 13956.6 291.136   7
   1   0   3 14622.9 373.128  28
   1   0   3 14442.2 388.516  27
   1   0   3 13642.5 416.544  29
   1   0   3 14522.9 350.746  15
   1   0   3 13543.0 382.213  14
   1   0   3 14516.5 370.669  13
   1   0   3 13747.5 386.011  47
   1   0   3 14220.1 371.276  45
   1   0   3 14598.7 359.910  42
   1   0   3 14008.6 353.954  46
   1   0   3 15320.0 376.840  39
   1   0   3 14924.2 361.445  41
   1   0   3 13840.6 372.376  38
   1   0   3 14564.6 376.764  31
   1   0   3 13839.3 402.233  35
   1   0   3 14615.4 358.683  36
   1   0   3 13160.1 321.470  54
   1   0   3 14317.9 354.091  19
   1   0   3 15309.8 382.296  17
   1   0   3 14977.7 350.068  20
   1   0   3 15617.7 368.773  21
   1   0   3 15167.6 358.722  18
   1   0   3 15087.4 368.523  25
   1   0   3 14325.9 371.043  23
   1   0   4 11583.5 339.149  25
   1   0   4 11137.7 351.133  23
   1   0   4 11865.1 363.973  22
   1   0   4 11782.5 368.480  47
   1   0   4 11187.6 321.087  46
   1   0   4 11858.3 329.730  42
   1   0   4 11548.7 341.564  45
   1   0   4 11650.8 326.757  41
   1   0   4 12120.8 355.670  38
   1   0   4 11983.5 345.760  39
   1   0   4 12165.3 330.399  36
   1   0   4 11933.1 351.720  31
   1   0   4 11550.3 342.096  13
   1   0   4 10840.8 363.858  14
   1   0   4 12115.3 344.574  12
   1   0   4 12269.1 324.107  15
   1   0   4 11993.1 317.782  20
   1   0   4 11978.8 325.797  18
   1   0   4 11826.1 323.668  19
   1   0   4 12729.3 345.960  21
   1   0   4 12261.8 354.069  17
   1   0   4 12008.5 417.574  29
   1   0   4 11456.0 338.153  28
   1   0   4 12194.1 367.289  27
   1   0   5 7415.03 289.199  23
   1   0   5 7207.42 293.414  22
   1   0   5 7098.16 268.366  25
   1   0   5 7521.12 253.279  49
   1   0   5 6835.75 288.550  47
   1   0   5 7453.03 267.574  45
   1   0   5 7330.82 278.440  43
   1   0   5 7187.90 252.479  42
   1   0   5 6869.65 243.629  46
   1   0   5 7503.04 268.684  39
   1   0   5 7066.66 246.989  36
  -1   0  -5 5713.90 152.399   4
   1   0   5 7133.86 266.739  12
   1   0   5 7755.77 247.626  15
   1   0   5 6705.17 292.943  14
   1   0   5 7634.52 267.171  28
   1   0   5 7292.82 287.684  27
   1   0   5 7050.47 273.705  31
   1   0   5 6994.75 331.876  29
   1   0   5 7487.92 276.983  17
   1   0   5 7061.33 241.961  19
   1   0   5 7862.54 255.514  18
   1   0   5 8108.70 278.241  21
   1   0   5 7119.75 236.920  20
   1   0   6 128483. 2714.02  53
   1   0   6 139400. 2747.08  48
   1   0   6 134299. 2794.46  47
   1   0   6 144233. 2730.32  49
   1   0   6 135121. 2713.77  46
   1   0   6 135050. 2740.31  45
   1   0   6 142632. 2778.62  43
   1   0   6 139858. 2728.52  42
   1   0   6 143210. 2753.34  39
   1   0   6 137615. 2719.74  36
   1   0   6 135997. 2765.73  31
   1   0   6 137964. 2743.57  28
   1   0   6 149569. 2921.98  29
   1   0   6 132800. 2760.40  27
   1   0   6 126673. 2792.39  14
   1   0   6 138144. 2748.86  12
   1   0   6 141391. 2709.56  15
   1   0   6 140554. 2700.45  20
   1   0   6 145549. 2785.16  17
   1   0   6 141159. 2717.70  18
   1   0   6 134240. 2703.76  19
   1   0   6 140886. 2747.33  21
   1   0   6 137741. 2770.18  24
   1   0   6 132124. 2754.42  25
   1   0   6 131425. 2801.61  22
   1   0   6 129875. 2787.49  23
   1   0   7 15866.2 455.958  54
   1   0   7 16477.1 513.723  53
   1   0   7 16292.8 516.961  52
   1   0   7 17031.0 529.577  48
   1   0   7 17878.3 517.493  49
   1   0   7 17500.8 585.113  47
   1   0   7 17600.7 538.396  45
   1   0   7 17523.2 554.720  43
   1   0   7 16623.1 503.352  46
   1   0   7 18167.2 523.006  42
   1   0   7 18466.9 543.737  39
   1   0   7 17746.8 514.572  36
   1   0   7 18604.1 683.799  29
   1   0   7 18004.2 561.196  31
   1   0   7 17648.7 501.154  15
   1   0   7 16229.4 584.759  14
   1   0   7 16885.5 535.694  12
   1   0   7 18384.1 562.087  17
   1   0   7 16964.9 497.636  19
   1   0   7 18201.2 515.496  18
   1   0   7 16304.9 579.941  22
   1   0   7 18026.7 570.023  24
   1   0   8 14936.1 517.924  52
   1   0   8 14472.5 446.444  54
   1   0   8 15167.9 513.687  53
   1   0   8 15456.4 528.515  48
   1   0   8 16665.1 518.183  49
   1   0   8 15985.1 533.541  45
   1   0   8 15468.9 501.320  46
   1   0   8 15884.0 555.648  43
   1   0   8 16340.8 513.677  40
   1   0   8 16774.7 543.366  39
   1   0   8 15739.7 507.675  36
   1   0   8 14091.8 526.795  27
   1   0   8 16535.0 692.475  29
   1   0   8 15426.4 552.125  31
   1   0   8 15344.5 487.927  15
   1   0   8 14361.4 586.795  14
   1   0   8 15962.7 483.823  20
   1   0   8 16585.3 566.109  17
   1   0   8 15186.3 489.539  19
   1   0   8 15395.6 499.765  18
   1   0   8 16419.8 540.711  21
   1   0   8 15289.2 583.630  26
   1   0   8 15414.4 565.989  24
   1   0   8 15468.8 598.674  23
   1   0   8 15240.1 595.153  22
   1   0   9 30037.2 861.096  48
   1   0   9 30228.4 894.650  17
   1   0   9 28832.6 796.496  19
   1   0   9 30421.1 822.554  18
   1   0   9 30737.1 792.633  20
   1   0   9 30817.1 859.099  39
   1   0   9 30890.3 835.549  40
   1   0   9 31035.8 833.247  36
   1   0   9 29004.9 941.733  34
   1   0   9 28349.7 876.345  31
   1   0   9 27990.3 747.194  54
   1   0   9 29729.9 835.257  53
   1   0   9 29295.9 844.204  52
   1   0   9 28835.5 940.240  23
   1   0   9 31372.4 858.990  21
   1   0   9 27329.7 887.185  26
   1   0  10 52456.6 1298.48  53
   1   0  10 46743.7 1175.15  54
   1   0  10 53246.9 1299.16  49
   1   0  10 51698.7 1328.64  48
   1   0  10 53674.3 1341.28  45
   1   0  10 51098.4 1276.16  46
   1   0  10 52197.8 1344.95  43
   1   0  10 52719.2 1317.59  39
   1   0  10 53287.4 1297.18  40
   1   0  10 51817.5 1284.05  36
   1   0  10 52119.8 1434.63  34
   1   0  10 50645.6 1364.40  31
   1   0  10 55770.5 1546.43  30
   1   0  10 51198.6 1252.09  15
   1   0  10 47763.4 1399.34  14
   1   0  10 51352.1 1229.27  20
   1   0  10 46369.2 1352.56  24
   1   0  10 45817.5 1396.71  22
   1   0  11 26068.2 829.082  53
   1   0  11 25667.3 834.965  52
   1   0  11 26176.7 868.399  48
   1   0  11 27548.8 846.180  49
   1   0  11 25798.7 817.397  46
   1   0  11 26172.5 866.339  43
   1   0  11 25760.3 867.280  45
   1   0  11 27006.7 859.981  39
   1   0  11 26125.7 827.414  40
   1   0  11 26419.1 828.569  36
   1   0  11 27656.7 968.765  34
   1   0  11 27309.9 1032.77  30
   1   0  11 25343.1 893.064  31
   1   0  11 26407.1 795.890  15
   1   0  11 24592.7 938.538  14
   1   0  11 24124.7 781.915  19
   1   0  11 25033.0 760.968  20
   1   0  11 24135.2 880.646  17
   1   0  11 22823.2 933.340  22
   1   0  11 22237.0 884.711  24
   1   0  11 23703.3 862.054  26
   1   0  12 424.189 130.175  54
   1   0  12 347.714 157.511  52
   1   0  12 430.807 157.466  49
   1   0  12 365.312 163.278  46
   1   0  12 297.010 174.272  43
   1   0  12 466.710 191.680  45
   1   0  12 538.966 162.419  40
   1   0  12 614.744 180.278  39
   1   0  12 458.746 157.438  36
   1   0  12 242.772 160.976  37
   1   0  12 420.445 233.401  34
   1   0  12 543.339 196.466  31
   1   0  12 144.148 240.242  30
   1   0  12 599.454 158.406  15
   1   0  12 484.801 249.233  14
   1   0  12 317.505 125.580  20
   1   0  12 267.534 214.290  22
   1   0  12 379.827 199.769  26
   1   0  12 617.431 254.915  24
   1   0  13 67094.4 1775.17  49
   1   0  13 68525.0 1761.29  46
   1   0  13 71190.6 1865.47  45
   1   0  13 69352.6 1810.69  43
   1   0  13 69493.1 1797.01  37
   1   0  13 71422.8 1819.85  39
   1   0  13 67468.5 1766.66  40
   1   0  13 70916.2 1786.14  36
   1   0  13 69829.7 1863.18  33
   1   0  13 72595.4 1944.45  34
   1   0  13 65373.1 1863.42  31
   1   0  13 77127.9 2071.67  30
   1   0  13 70011.2 1965.12  14
   1   0  13 60772.8 1785.07  26
   1   0  13 64375.2 1660.31  20
   1   0  13 66465.3 1831.75  16
   1   0  13 67377.5 1701.10  15
   1   0  14 15223.0 698.560  43
   1   0  14 16176.5 768.473  45
   1   0  14 15815.8 696.622  46
   1   0  14 15329.0 709.221  39
   1   0  14 14621.1 696.360  37
   1   0  14 15351.7 694.484  40
   1   0  14 15341.1 751.792  33
   1   0  14 14994.0 775.455  34
   1   0  14 15908.6 702.159  36
   1   0  14 15777.6 847.731  30
   1   0  14 14190.4 749.253  31
   1   0  14 14819.6 801.392  14
   1   0  14 12926.1 684.002  26
   1   0  14 15665.1 650.541  15
   1   0  14 15159.9 741.996  16
   1   0  15 12911.3 703.788  45
   1   0  15 12296.4 626.391  46
   1   0  15 13411.4 654.465  44
   1   0  15 13498.4 668.634  39
   1   0  15 13066.0 660.329  37
   1   0  15 12736.9 634.531  36
   1   0  15 13087.6 699.570  33
   1   0  15 12280.9 708.850  34
   1   0  15 13170.8 778.852  30
   1   0  15 10798.2 668.187  31
   1   0  15 12387.5 745.648  14
   1   0  15 10763.0 621.664  26
   1   0  15 11585.4 656.397  16
   1   0  15 12139.3 580.513  15
   1   0  16 5523.59 482.768  34
   1   0  16 5782.99 431.530  37
   1   0  16 5916.30 437.525  36
   1   0  16 6282.61 482.755  33
   1   0  16 6290.21 478.961  45
   1   0  16 5874.81 437.730  44
   1   0  16 6495.37 453.819  46
   1   0  16 5372.51 442.625  16
   1   0  16 5585.11 393.677  15
   1   0  16 5845.06 509.805  30
   1   0  17 11557.3 551.815  15
   1   0  17 11910.5 626.788  45
   1   0  17 12163.0 608.685  46
   1   0  18 54414.5 1425.05  37
   1   0  18 54100.8 1467.23  33
   1   0  18 51322.9 1460.51  34
   1   0  18 53555.8 1378.88  15
   1   0  18 54499.8 1457.95  46
   1   0  18 56976.8 1496.49  44
   1   0  18 52424.5 1450.00  45
   1   0  19 1691.61 216.534  44
   1   0  19 1589.16 214.409  33
  -1  -1  19 149.970 116.151  46
  -1  -1  19 141.822 117.394  44
  -1  -1  19 150.506 104.588  15
  -1  -1  19 213.074 102.085  37
  -1  -1  18 292.780 144.106  46
  -1  -1  18 233.190 144.470  44
  -1  -1  18 162.366 125.475  15
  -1  -1  18 135.723 147.944  33
  -1  -1  18 248.721 137.727  37
  -1  -1  17 18860.6 748.263  37
  -1  -1  17 18704.8 733.690  36
  -1  -1  17 17566.8 739.429  33
  -1  -1  17 14905.1 682.327  16
  -1  -1  17 17860.8 675.977  15
  -1  -1  17 17898.6 721.845  46
  -1  -1  17 18075.7 734.736  44
  -1  -1  17 15928.6 704.897  45
  -1  -1  16 20129.0 797.098  36
  -1  -1  16 17062.2 802.624  16
  -1  -1  15 21680.9 866.698  37
  -1  -1  15 22243.5 854.566  36
  -1  -1  15 20107.1 950.294  34
  -1  -1  15 22373.5 924.268  33
  -1  -1  15 19773.4 971.670  30
  -1  -1  15 21955.1 805.541  15
  -1  -1  15 19346.4 870.812  16
  -1  -1  15 19815.4 748.311  20
  -1  -1  15 22045.0 846.870  46
  -1  -1  15 21254.8 899.896  45
  -1  -1  14 500.339 186.756  46
  -1  -1  14 451.044 215.149  45
  -1  -1  14 329.345 162.838  19
  -1  -1  14 390.079 156.131  20
  -1  -1  14 593.847 289.069  34
  -1  -1  14 531.393 178.581  36
  -1  -1  14 505.332 234.172  33
  -1  -1  14 360.239 290.045  30
  -1  -1  14 478.225 171.825  15
  -1  -1  14 449.955 147.695  54
  -1  -1  14 554.828 208.424  26
  -1  -1  13 52700.7 1650.83  26
  -1  -1  13 69957.2 1725.36  46
  -1  -1  13 67103.9 1735.89  43
  -1  -1  13 66378.0 1777.85  45
  -1  -1  13 67898.5 1707.38  39
  -1  -1  13 69704.2 1948.86  34
  -1  -1  13 69129.6 1717.63  36
  -1  -1  13 59690.7 1904.05  30
  -1  -1  13 66831.1 1665.59  15
  -1  -1  13 61978.7 1632.75  19
  -1  -1  13 64022.7 1820.61  17
  -1  -1  13 65592.7 1635.91  20
  -1  -1  13 61905.6 1580.71  54
  -1  -1  13 69440.2 1802.98  52
  -1  -1  12 848.812 218.321  26
  -1  -1  12 919.943 188.130  46
  -1  -1  12 752.312 212.720  45
  -1  -1  12 830.954 201.490  43
  -1  -1  12 918.267 188.609  39
  -1  -1  12 945.692 299.536  34
  -1  -1  12 1073.92 189.402  36
  -1  -1  12 827.665 207.379  31
  -1  -1  12 847.581 284.279  30
  -1  -1  12 1193.06 271.576  14
  -1  -1  12 912.448 184.184  15
  -1  -1  12 879.079 172.476  20
  -1  -1  12 787.415 211.487  17
  -1  -1  12 674.468 160.178  19
  -1  -1  12 717.192 155.297  54
  -1  -1  12 1005.55 224.410  52
  -1  -1  12 1079.46 228.408  53
  -1  -1  11 56546.4 1484.62  53
  -1  -1  11 52554.0 1453.74  52
  -1  -1  11 53569.1 1362.43  46
  -1  -1  11 52507.9 1407.56  45
  -1  -1  11 54341.2 1405.43  43
  -1  -1  11 54042.8 1363.47  39
  -1  -1  11 56752.4 1612.13  34
  -1  -1  11 52029.1 1347.73  36
  -1  -1  11 48954.0 1559.32  30
  -1  -1  11 52297.0 1444.25  31
  -1  -1  11 52838.9 1337.50  15
  -1  -1  11 49880.8 1482.10  14
  -1  -1  11 49991.9 1310.23  19
  -1  -1  11 56269.1 1396.13  18
  -1  -1  11 50294.3 1438.99  17
  -1  -1  11 51008.4 1312.91  20
  -1  -1  11 43124.9 1358.16  26
  -1  -1  10 3298.59 289.555  53
  -1  -1  10 2856.18 280.022  52
  -1  -1  10 2990.44 238.923  46
  -1  -1  10 2881.29 258.781  45
  -1  -1  10 2830.78 255.829  43
  -1  -1  10 2863.87 236.161  39
  -1  -1  10 3038.28 245.388  40
  -1  -1  10 3320.03 361.540  34
  -1  -1  10 2433.52 330.295  30
  -1  -1  10 3170.29 274.676  31
  -1  -1  10 2786.90 231.586  15
  -1  -1  10 2546.40 289.655  14
  -1  -1  10 2952.52 232.827  20
  -1  -1  10 2897.48 244.081  18
  -1  -1  10 3153.46 235.203  19
  -1  -1  10 2503.43 262.673  17
  -1  -1  10 2600.22 269.371  21
  -1  -1   9 43494.2 1098.61  43
  -1  -1   9 39649.8 1105.44  17
  -1  -1   9 40503.1 1027.69  20
  -1  -1   9 39364.6 1228.48  34
  -1  -1   9 40963.6 1034.77  15
  -1  -1   9 40273.1 1118.46  21
  -1  -1   9 36589.0 1089.58  26
  -1  -1   9 40232.4 1038.42  46
  -1  -1   9 43271.0 1071.02  49
  -1  -1   8 112777. 2320.53  49
  -1  -1   8 110338. 2330.18  45
  -1  -1   8 114030. 2349.76  43
  -1  -1   8 109957. 2295.19  39
  -1  -1   8 111319. 2301.50  40
  -1  -1   8 113795. 2523.69  34
  -1  -1   8 102455. 2482.20  30
  -1  -1   8 110832. 2368.29  31
  -1  -1   8 106774. 2416.09  14
  -1  -1   8 108862. 2382.44  21
  -1  -1   8 108701. 2291.17  20
  -1  -1   8 106746. 2358.33  17
  -1  -1   8 109483. 2316.75  18
  -1  -1   8 107962. 2394.51  53
  -1  -1   8 113170. 2417.58  52
   1   1  -7 1208.80 111.286   8
  -1  -1   7 1232.85 186.029  53
  -1  -1   7 1511.77 192.663  52
  -1  -1   7 1345.58 148.337  49
  -1  -1   7 1172.73 137.494  46
  -1  -1   7 1145.59 157.498  43
  -1  -1   7 1124.51 149.578  45
  -1  -1   7 1322.94 144.114  39
  -1  -1   7 1182.63 138.212  40
  -1  -1   7 994.731 241.774  34
  -1  -1   7 1314.20 168.793  31
  -1  -1   7 1459.87 253.493  30
  -1  -1   7 1282.63 201.514  14
  -1  -1   7 1396.00 150.511  20
  -1  -1   7 1256.01 154.404  18
  -1  -1   7 1257.60 186.195  21
  -1  -1   7 1121.91 214.223  22
  -1  -1   7 942.282 163.271  27
   1   1  -6 26770.5 624.339   8
  -1  -1   6 27213.8 747.029  53
   1   1  -6 26364.9 592.482  51
  -1  -1   6 28025.0 681.803  49
  -1  -1   6 26326.0 666.156  46
  -1  -1   6 26176.1 677.187  45
  -1  -1   6 28378.8 704.015  43
  -1  -1   6 27610.6 669.800  40
  -1  -1   6 27689.1 669.203  39
  -1  -1   6 24938.1 784.451  34
  -1  -1   6 26114.1 692.401  32
  -1  -1   6 27273.6 711.066  31
  -1  -1   6 24695.9 672.682  27
  -1  -1   6 25338.7 786.307  30
  -1  -1   6 27351.0 748.838  14
  -1  -1   6 27787.8 686.171  18
  -1  -1   6 26669.7 772.199  22
  -1  -1   6 26559.3 732.591  24
   1   1  -5 3836.34 164.821   8
  -1  -1   5 3207.47 236.735  30
  -1  -1   5 3365.51 184.716  27
  -1  -1   5 3468.84 190.173  31
  -1  -1   5 3597.74 216.307  14
   1   1  -5 3912.55 159.585  51
   1   1  -5 3678.18 171.411  56
  -1  -1   5 3921.43 181.222  49
  -1  -1   5 3517.52 186.428  43
  -1  -1   5 3508.13 168.658  40
  -1  -1   5 3663.02 172.660  39
  -1  -1   5 3481.43 185.771  32
  -1  -1   5 3741.05 183.129  18
  -1  -1   5 3601.57 209.819  21
  -1  -1   5 3470.24 205.091  24
  -1  -1   5 3391.02 226.082  22
   1   1  -4 440587. 7269.99   8
  -1  -1   4 393632. 7173.10   4
  -1  -1   4 384154. 7174.38   2
  -1  -1   4 397801. 7175.77   1
  -1  -1   4 357436. 7166.26  62
  -1  -1   4 371944. 7361.12  30
  -1  -1   4 382780. 7288.05  31
  -1  -1   4 397629. 7323.55  14
   1   1  -4 405994. 7262.16  56
   1   1  -4 377126. 7240.83  51
  -1  -1   4 398251. 7265.01  49
  -1  -1   4 403487. 7284.49  43
  -1  -1   4 387353. 7248.95  39
  -1  -1   4 395844. 7254.85  40
  -1  -1   4 374887. 7268.28  32
  -1  -1   4 420650. 7337.07  21
  -1  -1   4 406408. 7358.12  22
  -1  -1   4 354329. 7256.68  27
  -1  -1   3 271213. 4899.75   4
  -1  -1   3 262053. 4898.20   1
   1   1  -3 280630. 4958.17  56
  -1  -1   3 254308. 4964.97  31
  -1  -1   3 256440. 5021.62  30
  -1  -1   3 263781. 4990.73  14
   1   1  -3 258719. 4948.04  51
  -1  -1   3 257513. 4944.43  49
  -1  -1   3 266719. 4958.41  43
  -1  -1   3 252610. 4928.15  39
  -1  -1   3 259503. 4936.00  40
  -1  -1   3 258154. 4951.95  38
  -1  -1   3 244349. 4942.06  32
   1   1  -3 295546. 4971.20   8
  -1  -1   3 272511. 4998.78  21
   1   1  -2 5406.73 167.551  56
   1   1  -2 5087.51 170.544  51
  -1  -1   2 4637.92 150.575  49
  -1  -1   2 6111.14 195.763  21
  -1  -1   2 4830.56 156.370  38
  -1  -1   2 4511.51 138.216  39
  -1  -1   2 4783.08 146.090  40
  -1  -1   2 4295.22 184.822  34
  -1  -1   2 4510.23 148.259  32
  -1  -1   2 5257.30 187.263  14
  -1  -1   2 4829.56 168.957  31
  -1  -1   2 5063.34 199.496  30
   1   1  -2 5721.69 181.249   8
  -1  -1   2 5292.75 148.303   4
   1   1  -1 143346. 2610.30   8
  -1  -1   1 139746. 2597.84  21
   1   1  -1 135778. 2603.46  55
   1   1   0 34576.6 678.042  21
   1   1   0 35205.6 710.063  55
   1   1   1 226064. 4376.44  43
   1   1   1 218219. 4383.04  45
   1   1   1 237957. 4405.09  60
   1   1   1 251071. 4400.59  28
   1   1   1 238689. 4400.57  10
   1   1   1 231301. 4394.08  55
  -1  -1  -1 233588. 4397.99  55
   1   1   1 249650. 4398.65   8
  -1  -1  -1 254217. 4395.85   8
   1   1   2 282.332 53.3662  54
   1   1   2 107.527 26.6219  55
   1   1   2 161.487 64.1107  26
   1   1   2 163.906 58.7046  46
   1   1   2 148.593 41.0297  43
   1   1   2 86.6677 39.6096  45
   1   1   2 118.542 36.7325  39
   1   1   2 112.481 36.6760  41
   1   1   2 167.767 33.6323  42
   1   1   2 68.5190 51.5624  36
   1   1   2 284.412 69.2089  37
   1   1   2 133.798 40.6759  32
   1   1   2 112.918 48.3040  28
   1   1   2 159.891 37.8720  15
   1   1   2 89.6129 66.0196  16
  -1  -1  -2 219.600 31.3850   8
   1   1   3 170038. 3376.65  29
   1   1   3 178172. 3316.43  28
   1   1   3 181468. 3322.40  13
   1   1   3 177683. 3287.17  15
   1   1   3 171455. 3242.34  55
   1   1   3 168433. 3289.40  52
   1   1   3 155165. 3277.92  53
   1   1   3 166913. 3294.74  54
   1   1   3 193176. 3361.28  26
   1   1   3 176919. 3310.03  43
   1   1   3 173812. 3289.88  42
   1   1   3 172119. 3299.82  45
   1   1   3 170756. 3313.65  46
   1   1   3 171000. 3291.53  41
   1   1   3 182343. 3304.75  39
   1   1   3 177468. 3310.84  36
   1   1   3 173414. 3300.55  32
   1   1   3 178623. 3352.62  31
   1   1   3 170476. 3331.86  35
   1   1   3 177116. 3276.75  20
   1   1   3 182520. 3288.62  18
  -1  -1  -3 179914. 3267.49   4
  -1  -1  -4 12607.4 315.870  62
   1   1   4 15163.6 399.289  28
   1   1   4 14356.0 473.655  29
   1   1   4 15250.4 372.071  15
   1   1   4 16177.3 413.022  12
   1   1   4 15437.2 403.029  13
   1   1   4 14035.1 376.513  52
   1   1   4 13333.0 368.871  53
   1   1   4 13960.8 367.949  54
   1   1   4 14519.3 301.744  55
   1   1   4 16659.2 424.667  25
   1   1   4 14537.9 430.384  23
   1   1   4 15034.4 428.900  26
   1   1   4 15615.9 394.494  46
   1   1   4 15545.5 403.907  43
   1   1   4 15125.9 387.371  45
   1   1   4 15907.2 392.479  39
   1   1   4 15470.5 380.848  42
   1   1   4 15245.1 429.564  35
   1   1   4 15119.2 386.068  36
   1   1   4 15405.2 420.902  31
   1   1   4 15452.1 391.194  32
   1   1   4 15646.6 376.476  18
   1   1   4 15098.2 379.696  19
   1   1   4 16234.3 438.050  17
   1   1   4 15172.7 359.586  20
   1   1   4 15367.1 385.608  21
  -1  -1  -4 14414.5 321.880   2
  -1  -1  -4 15080.4 323.054   4
  -1  -1  -4 14709.4 323.484   1
  -1  -1  -5 661.517 41.2414   4
  -1  -1  -5 1302.41 67.8833   5
  -1  -1  -5 833.064 44.3693  62
   1   1   5 559.147 150.273  29
   1   1   5 764.726 107.656  28
   1   1   5 567.490 96.9208  31
   1   1   5 649.488 130.669  14
   1   1   5 598.038 82.6163  15
   1   1   5 682.379 111.787  12
   1   1   5 585.755 89.9563  52
   1   1   5 684.560 88.9295  53
   1   1   5 1215.05 95.3450  54
   1   1   5 558.745 77.9466  49
   1   1   5 768.310 133.763  47
   1   1   5 845.804 107.403  43
   1   1   5 703.396 91.3199  46
   1   1   5 687.593 92.5107  45
   1   1   5 748.461 85.3767  42
   1   1   5 780.514 99.3144  39
   1   1   5 647.745 85.5692  36
   1   1   5 704.807 126.724  35
   1   1   5 655.069 92.2009  32
   1   1   5 1190.63 126.856  17
   1   1   5 689.503 94.8028  21
   1   1   5 612.106 81.2196  19
   1   1   5 655.965 87.4975  18
   1   1   5 556.864 75.2813  20
   1   1   5 611.638 120.152  26
   1   1   5 680.764 120.885  23
   1   1   5 670.355 108.287  25
  -1  -1  -6 30973.3 689.767   7
   1   1   6 34087.2 836.333  31
   1   1   6 37335.9 968.775  29
   1   1   6 33700.1 814.672  28
   1   1   6 34403.1 778.359  15
   1   1   6 33603.7 821.979  12
   1   1   6 32889.8 873.454  14
  -1  -1  -6 34533.8 686.943   5
   1   1   6 31155.8 785.600  53
   1   1   6 31532.3 793.123  52
   1   1   6 30861.7 755.550  54
   1   1   6 36039.1 815.145  48
   1   1   6 35177.5 788.670  49
   1   1   6 34091.6 866.119  47
   1   1   6 36265.3 839.609  43
   1   1   6 33256.8 790.945  46
   1   1   6 33801.0 801.709  45
   1   1   6 34285.1 790.614  42
   1   1   6 35971.4 815.232  39
   1   1   6 33330.0 874.401  35
   1   1   6 33549.8 788.773  36
   1   1   6 35834.9 864.610  17
   1   1   6 34196.6 781.994  18
   1   1   6 33125.4 774.166  19
   1   1   6 35610.3 814.640  21
   1   1   6 35128.4 763.907  20
   1   1   6 32014.9 860.068  23
   1   1   6 32558.5 831.027  25
   1   1   6 31660.4 860.330  22
   1   1   6 31923.7 842.331  26
  -1  -1  -7 2737.71 123.450   7
  -1  -1  -7 2641.28 107.787   8
   1   1   7 3659.80 218.715  53
   1   1   7 3463.34 187.649  54
   1   1   7 3498.57 216.567  52
   1   1   7 3792.19 220.503  48
   1   1   7 3947.59 208.887  49
   1   1   7 4053.81 271.910  47
   1   1   7 3643.99 206.733  46
   1   1   7 3473.36 215.297  45
   1   1   7 3645.07 237.067  43
   1   1   7 3902.71 222.647  39
   1   1   7 3595.95 205.005  36
   1   1   7 3447.13 269.206  35
   1   1   7 4552.64 353.742  29
   1   1   7 3546.31 233.586  31
   1   1   7 3543.15 272.071  14
   1   1   7 3394.49 233.992  12
   1   1   7 3393.17 193.842  15
   1   1   7 3439.17 181.687  20
   1   1   7 3359.67 190.769  19
   1   1   7 3951.03 253.967  17
   1   1   7 3409.66 200.460  18
   1   1   7 3299.80 266.313  22
   1   1   7 3530.53 252.083  24
   1   1   7 2976.34 246.444  26
   1   1   8 10883.7 426.205  52
   1   1   8 11157.7 383.984  54
   1   1   8 11114.0 422.203  53
   1   1   8 11326.4 492.016  47
   1   1   8 11623.6 433.905  48
   1   1   8 11804.6 414.001  49
   1   1   8 11821.1 437.710  45
   1   1   8 12577.3 431.015  46
   1   1   8 12143.7 465.339  43
   1   1   8 11366.3 410.285  40
   1   1   8 11478.6 433.757  39
   1   1   8 10670.7 494.411  35
   1   1   8 11414.4 414.570  36
   1   1   8 13908.0 613.072  29
   1   1   8 11510.8 456.613  31
   1   1   8 11320.5 506.022  14
   1   1   8 11521.1 403.294  15
   1   1   8 11985.4 483.208  17
   1   1   8 10602.3 392.813  19
   1   1   8 12419.5 450.224  21
   1   1   8 11799.0 412.958  18
   1   1   8 11624.2 521.943  22
   1   1   8 10288.6 469.613  24
   1   1   8 12357.0 519.736  23
   1   1   8 10628.4 466.681  26
   1   1   9 4351.76 279.025  48
   1   1   9 4667.34 321.081  17
   1   1   9 4147.16 234.218  20
   1   1   9 4806.01 266.253  19
   1   1   9 4832.32 272.020  18
   1   1   9 4371.00 278.995  21
   1   1   9 4534.12 265.579  40
   1   1   9 4502.15 283.629  39
   1   1   9 4715.55 272.955  36
   1   1   9 3828.92 303.604  26
   1   1   9 3973.85 330.468  23
   1   1   9 4679.91 307.010  31
   1   1   9 5459.23 433.140  29
   1   1   9 4450.84 279.137  52
   1   1   9 3914.78 231.380  54
   1   1   9 4664.60 280.321  53
   1   1  10 6898.78 324.679  54
   1   1  10 7996.08 375.917  49
   1   1  10 7258.41 364.338  46
   1   1  10 7665.81 390.045  45
   1   1  10 6929.60 392.646  43
   1   1  10 7895.60 391.481  39
   1   1  10 7569.96 369.821  40
   1   1  10 6869.55 501.244  29
   1   1  10 7605.44 353.905  15
   1   1  10 6788.69 442.877  14
   1   1  10 7540.50 384.797  21
   1   1  10 7282.16 329.950  20
   1   1  10 6739.35 444.741  22
   1   1  10 7132.79 431.807  24
   1   1  10 6899.20 456.684  23
   1   1  11 52635.1 1333.85  54
   1   1  11 56948.1 1434.41  52
   1   1  11 56611.9 1459.82  48
   1   1  11 59199.8 1434.28  49
   1   1  11 55149.4 1448.86  45
   1   1  11 58028.4 1483.41  43
   1   1  11 55894.2 1416.85  46
   1   1  11 59374.6 1461.96  39
   1   1  11 57368.3 1422.75  40
   1   1  11 57107.4 1455.51  37
   1   1  11 56011.9 1563.99  34
   1   1  11 57641.4 1425.37  36
   1   1  11 56561.5 1507.73  31
   1   1  11 57494.9 1589.02  14
   1   1  11 56951.5 1378.44  15
   1   1  11 53786.7 1325.41  20
   1   1  11 57053.7 1400.03  18
   1   1  11 51657.8 1562.58  22
   1   1  11 55599.7 1431.50  21
   1   1  11 48091.6 1438.89  26
   1   1  11 51602.1 1522.03  24
   1   1  12 20329.8 685.639  54
   1   1  12 22363.9 770.775  49
   1   1  12 20809.7 790.593  43
   1   1  12 21306.2 794.009  45
   1   1  12 20964.7 757.582  46
   1   1  12 21482.1 789.550  37
   1   1  12 20992.7 753.963  40
   1   1  12 21303.0 783.887  39
   1   1  12 22036.3 768.380  36
   1   1  12 22154.1 896.979  34
   1   1  12 24123.5 981.776  30
   1   1  12 20330.3 817.269  31
   1   1  12 20685.8 710.465  15
   1   1  12 20940.8 885.102  14
   1   1  12 19764.0 669.871  20
   1   1  12 20978.9 823.960  16
   1   1  12 17687.1 829.499  24
   1   1  12 18722.2 874.213  22
   1   1  12 17575.4 764.696  26
   1   1  13 89393.8 2093.39  54
   1   1  13 93269.1 2219.82  49
   1   1  13 94250.8 2228.47  46
   1   1  13 94321.5 2263.87  43
   1   1  13 95733.1 2295.51  45
   1   1  13 96534.1 2269.15  39
   1   1  13 92536.3 2211.63  40
   1   1  13 95218.6 2268.56  37
   1   1  13 92979.7 2382.19  34
   1   1  13 97623.0 2243.67  36
   1   1  13 92164.7 2327.64  31
   1   1  13 100125. 2523.44  30
   1   1  13 94336.4 2153.66  15
   1   1  13 95491.8 2428.86  14
   1   1  13 86836.1 2081.55  20
   1   1  13 95480.2 2329.36  16
   1   1  13 76760.3 2194.86  26
   1   1  13 81348.0 2342.24  24
   1   1  13 90138.1 2438.91  22
   1   1  14 2902.87 350.021  26
   1   1  14 4173.01 397.202  45
   1   1  14 4240.90 366.469  46
   1   1  14 4151.20 375.821  39
   1   1  14 4529.12 394.436  37
   1   1  14 3939.79 351.153  36
   1   1  14 4195.93 443.968  34
   1   1  14 4096.50 394.140  33
   1   1  14 4222.77 411.973  31
   1   1  14 4561.22 485.920  30
   1   1  14 4195.05 452.010  14
   1   1  14 3717.82 297.720  54
   1   1  14 4240.67 329.165  15
   1   1  14 4648.35 419.141  16
   1   1  15 10519.3 595.010  37
   1   1  15 10378.3 617.223  33
   1   1  15 10115.5 566.033  36
   1   1  15 10332.2 653.878  34
   1   1  15 9589.13 615.219  31
   1   1  15 11260.4 721.850  30
   1   1  15 10162.1 673.338  14
   1   1  15 9603.89 591.284  16
   1   1  15 9493.21 503.311  15
   1   1  15 10283.8 571.780  46
   1   1  15 9609.32 606.404  45
   1   1  15 10540.7 579.385  44
   1   1  16 5426.07 458.995  33
   1   1  16 5240.82 468.595  34
   1   1  16 6105.90 451.811  37
   1   1  16 5407.95 425.241  36
   1   1  16 5738.90 516.034  30
   1   1  16 5470.80 479.324  31
   1   1  16 6103.83 521.547  14
   1   1  16 5715.12 386.490  15
   1   1  16 5667.63 439.184  16
   1   1  16 5677.49 471.508  45
   1   1  16 5989.14 444.825  46
   1   1  16 6121.19 448.301  44
   1   1  17 51237.2 1409.15  15
   1   1  17 52850.4 1559.66  45
   1   1  17 54545.5 1521.68  46
   1   1  18 170.915 129.433  15
   1   1  18 123.979 152.697  46
   1   1  18 218.815 175.524  44
   1   1  18 118.862 163.751  45
   1   1  18 162.374 173.524  34
   1   1  18 138.047 135.265  37
   1   1  18 40.3805 158.260  33
   1   1  18-22.5575 186.455  30
   1   1  19 3805.01 302.448  33
   1   1  19 3564.77 291.378  44
   1   1  19 3191.32 283.265  45
  -1  -2  19 170.641 101.785  37
  -1  -2  19 166.781 114.500  46
  -1  -2  19 155.143 105.684  44
  -1  -2  18 34814.2 1018.94  37
  -1  -2  18 33964.5 964.902  15
  -1  -2  18 35358.7 1031.86  44
  -1  -2  18 34417.7 1019.05  46
  -1  -2  17 278.940 158.467  36
  -1  -2  17 356.671 156.945  37
  -1  -2  17 245.881 182.152  33
  -1  -2  17 105.595 156.291  16
  -1  -2  17 333.645 166.025  44
  -1  -2  17 341.282 175.147  46
  -1  -2  17 333.386 148.848  15
  -1  -2  16 7620.45 470.851  46
  -1  -2  16 7630.05 480.840  45
  -1  -2  15 579.526 269.545  34
  -1  -2  15 948.071 218.052  36
  -1  -2  15 574.485 199.720  37
  -1  -2  15 771.823 246.742  33
  -1  -2  15 905.755 202.899  15
  -1  -2  15 840.921 210.357  46
  -1  -2  15 816.534 237.687  45
  -1  -2  15 481.227 212.981  16
  -1  -2  15 662.924 181.235  20
  -1  -2  14 45712.8 1319.65  46
  -1  -2  14 45528.6 1345.67  43
  -1  -2  14 44755.1 1407.94  45
  -1  -2  14 46132.4 1313.23  39
  -1  -2  14 46983.4 1336.96  36
  -1  -2  14 44666.1 1409.25  33
  -1  -2  14 48928.1 1550.97  34
  -1  -2  14 40173.5 1484.57  30
  -1  -2  14 43003.7 1269.37  19
  -1  -2  14 45879.1 1289.36  15
  -1  -2  14 41499.8 1401.75  17
  -1  -2  14 47819.9 1399.36  52
  -1  -2  13 15170.0 733.237  26
  -1  -2  13 19754.6 766.583  46
  -1  -2  13 19480.4 830.439  45
  -1  -2  13 20587.3 807.772  43
  -1  -2  13 19883.2 763.751  39
  -1  -2  13 20828.2 784.224  36
  -1  -2  13 21286.5 877.024  33
  -1  -2  13 21852.8 978.184  34
  -1  -2  13 18333.0 928.791  30
  -1  -2  13 19988.9 750.212  15
  -1  -2  13 18382.7 729.194  19
  -1  -2  13 19845.0 735.548  20
  -1  -2  13 19014.3 847.472  17
  -1  -2  13 21033.1 845.861  52
  -1  -2  13 21745.4 859.300  53
  -1  -2  12 6048.89 432.920  26
  -1  -2  12 7199.04 419.063  46
  -1  -2  12 7388.54 449.827  43
  -1  -2  12 7271.30 468.966  45
  -1  -2  12 7364.54 423.707  39
  -1  -2  12 7168.90 482.421  33
  -1  -2  12 6527.91 536.872  34
  -1  -2  12 7552.44 427.303  36
  -1  -2  12 6148.20 536.588  30
  -1  -2  12 7008.22 402.286  15
  -1  -2  12 7496.80 409.852  20
  -1  -2  12 6662.01 459.597  17
  -1  -2  12 6409.10 392.008  19
  -1  -2  12 7481.60 480.942  52
  -1  -2  12 7547.86 480.014  53
  -1  -2  12 6794.14 356.104  54
  -1  -2  11 77620.0 1894.86  53
  -1  -2  11 75317.6 1891.16  52
  -1  -2  11 72754.0 1753.91  46
  -1  -2  11 71653.3 1826.38  45
  -1  -2  11 77196.0 1832.00  43
  -1  -2  11 76015.9 1771.92  39
  -1  -2  11 74169.6 1759.37  36
  -1  -2  11 78577.0 2038.26  34
  -1  -2  11 70097.5 1990.98  30
  -1  -2  11 73486.9 1880.51  31
  -1  -2  11 74864.3 1750.81  15
  -1  -2  11 71843.8 1857.13  17
  -1  -2  11 69420.2 1720.64  19
  -1  -2  11 74435.5 1740.30  20
  -1  -2  10 6104.93 337.228  46
  -1  -2  10 5282.57 352.493  45
  -1  -2  10 6662.50 381.178  43
  -1  -2  10 5965.65 335.262  40
  -1  -2  10 5667.28 331.887  39
  -1  -2  10 5914.18 458.859  34
  -1  -2  10 5800.94 421.282  14
  -1  -2  10 5671.60 326.500  15
  -1  -2  10 5352.73 315.115  19
  -1  -2  10 5084.87 357.319  17
  -1  -2  10 5667.41 344.933  18
  -1  -2  10 5618.57 325.764  20
  -1  -2  10 5771.57 389.823  52
  -1  -2  10 5820.98 387.904  53
  -1  -2  10 5641.95 381.628  31
  -1  -2  10 5493.61 450.454  30
  -1  -2   9 129695. 2631.83  20
  -1  -2   9 122685. 2778.65  14
  -1  -2   9 128979. 2626.93  15
  -1  -2   9 132469. 2703.54  43
  -1  -2   9 127862. 2630.56  46
  -1  -2   9 133249. 2666.29  49
  -1  -2   8 6951.02 345.433  45
  -1  -2   8 6588.99 311.308  40
  -1  -2   8 7230.03 326.095  39
  -1  -2   8 6528.23 433.748  34
  -1  -2   8 6821.19 435.627  30
  -1  -2   8 6742.17 362.016  31
  -1  -2   8 6437.42 327.441  18
  -1  -2   8 6937.28 323.111  20
  -1  -2   8 6502.72 372.442  53
   1   2  -7 30476.4 755.404  56
  -1  -2   7 29862.7 777.899  46
  -1  -2   7 32521.5 802.048  49
  -1  -2   7 32102.3 831.427  43
  -1  -2   7 31364.4 814.908  45
  -1  -2   7 32875.3 796.241  39
  -1  -2   7 31849.4 785.096  40
  -1  -2   7 29998.0 935.301  34
  -1  -2   7 30702.5 947.425  30
  -1  -2   7 28707.8 812.175  27
  -1  -2   7 31229.4 847.361  31
  -1  -2   7 30919.7 778.764  15
  -1  -2   7 30391.9 887.523  14
  -1  -2   7 32390.2 810.694  18
  -1  -2   7 31618.5 798.243  20
   1   2  -7 27472.6 678.698   8
   1   2  -6 58934.3 1262.93   8
  -1  -2   6 63682.6 1512.75  30
  -1  -2   6 64064.3 1400.06  31
  -1  -2   6 62197.7 1446.07  14
   1   2  -6 58380.6 1243.98  10
   1   2  -6 62233.2 1326.35  56
   1   2  -6 62418.8 1281.59  51
  -1  -2   6 61977.8 1336.66  46
  -1  -2   6 65399.6 1353.09  49
  -1  -2   6 67040.0 1399.68  43
  -1  -2   6 60674.0 1355.65  45
  -1  -2   6 65490.7 1345.84  39
  -1  -2   6 63703.3 1333.87  40
  -1  -2   6 58729.6 1478.65  34
  -1  -2   6 64651.6 1360.08  18
  -1  -2   6 59028.4 1375.13  27
   1   2  -5 62192.3 1266.54   8
  -1  -2   5 61291.8 1205.63   3
   1   2  -5 62986.5 1307.78  56
  -1  -2   5 62797.2 1359.19  31
  -1  -2   5 61323.6 1448.62  30
  -1  -2   5 63844.6 1405.69  14
   1   2  -5 62988.9 1254.68  10
   1   2  -5 62232.8 1288.92  51
  -1  -2   5 63704.4 1315.66  49
  -1  -2   5 60266.8 1320.15  45
  -1  -2   5 63644.3 1302.90  40
  -1  -2   5 62917.5 1308.45  39
  -1  -2   5 63707.1 1356.63  38
  -1  -2   5 55601.0 1415.33  34
  -1  -2   5 62598.1 1322.61  20
  -1  -2   5 63781.5 1325.74  18
  -1  -2   5 66075.6 1405.82  21
  -1  -2   5 59539.2 1346.07  27
   1   2  -4 136676. 2582.53   8
  -1  -2   4 137096. 2738.02  30
  -1  -2   4 134390. 2643.54  31
   1   2  -4 134524. 2568.41  10
  -1  -2   4 138244. 2691.03  14
  -1  -2   4 136960. 2537.01   4
  -1  -2   4 132694. 2535.66   3
   1   2  -4 132908. 2601.42  51
  -1  -2   4 134293. 2600.28  49
  -1  -2   4 126244. 2601.63  45
  -1  -2   4 133162. 2586.12  40
  -1  -2   4 132254. 2584.45  42
  -1  -2   4 135636. 2647.71  38
  -1  -2   4 132757. 2595.92  39
  -1  -2   4 121682. 2694.87  34
  -1  -2   4 135499. 2611.06  18
  -1  -2   4 140633. 2693.94  21
  -1  -2   3 38783.8 751.491   1
  -1  -2   3 37672.4 747.643   2
  -1  -2   3 37459.4 743.846   4
  -1  -2   3 36473.4 870.830  30
  -1  -2   3 35185.5 800.808  31
   1   2  -3 36889.0 765.271  10
   1   2  -3 36395.6 786.753  55
  -1  -2   3 35420.9 764.931  49
  -1  -2   3 33098.2 763.953  45
  -1  -2   3 35474.1 809.480  38
  -1  -2   3 34580.3 750.554  42
  -1  -2   3 35481.0 753.419  40
  -1  -2   3 35829.8 767.341  39
  -1  -2   3 34213.1 847.533  34
  -1  -2   3 36343.0 776.154  18
   1   2  -3 37599.7 772.711   8
  -1  -2   2 96169.1 1770.26   1
  -1  -2   2 94775.4 1768.49   2
  -1  -2   2 94894.9 1766.76   4
   1   2  -2 86186.7 1761.23  57
  -1  -2   2 95383.6 1860.55  30
   1   2  -2 89262.7 1784.44  55
  -1  -2   2 89651.3 1757.37  49
  -1  -2   2 85808.5 1757.36  45
  -1  -2   2 86645.4 1741.64  42
  -1  -2   2 93678.9 1770.64  18
  -1  -2   2 91773.7 1839.25  34
   1   2  -2 96205.4 1784.97   8
   1   2  -2 96235.0 1780.23  10
  -1  -2   2 95666.5 1767.89  39
  -1  -2   2 88222.3 1743.57  40
  -1  -2   1 73528.7 1434.45  49
   1   2  -1 72501.6 1473.29  55
   1   2  -1 78166.9 1474.60  10
   1   2  -1 72741.9 1463.23  57
   1   2  -1 72252.7 1462.72  62
   1   2  -1 73671.8 1464.47  61
   1   2  -1 77380.2 1478.22   8
  -1  -2   1 78582.7 1472.89   2
  -1  -2   1 78498.0 1471.93   4
  -1  -2   1 79118.2 1473.80   1
   1   2   0 102391. 1958.42  55
   1   2   0 104035. 1959.27  10
  -1  -2   0 100687. 1897.03  28
   1   2   0 98500.6 1950.95  57
   1   2   0 99228.0 1952.14  61
   1   2   0 98111.6 1950.81  62
   1   2   0 103580. 1960.78   8
  -1  -2   0 102648. 1959.24   2
  -1  -2   0 103797. 1961.08   1
  -1  -2   0 105428. 1960.75   4
   1   2   1 2392.31 101.174  55
  -1  -2  -1 2393.34 104.508   2
  -1  -2  -1 2236.26 102.953   4
  -1  -2  -1 2333.46 105.539   1
   1   2   1 2258.17 86.1740  28
   1   2   1 2273.57 99.2733  57
   1   2   1 2405.93 101.776  61
   1   2   1 2330.52 100.667  62
   1   2   1 2405.28 104.042   9
  -1  -2  -2 66136.3 1277.58   1
  -1  -2  -2 67482.4 1275.56   4
  -1  -2  -2 66535.2 1276.63   2
   1   2   2 71573.1 1282.85   9
   1   2   2 65318.4 1322.34  46
   1   2   2 64457.7 1256.90  39
   1   2   2 66146.2 1326.62  37
   1   2   2 61919.0 1231.96  15
   1   2   2 65003.0 1270.85  28
  -1  -2  -2 62316.9 1216.05  20
   1   2   2 64805.6 1269.82  61
   1   2   2 64559.4 1266.45  60
   1   2   2 65639.3 1269.01  57
   1   2   3 232133. 4094.49   9
  -1  -2  -3 219509. 4080.73   1
  -1  -2  -3 216843. 4075.69   4
  -1  -2  -3 218887. 4079.36   2
   1   2   3 214385. 4072.06  57
   1   2   3 209747. 4075.02  60
   1   2   3 220964. 4108.23  28
   1   2   3 227739. 4106.41  13
   1   2   3 231538. 4118.81  12
   1   2   3 203888. 4114.22  54
   1   2   3 217571. 4064.89  49
   1   2   3 211747. 4121.06  46
   1   2   3 213633. 4099.02  43
   1   2   3 216537. 4089.19  39
   1   2   3 215263. 4151.70  37
   1   2   3 218731. 4105.74  36
   1   2   3 210996. 4083.26  32
   1   2   3 210154. 4044.58  20
   1   2   3 221494. 4160.88  16
   1   2   3 223477. 4139.54  26
   1   2   4 12500.5 323.436   9
   1   2   4 12405.9 416.849  29
   1   2   4 11673.3 340.259  28
   1   2   4 11805.5 335.545  13
   1   2   4 12485.5 352.325  12
  -1  -2  -4 12116.6 294.082   2
  -1  -2  -4 11373.9 286.244   4
   1   2   4 11277.4 331.064  54
   1   2   4 11406.6 301.720  49
   1   2   4 11924.4 337.083  43
   1   2   4 11520.7 337.964  46
   1   2   4 11155.2 353.740  37
   1   2   4 11941.6 326.332  39
   1   2   4 11400.8 324.362  36
   1   2   4 11722.9 365.166  31
   1   2   4 11246.1 320.011  32
   1   2   4 11681.2 284.422  20
   1   2   4 12427.6 385.289  16
   1   2   4 12106.4 362.712  25
   1   2   4 12204.5 369.298  26
   1   2   5 3673.72 256.780  29
   1   2   5 4334.90 209.977  12
  -1  -2  -5 4063.07 136.238   3
  -1  -2  -5 4135.49 136.173   4
   1   2   5 3886.19 183.426  54
   1   2   5 3994.44 165.728  49
   1   2   5 4073.19 191.185  43
   1   2   5 3861.18 185.190  46
   1   2   5 4090.20 184.326  39
   1   2   5 4080.28 203.110  37
   1   2   5 4112.05 182.986  36
   1   2   5 4498.87 191.792  32
   1   2   5 3855.30 216.503  35
   1   2   5 4125.74 208.799  31
   1   2   5 3538.20 208.729  16
   1   2   5 3937.54 151.516  20
   1   2   5 4418.60 230.396  26
   1   2   5 4435.31 217.562  25
   1   2   5 3740.25 229.947  23
   1   2   6 137027. 2705.68  31
   1   2   6 138588. 2844.11  29
   1   2   6 135603. 2695.63  12
   1   2   6 132347. 2623.06  15
  -1  -2  -6 130369. 2582.19   5
   1   2   6 130241. 2645.22  54
   1   2   6 129700. 2524.23  55
   1   2   6 138062. 2663.07  48
   1   2   6 136111. 2629.42  49
   1   2   6 125981. 2732.70  47
   1   2   6 135080. 2663.12  46
   1   2   6 140595. 2691.07  43
   1   2   6 140555. 2669.94  39
   1   2   6 137855. 2640.38  40
   1   2   6 134157. 2649.88  36
   1   2   6 132922. 2731.25  35
   1   2   6 136438. 2667.75  32
   1   2   6 132643. 2591.23  20
   1   2   6 134645. 2635.27  18
   1   2   6 138788. 2734.18  16
   1   2   6 142961. 2747.21  26
   1   2   6 124097. 2747.67  23
   1   2   6 132047. 2713.79  25
  -1  -2  -7 82517.9 1638.20   7
   1   2   7 88979.5 1945.78  29
   1   2   7 90786.1 1793.15  31
   1   2   7 90863.0 1877.60  14
   1   2   7 85733.7 1696.55  15
   1   2   7 85168.9 1770.85  12
  -1  -2  -7 88512.9 1633.70   5
   1   2   7 83109.6 1708.51  54
   1   2   7 87394.7 1703.81  49
   1   2   7 88833.9 1738.80  48
   1   2   7 83218.8 1820.62  47
   1   2   7 87263.2 1737.17  46
   1   2   7 91625.7 1778.82  43
   1   2   7 87227.3 1738.23  45
   1   2   7 88285.2 1714.58  40
   1   2   7 91593.1 1755.78  39
   1   2   7 87173.4 1833.01  35
   1   2   7 87092.0 1745.62  32
   1   2   7 86803.3 1725.13  36
   1   2   7 85405.1 1658.56  20
   1   2   7 88949.8 1713.23  18
   1   2   7 81091.4 1844.50  22
   1   2   7 81523.2 1787.54  25
   1   2   7 76972.8 1820.94  23
   1   2   7 89193.1 1824.91  26
   1   2   8 66281.9 1526.58  54
   1   2   8 68650.1 1655.42  47
   1   2   8 71297.2 1573.62  48
   1   2   8 70612.7 1535.71  49
   1   2   8 70862.1 1573.77  45
   1   2   8 71048.3 1569.17  46
   1   2   8 74444.4 1619.50  43
   1   2   8 71012.1 1544.46  40
   1   2   8 72187.7 1603.11  37
   1   2   8 72656.9 1585.54  39
   1   2   8 72565.2 1691.13  35
   1   2   8 72352.1 1560.93  36
   1   2   8 70183.9 1580.58  32
   1   2   8 71297.8 1614.84  31
   1   2   8 77149.9 1812.68  29
   1   2   8 71082.3 1702.18  14
   1   2   8 69473.2 1524.83  15
   1   2   8 72166.9 1546.20  18
   1   2   8 70128.5 1637.19  16
   1   2   8 72568.0 1588.57  21
   1   2   8 65188.4 1689.35  22
   1   2   8 69800.6 1649.11  24
   1   2   8 64599.8 1674.79  23
   1   2   8 70036.5 1642.29  26
   1   2   9 312.226 115.786  49
   1   2   9 208.387 163.652  47
   1   2   9 237.453 117.238  48
   1   2   9 430.889 129.435  18
   1   2   9 330.115 101.913  20
   1   2   9 583.768 170.351  16
   1   2   9 414.615 132.175  21
   1   2   9 481.879 123.682  40
   1   2   9 215.027 128.184  39
   1   2   9 185.176 129.566  37
   1   2   9 185.696 110.862  36
   1   2   9 229.341 183.608  35
   1   2   9 112.606 229.436  29
   1   2   9 447.505 146.480  31
   1   2   9 296.475 107.137  54
   1   2   9 210.448 172.673  26
   1   2   9 294.946 174.614  23
   1   2  10 46012.3 1313.57  47
   1   2  10 49903.8 1218.85  49
   1   2  10 49499.1 1255.63  45
   1   2  10 49414.4 1242.98  46
   1   2  10 53474.1 1310.42  43
   1   2  10 50902.9 1260.40  39
   1   2  10 47094.2 1208.11  40
   1   2  10 46136.0 1340.62  35
   1   2  10 56313.1 1528.01  29
   1   2  10 51457.7 1396.92  14
   1   2  10 47445.1 1181.43  15
   1   2  10 48231.3 1243.42  21
   1   2  10 46050.4 1130.28  20
   1   2  10 45607.0 1378.15  22
   1   2  10 45818.1 1321.61  24
   1   2  10 45508.4 1369.81  23
   1   2  11 48018.4 1227.69  54
   1   2  11 50387.0 1269.81  49
   1   2  11 49197.9 1298.03  48
   1   2  11 49975.6 1311.87  45
   1   2  11 50198.5 1342.77  43
   1   2  11 49413.8 1289.93  46
   1   2  11 50446.0 1333.84  37
   1   2  11 49902.6 1302.92  39
   1   2  11 50103.0 1272.51  40
   1   2  11 51501.3 1290.44  36
   1   2  11 54391.5 1573.68  29
   1   2  11 48270.9 1342.64  31
   1   2  11 49739.2 1441.85  14
   1   2  11 47921.9 1223.53  15
   1   2  11 48892.8 1289.70  21
   1   2  11 48024.1 1361.57  16
   1   2  11 49030.7 1246.56  18
   1   2  11 45931.8 1166.23  20
   1   2  11 44738.0 1433.22  23
   1   2  11 44605.5 1434.29  22
   1   2  11 44939.5 1376.03  24
   1   2  11 41582.3 1296.79  26
   1   2  12 35892.0 1031.08  54
   1   2  12 37863.8 1079.76  49
   1   2  12 37608.0 1122.10  45
   1   2  12 37273.7 1102.94  46
   1   2  12 39946.1 1138.08  39
   1   2  12 37268.3 1082.36  40
   1   2  12 37758.2 1140.58  37
   1   2  12 38585.7 1106.97  36
   1   2  12 37671.4 1169.71  31
   1   2  12 37043.6 1034.98  15
   1   2  12 39148.5 1267.67  14
   1   2  12 35595.9 1166.36  16
   1   2  12 38194.4 1067.35  18
   1   2  12 34476.6 972.712  20
   1   2  12 32651.5 1221.96  22
   1   2  12 34820.7 1253.89  23
   1   2  12 33798.7 1194.17  24
   1   2  12 38430.8 1105.89  21
   1   2  12 31376.7 1097.72  26
   1   2  13 1005.43 295.708  24
   1   2  13 1204.68 263.381  26
   1   2  13 827.399 280.071  22
   1   2  13 1171.50 222.276  46
   1   2  13 1487.41 252.692  45
   1   2  13 1295.48 213.832  40
   1   2  13 801.842 212.502  39
   1   2  13 960.435 219.955  37
   1   2  13 862.698 200.663  36
   1   2  13 758.224 271.583  34
   1   2  13 900.291 297.741  30
   1   2  13 1310.73 249.189  31
   1   2  13 884.024 272.374  14
   1   2  13 1073.72 187.496  15
   1   2  13 1124.83 246.423  16
   1   2  13 936.799 214.831  21
   1   2  13 903.902 166.372  20
   1   2  13 1186.86 183.231  54
   1   2  14 16577.0 882.013  22
   1   2  14 16551.6 733.270  46
   1   2  14 17215.5 761.571  45
   1   2  14 16957.8 760.457  37
   1   2  14 17203.1 732.830  36
   1   2  14 17040.5 826.943  34
   1   2  14 17897.7 899.108  30
   1   2  14 16457.2 777.743  31
   1   2  14 18022.5 875.678  14
   1   2  14 16353.4 658.762  54
   1   2  14 16769.1 773.228  16
   1   2  14 16422.1 662.340  15
   1   2  15 33348.7 1104.28  36
   1   2  15 32743.2 1142.96  33
   1   2  15 31447.7 1188.49  34
   1   2  15 33102.8 1137.41  37
   1   2  15 28438.1 1114.54  31
   1   2  15 30970.1 1246.31  30
   1   2  15 33785.9 1254.85  14
   1   2  15 32012.1 1103.37  46
   1   2  15 31620.7 1133.23  45
   1   2  15 30045.2 1100.15  16
   1   2  15 32167.7 1010.90  15
   1   2  16 1826.93 323.673  34
   1   2  16 1522.60 265.834  37
   1   2  16 1841.49 270.922  36
   1   2  16 1902.20 302.245  33
   1   2  16 1038.63 268.618  31
   1   2  16 1696.76 338.205  30
   1   2  16 1743.30 333.136  14
   1   2  16 1778.82 268.846  16
   1   2  16 1543.23 225.022  15
   1   2  16 1836.09 297.557  45
   1   2  16 1797.71 271.145  44
   1   2  16 1776.04 276.893  46
   1   2  17 1156.28 241.572  46
   1   2  17 1441.32 274.698  45
   1   2  17 1231.92 203.552  15
   1   2  17 1408.90 283.937  14
   1   2  18 4850.24 420.962  30
   1   2  18 5206.93 337.142  15
   1   2  18 4529.00 386.980  34
   1   2  18 5303.02 401.397  33
   1   2  18 5596.99 411.949  45
   1   2  18 5393.57 389.845  44
   1   2  19 32775.1 913.492  15
   1   2  19 32114.3 988.835  34
   1   2  19 33790.1 1008.22  33
   1   2  19 35095.0 1013.84  44
   1   2  19 33093.3 998.186  45
   1   2  20 7221.55 346.938  33
   1   2  20 7661.07 350.766  44
  -1  -3  19 16753.0 533.812  37
  -1  -3  18 16299.3 600.848  37
  -1  -3  18 16287.0 605.264  46
  -1  -3  17 2552.43 273.512  36
  -1  -3  17 2165.83 258.569  37
  -1  -3  17 2557.07 247.670  15
  -1  -3  17 2136.37 261.846  16
  -1  -3  17 2485.22 259.841  46
  -1  -3  17 2454.55 264.416  44
  -1  -3  16 26484.2 909.567  46
  -1  -3  16 25590.0 923.381  44
  -1  -3  16 23353.8 899.514  33
  -1  -3  16 25247.4 858.700  15
  -1  -3  15 833.581 198.650  15
  -1  -3  15 662.901 208.567  44
  -1  -3  15 499.366 170.243  20
  -1  -3  15 736.262 201.638  36
  -1  -3  15 946.805 240.292  33
  -1  -3  15 876.323 217.018  37
  -1  -3  14 33281.1 1076.50  36
  -1  -3  14 32030.4 1139.81  33
  -1  -3  14 32449.2 1226.60  34
  -1  -3  14 33858.1 1065.15  39
  -1  -3  14 33718.2 1071.20  46
  -1  -3  14 30986.1 1103.47  45
  -1  -3  14 32994.0 1091.74  43
  -1  -3  14 34211.1 1128.53  52
  -1  -3  14 35546.3 1149.53  53
  -1  -3  14 29944.0 1133.52  17
  -1  -3  14 31609.7 1041.47  19
  -1  -3  14 33208.1 1044.90  15
  -1  -3  13 1094.67 251.921  26
  -1  -3  13 1573.81 231.660  46
  -1  -3  13 1470.88 247.544  43
  -1  -3  13 1261.28 270.041  45
  -1  -3  13 1754.27 243.595  39
  -1  -3  13 1361.70 327.194  34
  -1  -3  13 1291.72 273.402  33
  -1  -3  13 1727.12 239.561  36
  -1  -3  13 1676.59 230.113  15
  -1  -3  13 1820.68 241.213  20
  -1  -3  13 1657.49 265.951  17
  -1  -3  13 1356.41 217.907  19
  -1  -3  13 1594.21 265.796  53
  -1  -3  13 1660.38 266.291  52
  -1  -3  12 13147.5 664.946  26
  -1  -3  12 15241.0 633.779  46
  -1  -3  12 15026.8 709.928  45
  -1  -3  12 15522.1 683.385  43
  -1  -3  12 16437.3 657.276  39
  -1  -3  12 14952.9 715.039  33
  -1  -3  12 16208.5 652.391  36
  -1  -3  12 15297.2 798.355  34
  -1  -3  12 13940.1 790.047  30
  -1  -3  12 15972.3 638.124  15
  -1  -3  12 16179.7 639.449  20
  -1  -3  12 13799.7 683.359  17
  -1  -3  12 14362.5 616.110  19
  -1  -3  12 16481.9 732.757  52
  -1  -3  12 17141.8 734.100  53
  -1  -3  11 58913.2 1596.80  52
  -1  -3  11 61915.1 1610.23  53
  -1  -3  11 56475.7 1457.36  46
  -1  -3  11 57379.3 1565.57  45
  -1  -3  11 58913.7 1543.82  43
  -1  -3  11 58185.3 1474.26  39
  -1  -3  11 55892.5 1573.85  33
  -1  -3  11 57309.2 1692.22  34
  -1  -3  11 58527.8 1471.23  36
  -1  -3  11 55195.3 1698.37  30
  -1  -3  11 57450.1 1449.70  15
  -1  -3  11 54864.5 1549.24  17
  -1  -3  11 54737.5 1444.38  19
  -1  -3  11 57089.5 1452.35  20
  -1  -3  11 50170.0 1531.28  26
  -1  -3  10 12536.8 506.854  46
  -1  -3  10 12185.8 562.402  45
  -1  -3  10 13501.2 570.502  43
  -1  -3  10 12922.3 514.174  40
  -1  -3  10 13753.1 531.722  39
  -1  -3  10 12915.6 663.813  34
  -1  -3  10 11920.5 572.235  33
  -1  -3  10 12659.4 506.634  15
  -1  -3  10 13400.4 525.248  20
  -1  -3  10 11754.7 557.227  17
  -1  -3  10 12306.6 506.551  19
  -1  -3  10 12324.1 584.664  53
  -1  -3  10 13005.0 596.787  52
  -1  -3  10 12336.1 658.641  30
  -1  -3   9 5757.02 349.626  43
  -1  -3   9 5716.07 317.112  20
  -1  -3   9 5753.18 367.654  31
  -1  -3   9 5619.11 428.642  30
  -1  -3   9 5392.58 340.592  27
  -1  -3   9 5878.10 313.505  15
  -1  -3   9 5638.29 310.151  46
  -1  -3   9 5665.48 322.795  49
  -1  -3   9 5487.20 367.980  53
  -1  -3   8 299.783 112.318  46
  -1  -3   8 176.691 140.367  45
  -1  -3   8 178.530 110.876  39
  -1  -3   8 228.267 104.755  40
  -1  -3   8 358.664 203.796  34
  -1  -3   8 230.778 114.858  20
  -1  -3   8 213.734 152.836  27
  -1  -3   7 202804. 3989.21  31
  -1  -3   7 198292. 4114.78  30
  -1  -3   7 200289. 3883.73  15
   1   3  -7 195401. 3879.00  56
  -1  -3   7 201614. 3903.22  49
  -1  -3   7 191729. 3878.54  46
  -1  -3   7 189742. 3933.27  45
  -1  -3   7 204974. 3977.67  43
  -1  -3   7 203588. 3901.89  39
  -1  -3   7 203473. 3881.96  40
  -1  -3   7 182108. 4064.63  34
  -1  -3   7 202414. 3908.59  20
   1   3  -7 189468. 3800.58   9
   1   3  -6 2334.81 147.621   9
   1   3  -6 2378.31 179.181  56
  -1  -3   6 2297.72 277.509  30
  -1  -3   6 2669.64 213.338  31
  -1  -3   6 2539.99 175.412  15
   1   3  -6 2527.54 179.163  51
  -1  -3   6 2895.25 179.939  46
  -1  -3   6 2486.90 173.803  49
  -1  -3   6 2506.37 210.182  45
  -1  -3   6 2623.07 216.844  38
  -1  -3   6 2669.43 171.633  40
  -1  -3   6 2596.55 186.014  39
  -1  -3   6 2707.80 300.852  34
  -1  -3   6 2576.68 187.243  20
  -1  -3   6 2838.21 202.638  18
  -1  -3   6 2836.37 245.429  27
   1   3  -5 14162.0 397.981   9
   1   3  -5 13187.7 372.994   8
  -1  -3   5 15942.3 426.877  49
  -1  -3   5 14525.9 452.077  45
  -1  -3   5 14466.8 401.568  40
  -1  -3   5 14679.8 427.163  39
  -1  -3   5 14497.5 478.983  38
  -1  -3   5 14216.2 404.051  42
  -1  -3   5 14249.9 533.387  34
  -1  -3   5 14284.7 462.147  31
  -1  -3   5 15304.3 553.564  30
  -1  -3   5 14401.4 409.807  15
   1   3  -5 13133.2 358.743  10
  -1  -3   5 15666.8 449.513  18
  -1  -3   5 14238.5 353.251   3
  -1  -3   4 27684.9 588.708   4
  -1  -3   4 26759.7 585.364   3
  -1  -3   4 26448.8 669.532  31
  -1  -3   4 28203.9 768.022  30
   1   3  -4 26090.3 636.918  55
  -1  -3   4 26296.6 615.305  49
  -1  -3   4 27515.3 666.022  45
  -1  -3   4 25860.1 604.732  42
  -1  -3   4 26021.4 599.281  40
  -1  -3   4 26887.0 634.907  39
  -1  -3   4 26731.7 691.463  38
  -1  -3   4 26264.6 739.123  34
  -1  -3   4 27276.1 688.110  33
  -1  -3   4 25855.8 609.891  15
   1   3  -4 24958.3 585.264  10
  -1  -3   4 25787.2 629.676  20
   1   3  -4 25532.2 613.277   9
   1   3  -4 24478.5 595.313   8
  -1  -3   3 9724.31 269.864   3
  -1  -3   3 9744.41 269.814   4
   1   3  -3 9390.46 275.832  62
   1   3  -3 9444.17 277.047  61
   1   3  -3 9283.64 275.056  57
   1   3  -3 9640.15 270.470  10
  -1  -3   3 9201.69 264.789  15
   1   3  -3 8885.52 288.204  55
  -1  -3   3 9218.42 265.911  49
  -1  -3   3 9438.17 261.496  42
  -1  -3   3 9067.37 305.470  45
  -1  -3   3 9900.27 295.947  39
  -1  -3   3 9487.98 255.402  40
  -1  -3   3 8914.58 322.322  33
  -1  -3   3 10353.7 375.779  34
  -1  -3   3 9577.51 285.850  20
   1   3  -3 9547.07 279.557   8
   1   3  -3 9409.51 286.231   9
  -1  -3   2 130468. 2382.20   4
  -1  -3   2 127636. 2377.70   3
   1   3  -2 120557. 2378.63  57
   1   3  -2 122905. 2381.12  61
   1   3  -2 122340. 2380.75  62
  -1  -3   2 120894. 2288.21  28
   1   3  -2 123980. 2399.18  55
  -1  -3   2 124324. 2344.36  49
  -1  -3   2 111475. 2384.67  45
  -1  -3   2 125065. 2340.34  42
  -1  -3   2 130822. 2401.79  39
  -1  -3   2 124412. 2327.87  40
  -1  -3   2 122850. 2368.19  20
  -1  -3   2 110762. 2407.16  33
   1   3  -2 128453. 2398.38   9
  -1  -3   2 125433. 2344.69  15
   1   3  -1 59965.0 1244.90  55
  -1  -3   1 58691.9 1172.91  49
  -1  -3   1 62068.9 1181.78  42
  -1  -3   1 64326.4 1244.13   2
  -1  -3   1 62662.3 1236.61   4
  -1  -3   1 63072.0 1180.32  15
  -1  -3   1 65831.3 1340.38  58
   1   3  -1 58561.8 1231.05  62
   1   3  -1 59163.8 1233.06  57
   1   3  -1 60170.8 1235.31  61
  -1  -3   1 58661.1 1197.31  20
   1   3  -1 64684.2 1252.95   9
  -1  -3   0 292503. 5494.76   4
  -1  -3   0 302456. 5502.48   2
  -1  -3   0 301595. 5505.10   1
  -1  -3   0 286355. 5418.70  28
  -1  -3   0 329133. 5614.35  58
   1   3   0 292019. 5493.70  61
   1   3   0 290541. 5493.31  62
   1   3   0 289805. 5492.43  57
   1   3   0 313323. 5513.42   9
  -1  -3   0 280060. 5429.82  20
  -1  -3  -1 10791.6 291.758   4
  -1  -3  -1 10691.5 294.393   2
  -1  -3  -1 10267.3 213.388  20
   1   3   1 10265.6 286.950  61
   1   3   1 10015.4 284.948  57
   1   3   1 10103.1 285.511  62
   1   3   2 20257.3 467.356   9
   1   3   2 17915.5 382.701  40
  -1  -3  -2 18669.1 444.261   4
  -1  -3  -2 19737.3 453.865   2
   1   3   2 19676.6 416.124  13
   1   3   2 19224.0 428.101  12
   1   3   2 18772.0 442.630  62
   1   3   2 18550.3 442.580  61
   1   3   2 18847.8 443.409  57
  -1  -3  -2 19765.9 442.352  50
   1   3   2 17322.8 367.366  49
   1   3   3 586.270 102.245  54
  -1  -3  -3 795.052 81.0260  50
   1   3   3 506.335 47.8366  49
   1   3   3 703.303 110.527  46
   1   3   3 522.886 54.1571  40
   1   3   3 1019.94 97.6361  36
   1   3   3 708.711 111.464  37
  -1  -3  -3 710.788 79.0088   3
  -1  -3  -3 647.773 75.0315   4
   1   3   3 788.525 90.7329  12
   1   3   3 1171.80 84.3482  13
   1   3   3 395.598 76.2081   9
   1   3   3 632.809 71.9428  57
   1   3   3 529.699 69.1645  62
   1   3   3 545.050 68.7946  61
   1   3   4 49931.8 1023.10   9
  -1  -3  -4 44676.2 960.914   3
  -1  -3  -4 45816.5 964.191   4
   1   3   4 46111.0 963.012  62
   1   3   4 46702.7 964.625  57
   1   3   4 46353.5 963.973  61
   1   3   4 46400.5 952.386  60
   1   3   4 47095.4 1006.48  12
   1   3   4 45734.9 1024.37  54
   1   3   4 45145.2 936.728  49
  -1  -3  -4 48132.8 958.725  50
   1   3   4 47305.6 1017.84  46
   1   3   4 46022.4 986.353  39
   1   3   4 45577.8 950.823  40
   1   3   4 46427.6 1035.52  31
   1   3   4 48006.4 992.359  36
   1   3   4 49006.2 1056.91  37
   1   3   4 44754.8 907.153  20
   1   3   4 46968.1 1049.61  16
   1   3   4 48315.1 1035.85  25
   1   3   5 125131. 2611.51  29
   1   3   5 125794. 2497.01   9
   1   3   5 126229. 2491.08  12
  -1  -3  -5 122142. 2409.89   4
  -1  -3  -5 122806. 2410.25   3
   1   3   5 123260. 2488.50  54
   1   3   5 122453. 2413.80  49
  -1  -3  -5 129021. 2405.56  50
   1   3   5 127062. 2486.00  46
   1   3   5 126111. 2467.67  39
   1   3   5 132837. 2535.09  37
   1   3   5 123977. 2428.63  40
   1   3   5 124849. 2460.10  32
   1   3   5 127317. 2462.20  36
   1   3   5 129023. 2511.93  31
   1   3   5 120260. 2524.12  16
   1   3   5 120719. 2376.85  20
   1   3   5 127830. 2519.31  25
   1   3   6 17592.0 622.106  29
   1   3   6 16925.3 509.445  12
  -1  -3  -6 16193.0 450.992   5
  -1  -3  -6 16794.7 413.445   3
   1   3   6 16592.0 493.032  54
   1   3   6 16567.1 443.186  49
   1   3   6 17215.7 469.050  48
   1   3   6 17634.0 499.506  46
   1   3   6 16651.3 453.818  40
   1   3   6 17458.2 489.671  39
   1   3   6 18300.7 536.647  37
   1   3   6 16761.8 481.855  32
   1   3   6 17168.6 512.217  31
   1   3   6 17660.1 480.750  36
   1   3   6 16347.7 409.024  20
   1   3   6 16035.7 530.084  16
   1   3   6 16926.3 534.454  26
  -1  -3  -7 36669.9 880.298   7
   1   3   7 38048.6 1100.49  29
   1   3   7 39244.9 963.702  31
   1   3   7 38984.3 966.221  12
  -1  -3  -7 37368.8 871.632   5
   1   3   7 38186.8 931.928  54
   1   3   7 37639.1 803.398  55
   1   3   7 34821.7 992.997  47
   1   3   7 39330.1 914.125  48
   1   3   7 38865.1 885.428  49
   1   3   7 39223.4 939.112  46
   1   3   7 38865.7 934.616  39
   1   3   7 39039.7 898.531  40
   1   3   7 38707.5 974.725  37
   1   3   7 37715.2 1000.94  35
   1   3   7 39043.6 919.876  36
   1   3   7 39438.2 936.009  32
   1   3   7 37577.7 836.727  20
   1   3   7 38012.6 998.636  16
   1   3   7 39555.6 999.561  26
   1   3   7 39997.0 996.678  25
   1   3   7 35746.6 1025.93  23
  -1  -3  -8 3795.70 213.601   7
   1   3   8 3369.55 354.119  29
   1   3   8 2994.70 234.045  31
   1   3   8 3167.30 305.110  14
   1   3   8 3316.74 204.165  15
   1   3   8 3497.92 231.928  46
   1   3   8 3428.38 211.646  40
   1   3   8 3302.73 232.337  39
   1   3   8 3286.58 253.646  37
   1   3   8 3212.75 231.848  32
   1   3   8 3338.29 286.037  35
   1   3   8 3186.01 216.273  36
   1   3   8 3136.18 272.402  16
   1   3   8 3153.51 173.312  20
   1   3   8 3767.79 220.630  18
   1   3   8 3378.79 225.766  54
   1   3   8 3912.88 311.940  23
   1   3   8 3211.32 263.010  25
   1   3   8 3416.47 301.525  22
   1   3   8 3421.71 280.739  24
   1   3   8 3423.09 280.491  26
   1   3   8 2981.10 276.676  47
   1   3   8 3157.26 210.626  48
   1   3   8 3085.07 197.700  49
   1   3   9 74598.4 1665.32  48
   1   3   9 73727.4 1632.13  49
   1   3   9 72348.1 1768.67  47
   1   3   9 76998.4 1778.44  16
   1   3   9 74730.8 1692.11  21
   1   3   9 72079.5 1634.81  18
   1   3   9 76052.1 1738.17  37
   1   3   9 74073.6 1646.37  40
   1   3   9 76965.2 1676.26  36
   1   3   9 73868.0 1668.29  54
   1   3   9 67928.9 1813.66  23
   1   3   9 72443.8 1757.68  26
   1   3   9 74724.0 1719.81  31
   1   3  10 162981. 3270.98  49
   1   3  10 148578. 3394.85  47
   1   3  10 161563. 3322.90  45
   1   3  10 167241. 3340.67  46
   1   3  10 162923. 3331.04  21
   1   3  10 149800. 3162.52  20
   1   3  10 158367. 3276.06  40
   1   3  10 166535. 3345.63  39
   1   3  10 162535. 3481.50  35
   1   3  10 153826. 3233.79  15
   1   3  10 170993. 3526.81  14
   1   3  10 175742. 3648.73  29
   1   3  10 152566. 3502.76  23
   1   3  10 150614. 3498.85  22
   1   3  10 157061. 3437.54  24
   1   3  11 8356.19 563.148  29
   1   3  11 7751.95 437.122  31
   1   3  11 8708.64 521.948  14
   1   3  11 7623.90 370.422  15
   1   3  11 7989.29 393.341  49
   1   3  11 8034.61 412.627  48
   1   3  11 7806.58 415.790  45
   1   3  11 8700.51 440.885  46
   1   3  11 7526.50 390.114  40
   1   3  11 7777.46 422.026  39
   1   3  11 8179.02 451.725  37
   1   3  11 8338.61 419.284  36
   1   3  11 7857.48 491.214  35
   1   3  11 8568.24 412.360  54
   1   3  11 7180.65 328.734  20
   1   3  11 7844.73 417.814  21
   1   3  11 7463.06 451.963  16
   1   3  11 8039.82 390.051  18
   1   3  11 7359.57 512.197  23
   1   3  11 6756.29 446.155  26
   1   3  11 7099.04 465.416  24
   1   3  11 7723.47 526.668  22
   1   3  12 27450.7 1040.45  24
   1   3  12 28565.6 1120.20  23
   1   3  12 28047.2 1109.77  22
   1   3  12 29260.6 955.449  45
   1   3  12 29371.9 958.406  46
   1   3  12 28176.0 904.536  40
   1   3  12 31360.3 1007.70  37
   1   3  12 30017.4 945.772  36
   1   3  12 28700.1 904.337  54
   1   3  12 31593.7 1112.08  14
   1   3  12 28245.9 866.945  15
   1   3  12 30001.6 1010.83  16
   1   3  12 28330.4 884.246  18
   1   3  12 27863.2 923.246  21
   1   3  12 33857.3 1219.40  29
   1   3  12 28929.5 983.392  31
   1   3  13 4149.15 453.681  22
   1   3  13 4849.39 363.942  21
   1   3  13 4926.49 462.976  24
   1   3  13 4825.51 384.820  45
   1   3  13 5068.26 388.016  46
   1   3  13 5170.84 407.232  37
   1   3  13 4862.22 372.246  36
   1   3  13 4570.65 339.796  54
   1   3  13 4497.37 318.667  15
   1   3  13 4816.01 454.695  14
   1   3  13 4775.28 395.518  31
   1   3  13 4113.50 374.588  16
   1   3  13 4821.58 342.314  18
   1   3  14 76152.8 1874.16  15
   1   3  14 71635.4 1985.40  16
   1   3  14 85352.5 2083.06  37
   1   3  14 79844.6 2004.98  36
   1   3  14 77338.6 2144.68  34
   1   3  14 80367.3 2234.47  30
   1   3  14 74259.5 2028.55  31
   1   3  14 85880.8 2233.35  14
   1   3  14 76904.4 1974.17  21
   1   3  14 71573.4 2139.49  24
   1   3  14 76239.8 2232.55  22
   1   3  14 82341.7 2047.54  46
   1   3  14 78514.9 2023.22  45
   1   3  15 3217.03 332.928  36
   1   3  15 3701.13 364.404  37
   1   3  15 3253.43 394.349  34
   1   3  15 2887.78 276.441  15
   1   3  15 2511.61 311.425  16
   1   3  15 3310.53 416.879  14
   1   3  15 2876.55 340.513  31
   1   3  15 2899.30 410.294  30
   1   3  15 3127.55 344.029  45
   1   3  15 2977.95 332.745  46
   1   3  16 3223.00 381.681  34
   1   3  16 3160.75 337.955  37
   1   3  16 2914.21 341.492  33
   1   3  16 2921.34 279.947  15
   1   3  16 3012.07 384.666  14
   1   3  16 2491.26 329.325  31
   1   3  16 3064.96 411.878  30
   1   3  16 3064.75 337.487  46
   1   3  16 3028.07 346.429  45
   1   3  16 3066.76 319.108  44
   1   3  17 31616.9 1039.72  37
   1   3  17 29083.0 946.753  15
   1   3  17 32101.4 1162.31  14
   1   3  17 32620.2 1088.11  46
   1   3  17 33079.4 1133.44  45
   1   3  18 5409.16 384.699  44
   1   3  18 4921.13 392.852  45
   1   3  18 5104.82 398.456  33
   1   3  18 4953.11 401.570  34
   1   3  18 4760.72 410.197  30
   1   3  18 4933.30 323.525  15
   1   3  19 9384.60 460.600  45
   1   3  19 9295.03 451.386  44
   1   3  19 8485.35 445.335  33
   1   3  19 7901.36 442.486  34
   1   3  19 7804.96 455.941  30
   1   3  19 8249.18 377.498  15
   1   3  20 622.006 135.674  33
   1   3  20 604.286 128.700  44
  -1  -4  19 14313.3 452.135  37
  -1  -4  18 1740.03 197.274  16
  -1  -4  18 2398.67 220.846  37
  -1  -4  18 2080.27 211.981  46
  -1  -4  17 20216.7 777.057  16
  -1  -4  17 21230.1 700.311  15
  -1  -4  17 21950.5 763.525  46
  -1  -4  16 43862.4 1246.64  36
  -1  -4  16 40649.4 1222.15  44
  -1  -4  16 42395.6 1223.02  46
  -1  -4  16 38625.0 1252.89  16
  -1  -4  16 40963.6 1168.66  15
  -1  -4  16 42813.0 1246.33  37
  -1  -4  15 14084.7 654.311  52
  -1  -4  15 13710.2 639.207  36
  -1  -4  15 13409.6 643.462  37
  -1  -4  14 3900.91 334.679  39
  -1  -4  14 2897.59 341.255  33
  -1  -4  14 3582.13 331.580  36
  -1  -4  14 3477.33 338.478  44
  -1  -4  14 3791.20 337.012  46
  -1  -4  14 3818.49 355.664  43
  -1  -4  14 4086.55 364.305  53
  -1  -4  14 3771.32 348.562  52
  -1  -4  14 2515.74 306.502  26
  -1  -4  14 2954.97 351.093  17
  -1  -4  14 3644.65 323.564  19
  -1  -4  14 3656.62 324.553  15
  -1  -4  14 3798.51 323.619  20
  -1  -4  13 2480.42 285.230  39
  -1  -4  13 2715.73 288.653  36
  -1  -4  13 2461.58 322.440  33
  -1  -4  13 2479.58 301.711  44
  -1  -4  13 2421.09 312.191  45
  -1  -4  13 2417.03 274.615  46
  -1  -4  13 2600.90 301.015  43
  -1  -4  13 2641.48 321.309  53
  -1  -4  13 3089.19 329.362  52
  -1  -4  13 2273.50 303.154  26
  -1  -4  13 2539.64 319.789  17
  -1  -4  13 2630.95 278.491  15
  -1  -4  13 2353.90 263.976  19
  -1  -4  13 2661.11 278.864  20
  -1  -4  12 79397.3 1919.42  39
  -1  -4  12 73556.1 2002.50  33
  -1  -4  12 79277.0 1925.53  36
  -1  -4  12 72218.1 1961.82  45
  -1  -4  12 78083.0 1988.03  43
  -1  -4  12 78316.4 1902.16  46
  -1  -4  12 79519.1 2035.26  52
  -1  -4  12 82438.4 2044.05  53
  -1  -4  12 81193.5 1906.42  15
  -1  -4  12 80701.4 1919.40  20
  -1  -4  12 77624.8 2023.86  17
  -1  -4  12 77097.5 1907.11  19
  -1  -4  11 802.721 176.941  39
  -1  -4  11 603.810 261.570  34
  -1  -4  11 625.657 159.026  36
  -1  -4  11 544.487 211.227  33
  -1  -4  11 606.327 201.653  45
  -1  -4  11 597.172 182.039  43
  -1  -4  11 606.851 154.275  46
  -1  -4  11 740.573 198.722  53
  -1  -4  11 548.987 179.803  52
  -1  -4  11 955.200 176.449  15
  -1  -4  11 977.307 184.638  19
  -1  -4  11 659.498 184.591  17
  -1  -4  11 492.837 161.760  20
  -1  -4  10 101.980 150.529  27
  -1  -4  10 275.744 152.583  43
  -1  -4  10 472.723 179.312  45
  -1  -4  10 305.450 123.054  46
  -1  -4  10 159.759 121.362  39
  -1  -4  10 135.305 106.791  40
  -1  -4  10 51.9870 106.539  36
  -1  -4  10 210.250 224.138  34
  -1  -4  10 512.046 187.397  33
  -1  -4  10 61.4040 137.386  53
  -1  -4  10 308.328 129.574  15
  -1  -4  10 285.994 127.339  20
  -1  -4  10 134.840 125.449  17
  -1  -4  10 583.862 138.817  19
  -1  -4   9 32678.2 988.259  43
  -1  -4   9 30334.5 981.521  45
  -1  -4   9 32217.5 896.191  40
  -1  -4   9 33735.8 930.485  39
  -1  -4   9 29930.6 1069.26  34
  -1  -4   9 30020.4 995.420  33
  -1  -4   9 32939.4 908.824  46
  -1  -4   9 33056.5 930.126  49
  -1  -4   9 33352.7 908.505  15
  -1  -4   9 30565.7 968.004  27
  -1  -4   9 33202.4 923.079  20
  -1  -4   8 24663.4 718.373  46
  -1  -4   8 26160.0 811.732  43
  -1  -4   8 23171.8 791.315  45
  -1  -4   8 25097.7 711.701  40
  -1  -4   8 25453.1 741.723  39
  -1  -4   8 23634.6 812.296  33
  -1  -4   8 26231.3 749.457  20
  -1  -4   8 22827.6 786.450  27
  -1  -4   7 30443.3 903.831  27
  -1  -4   7 32241.5 830.689  49
  -1  -4   7 30562.5 900.682  45
  -1  -4   7 32744.4 844.833  39
  -1  -4   7 31700.4 903.144  38
  -1  -4   7 31987.5 806.265  40
  -1  -4   7 31054.7 996.483  34
  -1  -4   7 30691.1 925.113  33
  -1  -4   7 32380.7 821.119  15
  -1  -4   7 32562.1 1026.56  30
   1   4  -7 28629.4 817.436  56
  -1  -4   7 31983.7 839.179  20
   1   4  -6 3147.75 217.555  51
  -1  -4   6 3590.96 275.941  45
  -1  -4   6 3299.14 255.401  38
  -1  -4   6 3460.10 221.244  39
  -1  -4   6 3483.02 200.513  42
  -1  -4   6 4021.80 204.926  40
  -1  -4   6 3445.56 287.577  33
  -1  -4   6 3431.79 324.208  34
  -1  -4   6 3534.97 205.126  46
  -1  -4   6 3523.83 209.287  49
  -1  -4   6 3740.22 211.719  15
   1   4  -6 3343.22 186.684   9
  -1  -4   6 3768.31 226.651  20
   1   4  -5 148680. 3042.20  55
  -1  -4   5 155267. 3008.59  49
  -1  -4   5 146596. 3097.65  45
  -1  -4   5 155780. 3127.98  38
  -1  -4   5 152604. 2981.43  40
  -1  -4   5 160815. 3054.35  39
  -1  -4   5 156548. 3002.15  42
  -1  -4   5 144819. 3123.79  33
  -1  -4   5 156830. 3211.77  34
  -1  -4   5 156325. 3008.31  15
  -1  -4   5 153470. 3032.31  20
   1   4  -5 147603. 2998.41   9
  -1  -4   4 6404.25 232.263   3
   1   4  -4 6454.87 249.764  57
   1   4  -4 6505.85 251.899  61
  -1  -4   4 6757.45 245.558  15
   1   4  -4 6083.37 261.804  55
  -1  -4   4 6363.85 234.207  49
  -1  -4   4 7495.53 322.769  45
  -1  -4   4 6780.33 237.525  42
  -1  -4   4 7031.99 320.247  38
  -1  -4   4 7370.29 285.031  39
  -1  -4   4 6534.30 223.952  40
  -1  -4   4 7028.90 337.561  33
  -1  -4   4 6453.77 256.789  20
   1   4  -4 6847.01 257.333   9
  -1  -4   3 11926.9 339.447   3
  -1  -4   3 12000.5 340.241   4
   1   4  -3 11275.1 347.349  61
   1   4  -3 11549.7 349.583  57
   1   4  -3 11269.9 345.570  62
  -1  -4   3 11143.3 257.429  28
  -1  -4   3 12757.7 333.460  15
   1   4  -3 11773.9 368.364  55
  -1  -4   3 11488.9 312.885  49
  -1  -4   3 11360.9 315.334  42
  -1  -4   3 11090.4 376.864  45
  -1  -4   3 11943.5 373.547  39
  -1  -4   3 11246.5 296.043  40
  -1  -4   3 11378.4 402.878  33
  -1  -4   3 12201.2 345.683  20
   1   4  -3 12347.6 360.785   9
  -1  -4   2 65459.9 1297.17   4
  -1  -4   2 65416.2 1294.92   3
  -1  -4   2 62574.0 1228.63  49
  -1  -4   2 65780.3 1247.94  42
  -1  -4   2 61790.5 1208.37  40
   1   4  -2 61765.3 1296.76  62
   1   4  -2 62025.0 1299.82  61
   1   4  -2 62020.7 1299.53  57
  -1  -4   2 58178.3 1175.17  28
   1   4  -2 65911.4 1314.97   9
   1   4  -2 64504.4 1321.76  55
  -1  -4   2 62457.2 1264.88  20
  -1  -4   2 66007.3 1251.87  15
  -1  -4   1 66924.4 1361.82  49
  -1  -4   1 76051.6 1405.19  15
  -1  -4   1 70386.1 1403.32  20
   1   4  -1 73901.5 1476.25   9
  -1  -4   1 73489.8 1461.81   4
  -1  -4   1 72653.8 1458.49   3
   1   4  -1 71604.4 1474.55  55
  -1  -4   1 78902.4 1600.70  58
   1   4  -1 70092.7 1458.85  62
   1   4  -1 70961.2 1461.79  61
   1   4  -1 70050.0 1459.86  57
  -1  -4   0 102734. 2059.88   4
  -1  -4   0 103379. 2059.71   3
  -1  -4   0 103280. 1982.05  20
   1   4   0 101459. 2060.99  62
   1   4   0 103085. 2063.98  61
   1   4   0 101741. 2061.60  57
   1   4   0 107924. 2083.14   9
   1   4   1 649.291 86.4496   9
   1   4   1 682.807 58.6181  12
  -1  -4  -1 655.222 84.2313   4
  -1  -4  -1 639.731 83.5477   3
   1   4   1 511.081 79.7396  57
   1   4   1 631.293 84.4478  61
   1   4   1 671.406 85.6350  62
  -1  -4  -1 707.232 92.7298  50
   1   4   2 27230.9 638.797   9
   1   4   2 25498.0 556.821  12
   1   4   2 25368.6 526.112  13
  -1  -4  -2 24493.0 600.562   3
  -1  -4  -2 24781.2 601.119   4
   1   4   2 25863.7 606.695  61
   1   4   2 25245.3 603.689  57
   1   4   2 25321.3 602.728  62
  -1  -4  -2 25863.0 598.246  50
   1   4   3 2433.86 152.154   9
  -1  -4  -3 1949.55 125.933   4
  -1  -4  -3 2097.84 128.737   3
   1   4   3 2513.37 132.193  12
   1   4   3 2183.45 129.631  62
   1   4   3 2496.73 135.446  61
   1   4   3 2387.52 134.177  57
  -1  -4  -3 2111.11 129.664  50
   1   4   4 53446.5 1129.33  62
   1   4   4 54006.1 1109.46  60
   1   4   4 53500.0 1131.59  61
   1   4   4 53281.7 1130.22  57
   1   4   4 54073.0 1146.06  12
  -1  -4  -4 53694.7 1133.99   4
  -1  -4  -4 53893.8 1134.08   3
   1   4   4 53521.2 1196.30  54
  -1  -4  -4 56348.1 1130.53  50
   1   4   4 49900.6 1061.14  49
   1   4   4 57739.7 1195.56  46
   1   4   4 51204.5 1084.99  40
   1   4   4 52975.6 1180.54  31
   1   4   4 55018.2 1141.58  36
   1   4   4 56171.5 1199.78   9
   1   4   4 56626.2 1182.29  25
   1   4   5 13426.0 434.383   9
  -1  -4  -5 12348.9 357.015   3
   1   4   5 12521.4 354.993  62
   1   4   5 12749.9 357.190  57
   1   4   5 11267.5 327.285  60
   1   4   5 13060.8 360.805  61
   1   4   5 12309.5 391.166  12
   1   4   5 12376.2 415.335  54
  -1  -4  -5 12815.1 352.746  50
   1   4   5 11830.3 322.909  49
   1   4   5 12934.5 408.624  46
   1   4   5 11866.6 339.092  40
   1   4   5 12690.2 374.289  36
   1   4   5 12329.8 398.333  31
   1   4   5 12403.9 417.366  37
   1   4   5 11525.6 278.123  20
   1   4   5 12886.3 418.301  25
   1   4   6 18949.0 482.807  57
   1   4   6 19658.9 575.213  54
   1   4   6 18357.3 492.819  48
  -1  -4  -6 18868.1 478.248  50
   1   4   6 18186.4 475.022  49
   1   4   6 20148.4 564.092  46
   1   4   6 18168.5 491.485  40
   1   4   6 21207.6 606.019  37
   1   4   6 18963.9 529.208  32
   1   4   6 21194.9 542.269  36
   1   4   6 19978.8 560.726  31
  -1  -4  -6 17755.4 516.859   5
   1   4   6 18279.6 581.985   9
   1   4   6 17253.0 563.197  16
   1   4   6 17709.4 424.667  20
   1   4   6 19887.2 686.112  29
   1   4   7 16187.4 518.757  31
   1   4   7 16804.0 661.537  29
  -1  -4  -7 15644.8 481.314   5
   1   4   7 16352.4 532.175  54
   1   4   7 15531.8 452.162  49
   1   4   7 16373.2 472.144  48
   1   4   7 17329.9 532.322  46
   1   4   7 15521.3 465.836  40
   1   4   7 17230.4 508.308  36
   1   4   7 16365.0 507.203  32
   1   4   7 17797.5 571.178  37
   1   4   7 15088.7 398.821  20
   1   4   7 13821.1 521.227  16
   1   4   7 16537.7 557.665  25
   1   4   7 16442.7 618.192  23
   1   4   8 2288.70 312.377  29
   1   4   8 2296.74 203.875  31
   1   4   8 2279.79 169.165  15
  -1  -4  -8 2306.22 178.587   5
   1   4   8 2291.76 208.436  54
   1   4   8 2092.25 170.468  48
   1   4   8 2121.12 165.673  49
   1   4   8 2515.99 250.814  47
   1   4   8 2480.15 183.170  40
   1   4   8 2375.82 201.065  32
   1   4   8 2571.12 198.315  36
   1   4   8 2531.00 236.551  37
   1   4   8 2128.57 245.409  35
   1   4   8 2231.88 202.419  46
   1   4   8 2143.62 255.530  23
   1   4   8 2140.80 225.822  25
   1   4   8 2057.31 234.458  24
   1   4   8 1898.87 215.890  16
   1   4   9 26877.7 740.039  18
   1   4   9 26812.3 740.165  40
   1   4   9 27064.3 770.455  36
   1   4   9 27152.8 826.448  37
   1   4   9 27226.0 793.923  31
   1   4   9 26246.3 900.851  23
   1   4   9 24996.5 905.340  22
   1   4   9 27767.0 870.828  24
   1   4   9 26384.0 723.723  49
   1   4   9 24616.5 828.005  47
   1   4   9 27378.6 746.435  48
   1   4  10 128.966 120.366  54
   1   4  10 211.450 166.280  47
   1   4  10 275.687 135.540  46
   1   4  10 316.296 131.502  45
   1   4  10 281.777 111.824  40
   1   4  10 286.529 177.360  35
   1   4  10 327.803 128.389  32
   1   4  10 287.086 217.298  29
   1   4  10 400.946 184.985  14
   1   4  10 306.204 106.890  15
   1   4  10 293.812 142.333  21
   1   4  10 422.086 186.437  22
   1   4  10 145.612 173.366  23
   1   4  10 262.045 170.200  24
   1   4  11 20307.4 788.745  47
   1   4  11 21680.0 747.857  45
   1   4  11 23496.0 787.914  46
   1   4  11 20176.5 683.132  18
   1   4  11 20482.2 739.731  21
   1   4  11 20319.0 767.300  16
   1   4  11 23360.6 760.112  36
   1   4  11 23794.2 818.357  37
   1   4  11 21346.0 858.165  35
   1   4  11 24517.5 979.665  29
   1   4  11 21081.8 760.923  31
   1   4  11 23862.5 908.026  14
   1   4  11 20350.0 671.143  15
   1   4  11 21820.6 743.339  54
   1   4  11 20685.6 887.020  23
   1   4  11 20217.8 889.239  22
   1   4  11 19824.6 815.131  24
   1   4  12 112447. 2556.41  45
   1   4  12 118711. 2605.67  46
   1   4  12 98275.6 2530.91  16
   1   4  12 108168. 2461.90  18
   1   4  12 110447. 2543.80  21
   1   4  12 119548. 2571.29  36
   1   4  12 109197. 2706.14  35
   1   4  12 123709. 2659.18  37
   1   4  12 110191. 2573.38  31
   1   4  12 119399. 2883.44  29
   1   4  12 106162. 2426.10  15
   1   4  12 120290. 2789.42  14
   1   4  12 113646. 2539.30  54
   1   4  12 110606. 2804.09  23
   1   4  12 108828. 2792.87  22
   1   4  12 107809. 2687.51  24
   1   4  13 35862.4 1081.70  18
   1   4  13 36978.7 1149.89  21
   1   4  13 32853.0 1140.26  16
   1   4  13 44012.3 1273.21  37
   1   4  13 40345.6 1189.24  36
   1   4  13 37035.6 1180.62  31
   1   4  13 41285.5 1444.77  29
   1   4  13 36395.1 1061.92  15
   1   4  13 42574.7 1392.03  14
   1   4  13 35946.6 1289.00  24
   1   4  13 37483.8 1380.22  22
   1   4  13 37803.5 1392.00  23
   1   4  13 38893.8 1186.78  45
   1   4  13 40529.1 1221.66  46
   1   4  14 194.882 150.827  21
   1   4  14 240.828 145.202  18
   1   4  14 276.338 192.579  37
   1   4  14 43.5358 160.822  36
   1   4  14 254.208 178.027  31
   1   4  14 298.967 143.075  15
   1   4  14 361.797 255.900  14
   1   4  14 274.305 258.137  22
   1   4  14 320.535 263.821  24
   1   4  14 213.942 172.712  45
   1   4  14 254.661 189.157  46
   1   4  15 2927.37 272.018  15
   1   4  15 3805.29 416.441  34
   1   4  15 3455.56 348.055  37
   1   4  15 3087.98 412.291  30
   1   4  15 2596.25 319.173  31
   1   4  15 3542.68 421.417  14
   1   4  15 3310.47 433.463  22
   1   4  15 3154.66 346.048  46
   1   4  15 3010.94 330.861  45
   1   4  16 42758.0 1393.89  14
   1   4  16 38746.0 1383.61  30
   1   4  16 39441.3 1265.81  45
   1   4  16 40484.1 1227.82  44
   1   4  16 37184.7 1306.18  34
   1   4  17 11420.9 688.081  30
   1   4  17 12253.9 664.076  14
   1   4  17 13451.7 661.521  45
   1   4  17 12932.1 610.492  44
   1   4  17 11664.1 520.119  15
   1   4  18 892.700 162.569  15
   1   4  18 835.395 196.908  44
   1   4  18 710.861 196.522  45
   1   4  18 479.452 217.515  30
   1   4  18 658.165 197.315  33
   1   4  18 592.237 199.267  34
   1   4  19 21020.2 698.120  44
   1   4  19 19582.0 704.694  45
   1   4  19 20458.8 712.605  33
   1   4  19 19079.6 699.833  34
   1   4  20 3111.14 226.876  33
   1   4  20 3044.16 226.197  45
  -1  -5  18 212.248 96.5408  16
  -1  -5  18 220.501 104.564  37
  -1  -5  17 46585.2 1226.32  37
  -1  -5  17 43982.2 1245.88  16
  -1  -5  17 46737.4 1214.01  46
  -1  -5  16 1301.91 207.195  46
  -1  -5  16 1361.76 215.250  37
  -1  -5  16 1354.80 215.112  36
  -1  -5  16 1303.23 225.013  16
  -1  -5  15 1376.43 213.560  15
  -1  -5  15 1297.15 221.648  44
  -1  -5  15 1459.44 228.351  43
  -1  -5  15 1634.29 230.259  46
  -1  -5  14 29382.7 967.857  36
  -1  -5  14 26717.3 909.515  39
  -1  -5  14 27689.5 969.981  43
  -1  -5  14 26955.9 928.052  46
  -1  -5  14 26257.3 941.230  44
  -1  -5  14 28027.1 980.302  52
  -1  -5  14 27597.9 981.153  53
  -1  -5  14 25740.3 998.984  17
  -1  -5  14 27060.4 925.897  20
  -1  -5  14 27500.6 939.836  19
  -1  -5  14 26327.6 897.630  15
  -1  -5  13 21952.9 797.195  46
  -1  -5  13 20552.7 812.765  44
  -1  -5  13 21384.3 842.856  43
  -1  -5  13 21302.7 791.213  39
  -1  -5  13 21795.0 865.158  52
  -1  -5  13 21080.2 850.313  53
  -1  -5  13 21131.5 777.838  15
  -1  -5  13 19767.4 853.402  17
  -1  -5  13 20972.9 794.230  19
  -1  -5  13 20209.0 852.380  33
  -1  -5  13 20992.2 797.706  36
  -1  -5  12 6765.28 461.616  43
  -1  -5  12 6182.33 421.774  44
  -1  -5  12 6442.09 407.853  46
  -1  -5  12 6622.04 416.773  36
  -1  -5  12 6509.05 480.472  33
  -1  -5  12 6823.29 418.127  39
  -1  -5  12 6336.40 460.635  52
  -1  -5  12 6600.64 462.990  53
  -1  -5  12 6838.55 415.469  15
  -1  -5  12 6458.57 420.514  19
  -1  -5  12 6915.89 425.778  20
  -1  -5  12 6237.66 451.256  17
  -1  -5  11 360.374 178.634  43
  -1  -5  11 120.348 157.198  44
  -1  -5  11 235.170 137.837  46
  -1  -5  11 366.535 156.665  39
  -1  -5  11 296.202 138.975  36
  -1  -5  11 235.388 200.521  33
  -1  -5  11 191.366 144.377  15
  -1  -5  11 272.215 173.198  53
  -1  -5  11 288.549 149.707  19
  -1  -5  11 389.106 157.703  20
  -1  -5  11 133.286 138.199  17
  -1  -5  10 88996.6 2013.39  40
  -1  -5  10 91199.6 2066.39  39
  -1  -5  10 83904.2 2158.94  33
  -1  -5  10 91504.5 2053.08  36
  -1  -5  10 88751.7 2027.38  46
  -1  -5  10 79445.6 2088.93  27
  -1  -5  10 79835.1 2100.15  45
  -1  -5  10 91729.8 2165.15  43
  -1  -5  10 92760.2 2073.62  20
  -1  -5  10 90708.3 2037.86  15
  -1  -5  10 87735.2 2138.32  17
  -1  -5  10 88772.3 2065.91  19
  -1  -5   9 2789.41 225.488  40
  -1  -5   9 3091.53 256.630  39
  -1  -5   9 3194.81 319.572  33
  -1  -5   9 2967.44 240.802  36
  -1  -5   9 2782.41 292.555  27
  -1  -5   9 3025.80 295.696  45
  -1  -5   9 2943.51 286.969  43
  -1  -5   9 3036.49 238.871  46
  -1  -5   9 3130.11 250.695  49
  -1  -5   9 3266.29 261.660  20
  -1  -5   9 2918.27 238.484  15
  -1  -5   8 40596.4 1039.24  15
  -1  -5   8 41867.7 1071.38  20
  -1  -5   8 36953.6 1132.69  27
  -1  -5   8 40250.7 1035.01  46
  -1  -5   8 41081.0 1056.07  49
  -1  -5   8 39430.2 1125.02  38
  -1  -5   7 27414.3 897.033  33
  -1  -5   7 27428.2 869.140  45
  -1  -5   7 28349.0 890.282  27
  -1  -5   7 28380.1 752.090  40
  -1  -5   7 29363.6 813.051  39
  -1  -5   7 30313.6 814.544  20
  -1  -5   6 26217.3 824.898  45
  -1  -5   6 27095.1 832.132  38
  -1  -5   6 27870.5 723.499  42
  -1  -5   6 27269.3 700.360  40
  -1  -5   6 28452.7 776.078  39
  -1  -5   6 28098.9 871.293  33
  -1  -5   6 27254.7 723.590  46
  -1  -5   6 28426.0 732.980  49
   1   5  -6 28004.9 724.427   9
  -1  -5   6 28409.2 759.003  20
  -1  -5   6 29017.2 743.675  15
   1   5  -5 107788. 2310.38  55
  -1  -5   5 110383. 2244.43  49
  -1  -5   5 110357. 2246.82  46
  -1  -5   5 112026. 2246.66  42
  -1  -5   5 114377. 2291.08  20
  -1  -5   5 112893. 2262.62  15
  -1  -5   5 108947. 2407.62  33
   1   5  -5 110959. 2276.28  61
   1   5  -5 109495. 2272.02  57
   1   5  -5 108730. 2264.46   9
  -1  -5   5 117030. 2329.09  39
  -1  -5   5 109453. 2213.76  40
  -1  -5   5 116755. 2420.99  38
  -1  -5   4 187.667 76.9978  49
  -1  -5   4 387.423 92.8589   3
  -1  -5   4 144.342 80.3085  42
  -1  -5   4 255.315 70.9381  40
  -1  -5   4 282.126 123.415  39
  -1  -5   4 311.341 106.915  15
   1   5  -4 174.136 106.700  55
   1   5  -4 406.387 105.097  62
   1   5  -4 391.377 109.613  61
   1   5  -4 376.765 104.644  57
   1   5  -4 174.757 92.3189   9
   1   5  -3 57182.5 1229.97  61
   1   5  -3 56761.1 1227.32  62
   1   5  -3 57156.2 1228.93  57
   1   5  -3 57923.2 1258.24  55
  -1  -5   3 59017.5 1168.40  42
  -1  -5   3 61247.2 1281.81  39
  -1  -5   3 55691.2 1119.17  40
  -1  -5   3 59386.6 1214.03   3
  -1  -5   3 57351.9 1146.94  49
   1   5  -3 57876.4 1230.34   9
  -1  -5   3 60221.1 1190.49  15
  -1  -5   3 57823.7 1195.95  20
   1   5  -2 8929.66 324.189  55
  -1  -5   2 7484.62 244.938  44
  -1  -5   2 8845.69 263.390  42
  -1  -5   2 7979.86 209.567  40
  -1  -5   2 8120.31 228.846  49
  -1  -5   2 8458.22 270.500  20
  -1  -5   2 9411.97 288.152  15
   1   5  -2 8272.81 303.757  61
   1   5  -2 8160.45 301.934  62
   1   5  -2 8259.30 304.320  57
   1   5  -2 8512.59 309.389   9
  -1  -5   2 8749.69 301.813   3
  -1  -5   2 8729.94 303.784   4
   1   5  -1 70784.8 1531.15  55
  -1  -5   1 72330.4 1514.50   4
  -1  -5   1 73016.4 1513.75   3
   1   5  -1 71626.7 1528.07   9
  -1  -5   1 72583.5 1444.98  20
   1   5  -1 71429.8 1520.40  61
   1   5  -1 70733.8 1518.05  57
   1   5  -1 70419.8 1515.82  62
  -1  -5   0 36524.5 850.397   4
  -1  -5   0 36411.2 845.012   3
   1   5   0 36480.9 864.843   9
   1   5   0 34451.0 842.852  57
   1   5   0 35394.6 847.935  61
   1   5   0 34564.4 842.183  62
  -1  -5   0 38423.1 768.509  20
   1   5   1 3233.36 187.409   9
  -1  -5  -1 2896.86 168.293   4
  -1  -5  -1 3113.72 169.705   3
   1   5   1 2887.26 170.301  62
   1   5   1 3136.61 174.002  57
   1   5   1 3120.57 174.646  61
  -1  -5  -1 3339.95 175.908  50
   1   5   2 15272.2 463.311   9
  -1  -5  -2 14256.7 424.193   3
  -1  -5  -2 14396.7 427.842   4
   1   5   2 14979.4 431.231  62
   1   5   2 14744.4 430.141  57
   1   5   2 15167.1 433.196  61
  -1  -5  -2 15249.8 427.945  50
   1   5   3 13850.6 446.576   9
  -1  -5  -3 13918.6 407.081  50
   1   5   3 13803.0 410.004  62
   1   5   3 13997.1 413.708  61
   1   5   3 13868.3 411.196  57
  -1  -5  -3 13608.8 409.661   3
  -1  -5  -3 13913.5 413.286   4
  -1  -5  -4 26610.5 658.043   3
   1   5   4 26315.5 716.017   9
  -1  -5  -4 27139.9 652.166  50
   1   5   4 26125.7 653.725  57
   1   5   4 25888.3 652.171  62
   1   5   4 25827.5 651.872  61
   1   5   4 28041.3 676.707  25
   1   5   5 810.082 134.899  25
  -1  -5  -5 576.479 107.679  50
   1   5   5 671.968 77.9830  48
   1   5   5 814.858 152.494  46
   1   5   5 862.746 149.883   9
   1   5   5 600.594 115.540  31
  -1  -5  -5 748.384 110.706   3
   1   5   5 524.882 96.1584  61
   1   5   5 551.963 98.7955  57
   1   5   5 664.784 93.9975  60
   1   5   5 578.309 97.9830  62
   1   5   6 102749. 2095.68  48
  -1  -5  -6 107880. 2137.22  50
   1   5   6 110635. 2232.77  46
  -1  -5  -6 104400. 2194.15   5
   1   5   6 108171. 2175.92  36
   1   5   6 103670. 2179.94  31
   1   5   6 104690. 2171.05  32
   1   5   6 101312. 2280.52   9
   1   5   6 110090. 2414.56  29
   1   5   6 106445. 2142.93  57
   1   5   6 106285. 2146.77  61
   1   5   6 108242. 2258.11  54
   1   5   7 95865.3 1973.02  48
   1   5   7 99415.1 2100.11  46
   1   5   7 98064.1 2053.80  31
   1   5   7 95392.7 2266.52  29
  -1  -5  -7 95552.3 2050.41   5
   1   5   7 92774.9 2081.99  37
   1   5   7 103400. 2058.23  36
   1   5   7 97369.0 2050.04  32
   1   5   7 97025.0 2116.08  54
   1   5   7 93463.7 2209.19  23
   1   5   7 99649.4 2119.62  25
   1   5   8 3246.93 195.476  48
   1   5   8 3633.07 288.564  47
   1   5   8 3673.86 265.047  46
   1   5   8 3465.13 233.946  31
   1   5   8 3213.15 196.284  15
   1   5   8 3700.64 240.840  32
   1   5   8 3655.83 265.431  37
   1   5   8 3481.06 235.251  36
   1   5   8 3265.30 299.847  23
   1   5   8 3800.46 278.118  25
  -1  -5  -8 3523.21 227.913   5
  -1  -5  -8 3479.37 239.972   7
   1   5   9 14845.5 503.197  48
  -1  -5  -9 15769.5 553.840   7
   1   5   9 14950.6 517.635  18
   1   5   9 16716.2 571.558  36
   1   5   9 17528.2 623.008  37
   1   5   9 16602.1 660.968  35
   1   5   9 15864.3 563.412  31
   1   5   9 17599.0 771.595  29
   1   5   9 16881.5 608.844  54
   1   5   9 16096.9 689.462  23
   1   5   9 15497.9 687.710  22
   1   5   9 15741.5 627.684  24
   1   5  10 2584.25 267.748  47
   1   5  10 2596.15 232.264  45
   1   5  10 2930.29 264.344  46
   1   5  10 2413.64 209.683  18
   1   5  10 2436.52 287.484  35
   1   5  10 2424.78 239.235  32
   1   5  10 2362.15 330.659  29
[truncated: 1,720,095 more chars]
